# Supplementary material for: Native American ataxia medicines rescue ataxia-linked mutant potassium channel activity via binding to the voltage sensing domain
Source: Nat Commun. 2023 Jun 6;14:3281. doi: 10.1038/s41467-023-38834-6 (PMC10244465; doi:10.1038/s41467-023-38834-6)
Supplement: Supplementary file 7 — Source Data [file 41467_2023_38834_MOESM7_ESM.zip]

Archive with 65 entries (65 files):
- Figure_4_KCNA2_Tannic_acid_Dose_Response_-_RMP.xlsx
- Figure_4_KCNA2_Gallic_acid_Dose_Response_-_Gmax.xlsx
- Figure_7_KCNA1-KCNA1-L328V_1_uM_Gallic_acid_-_IV.xlsx
- Figure_4_KCNA1_Tannic_acid_Dose_Response_-_Gmax.xlsx
- Figure_1_KCNA1_1_in_50_Pacific_Ninebark_Leaves.xlsx
- Figure_9_KCNA1-E283K_1_uM_Tannic_acid_-_Activation.xlsx
- Figure_2_KCNA1_100_uM_Rutin.xlsx
- kv11_gala_popc_waters_ions_initial.pdb
- Figure_7_KCNA1-KCNA1-E283K_1_uM_Gallic_acid_-_Gmax.xlsx
- Figure_1_KCNA1_1_in_50_Nettle.xlsx
- Figure_2_KCNA1_100_uM_Kaempferol.xlsx
- Figure_7_KCNA1-KCNA1-G311D_1_uM_Gallic_acid_-_IV.xlsx
- Figure_10_KCNA1-3M_Gallic_acid_Dose_Response_-_RMP.xlsx
- kv11_gala_popc_waters_ions.psf
- Figure_6_KCNA1-E283K_1_in_50_Bladderwrack_Kelp-Deactivation.xlsx
- Figure_7_KCNA1-KCNA1-V408A_1_uM_Gallic_acid_-_IV.xlsx
- Figure_2_KCNA1_100_uM_Tannic_acid.xlsx
- Figure_2_KCNA1_100_uM_Gallic_acid.xlsx
- kv11_popc_waters_ions_initial.pdb
- Figure_5_KCNA1-KCNA1-L155P_1_in_50_Pacific_Ninebark_Root_-_Gmax.xlsx
- kv11_gala_popc_waters_ions_final.pdb
- Figure_2_KCNA1_100_uM_Catechin_Hydrate.xlsx
- Figure_4_KCNA2_Rutin_Dose_Response_-_Gmax.xlsx
- Figure_3_KCNA1_1_in_50_Cramp_Bark.xlsx
- kv11_3M_2_gala_popc_waters_ions_final.pdb
- Figure_6_KCNA1-E283K_1_in_50_Nettle_-_Gmax.xlsx
- kv11_3M_popc_waters_ions.psf
- kv11_popc_waters_ions_final.pdb
- Figure_4_KCNA2_Rutin_Dose_Response_-_RMP.xlsx
- Figure_3_KCNA1_1_in_50_White_Willow_Bark.xlsx
- Figure_1_KCNA2_1_in_50_Pacific_Ninebark_Root.xlsx
- Figure_5_KCNA1-KCNA1-L155P_1_in_50_Nettle_-_Gmax.xlsx
- Figure_2_KCNA1_100_uM_Quercetin.xlsx
- Figure_8_KCNA1-KCNA1-L155P_1__10__100_uM_Gallic_acid_-_Gmax.xlsx
- Figure_6_KCNA1-E283K_1_in_50_Pacific_Ninebark_Leaves_-_Gmax.xlsx
- Figure_5_KCNA1-KCNA1-L155P_1_in_50_Bladderwrack_Kelp_-_Gmax.xlsx
- Figure_4_KCNA1_Gallic_acid_Dose_Response_-_Gmax.xlsx
- Figure_6_KCNA1-E283K_1_in_50_Pacific_Ninebark_Root_-_Gmax.xlsx
- Figure_5_KCNA1-KCNA1-L155P_1_in_50_Pacific_Ninebark_Leaves_-_Gmax.xlsx
- kv11_3M_2_gala_popc_waters_ions_initial.pdb
- Figure_10_KCNA1-3M_Gallic_acid_Dose_Response_-_IV.xlsx
- Figure_3_KCNA1_1_in_50_White_Oak_Bark.xlsx
- Figure_1_KCNA1_1_in_50_Pacific_Ninebark_Root.xlsx
- Figure_1_KCNA2_1_in_50_Nettle.xlsx
- Figure_4_KCNA1_Gallic_acid_Dose_Response_-_RMP.xlsx
- Figure_1_KCNA1_1_in_50_Bladderwrack_Kelp.xlsx
- Figure_6_KCNA1-E283K_1_in_50_Bladderwrack_Kelp_-_Activation.xlsx
- kv11_3M_popc_waters_ions_final.pdb
- Figure_1_KCNA2_1_in_50_Bladderwrack_Kelp.xlsx
- Figure_2_KCNA1_100_uM_Cytisine.xlsx
- Figure_6_KCNA1-E283K_1_in_50_Bladderwrack_Kelp_-_Gmax.xlsx
- Figure_4_KCNA2_Tannic_acid_Dose_Response_-_Gmax.xlsx
- Figure_4_KCNA1_Tannic_acid_Dose_Response_-_RMP.xlsx
- kv11_3M_popc_waters_ions_initial.pdb
- Figure_3_KCNA1_1_in_50_Wild_Cherry_Bark.xlsx
- Figure_1_KCNA2_1_in_50_Pacific_Ninebark_Leaves.xlsx
- README.md
- Figure_4_KCNA2_Gallic_acid_Dose_Respose_-_RMP.xlsx
- Figure_3_KCNA1_1_in_50_Saphora_Japonica_Bark.xlsx
- kv11_popc_waters_ions.psf
- Figure_3_KCNA1_100_uM_Oxymatrine.xlsx
- Figure_4_KCNA1_Rutin_Dose_Response_-_Gmax.xlsx
- kv11_3M_2_gala_popc_waters_ions.psf
- Figure_9_KCNA1-E283K_1_uM_Tannic_acid_-_Gmax.xlsx
- Figure_4_KCNA1_Rutin_Dose_Response_-_RMP.xlsx
