# Supplementary material for: Native American ataxia medicines rescue ataxia-linked mutant potassium channel activity via binding to the voltage sensing domain
Source: Nat Commun. 2023 Jun 6;14:3281. doi: 10.1038/s41467-023-38834-6 (PMC10244465; doi:10.1038/s41467-023-38834-6)
Supplement: Supplementary file 7 — Source Data [file 41467_2023_38834_MOESM7_ESM.zip › Figure_4_KCNA2_Tannic_acid_Dose_Response_-_RMP.xlsx]

## Sheet: RMP
Cell No.	1	2	3	4	5
							Mean	SEM	n
Ctrl	-31	-37	-45	-44	-38		-39	2.54951	5
0.1	-35	-44	-50	-47	-44		-44	2.50998	5
1	-45	-52	-55	-48	-57		-51.4	2.20454	5
3	-48	-58	-59	-50	-62		-55.4	2.71293	5
10	-48	-59	-63	-55	-66		-58.2	3.15278	5
30	-45	-58	-62	-58	-70		-58.6	4.04475	5
100	-44	-55	-62	-58	-70		-57.8	4.27083	5
