# Supplementary material for: Native American ataxia medicines rescue ataxia-linked mutant potassium channel activity via binding to the voltage sensing domain
Source: Nat Commun. 2023 Jun 6;14:3281. doi: 10.1038/s41467-023-38834-6 (PMC10244465; doi:10.1038/s41467-023-38834-6)
Supplement: Supplementary file 7 — Source Data [file 41467_2023_38834_MOESM7_ESM.zip › Figure_4_KCNA2_Gallic_acid_Dose_Response_-_Gmax.xlsx]

## Sheet: Ctrl
	1	2	3	4	5
File Name
Voltage (mV)							Mean	SEM	n
-80	0	0	0.000804234	0	0		0.000160847	0.000160847	5
-70	0	0	-0.00369059	0	0		-0.000738119	0.000738119	5
-60	0	0	0	0.0222697	0		0.00445394	0.00445394	5
-50	0	-0.00335757	0	0.0246699	0.00305176		0.00487281	0.00505206	5
-40	0.0500947	0.0652013	0.00948575	0.101625	0.0915527		0.063592	0.0163411	5
-30	0.344247	0.468148	0.245599	0.593302	0.793457		0.488951	0.0959701	5
-20	0.596354	0.916757	0.520121	1.18645	1.66321		0.976579	0.208807	5
-10	0.701766	1.16386	0.648753	1.57658	2.16064		1.25032	0.28332	5
0	0.745306	1.2811	0.710037	1.81417	2.51465		1.41305	0.341463	5
10	0.767482	1.32865	0.742238	1.94664	2.65503		1.48801	0.365582	5
20	0.769575	1.3287	0.752728	2.01248	2.71301		1.5153	0.377766	5
30	0.761427	1.30407	0.753818	2.0248	2.6886		1.50654	0.376074	5
40	0.749462	1.27173	0.746188	1.99013	2.61536		1.47457	0.365011	5
G/Gmax
Voltage (mV)							Mean	SEM	n
-80	0	0	0.00106843	0	0		0.000213685	0.000213685	5
-70	0	0	-0.00490296	0	0		-0.000980592	0.000980592	5
-60	0	0	0	0.0109985	0		0.00219969	0.00219969	5
-50	0	-0.00252706	0	0.0121838	0.00112486		0.00215633	0.00257729	5
-40	0.0652714	0.0490734	0.0126018	0.0501904	0.0337458		0.0421766	0.00891881	5
-30	0.448541	0.352349	0.326278	0.293017	0.292463		0.34253	0.0287725	5
-20	0.777027	0.689993	0.690981	0.585961	0.613048		0.671402	0.0336088	5
-10	0.914375	0.875974	0.86187	0.778636	0.7964		0.845451	0.0253198	5
0	0.971106	0.964215	0.943286	0.895975	0.926884		0.940293	0.0135546	5
10	1	1	0.986064	0.961396	0.978628		0.985218	0.007241	5
20	1.00273	1.00004	1	0.993913	1		0.999336	0.00145407	5
30	0.99211	0.981499	1.00145	1	0.991001		0.993212	0.00358606	5
40	0.976521	0.957164	0.991312	0.982876	0.964004		0.974376	0.00619469	5

## Sheet: 0.1 uM
	1	2	3	4	5
File Name
Voltage (mV)							Mean	SEM	n
-80	0	0	0	0	0		0	0	5
-70	0	0	0	0	0		0	0	5
-60	0	0	0	0	0.00305176		0.000610352	0.000610352	5
-50	0	0.0183105	0	0	0.0305176		0.00976562	0.00628395	5
-40	0.12207	0.0427246	0	0.0549316	0.0488281		0.0537109	0.0196264	5
-30	0.39978	0.57373	0.311279	0.643921	0.836182		0.552979	0.0924103	5
-20	0.67749	1.0376	0.631714	1.33057	1.74255		1.08398	0.208141	5
-10	0.753784	1.34277	0.762939	1.69373	2.26135		1.36292	0.287058	5
0	0.891113	1.44958	0.778198	1.95923	2.47803		1.51123	0.32102	5
10	0.836182	1.51062	0.805664	2.07825	2.6062		1.56738	0.350587	5
20	0.891113	1.4679	0.811768	2.09961	2.59705		1.57349	0.345071	5
30	0.805664	1.47705	0.817871	2.14233	2.56042		1.56067	0.351185	5
40	0.845337	1.40991	0.78125	2.13013	2.47192		1.52771	0.338464	5
G/Gmax
Voltage (mV)							Mean	SEM	n
-80	0	0	0	0	0		0	0	5
-70	0	0	0	0	0		0	0	5
-60	0	0	0	0	0.00117096		0.000234192	0.000234192	5
-50	0	0.0121212	0	0	0.0117096		0.00476616	0.00291939	5
-40	0.136986	0.0282828	0	0.025641	0.0187354		0.0419291	0.0242728	5
-30	0.44863	0.379798	0.386364	0.30057	0.320843		0.367241	0.0262158	5
-20	0.760274	0.686869	0.784091	0.621083	0.668618		0.704187	0.0300015	5
-10	0.84589	0.888889	0.94697	0.790598	0.867681		0.868006	0.0256442	5
0	1	0.959596	0.965909	0.91453	0.95082		0.958171	0.0137298	5
10	0.938356	1	1	0.970085	1		0.981688	0.0122847	5
20	1	0.971717	1.00758	0.980057	0.996487		0.991167	0.00662307	5
30	0.90411	0.977778	1.01515	1	0.982436		0.975895	0.0191332	5
40	0.94863	0.933333	0.969697	0.994302	0.948478		0.958888	0.0105774	5

## Sheet: 1 uM
	1	2	3	4	5
File Name
Voltage (mV)							Mean	SEM	n
-80	0	0	0	0	0		0	0	5
-70	0	0	0	0	0		0	0	5
-60	0.0335693	0.0427246	0	0	0		0.0152588	0.00945553	5
-50	0.0396729	0.0427246	0	0.0152588	0.012207		0.0219727	0.00826795	5
-40	0.0976562	0.192261	0.0579834	0.231934	0.0305176		0.12207	0.0387825	5
-30	0.469971	0.723267	0.320435	0.750732	0.830078		0.618896	0.0959505	5
-20	0.708008	1.28479	0.668335	1.46179	1.80054		1.18469	0.21908	5
-10	0.814819	1.5625	0.784302	1.85547	2.36816		1.47705	0.305208	5
0	0.949097	1.58386	0.790405	2.09045	2.64587		1.61194	0.347352	5
10	0.900269	1.64795	0.823975	2.20337	2.72522		1.66016	0.367846	5
20	0.894165	1.69678	0.811768	2.22473	2.74048		1.67358	0.373683	5
30	0.891113	1.63269	0.881958	2.19727	2.67639		1.65588	0.354888	5
40	0.845337	1.57166	0.811768	2.15454	2.58789		1.59424	0.351775	5
G/Gmax
Voltage (mV)							Mean	SEM	n
-80	0	0	0	0	0		0	0	5
-70	0	0	0	0	0		0	0	5
-60	0.0353698	0.0251799	0	0	0		0.0121099	0.00758879	5
-50	0.0418006	0.0251799	0	0.00685871	0.00445434		0.0156587	0.00781737	5
-40	0.102894	0.113309	0.0703704	0.104252	0.0111359		0.0803924	0.018783	5
-30	0.495177	0.426259	0.388889	0.337449	0.302895		0.390134	0.0337097	5
-20	0.745981	0.757194	0.811111	0.657064	0.657016		0.725673	0.0301053	5
-10	0.858521	0.920863	0.951852	0.834019	0.864143		0.88588	0.0217792	5
0	1	0.933453	0.959259	0.939643	0.965479		0.959567	0.0117234	5
10	0.948553	0.971223	1	0.990398	0.994432		0.980921	0.00942895	5
20	0.942122	1	0.985185	1	1		0.985461	0.0112082	5
30	0.938907	0.96223	1.07037	0.987654	0.976615		0.987155	0.0223442	5
40	0.890675	0.926259	0.985185	0.96845	0.944321		0.942978	0.0165033	5

## Sheet: 3 uM
	1	2	3	4	5
File Name
Voltage (mV)							Mean	SEM	n
-80	0	0	0	0	0		0	0	5
-70	0	0	0	0	0		0	0	5
-60	0	0	0	0	0		0	0	5
-50	0	0.0305176	0	0	0.012207		0.00854492	0.0059802	5
-40	0.149536	0.146484	0	0.0457764	0.0335693		0.0750732	0.0307092	5
-30	0.540161	0.668335	0.332642	0.726318	0.891113		0.631714	0.0936497	5
-20	0.897217	1.3031	0.656128	1.42212	1.85547		1.22681	0.208984	5
-10	0.93689	1.60217	0.811768	2.07214	2.40479		1.56555	0.310298	5
0	0.970459	1.63269	0.949097	2.23083	2.66113		1.68884	0.339526	5
10	1.00708	1.69373	0.946045	2.38953	2.75574		1.75842	0.362049	5
20	0.946045	1.69983	0.881958	2.40479	2.75269		1.73706	0.37654	5
30	0.967407	1.68762	0.915527	2.32849	2.70386		1.72058	0.357271	5
40	0.967407	1.62048	0.88501	2.28271	2.60925		1.67297	0.344229	5
G/Gmax
Voltage (mV)							Mean	SEM	n
-80	0	0	0	0	0		0	0	5
-70	0	0	0	0	0		0	0	5
-60	0	0	0	0	0		0	0	5
-50	0	0.0179533	0	0	0.00442968		0.0044766	0.00347667	5
-40	0.148485	0.0861759	0	0.0190355	0.0121816		0.0531756	0.0281483	5
-30	0.536364	0.393178	0.350482	0.30203	0.323367		0.381084	0.0416985	5
-20	0.890909	0.766607	0.691318	0.591371	0.673311		0.722703	0.0504448	5
-10	0.930303	0.942549	0.855305	0.861675	0.872647		0.892496	0.0182507	5
0	0.963636	0.960503	1	0.927665	0.96567		0.963495	0.0114676	5
10	1	0.996409	0.996785	0.993655	1		0.99737	0.00120212	5
20	0.939394	1	0.92926	1	0.998893		0.973509	0.0160774	5
30	0.960606	0.992819	0.96463	0.968274	0.981174		0.973501	0.00593437	5
40	0.960606	0.953321	0.932476	0.949239	0.946844		0.948497	0.00463607	5

## Sheet: 10 uM
	1	2	3	4	5
File Name
Voltage (mV)							Mean	SEM	n
-80	0	0	0	0	0		0	0	5
-70	0	0	0	0.012207	0		0.00244141	0.00244141	5
-60	0.0183105	0	0	0.0366211	0		0.0109863	0.00732422	5
-50	0.0915527	0	0.0335693	0.0640869	0		0.0378418	0.0179665	5
-40	0.210571	0.259399	0.0518799	0.198364	0.0335693		0.150757	0.0453635	5
-30	0.668335	0.83313	0.375366	0.88501	0.930786		0.738525	0.10104	5
-20	0.897217	1.49536	0.744629	1.64185	1.9165		1.33911	0.223397	5
-10	1.17493	1.69373	0.839233	2.02637	2.50549		1.64795	0.296517	5
0	1.08643	1.81885	0.878906	2.2522	2.7832		1.76392	0.355149	5
10	1.00403	1.84326	0.9552	2.43225	2.8717		1.82129	0.38047	5
20	1.09558	1.80664	0.854492	2.40479	2.8595		1.8042	0.379371	5
30	1.1322	1.77002	0.927734	2.41089	2.80151		1.80847	0.359413	5
40	1.01624	1.70593	0.958252	2.38647	2.72827		1.75903	0.355593	5
G/Gmax
Voltage (mV)							Mean	SEM	n
-80	0	0	0	0	0		0	0	5
-70	0	0	0	0.00501882	0		0.00100376	0.00100376	5
-60	0.0161725	0	0	0.0150565	0		0.00624579	0.00382882	5
-50	0.0808625	0	0.0351438	0.0263488	0		0.028471	0.0148578	5
-40	0.185984	0.140728	0.0543131	0.0815558	0.0116897		0.0948542	0.0309401	5
-30	0.590296	0.451987	0.392971	0.363864	0.324123		0.424648	0.0463628	5
-20	0.792453	0.811258	0.779553	0.675031	0.667375		0.745134	0.0306243	5
-10	1.03774	0.918874	0.878594	0.833124	0.872476		0.908161	0.0351301	5
0	0.959569	0.986755	0.920128	0.925972	0.969182		0.952321	0.0127538	5
10	0.886792	1	1	1	1		0.977358	0.0226415	5
20	0.967655	0.980132	0.894569	0.988708	0.995749		0.965363	0.0183078	5
30	1	0.960265	0.971246	0.991217	0.975558		0.979657	0.00711011	5
40	0.897574	0.925497	1.00319	0.981179	0.950053		0.9515	0.0188938	5

## Sheet: 30 uM
	1	2	3	4	5
File Name
Voltage (mV)							Mean	SEM	n
-80	0	0	0	0	0		0	0	5
-70	0	0	0	0	0		0	0	5
-60	0	0	0	0	0		0	0	5
-50	0	0	0	0	0		0	0	5
-40	0.0854492	0.149536	0	0.186157	0.119019		0.108032	0.0317236	5
-30	0.588989	0.756836	0.323486	0.747681	0.927734		0.668945	0.101644	5
-20	0.836182	1.40381	0.756836	1.69983	1.95618		1.33057	0.235233	5
-10	1.00708	1.77002	0.775146	2.0874	2.52991		1.63391	0.328434	5
0	1.06201	1.87683	0.927734	2.5116	2.771		1.82983	0.371223	5
10	1.0498	1.93481	0.942993	2.5116	2.8656		1.86096	0.383322	5
20	1.08643	1.87988	0.949097	2.5116	2.87781		1.86096	0.38007	5
30	1.08032	1.78223	0.982666	2.46887	2.84424		1.83167	0.368721	5
40	1.08643	1.74866	0.933838	2.38953	2.7832		1.78833	0.35886	5
G/Gmax
Voltage (mV)							Mean	SEM	n
-80	0	0	0	0	0		0	0	5
-70	0	0	0	0	0		0	0	5
-60	0	0	0	0	0		0	0	5
-50	0	0	0	0	0		0	0	5
-40	0.0786517	0.0772871	0	0.0741191	0.0413574		0.054283	0.0152155	5
-30	0.542135	0.391167	0.340836	0.297691	0.322375		0.378841	0.043609	5
-20	0.769663	0.725552	0.797428	0.676792	0.679745		0.729836	0.0239748	5
-10	0.926966	0.914826	0.81672	0.831106	0.879109		0.873746	0.0219305	5
0	0.977528	0.970032	0.977492	1	0.962884		0.977587	0.00622738	5
10	0.966292	1	0.993569	1	0.995758		0.991124	0.00633105	5
20	1	0.971609	1	1	1		0.994322	0.00567823	5
30	0.994382	0.921136	1.03537	0.982989	0.988335		0.984442	0.0183268	5
40	1	0.903785	0.983923	0.951397	0.967126		0.961246	0.0165067	5

## Sheet: 100 uM
	1	2	3	4	5
File Name
Voltage (mV)							Mean	SEM	n
-80	0	0	0	0	0		0	0	5
-70	0	0	0	0	0		0	0	5
-60	0	0	0	0	0		0	0	5
-50	0.00305176	0	0.0579834	0	0		0.012207	0.0114593	5
-40	0.158691	0.0610352	0.00915527	0.137329	0.0732422		0.0878906	0.0270111	5
-30	0.692749	0.796509	0.366211	0.863647	0.878906		0.719604	0.0942465	5
-20	0.927734	1.48926	0.741577	1.65405	1.87988		1.3385	0.216846	5
-10	0.964355	1.75476	0.881958	2.06604	2.41699		1.61682	0.302228	5
0	1.05896	1.88293	0.921631	2.45667	2.65808		1.79565	0.353197	5
10	1.09558	1.92871	0.961304	2.61536	2.73438		1.86707	0.369564	5
20	1.06201	1.95007	0.921631	2.55127	2.76794		1.85059	0.375979	5
30	1.08337	1.89209	0.894165	2.53296	2.77405		1.83533	0.375655	5
40	1.02844	1.80969	0.9552	2.37732	2.75269		1.78467	0.356988	5
G/Gmax
Voltage (mV)							Mean	SEM	n
-80	0	0	0	0	0		0	0	5
-70	0	0	0	0	0		0	0	5
-60	0	0	0	0	0		0	0	5
-50	0.00278552	0	0.0603175	0	0		0.0126206	0.0119364	5
-40	0.144847	0.0312989	0.00952381	0.0525088	0.0264609		0.0529278	0.0239807	5
-30	0.632312	0.408451	0.380952	0.330222	0.31753		0.413893	0.0570562	5
-20	0.846797	0.763693	0.771429	0.632439	0.679162		0.738704	0.0375612	5
-10	0.880223	0.899844	0.91746	0.789965	0.873208		0.87214	0.0219552	5
0	0.966574	0.965571	0.95873	0.939323	0.960309		0.958101	0.0049268	5
10	1	0.989045	1	1	0.987872		0.995383	0.0028331	5
20	0.969359	1	0.95873	0.975496	1		0.980717	0.00831669	5
30	0.988858	0.970266	0.930159	0.968495	1.00221		0.971997	0.0121707	5
40	0.938719	0.928013	0.993651	0.908985	0.994487		0.952771	0.0175201	5
