# Supplementary material for: Native American ataxia medicines rescue ataxia-linked mutant potassium channel activity via binding to the voltage sensing domain
Source: Nat Commun. 2023 Jun 6;14:3281. doi: 10.1038/s41467-023-38834-6 (PMC10244465; doi:10.1038/s41467-023-38834-6)
Supplement: Supplementary file 7 — Source Data [file 41467_2023_38834_MOESM7_ESM.zip › Figure_7_KCNA1-KCNA1-L328V_1_uM_Gallic_acid_-_IV.xlsx]

## Sheet: Ctrl
	1	2	3	4	5
File Name
Voltage (mV)							Mean	SEM	n
-80	-0.109863	-0.115967	-0.0549316	-0.0671387	-0.106812		-0.0909424	0.0124488	5
-70	-0.0762939	-0.0488281	-0.0457764	-0.0579834	-0.137329		-0.0732422	0.0168815	5
-60	-0.0213623	-0.0610352	-0.0152588	-0.0610352	-0.0854492		-0.0488281	0.0132673	5
-50	-0.012207	-0.0518799	-0.0366211	-0.0366211	-0.186157		-0.0646973	0.031023	5
-40	0.0213623	-0.0274658	0	-0.0274658	-0.088501		-0.0244141	0.0184625	5
-30	-0.00915527	0.0183105	0.0457764	-0.0152588	-0.0915527		-0.010376	0.023012	5
-20	0.0946045	0.0396729	0.192261	0.137329	-0.0549316		0.0817871	0.0423788	5
-10	0.363159	0.0854492	0.448608	0.360107	0.20752		0.292969	0.0648166	5
0	0.912476	0.241089	0.866699	0.67749	0.390625		0.617676	0.131504	5
10	1.68762	0.38147	1.36108	1.10779	0.701904		1.04797	0.231814	5
20	2.68555	0.576782	1.98975	1.67236	1.05896		1.59668	0.365732	5
30	3.83606	0.799561	2.63062	2.26135	1.5564		2.2168	0.511856	5
40	5.09644	1.07727	3.30505	2.91443	2.12097		2.90283	0.66775	5

## Sheet: 1 uM Gallic acid
	1	2	3	4	5
File Name
Voltage (mV)							Mean	SEM	n
-80	-0.0579834	-0.0671387	-0.106812	-0.0305176	0.00610352		-0.0512695	0.0188469	5
-70	-0.0610352	-0.0274658	-0.0549316	-0.0305176	-0.0274658		-0.0402832	0.00731149	5
-60	0.0183105	-0.100708	-0.0396729	-0.0366211	0.00305176		-0.0311279	0.0206845	5
-50	0.012207	-0.0946045	-0.0305176	-0.0152588	-0.0152588		-0.0286865	0.0178626	5
-40	-0.0610352	-0.0579834	-0.00915527	0.0213623	0.0549316		-0.010376	0.0224797	5
-30	-0.00915527	0.0152588	0.0579834	0.0793457	0.0549316		0.0396729	0.0160036	5
-20	0.170898	-0.0213623	0.228882	0.128174	0.109863		0.123291	0.04156	5
-10	0.6073	0.177002	0.482178	0.457764	0.396729		0.424194	0.0706665	5
0	1.22375	0.247192	0.921631	0.88501	0.671387		0.789795	0.161741	5
10	2.23389	0.485229	1.43738	1.41296	1.08032		1.32996	0.283849	5
20	3.3783	0.71106	2.05078	1.92871	1.53503		1.92078	0.433217	5
30	4.73022	1.00403	2.72217	2.55432	2.04163		2.61047	0.60882	5
40	6.06995	1.22681	3.44238	3.14941	2.59399		3.29651	0.790951	5
