# Supplementary material for: Native American ataxia medicines rescue ataxia-linked mutant potassium channel activity via binding to the voltage sensing domain
Source: Nat Commun. 2023 Jun 6;14:3281. doi: 10.1038/s41467-023-38834-6 (PMC10244465; doi:10.1038/s41467-023-38834-6)
Supplement: Supplementary file 7 — Source Data [file 41467_2023_38834_MOESM7_ESM.zip › Figure_4_KCNA1_Tannic_acid_Dose_Response_-_Gmax.xlsx]

## Sheet: Ctrl
	1	2	3	4	5	6	7	8	9	10	11	12
File Name
Voltage (mV)														Mean	SEM	n
-120	0	0	0.012207	0	0	-0.00305176	0.00305176	-0.00610352	-0.0335693	0.0732422	-0.0457764	-0.0152588		-0.00127157	0.00825957	12
-110	0	0.00305176	0.0305176	0.012207	0.00610352	-0.00305176	0.00305176	0	-0.0274658	0.106812	-0.0457764	-0.012207		0.00610352	0.0106977	12
-100	0	0.00305176	0.0335693	0.0152588	0.00610352	0.00305176	0.00305176	0.00305176	-0.0274658	0.125122	-0.0335693	-0.00610352		0.0104268	0.011581	12
-90	0	0.00610352	0.0396729	0.0244141	0.0152588	0.00305176	0.012207	0.00305176	-0.012207	0.140381	-0.0305176	0.0427246		0.0203451	0.0123868	12
-80	0	0.00610352	0.0427246	0.0244141	0.0152588	0.00610352	0.0244141	0.00610352	0.00305176	0.146484	-0.0183105	0.0549316		0.0259399	0.0123421	12
-70	0.00915527	0.0152588	0.0518799	0.0244141	0.0183105	0.00915527	0.0305176	0.012207	0.00610352	0.180054	0.00610352	0.0671387		0.0358582	0.0142157	12
-60	0.00915527	0.0183105	0.0823975	0.0244141	0.0183105	0.012207	0.0305176	0.0213623	0.00610352	0.210571	0.00610352	0.0762939		0.0429789	0.0169101	12
-50	0.0244141	0.0183105	0.137329	0.0366211	0.0213623	0.0427246	0.0396729	0.0427246	0.0152588	0.27771	0.0183105	0.128174		0.0668844	0.0225714	12
-40	0.0732422	0.0854492	0.305176	0.0732422	0.0976562	0.10376	0.0732422	0.10376	0.0335693	0.366211	0.0244141	0.137329		0.123088	0.0302116	12
-30	0.158691	0.238037	0.552368	0.216675	0.253296	0.305176	0.244141	0.222778	0.088501	0.442505	0.0244141	0.201416		0.245667	0.0409186	12
-20	0.250244	0.390625	0.778198	0.384521	0.442505	0.488281	0.3479	0.317383	0.192261	0.497437	0.10376	0.32959		0.376892	0.0495347	12
-10	0.32959	0.482178	0.930786	0.512695	0.558472	0.592041	0.460815	0.402832	0.259399	0.564575	0.189209	0.375366		0.471497	0.0552128	12
0	0.402832	0.564575	1.01929	0.585938	0.640869	0.665283	0.485229	0.485229	0.299072	0.598145	0.213623	0.402832		0.530243	0.0595906	12
10	0.460815	0.579834	1.09558	0.598145	0.695801	0.701904	0.546265	0.512695	0.32959	0.619507	0.228882	0.500488		0.572459	0.0620048	12
20	0.518799	0.6073	1.13525	0.640869	0.735474	0.723267	0.55542	0.531006	0.357056	0.656128	0.247192	0.506592		0.601196	0.0633929	12
30	0.549316	0.6073	1.14136	0.656128	0.772095	0.72937	0.570679	0.558472	0.363159	0.656128	0.259399	0.524902		0.615692	0.0631086	12
40	0.592041	0.6073	1.15051	0.668335	0.790405	0.735474	0.576782	0.567627	0.390625	0.692749	0.280762	0.601196		0.637817	0.0616219	12
G/Gmax
Voltage (mV)														Mean	SEM	n
-120	0	0	0.0106101	0	0	-0.00414938	0.00529101	-0.0107527	-0.0859375	0.105727	-0.163043	-0.0253807		-0.0139696	0.0181997	12
-110	0	0.00502513	0.0265252	0.0182648	0.00772201	-0.00414938	0.00529101	0	-0.0703125	0.154185	-0.163043	-0.0203046		-0.00339973	0.020733	12
-100	0	0.00502513	0.0291777	0.0228311	0.00772201	0.00414938	0.00529101	0.00537634	-0.0703125	0.180617	-0.119565	-0.0101523		0.00501328	0.0200747	12
-90	0	0.0100503	0.0344828	0.0365297	0.019305	0.00414938	0.021164	0.00537634	-0.03125	0.202643	-0.108696	0.071066		0.0220684	0.0206986	12
-80	0	0.0100503	0.0371353	0.0365297	0.019305	0.00829876	0.042328	0.0107527	0.0078125	0.211454	-0.0652174	0.0913706		0.0341516	0.0191768	12
-70	0.0154639	0.0251256	0.0450928	0.0365297	0.023166	0.0124481	0.0529101	0.0215054	0.015625	0.259912	0.0217391	0.111675		0.0534327	0.0203517	12
-60	0.0154639	0.0301508	0.071618	0.0365297	0.023166	0.0165975	0.0529101	0.0376344	0.015625	0.303965	0.0217391	0.126904		0.0626919	0.0237876	12
-50	0.0412371	0.0301508	0.119363	0.0547945	0.027027	0.0580913	0.0687831	0.0752688	0.0390625	0.400881	0.0652174	0.213198		0.0994229	0.0311011	12
-40	0.123711	0.140704	0.265252	0.109589	0.123552	0.141079	0.126984	0.182796	0.0859375	0.528634	0.0869565	0.228426		0.178635	0.0354443	12
-30	0.268041	0.39196	0.480106	0.324201	0.320463	0.414938	0.42328	0.392473	0.226562	0.638767	0.0869565	0.335025		0.358564	0.0394559	12
-20	0.42268	0.643216	0.676393	0.575342	0.559846	0.6639	0.603175	0.55914	0.492188	0.718062	0.369565	0.548223		0.569311	0.0297935	12
-10	0.556701	0.79397	0.809019	0.767123	0.706564	0.804979	0.798942	0.709677	0.664062	0.814978	0.673913	0.624365		0.727024	0.0244409	12
0	0.680412	0.929648	0.885942	0.876712	0.810811	0.904564	0.84127	0.854839	0.765625	0.863436	0.76087	0.670051		0.820348	0.0244325	12
10	0.778351	0.954774	0.952255	0.894977	0.880309	0.954357	0.94709	0.903226	0.84375	0.894273	0.815217	0.832487		0.887589	0.017237	12
20	0.876289	1	0.986737	0.958904	0.930502	0.983402	0.962963	0.935484	0.914062	0.947137	0.880435	0.84264		0.93488	0.0140774	12
30	0.927835	1	0.992042	0.981735	0.976834	0.991701	0.989418	0.983871	0.929688	0.947137	0.923913	0.873096		0.959773	0.01128	12
40	1	1	1	1	1	1	1	1	1	1	1	1		1	0	12

## Sheet: 0.01 uM
	1	2	3	4	5
File Name
Voltage (mV)							Mean	SEM	n
-120	0.0854492	-0.00305176	0.0732422	-0.00915527	0.0488281		0.0390625	0.0193829	5
-110	0.088501	0.00610352	0.106812	0.00305176	0.0732422		0.055542	0.0214797	5
-100	0.109863	0.00610352	0.125122	0.0305176	0.112915		0.0769043	0.0243644	5
-90	0.119019	0.0305176	0.140381	0.0366211	0.137329		0.0927734	0.0244636	5
-80	0.128174	0.0305176	0.146484	0.0610352	0.20752		0.114746	0.0314435	5
-70	0.134277	0.0335693	0.180054	0.0671387	0.210571		0.125122	0.0332768	5
-60	0.152588	0.0427246	0.210571	0.0854492	0.317383		0.161743	0.0483104	5
-50	0.262451	0.0579834	0.27771	0.119019	0.317383		0.206909	0.0501028	5
-40	0.305176	0.112915	0.366211	0.161743	0.363159		0.261841	0.0525523	5
-30	0.442505	0.195312	0.442505	0.256348	0.479126		0.363159	0.0572804	5
-20	0.479126	0.247192	0.497437	0.259399	0.497437		0.396118	0.0584346	5
-10	0.512695	0.296021	0.564575	0.283813	0.592041		0.449829	0.0665437	5
0	0.524902	0.317383	0.598145	0.289917	0.601196		0.466309	0.0679343	5
10	0.592041	0.341797	0.619507	0.320435	0.616455		0.498047	0.0683989	5
20	0.598145	0.3479	0.656128	0.32959	0.634766		0.513306	0.0719231	5
30	0.610352	0.357056	0.656128	0.335693	0.656128		0.523071	0.0726972	5
40	0.616455	0.366211	0.692749	0.350952	0.735474		0.552368	0.0814139	5
G/Gmax
Voltage (mV)							Mean	SEM	n
-120	0.138614	-0.00833333	0.105727	-0.026087	0.06639		0.0552621	0.0318434	5
-110	0.143564	0.0166667	0.154185	0.00869565	0.0995851		0.0845394	0.030757	5
-100	0.178218	0.0166667	0.180617	0.0869565	0.153527		0.123197	0.0315486	5
-90	0.193069	0.0833333	0.202643	0.104348	0.186722		0.154023	0.0249223	5
-80	0.207921	0.0833333	0.211454	0.173913	0.282158		0.191756	0.0323231	5
-70	0.217822	0.0916667	0.259912	0.191304	0.286307		0.209402	0.0337088	5
-60	0.247525	0.116667	0.303965	0.243478	0.431535		0.268634	0.0509694	5
-50	0.425743	0.158333	0.400881	0.33913	0.431535		0.351125	0.0509027	5
-40	0.49505	0.308333	0.528634	0.46087	0.493776		0.457333	0.0387607	5
-30	0.717822	0.533333	0.638767	0.730435	0.651452		0.654362	0.0351524	5
-20	0.777228	0.675	0.718062	0.73913	0.676349		0.717154	0.0194096	5
-10	0.831683	0.808333	0.814978	0.808696	0.804979		0.813734	0.00476927	5
0	0.851485	0.866667	0.863436	0.826087	0.817427		0.84502	0.00992306	5
10	0.960396	0.933333	0.894273	0.913043	0.838174		0.907844	0.020587	5
20	0.970297	0.95	0.947137	0.93913	0.863071		0.933927	0.0184436	5
30	0.990099	0.975	0.947137	0.956522	0.892116		0.952175	0.016749	5
40	1	1	1	1	1		1	0	5

## Sheet: 0.1 uM
	1	2	3	4	5	6	7	8	9	10	11	12
File Name
Voltage (mV)														Mean	SEM	n
-120	0.0579834	0.0457764	0.189209	0.0518799	0.0640869	0.0183105	0.0579834	0.109863	-0.0244141	0.137329	0.0183105	0.296021		0.0851949	0.0252479	12
-110	0.0579834	0.0457764	0.20752	0.0518799	0.0671387	0.0457764	0.0671387	0.115967	-0.00610352	0.161743	0.0183105	0.305176		0.0948588	0.0257405	12
-100	0.0579834	0.0518799	0.22583	0.0549316	0.0762939	0.0518799	0.0915527	0.143433	0.00305176	0.189209	0.0457764	0.326538		0.109863	0.0271402	12
-90	0.0579834	0.0518799	0.250244	0.0579834	0.0915527	0.0701904	0.106812	0.149536	0.00610352	0.204468	0.0488281	0.335693		0.119273	0.0282471	12
-80	0.0579834	0.0518799	0.259399	0.106812	0.115967	0.0915527	0.109863	0.152588	0.0183105	0.250244	0.0549316	0.405884		0.139618	0.0324191	12
-70	0.0762939	0.0671387	0.311279	0.119019	0.15564	0.125122	0.143433	0.167847	0.0427246	0.259399	0.0823975	0.408936		0.163269	0.0317737	12
-60	0.115967	0.119019	0.375366	0.137329	0.204468	0.146484	0.170898	0.22583	0.0457764	0.314331	0.088501	0.415039		0.196584	0.0334946	12
-50	0.189209	0.167847	0.402832	0.192261	0.250244	0.222778	0.189209	0.283813	0.0640869	0.32959	0.0976562	0.442505		0.236003	0.0327444	12
-40	0.32959	0.323486	0.454712	0.357056	0.39978	0.384521	0.323486	0.375366	0.128174	0.375366	0.180054	0.488281		0.343323	0.0294481	12
-30	0.473022	0.485229	0.628662	0.473022	0.6073	0.598145	0.427246	0.43335	0.213623	0.485229	0.289917	0.524902		0.469971	0.0353845	12
-20	0.576782	0.592041	0.830078	0.57373	0.71106	0.701904	0.500488	0.473022	0.283813	0.558472	0.296021	0.537109		0.552877	0.0455923	12
-10	0.656128	0.67749	0.952148	0.634766	0.759888	0.72937	0.500488	0.512695	0.302124	0.6073	0.320435	0.592041		0.603739	0.0522982	12
0	0.723267	0.714111	1.04065	0.695801	0.830078	0.811768	0.527954	0.537109	0.320435	0.640869	0.32959	0.680542		0.654348	0.0591918	12
10	0.762939	0.714111	1.1322	0.695801	0.839233	0.817871	0.540161	0.55542	0.32959	0.653076	0.332642	0.686646		0.671641	0.0636987	12
20	0.805664	0.717163	1.16882	0.720215	0.869751	0.820923	0.540161	0.561523	0.344849	0.665283	0.332642	0.708008		0.687917	0.0663112	12
30	0.830078	0.720215	1.19019	0.759888	0.888062	0.842285	0.567627	0.598145	0.357056	0.67749	0.3479	0.708008		0.707245	0.066642	12
40	0.836182	0.741577	1.19324	0.769043	0.888062	0.857544	0.579834	0.610352	0.378418	0.704956	0.363159	0.720215		0.720215	0.065331	12
G/Gmax
Voltage (mV)														Mean	SEM	n
-120	0.0693431	0.0617284	0.158568	0.0674603	0.0721649	0.0213523	0.1	0.18	-0.0645161	0.194805	0.0504202	0.411017		0.110195	0.0341842	12
-110	0.0693431	0.0617284	0.173913	0.0674603	0.0756014	0.0533808	0.115789	0.19	-0.016129	0.229437	0.0504202	0.423729		0.124556	0.0337445	12
-100	0.0693431	0.0699588	0.189258	0.0714286	0.0859107	0.0604982	0.157895	0.235	0.00806452	0.268398	0.12605	0.45339		0.1496	0.0355491	12
-90	0.0693431	0.0699588	0.209719	0.0753968	0.103093	0.0818505	0.184211	0.245	0.016129	0.290043	0.134454	0.466102		0.162108	0.0364131	12
-80	0.0693431	0.0699588	0.217391	0.138889	0.130584	0.106762	0.189474	0.25	0.0483871	0.354978	0.151261	0.563559		0.190882	0.0421667	12
-70	0.0912409	0.090535	0.26087	0.154762	0.175258	0.145907	0.247368	0.275	0.112903	0.367965	0.226891	0.567797		0.226375	0.0393525	12
-60	0.138686	0.160494	0.314578	0.178571	0.230241	0.170819	0.294737	0.37	0.120968	0.445887	0.243697	0.576271		0.270412	0.0398149	12
-50	0.226277	0.226337	0.337596	0.25	0.281787	0.259786	0.326316	0.465	0.169355	0.467532	0.268908	0.614407		0.324442	0.0371754	12
-40	0.394161	0.436214	0.381074	0.464286	0.450172	0.448399	0.557895	0.615	0.33871	0.532468	0.495798	0.677966		0.482678	0.0285468	12
-30	0.565693	0.654321	0.526854	0.615079	0.683849	0.697509	0.736842	0.71	0.564516	0.688312	0.798319	0.728814		0.664176	0.0234568	12
-20	0.689781	0.798354	0.695652	0.746032	0.800687	0.818505	0.863158	0.775	0.75	0.792208	0.815126	0.745763		0.774189	0.0147313	12
-10	0.784672	0.91358	0.797954	0.825397	0.85567	0.850534	0.863158	0.84	0.798387	0.861472	0.882353	0.822034		0.841268	0.0108848	12
0	0.864964	0.962963	0.872123	0.904762	0.934708	0.946619	0.910526	0.88	0.846774	0.909091	0.907563	0.944915		0.907084	0.0103969	12
10	0.912409	0.962963	0.948849	0.904762	0.945017	0.953737	0.931579	0.91	0.870968	0.926407	0.915966	0.95339		0.928004	0.00767405	12
20	0.963504	0.967078	0.97954	0.936508	0.979381	0.957295	0.931579	0.92	0.91129	0.943723	0.915966	0.983051		0.949076	0.00751902	12
30	0.992701	0.971193	0.997442	0.988095	1	0.982206	0.978947	0.98	0.943548	0.961039	0.957983	0.983051		0.978017	0.00488483	12
40	1	1	1	1	1	1	1	1	1	1	1	1		1	0	12

## Sheet: 1 uM
	1	2	3	4	5	6	7	8	9	10	11	12
File Name
Voltage (mV)														Mean	SEM	n
-120	0.0640869	0.0640869	0.201416	0.088501	0.112915	0.088501	0.0762939	0.198364	-0.00610352	0.241089	0.0579834	0.283813		0.122579	0.0252461	12
-110	0.0701904	0.0701904	0.204468	0.0915527	0.149536	0.109863	0.10376	0.213623	0.00915527	0.283813	0.0762939	0.292969		0.139618	0.0260014	12
-100	0.088501	0.088501	0.219727	0.106812	0.152588	0.12207	0.115967	0.219727	0.0244141	0.292969	0.0946045	0.299072		0.152079	0.0250075	12
-90	0.0915527	0.0915527	0.250244	0.119019	0.15564	0.134277	0.128174	0.231934	0.0366211	0.296021	0.100708	0.323486		0.163269	0.0260972	12
-80	0.12207	0.106812	0.256348	0.167847	0.15564	0.152588	0.134277	0.268555	0.0396729	0.302124	0.109863	0.335693		0.179291	0.0260719	12
-70	0.164795	0.125122	0.308228	0.186157	0.164795	0.17395	0.134277	0.280762	0.0457764	0.311279	0.109863	0.357056		0.196838	0.0275722	12
-60	0.222778	0.17395	0.32959	0.204468	0.22583	0.250244	0.164795	0.311279	0.0488281	0.38147	0.140381	0.430298		0.240326	0.0311018	12
-50	0.317383	0.213623	0.396729	0.320435	0.332642	0.32959	0.219727	0.326538	0.0610352	0.43335	0.161743	0.442505		0.296275	0.0326562	12
-40	0.421143	0.360107	0.405884	0.421143	0.500488	0.524902	0.299072	0.335693	0.109863	0.457764	0.238037	0.457764		0.377655	0.0341158	12
-30	0.460815	0.494385	0.570679	0.552368	0.616455	0.65918	0.311279	0.415039	0.186157	0.567627	0.283813	0.457764		0.46463	0.0415256	12
-20	0.582886	0.634766	0.796509	0.637817	0.735474	0.753784	0.402832	0.476074	0.265503	0.576782	0.302124	0.50354		0.555674	0.0495944	12
-10	0.708008	0.689697	0.894165	0.680542	0.805664	0.762939	0.415039	0.524902	0.271606	0.653076	0.302124	0.567627		0.606283	0.056501	12
0	0.805664	0.723267	0.973511	0.683594	0.83313	0.805664	0.460815	0.531006	0.308228	0.680542	0.302124	0.6073		0.642904	0.0604956	12
10	0.860596	0.735474	1.07727	0.708008	0.83313	0.805664	0.466919	0.537109	0.32959	0.704956	0.323486	0.610352		0.666046	0.0646897	12
20	0.888062	0.735474	1.09863	0.744629	0.842285	0.820923	0.494385	0.540161	0.332642	0.708008	0.332642	0.628662		0.680542	0.0657551	12
30	0.909424	0.769043	1.10474	0.753784	0.854492	0.827026	0.506592	0.546265	0.350952	0.714111	0.360107	0.65918		0.696309	0.064868	12
40	0.915527	0.78125	1.11389	0.765991	0.860596	0.83313	0.524902	0.576782	0.38147	0.732422	0.363159	0.668335		0.709788	0.0635978	12
G/Gmax
Voltage (mV)														Mean	SEM	n
-120	0.07	0.0820312	0.180822	0.115538	0.131206	0.106227	0.145349	0.343915	-0.016	0.329167	0.159664	0.424658		0.172715	0.0371368	12
-110	0.0766667	0.0898438	0.183562	0.119522	0.173759	0.131868	0.197674	0.37037	0.024	0.3875	0.210084	0.438356		0.200267	0.0380889	12
-100	0.0966667	0.113281	0.19726	0.139442	0.177305	0.14652	0.22093	0.380952	0.064	0.4	0.260504	0.447489		0.220363	0.0366041	12
-90	0.1	0.117188	0.224658	0.155378	0.180851	0.161172	0.244186	0.402116	0.096	0.404167	0.277311	0.484018		0.237254	0.0376008	12
-80	0.133333	0.136719	0.230137	0.219124	0.180851	0.18315	0.255814	0.465608	0.104	0.4125	0.302521	0.502283		0.260503	0.0385697	12
-70	0.18	0.160156	0.276712	0.243028	0.191489	0.208791	0.255814	0.486772	0.12	0.425	0.302521	0.534247		0.282044	0.0383078	12
-60	0.243333	0.222656	0.29589	0.266932	0.262411	0.300366	0.313953	0.539683	0.128	0.520833	0.386555	0.643836		0.343704	0.0435633	12
-50	0.346667	0.273438	0.356164	0.418327	0.386525	0.395604	0.418605	0.566138	0.16	0.591667	0.445378	0.6621		0.418384	0.0399151	12
-40	0.46	0.460938	0.364384	0.549801	0.58156	0.630037	0.569767	0.582011	0.288	0.625	0.655462	0.684932		0.537658	0.034932	12
-30	0.503333	0.632812	0.512329	0.721116	0.716312	0.791209	0.593023	0.719577	0.488	0.775	0.781513	0.684932		0.65993	0.0322682	12
-20	0.636667	0.8125	0.715068	0.832669	0.85461	0.904762	0.767442	0.825397	0.696	0.7875	0.831933	0.753425		0.784831	0.0217034	12
-10	0.773333	0.882812	0.80274	0.888446	0.93617	0.915751	0.790698	0.910053	0.712	0.891667	0.831933	0.849315		0.848743	0.0195839	12
0	0.88	0.925781	0.873973	0.89243	0.968085	0.967033	0.877907	0.920635	0.808	0.929167	0.831933	0.908676		0.898635	0.0139922	12
10	0.94	0.941406	0.967123	0.924303	0.968085	0.967033	0.889535	0.931217	0.864	0.9625	0.890756	0.913242		0.929933	0.0100509	12
20	0.97	0.941406	0.986301	0.972112	0.978723	0.985348	0.94186	0.936508	0.872	0.966667	0.915966	0.940639		0.950628	0.00961624	12
30	0.993333	0.984375	0.991781	0.984064	0.992908	0.992674	0.965116	0.94709	0.92	0.975	0.991597	0.986301		0.97702	0.00655783	12
40	1	1	1	1	1	1	1	1	1	1	1	1		1	0	12

## Sheet: 3 uM
	1	2	3	4	5
File Name
Voltage (mV)							Mean	SEM	n
-120	0.198364	0.012207	0.256348	0.0610352	0.369263		0.179443	0.06492	5
-110	0.210571	0.0427246	0.27771	0.0701904	0.411987		0.202637	0.068059	5
-100	0.216675	0.0518799	0.283813	0.0946045	0.476074		0.224609	0.0753457	5
-90	0.222778	0.0579834	0.314331	0.10376	0.485229		0.236816	0.0766811	5
-80	0.250244	0.0701904	0.314331	0.115967	0.500488		0.250244	0.0765438	5
-70	0.256348	0.0732422	0.372314	0.125122	0.515747		0.268555	0.0808514	5
-60	0.271606	0.0946045	0.408936	0.128174	0.524902		0.285645	0.0818338	5
-50	0.350952	0.10376	0.430298	0.146484	0.534058		0.31311	0.082333	5
-40	0.357056	0.164795	0.469971	0.231934	0.570679		0.358887	0.0744942	5
-30	0.469971	0.247192	0.598145	0.296021	0.592041		0.440674	0.0731187	5
-20	0.509644	0.259399	0.637817	0.299072	0.637817		0.46875	0.0810734	5
-10	0.527954	0.32959	0.656128	0.326538	0.686646		0.505371	0.0771292	5
0	0.540161	0.335693	0.680542	0.326538	0.701904		0.516968	0.0808146	5
10	0.546265	0.363159	0.704956	0.335693	0.717163		0.533447	0.0810665	5
20	0.552368	0.363159	0.72937	0.357056	0.750732		0.550537	0.0850319	5
30	0.558472	0.375366	0.732422	0.363159	0.784302		0.562744	0.0874189	5
40	0.567627	0.393677	0.753784	0.369263	0.805664		0.578003	0.0895502	5
G/Gmax
Voltage (mV)							Mean	SEM	n
-120	0.349462	0.0310078	0.340081	0.165289	0.458333		0.268835	0.0757529	5
-110	0.370968	0.108527	0.368421	0.190083	0.511364		0.309872	0.0716411	5
-100	0.38172	0.131783	0.376518	0.256198	0.590909		0.347426	0.0762007	5
-90	0.392473	0.147287	0.417004	0.280992	0.602273		0.368006	0.0755542	5
-80	0.44086	0.178295	0.417004	0.31405	0.621212		0.394284	0.0732362	5
-70	0.451613	0.186047	0.493927	0.338843	0.640152		0.422116	0.0762331	5
-60	0.478495	0.24031	0.54251	0.347107	0.651515		0.451987	0.0722895	5
-50	0.61828	0.263566	0.57085	0.396694	0.662879		0.502454	0.0748607	5
-40	0.629032	0.418605	0.623482	0.628099	0.708333		0.60151	0.0483802	5
-30	0.827957	0.627907	0.793522	0.801653	0.734848		0.757178	0.0357199	5
-20	0.897849	0.658915	0.846154	0.809917	0.791667		0.8009	0.0398582	5
-10	0.930108	0.837209	0.870445	0.884298	0.852273		0.874866	0.0159509	5
0	0.951613	0.852713	0.902834	0.884298	0.871212		0.892534	0.0168887	5
10	0.962366	0.922481	0.935223	0.909091	0.890152		0.923862	0.0121821	5
20	0.973118	0.922481	0.967611	0.966942	0.931818		0.952394	0.0104663	5
30	0.983871	0.953488	0.97166	0.983471	0.973485		0.973195	0.00552434	5
40	1	1	1	1	1		1	0	5

## Sheet: 10 uM
	1	2	3	4	5	6	7
File Name
Voltage (mV)									Mean	SEM	n
-120	0.088501	0.088501	0.180054	0.137329	0.158691	0.192261	0.125122		0.138637	0.0155874	7
-110	0.0946045	0.0946045	0.186157	0.152588	0.17395	0.210571	0.137329		0.149972	0.0168002	7
-100	0.106812	0.106812	0.216675	0.170898	0.186157	0.253296	0.143433		0.169155	0.0207393	7
-90	0.112915	0.112915	0.216675	0.17395	0.192261	0.265503	0.146484		0.174386	0.0211267	7
-80	0.210571	0.125122	0.244141	0.17395	0.201416	0.274658	0.152588		0.197492	0.0195942	7
-70	0.283813	0.140381	0.253296	0.244141	0.210571	0.317383	0.180054		0.232806	0.0229507	7
-60	0.335693	0.152588	0.308228	0.247192	0.256348	0.317383	0.210571		0.261143	0.0246388	7
-50	0.39978	0.250244	0.344849	0.369263	0.393677	0.445557	0.262451		0.35226	0.0273838	7
-40	0.497437	0.424194	0.424194	0.445557	0.534058	0.564575	0.302124		0.45602	0.032881	7
-30	0.57373	0.576782	0.616455	0.579834	0.671387	0.650024	0.375366		0.577654	0.0366678	7
-20	0.701904	0.637817	0.808716	0.634766	0.750732	0.720215	0.384521		0.662667	0.0518004	7
-10	0.802612	0.72937	0.897217	0.662231	0.772095	0.726318	0.39978		0.712803	0.0590777	7
0	0.863647	0.72937	0.930786	0.67749	0.784302	0.750732	0.421143		0.736782	0.0616024	7
10	0.894165	0.759888	0.976562	0.680542	0.787354	0.753784	0.421143		0.753348	0.0666395	7
20	0.921631	0.769043	0.985718	0.683594	0.811768	0.759888	0.424194		0.765119	0.0687048	7
30	0.93689	0.778198	0.991821	0.692749	0.823975	0.765991	0.43335		0.774711	0.0688683	7
40	0.949097	0.78125	0.997925	0.71106	0.836182	0.790405	0.454712		0.788661	0.0671514	7
G/Gmax
Voltage (mV)									Mean	SEM	n
-120	0.0932476	0.113281	0.180428	0.193133	0.189781	0.243243	0.275168		0.18404	0.0244891	7
-110	0.0996785	0.121094	0.186544	0.214592	0.208029	0.266409	0.302013		0.199766	0.0274146	7
-100	0.11254	0.136719	0.217125	0.240343	0.222628	0.320463	0.315436		0.223608	0.0300881	7
-90	0.118971	0.144531	0.217125	0.244635	0.229927	0.335907	0.322148		0.230464	0.0307518	7
-80	0.221865	0.160156	0.244648	0.244635	0.240876	0.34749	0.33557		0.256463	0.0246588	7
-70	0.299035	0.179688	0.253823	0.343348	0.251825	0.401544	0.395973		0.303605	0.0309529	7
-60	0.353698	0.195312	0.308869	0.347639	0.306569	0.401544	0.463087		0.339531	0.0316994	7
-50	0.421222	0.320312	0.345566	0.519313	0.470803	0.563707	0.577181		0.459729	0.0384931	7
-40	0.524116	0.542969	0.425076	0.626609	0.638686	0.714286	0.66443		0.590882	0.0373032	7
-30	0.604502	0.738281	0.617737	0.815451	0.80292	0.822394	0.825503		0.746684	0.0367584	7
-20	0.73955	0.816406	0.810398	0.892704	0.89781	0.911197	0.845638		0.844815	0.0231874	7
-10	0.845659	0.933594	0.899083	0.93133	0.923358	0.918919	0.879195		0.904448	0.0122102	7
0	0.909968	0.933594	0.932722	0.95279	0.937956	0.949807	0.926174		0.934716	0.00546757	7
10	0.942122	0.972656	0.978593	0.957082	0.941606	0.953668	0.926174		0.953129	0.00694559	7
20	0.971061	0.984375	0.987768	0.961373	0.970803	0.96139	0.932886		0.967094	0.00688508	7
30	0.987138	0.996094	0.993884	0.974249	0.985401	0.969112	0.95302		0.979843	0.00579668	7
40	1	1	1	1	1	1	1		1	0	7

## Sheet: 50 uM
	1	2	3	4	5	6	7
File Name
Voltage (mV)									Mean	SEM	n
-120	0.109863	0.0640869	0.106812	0.115967	0.119019	0.137329	0.088501		0.10594	0.00890267	7
-110	0.115967	0.0732422	0.115967	0.125122	0.119019	0.149536	0.0976562		0.113787	0.00892754	7
-100	0.115967	0.088501	0.128174	0.134277	0.140381	0.152588	0.106812		0.123814	0.0082065	7
-90	0.119019	0.0976562	0.143433	0.146484	0.146484	0.161743	0.119019		0.133405	0.00836327	7
-80	0.128174	0.10376	0.152588	0.15564	0.149536	0.177002	0.12207		0.141253	0.00929264	7
-70	0.15564	0.106812	0.167847	0.198364	0.149536	0.20752	0.134277		0.159999	0.0132832	7
-60	0.198364	0.158691	0.219727	0.20752	0.201416	0.238037	0.140381		0.194877	0.0128862	7
-50	0.317383	0.256348	0.253296	0.350952	0.390625	0.390625	0.219727		0.311279	0.0262607	7
-40	0.424194	0.418091	0.354004	0.463867	0.546265	0.564575	0.320435		0.441633	0.0344284	7
-30	0.540161	0.567627	0.488281	0.598145	0.622559	0.62561	0.335693		0.539725	0.0386389	7
-20	0.656128	0.6073	0.637817	0.598145	0.689697	0.656128	0.3479		0.599016	0.0434743	7
-10	0.723267	0.65918	0.750732	0.622559	0.717163	0.668335	0.378418		0.645665	0.0475156	7
0	0.778198	0.65918	0.802612	0.643921	0.717163	0.689697	0.393677		0.669207	0.0509558	7
10	0.817871	0.665283	0.817871	0.653076	0.72937	0.704956	0.396729		0.683594	0.0539336	7
20	0.830078	0.689697	0.817871	0.656128	0.741577	0.726318	0.430298		0.698853	0.0507084	7
30	0.836182	0.692749	0.823975	0.668335	0.744629	0.741577	0.430298		0.705392	0.0514612	7
40	0.836182	0.695801	0.854492	0.680542	0.769043	0.741577	0.43335		0.715855	0.0531502	7
G/Gmax
Voltage (mV)									Mean	SEM	n
-120	0.131387	0.0921053	0.125	0.170404	0.154762	0.185185	0.204225		0.151867	0.0145702	7
-110	0.138686	0.105263	0.135714	0.183857	0.154762	0.201646	0.225352		0.163611	0.0158496	7
-100	0.138686	0.127193	0.15	0.197309	0.18254	0.205761	0.246479		0.178281	0.0160088	7
-90	0.142336	0.140351	0.167857	0.215247	0.190476	0.218107	0.274648		0.192717	0.0181058	7
-80	0.153285	0.149123	0.178571	0.2287	0.194444	0.238683	0.28169		0.203499	0.0183669	7
-70	0.186131	0.153509	0.196429	0.29148	0.194444	0.279835	0.309859		0.230241	0.0233029	7
-60	0.237226	0.22807	0.257143	0.304933	0.261905	0.320988	0.323944		0.276315	0.0150506	7
-50	0.379562	0.368421	0.296429	0.515695	0.507937	0.526749	0.507042		0.443119	0.0350802	7
-40	0.507299	0.600877	0.414286	0.681614	0.710317	0.761317	0.739437		0.630735	0.048982	7
-30	0.645985	0.815789	0.571429	0.878924	0.809524	0.843621	0.774648		0.762846	0.042375	7
-20	0.784672	0.872807	0.746429	0.878924	0.896825	0.884774	0.802817		0.838178	0.0223614	7
-10	0.864964	0.947368	0.878571	0.914798	0.93254	0.901235	0.873239		0.901816	0.0118552	7
0	0.930657	0.947368	0.939286	0.946188	0.93254	0.930041	0.908451		0.933504	0.00496473	7
10	0.978102	0.95614	0.957143	0.959641	0.948413	0.950617	0.915493		0.952221	0.00712224	7
20	0.992701	0.991228	0.957143	0.964126	0.964286	0.979424	0.992958		0.977409	0.00583506	7
30	1	0.995614	0.964286	0.982063	0.968254	1	0.992958		0.986168	0.00563699	7
40	1	1	1	1	1	1	1		1	0	7

## Sheet: 100 uM
	1	2	3	4	5	6	7
File Name
Voltage (mV)									Mean	SEM	n
-120	0.0610352	0.0366211	0.0671387	0.0732422	0.0732422	0.10376	0.0427246		0.0653948	0.00839351	7
-110	0.0640869	0.0518799	0.0762939	0.0823975	0.0762939	0.106812	0.0457764		0.0719343	0.00773352	7
-100	0.0701904	0.0610352	0.0823975	0.109863	0.0762939	0.12207	0.0640869		0.0837054	0.00885629	7
-90	0.0762939	0.0640869	0.0915527	0.112915	0.088501	0.125122	0.0671387		0.0893729	0.00865	7
-80	0.0854492	0.088501	0.115967	0.12207	0.0915527	0.128174	0.0701904		0.100272	0.00822193	7
-70	0.100708	0.0946045	0.134277	0.125122	0.12207	0.128174	0.0854492		0.112915	0.00717248	7
-60	0.134277	0.112915	0.189209	0.189209	0.189209	0.192261	0.088501		0.156512	0.0165514	7
-50	0.213623	0.22583	0.201416	0.302124	0.363159	0.326538	0.201416		0.262015	0.0253536	7
-40	0.274658	0.393677	0.201416	0.436401	0.506592	0.479126	0.302124		0.370571	0.0429981	7
-30	0.390625	0.479126	0.20752	0.518799	0.561523	0.564575	0.335693		0.436837	0.0500766	7
-20	0.460815	0.55542	0.311279	0.546265	0.576782	0.57373	0.363159		0.483922	0.0410024	7
-10	0.585938	0.604248	0.479126	0.546265	0.613403	0.598145	0.375366		0.543213	0.0330165	7
0	0.643921	0.604248	0.482178	0.582886	0.62561	0.598145	0.378418		0.559344	0.0359594	7
10	0.683594	0.637817	0.500488	0.592041	0.634766	0.613403	0.378418		0.577218	0.0394117	7
20	0.708008	0.650024	0.512695	0.598145	0.656128	0.62561	0.390625		0.591605	0.0405159	7
30	0.714111	0.650024	0.540161	0.601196	0.656128	0.634766	0.402832		0.599888	0.0385265	7
40	0.717163	0.656128	0.582886	0.622559	0.662231	0.650024	0.421143		0.616019	0.0359392	7
G/Gmax
Voltage (mV)									Mean	SEM	n
-120	0.0851064	0.055814	0.115183	0.117647	0.110599	0.159624	0.101449		0.106489	0.0120425	7
-110	0.0893617	0.0790698	0.13089	0.132353	0.115207	0.164319	0.108696		0.117128	0.0108479	7
-100	0.0978723	0.0930233	0.141361	0.176471	0.115207	0.187793	0.152174		0.1377	0.0140777	7
-90	0.106383	0.0976744	0.157068	0.181373	0.133641	0.192488	0.15942		0.146864	0.0135992	7
-80	0.119149	0.134884	0.198953	0.196078	0.138249	0.197183	0.166667		0.164452	0.0127988	7
-70	0.140426	0.144186	0.230366	0.20098	0.184332	0.197183	0.202899		0.185767	0.0123744	7
-60	0.187234	0.172093	0.324607	0.303922	0.285714	0.295775	0.210145		0.254213	0.0235624	7
-50	0.297872	0.344186	0.34555	0.485294	0.548387	0.502347	0.478261		0.428843	0.0367036	7
-40	0.382979	0.6	0.34555	0.70098	0.764977	0.737089	0.717391		0.606995	0.0657356	7
-30	0.544681	0.730233	0.356021	0.833333	0.847926	0.868545	0.797101		0.71112	0.072373	7
-20	0.642553	0.846512	0.534031	0.877451	0.870968	0.882629	0.862319		0.788066	0.053104	7
-10	0.817021	0.92093	0.82199	0.877451	0.926267	0.920188	0.891304		0.882164	0.017501	7
0	0.897872	0.92093	0.827225	0.936275	0.9447	0.920188	0.898551		0.906534	0.0147709	7
10	0.953191	0.972093	0.858639	0.95098	0.958525	0.943662	0.898551		0.933663	0.0152267	7
20	0.987234	0.990698	0.879581	0.960784	0.990783	0.962441	0.927536		0.957008	0.0155047	7
30	0.995745	0.990698	0.926702	0.965686	0.990783	0.976526	0.956522		0.971809	0.00928112	7
40	1	1	1	1	1	1	1		1	0	7
