# Supplementary material for: Native American ataxia medicines rescue ataxia-linked mutant potassium channel activity via binding to the voltage sensing domain
Source: Nat Commun. 2023 Jun 6;14:3281. doi: 10.1038/s41467-023-38834-6 (PMC10244465; doi:10.1038/s41467-023-38834-6)
Supplement: Supplementary file 7 — Source Data [file 41467_2023_38834_MOESM7_ESM.zip › Figure_1_KCNA1_1_in_50_Pacific_Ninebark_Leaves.xlsx]

## Sheet: Ctrl
	1	2	3	4	5
File Name
Voltage (mV)							Mean	SEM	n
-80	0	0	0	0.0762939	0		0.0152588	0.0152588	5
-70	0	0	0	0.106812	0		0.0213623	0.0213623	5
-60	0	0	0	0.180054	0.0396729		0.0439453	0.0348836	5
-50	0	0	0	0.390625	0.17395		0.112915	0.0771678	5
-40	0	0	0.216675	1.32141	0.494385		0.406494	0.2461	5
-30	0.369263	0.332642	0.518799	2.19727	0.714111		0.826416	0.349233	5
-20	0.845337	0.860596	0.817871	2.55737	0.799561		1.17615	0.345469	5
-10	1.09558	1.09253	0.924683	2.66418	0.808716		1.31714	0.341071	5
0	1.12915	1.12305	0.970459	2.6123	0.845337		1.33606	0.323377	5
10	1.10168	1.10474	0.985718	2.54517	0.854492		1.31836	0.310118	5
20	1.07422	1.07117	1.01013	2.46887	0.842285		1.29333	0.296893	5
30	0.982666	1.03149	0.991821	2.39563	0.799561		1.24023	0.291612	5
40	0.93689	1.01318	1.01318	2.3468	0.78125		1.21826	0.285295	5
G/Gmax
Voltage (mV)							Mean	SEM	n
-80	0	0	0	0.0286369	0		0.00572738	0.00572738	5
-70	0	0	0	0.0400916	0		0.00801833	0.00801833	5
-60	0	0	0	0.067583	0.0469314		0.0229029	0.0144002	5
-50	0	0	0	0.146621	0.205776		0.0704794	0.0441615	5
-40	0	0	0.214502	0.495991	0.584838		0.259066	0.122163	5
-30	0.327027	0.296196	0.513595	0.824742	0.844765		0.561265	0.117727	5
-20	0.748649	0.766304	0.809668	0.959908	0.945848		0.846075	0.0447736	5
-10	0.97027	0.972826	0.915408	1	0.956679		0.963037	0.0138264	5
0	1	1	0.960725	0.980527	1		0.98825	0.00784683	5
10	0.975676	0.983696	0.975831	0.955326	1.01083		0.980272	0.00896845	5
20	0.951351	0.953804	1	0.92669	0.99639		0.965647	0.0141201	5
30	0.87027	0.918478	0.981873	0.899198	0.945848		0.923134	0.0191773	5
40	0.82973	0.902174	1.00302	0.880871	0.924188		0.907997	0.0284493	5

## Sheet: 1 in 50 Pacific Ninebark Leaves
	1	2	3	4	5
File Name
Voltage (mV)							Mean	SEM	n
-80	0	0.0244141	0	0.158691	0.0244141		0.0415039	0.0298012	5
-70	0	0.0213623	0	0.0671387	0.0823975		0.0341797	0.0171931	5
-60	0	0.0640869	0	0.180054	0.0946045		0.067749	0.033561	5
-50	0	0.149536	0.0457764	0.454712	0.128174		0.15564	0.0795391	5
-40	0.210571	0.689697	0.488281	1.37939	0.50354		0.654297	0.196749	5
-30	0.872803	1.42517	0.814819	2.27661	0.765991		1.23108	0.287119	5
-20	1.40076	1.77612	1.01929	2.63062	0.842285		1.53381	0.317989	5
-10	1.50452	1.84631	0.976562	2.75574	0.88501		1.59363	0.3395	5
0	1.54114	1.81885	0.979614	2.71301	0.909424		1.59241	0.327997	5
10	1.51672	1.78833	0.952148	2.62451	0.881958		1.55273	0.317502	5
20	1.48926	1.75781	0.93689	2.55737	0.869751		1.52222	0.307933	5
30	1.45264	1.70288	0.90332	2.44446	0.83313		1.46729	0.294176	5
40	1.42822	1.651	0.891113	2.38037	0.85144		1.44043	0.28077	5
G/Gmax
Voltage (mV)							Mean	SEM	n
-80	0	0.0132231	0	0.0575858	0.0268456		0.0195309	0.010734	5
-70	0	0.0115702	0	0.0243632	0.090604		0.0253075	0.0169325	5
-60	0	0.0347107	0	0.0653378	0.104027		0.0408151	0.0199576	5
-50	0	0.0809917	0.0449102	0.165006	0.14094		0.0863694	0.0303059	5
-40	0.136634	0.373554	0.479042	0.500554	0.553691		0.408695	0.0740483	5
-30	0.566337	0.771901	0.799401	0.826135	0.842282		0.761211	0.0501679	5
-20	0.908911	0.961983	1	0.954596	0.926174		0.950333	0.0156846	5
-10	0.976238	1	0.958084	1	0.973154		0.981495	0.00815524	5
0	1	0.985124	0.961078	0.984496	1		0.98614	0.00712757	5
10	0.984158	0.968595	0.934132	0.952381	0.969799		0.961813	0.00855658	5
20	0.966337	0.952066	0.919162	0.928018	0.956376		0.944392	0.00891279	5
30	0.942574	0.922314	0.886228	0.887043	0.916107		0.910853	0.0108132	5
40	0.926733	0.894215	0.874251	0.863787	0.936242		0.899046	0.0141974	5
