# Supplementary material for: Native American ataxia medicines rescue ataxia-linked mutant potassium channel activity via binding to the voltage sensing domain
Source: Nat Commun. 2023 Jun 6;14:3281. doi: 10.1038/s41467-023-38834-6 (PMC10244465; doi:10.1038/s41467-023-38834-6)
Supplement: Supplementary file 7 — Source Data [file 41467_2023_38834_MOESM7_ESM.zip › Figure_9_KCNA1-E283K_1_uM_Tannic_acid_-_Activation.xlsx]

## Sheet: Tau Act
	1	2	3	4	5
Ctrl
Voltage (mV)							Mean	SEM	n
-20	15.4462	13.8978	24.0767	4.78031	11.5224		13.9447	3.12063	5
-10	4.13687	6.03322	5.65816	4.93671	14.0874		6.97048	1.80856	5
0	2.99653	6.35856	4.80951	5.97801	6.43238		5.315	0.648382	5
10	3.33348	7.08442	4.88067	6.09324	6.14503		5.50737	0.646356	5
20	5.12651	6.78528	4.54835	5.17345	5.77266		5.48125	0.379228	5
30	3.42387	8.77668	5.04015	4.41547	5.13194		5.35762	0.907434	5
40	6.61091	6.6749	5.02806	3.70091	4.73503		5.34996	0.572127	5
	1	2	3	4	5
1 uM Tannic acid
Voltage (mV)							Mean	SEM	n
-20	4.86383	5.3464	6.56311	12.4603	6.62329		7.17138	1.36561	5
-10	3.89958	5.413	5.39393	8.53946	4.45262		5.53972	0.803356	5
0	4.95814	4.29314	5.34654	7.71578	4.44922		5.35257	0.619629	5
10	4.97736	3.804	4.37991	6.47703	5.03796		4.93525	0.445956	5
20	5.14531	3.82032	5.24887	5.74412	4.93696		4.97912	0.318606	5
30	2.95999	3.78506	3.45678	5.20112	5.33867		4.14832	0.476846	5
40	5.29284	3.25204	4.04589	4.95034	5.16113		4.54045	0.388841	5
