# Supplementary material for: Native American ataxia medicines rescue ataxia-linked mutant potassium channel activity via binding to the voltage sensing domain
Source: Nat Commun. 2023 Jun 6;14:3281. doi: 10.1038/s41467-023-38834-6 (PMC10244465; doi:10.1038/s41467-023-38834-6)
Supplement: Supplementary file 7 — Source Data [file 41467_2023_38834_MOESM7_ESM.zip › Figure_2_KCNA1_100_uM_Rutin.xlsx]

## Sheet: Ctrl
	1	2	3	4
File Name
Voltage (mV)						Mean	SEM	n
-80	0.512695	-0.265503	0.00305176	0.0976562		0.0869751	0.161409	4
-60	0.448608	-0.234985	0.00915527	0.109863		0.0831604	0.141704	4
-40	2.79846	0.0640869	0.6073	0.939941		1.10245	0.593453	4
-20	6.85425	10.3119	8.00781	6.63757		7.95288	0.841871	4
0	8.77686	20.4926	13.8123	9.41772		13.1248	2.69882	4
20	9.60388	23.8342	14.9841	10.0433		14.6164	3.30583	4
40	9.94873	23.0499	14.325	9.89685		14.3051	3.09412	4
G/Gmax
Voltage (mV)						Mean	SEM	n
-80	0.0515337	-0.0115186	0.000213038	0.00986741		0.0125239	0.0137187	4
-60	0.045092	-0.0101946	0.000639114	0.0111008		0.0116593	0.0119621	4
-40	0.281288	0.00278035	0.0423945	0.0949738		0.105359	0.0616076	4
-20	0.688957	0.447372	0.559012	0.670675		0.591504	0.0559725	4
0	0.882209	0.889051	0.96421	0.951588		0.921764	0.0210671	4
20	0.965337	1.03403	1.04602	1.0148		1.01505	0.0177726	4
40	1	1	1	1		1	0	4

## Sheet: 100 uM Rutin
	1	2	3	4
File Name
Voltage (mV)						Mean	SEM	n
-80	1.28479	5.44766	1.22355	0.241089		2.04927	1.15776	4
-60	2.38647	5.42019	1.16556	0.369263		2.33537	1.10878	4
-40	6.24084	5.80166	2.64567	3.27454		4.49068	0.897442	4
-20	10.0708	14.4626	11.8894	9.47876		11.4754	1.12004	4
0	13.5315	20.856	16.6319	12.1643		15.7959	1.92828	4
20	6.00586	23.4286	17.4162	12.5824		14.8583	3.69164	4
40	6.00586	23.9444	17.3582	12.4573		14.9414	3.79593	4
G/Gmax
Voltage (mV)						Mean	SEM	n
-80	0.213923	0.227513	0.0704882	0.0193533		0.132819	0.0518848	4
-60	0.397358	0.226366	0.0671478	0.0296423		0.180128	0.0840323	4
-40	1	0.242298	0.152416	0.262861		0.414394	0.196669	4
-20	1	0.604007	0.684947	0.760902		0.762464	0.0854125	4
0	1	0.871019	0.958157	0.976482		0.951414	0.0281335	4
20	1	0.978461	1.00334	1.01004		0.997961	0.00682741	4
40	1	1	1	1		1	0	4
