# Supplementary material for: Native American ataxia medicines rescue ataxia-linked mutant potassium channel activity via binding to the voltage sensing domain
Source: Nat Commun. 2023 Jun 6;14:3281. doi: 10.1038/s41467-023-38834-6 (PMC10244465; doi:10.1038/s41467-023-38834-6)
Supplement: Supplementary file 7 — Source Data [file 41467_2023_38834_MOESM7_ESM.zip › Figure_7_KCNA1-KCNA1-E283K_1_uM_Gallic_acid_-_Gmax.xlsx]

## Sheet: Ctrl
	1	2	3	4
File Name
Voltage (mV)						Mean	SEM	n
-80	0	0	0	0		0	0	4
-70	0	0	0	0		0	0	4
-60	0	0	0	0		0	0	4
-50	0	0	0	0		0	0	4
-40	0	0	0	0		0	0	4
-30	0	0	0	0		0	0	4
-20	0.12207	0.262451	0.241089	0.0946045		0.180054	0.0420102	4
-10	0.524902	0.85144	0.71106	0.402832		0.622559	0.0991782	4
0	0.973511	1.33362	1.11389	0.604248		1.00632	0.153143	4
10	1.12	1.6449	1.43738	0.750732		1.23825	0.195079	4
20	1.13831	1.651	1.4679	0.680542		1.23444	0.21293	4
30	1.04065	1.53198	1.64795	0.585938		1.20163	0.243811	4
40	0.967407	1.31531	1.45264	0.564575		1.07498	0.198424	4
G/Gmax
Voltage (mV)						Mean	SEM	n
-80	0	0	0	0		0	0	4
-70	0	0	0	0		0	0	4
-60	0	0	0	0		0	0	4
-50	0	0	0	0		0	0	4
-40	0	0	0	0		0	0	4
-30	0	0	0	0		0	0	4
-20	0.107239	0.158965	0.146296	0.126016		0.134629	0.0113753	4
-10	0.461126	0.515712	0.431481	0.536585		0.486226	0.0242082	4
0	0.855228	0.807763	0.675926	0.804878		0.785949	0.0384478	4
10	0.983914	0.996303	0.872222	1		0.96311	0.0304905	4
20	1	1	0.890741	0.906504		0.949311	0.0294415	4
30	0.914209	0.927911	1	0.780488		0.905652	0.0457678	4
40	0.849866	0.796673	0.881481	0.752033		0.820013	0.0286294	4

## Sheet: 1 uM Gallic acid
	1	2	3	4
File Name
Voltage (mV)						Mean	SEM	n
-80	0.125122	0.292969	0.262451	-0.00305176		0.169373	0.0680857	4
-70	0.146484	0.341797	0.244141	-0.00305176		0.182343	0.0735422	4
-60	0.125122	0.3479	0.0518799	-0.00305176		0.130463	0.0770871	4
-50	0.17395	0.427246	-0.140381	-0.00305176		0.114441	0.122518	4
-40	0.83313	1.33362	0.210571	-0.00305176		0.593567	0.303824	4
-30	2.47803	2.92358	0.799561	0.170898		1.59302	0.658638	4
-20	3.51562	4.24194	1.9104	0.747681		2.60391	0.787449	4
-10	3.88794	4.99878	2.32849	1.33667		3.13797	0.81266	4
0	3.93372	5.47485	3.0304	1.50757		3.48663	0.83055	4
10	3.84521	5.55725	3.27759	1.45264		3.53317	0.845982	4
20	3.70789	5.6488	3.28369	1.32446		3.49121	0.886943	4
30	3.59192	5.44128	3.33252	1.16882		3.38364	0.874896	4
40	3.45459	5.24902	3.15247	1.06201		3.22952	0.857957	4
G/Gmax
Voltage (mV)						Mean	SEM	n
-80	0.0318076	0.0518639	0.0800745	-0.00202429		0.0404304	0.0172702	4
-70	0.0372382	0.0605078	0.0744879	-0.00202429		0.0425524	0.0167272	4
-60	0.0318076	0.0615883	0.0158287	-0.00202429		0.0268001	0.0134985	4
-50	0.0442203	0.0756348	-0.0428305	-0.00202429		0.0187501	0.0259942	4
-40	0.211792	0.236089	0.0642458	-0.00202429		0.127526	0.0574995	4
-30	0.629946	0.517558	0.243948	0.11336		0.376203	0.119354	4
-20	0.893716	0.750945	0.582868	0.495951		0.68087	0.0885124	4
-10	0.988363	0.884927	0.710428	0.88664		0.86759	0.0576985	4
0	1	0.969206	0.924581	1		0.973447	0.0178325	4
10	0.977502	0.983793	1	0.963563		0.981214	0.00755485	4
20	0.942591	1	1.00186	0.878543		0.955749	0.0291813	4
30	0.913111	0.963263	1.01676	0.775304		0.917109	0.051789	4
40	0.8782	0.929227	0.961825	0.704453		0.868426	0.0573024	4
