# Supplementary material for: Native American ataxia medicines rescue ataxia-linked mutant potassium channel activity via binding to the voltage sensing domain
Source: Nat Commun. 2023 Jun 6;14:3281. doi: 10.1038/s41467-023-38834-6 (PMC10244465; doi:10.1038/s41467-023-38834-6)
Supplement: Supplementary file 7 — Source Data [file 41467_2023_38834_MOESM7_ESM.zip › Figure_1_KCNA1_1_in_50_Nettle.xlsx]

## Sheet: Ctrl
	1	2	3	4	5
File Name
Voltage (mV)							Mean	SEM	n
-80	0	0	0	0	0		0	0	5
-70	0	0	0	0	0		0	0	5
-60	0.125122	0	0	0	0		0.0250244	0.0250244	5
-50	0.186157	0	0	0.012207	0		0.0396729	0.0366973	5
-40	0.311279	0.0488281	0.00610352	0.146484	0		0.102539	0.0583963	5
-30	0.604248	0.0274658	0.234985	0.363159	0.0671387		0.259399	0.105129	5
-20	0.762939	0.289917	0.427246	0.6073	0.366211		0.490723	0.0858917	5
-10	0.759888	0.494385	0.628662	0.71106	0.405884		0.599976	0.0661648	5
0	0.756836	0.62561	0.714111	0.799561	0.543213		0.687866	0.0462178	5
10	0.726318	0.561523	0.778198	0.814819	0.564575		0.689087	0.0533438	5
20	0.656128	0.549316	0.753784	0.863647	0.537109		0.671997	0.0620145	5
30	0.604248	0.524902	0.78125	0.836182	0.531006		0.655518	0.0646685	5
40	0.537109	0.527954	0.775146	0.85144	0.460815		0.630493	0.0767358	5
G/Gmax
Voltage (mV)							Mean	SEM	n
-80	0	0	0	0	0		0	0	5
-70	0	0	0	0	0		0	0	5
-60	0.164	0	0	0	0		0.0328	0.0328	5
-50	0.244	0	0	0.0141343	0		0.0516269	0.0481711	5
-40	0.408	0.0780488	0.00784314	0.169611	0		0.132701	0.0752788	5
-30	0.792	0.0439024	0.301961	0.420495	0.118919		0.335455	0.132037	5
-20	1	0.463415	0.54902	0.70318	0.648649		0.672853	0.0915778	5
-10	0.996	0.790244	0.807843	0.823322	0.718919		0.827266	0.0458114	5
0	0.992	1	0.917647	0.925795	0.962162		0.959521	0.0167202	5
10	0.952	0.897561	1	0.943463	1		0.958605	0.0192696	5
20	0.86	0.878049	0.968627	1	0.951351		0.931606	0.0268645	5
30	0.792	0.839024	1.00392	0.968198	0.940541		0.908737	0.040059	5
40	0.704	0.843902	0.996078	0.985866	0.816216		0.869213	0.054976	5

## Sheet: 1 in 50 Nettle
	1	2	3	4	5
File Name
Voltage (mV)							Mean	SEM	n
-80	0.0335693	0.119019	0.119019	0.0335693	0.119019		0.0848389	0.0209307	5
-70	0.0366211	0.0305176	0.0305176	0.0366211	0.0305176		0.032959	0.00149505	5
-60	0.0701904	0.115967	0.115967	0.0701904	0.115967		0.0976562	0.0112129	5
-50	0.213623	0.436401	0.546265	0.0579834	0.0976562		0.270386	0.0953527	5
-40	0.393677	0.643921	0.72937	0.12207	0.164795		0.410767	0.122476	5
-30	0.534058	1.09863	0.964355	0.366211	0.402832		0.673218	0.15041	5
-20	0.71106	1.29395	1.18103	0.561523	0.653076		0.880127	0.148901	5
-10	0.747681	1.30005	1.18103	0.683594	0.741577		0.930786	0.128337	5
0	0.720215	1.32446	1.24512	0.695801	0.784302		0.953979	0.136402	5
10	0.665283	1.31836	1.25427	0.695801	0.790405		0.944824	0.141295	5
20	0.6073	1.30005	1.24512	0.689697	0.775146		0.923462	0.145238	5
30	0.494385	1.29089	1.20544	0.692749	0.732422		0.883179	0.154958	5
40	0.335693	1.19629	1.14441	0.671387	0.704956		0.810547	0.160665	5
G/Gmax
Voltage (mV)							Mean	SEM	n
-80	0.044898	0.0898618	0.0955882	0.0482456	0.150579		0.0858345	0.0192249	5
-70	0.0489796	0.0230415	0.0245098	0.0526316	0.03861		0.0375545	0.00608176	5
-60	0.0938776	0.0875576	0.0931373	0.100877	0.146718		0.104434	0.0107807	5
-50	0.285714	0.329493	0.438725	0.0833333	0.123552		0.252164	0.0659376	5
-40	0.526531	0.486175	0.585784	0.175439	0.208494		0.396485	0.0851447	5
-30	0.714286	0.829493	0.77451	0.526316	0.509653		0.670851	0.065067	5
-20	0.95102	0.976959	0.948529	0.807018	0.826255		0.901956	0.035317	5
-10	1	0.981567	0.948529	0.982456	0.938224		0.970155	0.0115315	5
0	0.963265	1	1	1	0.992278		0.991109	0.00711965	5
10	0.889796	0.995392	1.00735	1	1		0.978508	0.0222607	5
20	0.812245	0.981567	1	0.991228	0.980695		0.953147	0.0354015	5
30	0.661224	0.974654	0.968137	0.995614	0.926641		0.905254	0.0620256	5
40	0.44898	0.903226	0.919118	0.964912	0.891892		0.825625	0.0949781	5
