# Supplementary material for: Native American ataxia medicines rescue ataxia-linked mutant potassium channel activity via binding to the voltage sensing domain
Source: Nat Commun. 2023 Jun 6;14:3281. doi: 10.1038/s41467-023-38834-6 (PMC10244465; doi:10.1038/s41467-023-38834-6)
Supplement: Supplementary file 7 — Source Data [file 41467_2023_38834_MOESM7_ESM.zip › Figure_2_KCNA1_100_uM_Kaempferol.xlsx]

## Sheet: Ctrl
	1	2	3	4
File Name
Voltage (mV)						Mean	SEM	n
-80	0.0854492	0.0701904	0.0854492	0.204468		0.111389	0.031234	4
-60	0.112915	0.088501	0.119019	0.259399		0.144958	0.0387124	4
-40	0.592041	0.326538	0.396729	0.753784		0.517273	0.0967981	4
-20	2.71606	1.70288	2.44446	4.09241		2.73895	0.499378	4
0	3.98865	2.37427	3.80554	6.62537		4.19846	0.885812	4
20	4.79126	2.59094	4.42505	8.10852		4.97894	1.14887	4
G/Gmax
Voltage (mV)						Mean	SEM	n
-80	0.0178344	0.0270907	0.0193103	0.0252164		0.022363	0.00224202	4
-60	0.0235669	0.0341578	0.0268966	0.031991		0.0291531	0.00240483	4
-40	0.123567	0.126031	0.0896552	0.092962		0.108054	0.00970436	4
-20	0.566879	0.657244	0.552414	0.504705		0.57031	0.0318769	4
0	0.832484	0.916372	0.86	0.817087		0.856486	0.0218462	4
20	1	1	1	1		1	0	4

## Sheet: 100 uM Kaempferol
	1	2	3	4
File Name
Voltage (mV)						Mean	SEM	n
-80	0.0976562	0.0579834	0.0732422	0.231934		0.115204	0.0397583	4
-60	0.128174	0.0762939	0.0915527	0.262451		0.139618	0.0423666	4
-40	0.57373	0.259399	0.341797	0.598145		0.443268	0.0842176	4
-20	2.6825	1.57471	2.24609	3.62549		2.5322	0.429779	4
0	3.95813	2.2583	3.48816	5.79529		3.87497	0.733586	4
20	4.37012	2.47803	4.06799	7.1167		4.50821	0.963445	4
G/Gmax
Voltage (mV)						Mean	SEM	n
-80	0.0223464	0.023399	0.0180045	0.0325901		0.024085	0.00306597	4
-60	0.0293296	0.0307882	0.0225056	0.0368782		0.0298754	0.00295076	4
-40	0.131285	0.10468	0.084021	0.084048		0.101008	0.0112041	4
-20	0.613827	0.635468	0.552138	0.509434		0.577717	0.0288039	4
0	0.905726	0.91133	0.857464	0.814322		0.872211	0.0227708	4
20	1	1	1	1		1	0	4
