# Supplementary material for: Native American ataxia medicines rescue ataxia-linked mutant potassium channel activity via binding to the voltage sensing domain
Source: Nat Commun. 2023 Jun 6;14:3281. doi: 10.1038/s41467-023-38834-6 (PMC10244465; doi:10.1038/s41467-023-38834-6)
Supplement: Supplementary file 7 — Source Data [file 41467_2023_38834_MOESM7_ESM.zip › Figure_7_KCNA1-KCNA1-G311D_1_uM_Gallic_acid_-_IV.xlsx]

## Sheet: Ctrl
	1	2	3	4	5
File Name
Voltage (mV)							Mean	SEM	n
-80	-0.0549316	-0.0671387	-0.15564	-0.106812	-0.0732422		-0.0915527	0.0181829	5
-70	-0.0427246	-0.0579834	-0.0183105	-0.0732422	-0.0610352		-0.0506592	0.00943581	5
-60	-0.0305176	-0.0762939	-0.0183105	-0.0671387	-0.0579834		-0.0500488	0.0110286	5
-50	-0.0366211	-0.0274658	-0.0305176	-0.0366211	-0.0549316		-0.0372314	0.004767	5
-40	0.0244141	0.00915527	0	0	0.0244141		0.0115967	0.00549316	5
-30	0.820923	0.604248	0.708008	0.119019	0.686646		0.587769	0.122187	5
-20	2.63672	1.83716	2.37732	0.509644	2.31018		1.9342	0.378816	5
-10	4.91943	3.48511	4.5105	1.08643	4.26941		3.65417	0.683176	5
0	7.42188	5.36194	6.75659	1.78833	6.38428		5.5426	0.996018	5
10	10.0159	7.26929	9.22852	2.60315	8.57849		7.53906	1.31349	5
20	12.8174	9.23157	11.6119	3.52478	10.9467		9.62646	1.63177	5
30	15.3625	11.2671	14.1541	4.51355	13.3911		11.7377	1.92512	5
40	18.222	13.3636	16.7419	5.57556	15.9973		13.9801	2.24396	5

## Sheet: 1 uM Gallic acid
	1	2	3	4	5
File Name
Voltage (mV)							Mean	SEM	n
-80	-0.0427246	-0.0610352	-0.0640869	-0.106812	-0.0915527		-0.0732422	0.0114593	5
-70	-0.109863	-0.0915527	-0.0732422	-0.0610352	-0.0793457		-0.0830078	0.00832409	5
-60	-0.0671387	0.0213623	-0.0671387	-0.0762939	-0.0701904		-0.0518799	0.0183867	5
-50	-0.0457764	-0.0671387	-0.0457764	0.0244141	-0.0366211		-0.0341797	0.015483	5
-40	0.0946045	0.192261	0.012207	0.0366211	0.247192		0.116577	0.0450318	5
-30	1.15662	0.772095	0.842285	0.100708	1.60217		0.894775	0.24671	5
-20	3.2959	2.21863	2.74353	0.540161	3.6499		2.48962	0.544731	5
-10	5.76477	4.04358	5.01709	1.24207	5.94788		4.40308	0.858454	5
0	8.36487	6.03027	7.39746	2.02026	8.20007		6.40259	1.17078	5
10	11.0413	8.04749	9.90601	2.93884	10.5682		8.50037	1.4806	5
20	13.5712	10.1379	12.4817	3.93066	13.0493		10.6342	1.7756	5
30	16.2598	12.3047	14.8865	4.91943	15.4816		12.7704	2.07194	5
40	18.6066	14.328	17.4469	6.10962	18.1549		14.9292	2.32823	5
