# Supplementary material for: Native American ataxia medicines rescue ataxia-linked mutant potassium channel activity via binding to the voltage sensing domain
Source: Nat Commun. 2023 Jun 6;14:3281. doi: 10.1038/s41467-023-38834-6 (PMC10244465; doi:10.1038/s41467-023-38834-6)
Supplement: Supplementary file 7 — Source Data [file 41467_2023_38834_MOESM7_ESM.zip › Figure_10_KCNA1-3M_Gallic_acid_Dose_Response_-_RMP.xlsx]

## Sheet: RMP
Cell No.	1	2	3	4	5
							Mean	SEM	n
Ctrl	-35	-35	-31	-30	-35		-33.2	1.11355	5
0.1	-35	-33	-32	-35	-40		-35	1.3784	5
1	-38	-36	-36	-36	-41		-37.4	0.979796	5
10	-40	-38	-37	-36	-41		-38.4	0.927362	5
30	-41	-40	-38	-38	-41		-39.6	0.678233	5
100	-41	-41	-38	-38	-39		-39.4	0.678233	5
