# Supplementary material for: Native American ataxia medicines rescue ataxia-linked mutant potassium channel activity via binding to the voltage sensing domain
Source: Nat Commun. 2023 Jun 6;14:3281. doi: 10.1038/s41467-023-38834-6 (PMC10244465; doi:10.1038/s41467-023-38834-6)
Supplement: Supplementary file 7 — Source Data [file 41467_2023_38834_MOESM7_ESM.zip › Figure_6_KCNA1-E283K_1_in_50_Bladderwrack_Kelp-Deactivation.xlsx]

## Sheet: Deactivation
CONTROL	1	2	3	4	5	6	7
Voltage (mV)									Mean	SEM	n
-80	0.523121	0.306783	0.0350464	1.13672	0.974129	2.77136	0.393426		0.877226	0.347048	7
-70	0.523023	0.293253	0.0525185	0.09359	0.0574668	1.24587	0.370747		0.376638	0.159688	7
-60	0.492855	0.290668	0.782878	0.0936178	0.0649097	0.211042	0.338252		0.324889	0.0942834	7
-50	0.458828	0.284885	0.0767789	0.0779984	0.044903	0.170538	0.309902		0.203405	0.057979	7
-40	0.43323	0.272843	0.0448023	0.069109	0.0434143	0.174008	0.290635		0.18972	0.056398	7
-30	0.426917	0.255078	0.037055	0.069109	0.0439287	0.218263	0.292865		0.191888	0.055862	7
-20	0.401102	0.237137	0.0401139	0.0289966	0.0310297	0.288652	0.334672		0.194529	0.0599532	7
1:50 Bladderwrack Kelp	1	2	3	4	5	6	7
Voltage (mV)									Mean	SEM	n
-80	3.64358	4.24221	1.86904	1.03276	0.248546	0.197272	0.375154		1.65837	0.632872	7
-70	3.4912	4.21119	1.38375	0.783485	0.246026	0.197388	0.364825		1.52541	0.624798	7
-60	3.39687	3.73823	0.89641	0.632011	0.242018	0.199955	0.359704		1.35217	0.580341	7
-50	3.23907	2.887	0.566973	0.48968	0.240199	0.201065	0.354419		1.13977	0.500423	7
-40	2.72562	2.27883	0.491441	0.415667	0.236768	0.198245	0.348779		0.95648	0.403834	7
-30	2.42619	2.08179	0.323214	0.394122	0.236041	0.197708	0.34749		0.858079	0.363236	7
-20	2.45294	2.58595	0.390739	0.395102	0.235919	0.197193	0.34701		0.94355	0.408125	7
