# Supplementary material for: Native American ataxia medicines rescue ataxia-linked mutant potassium channel activity via binding to the voltage sensing domain
Source: Nat Commun. 2023 Jun 6;14:3281. doi: 10.1038/s41467-023-38834-6 (PMC10244465; doi:10.1038/s41467-023-38834-6)
Supplement: Supplementary file 7 — Source Data [file 41467_2023_38834_MOESM7_ESM.zip › Figure_7_KCNA1-KCNA1-V408A_1_uM_Gallic_acid_-_IV.xlsx]

## Sheet: Ctrl
	1	2	3	4	5
File Name
Voltage (mV)							Mean	SEM	n
-80	-0.0396729	-0.0488281	-0.0396729	-0.140381	-0.0701904		-0.067749	0.0189946	5
-70	-0.0244141	-0.0335693	-0.0274658	-0.109863	-0.10376		-0.0598145	0.0192672	5
-60	-0.0305176	-0.0152588	-0.0213623	-0.0762939	-0.0915527		-0.0469971	0.0154589	5
-50	-0.0244141	-0.0244141	-0.0152588	-0.0671387	-0.0305176		-0.0323486	0.00903238	5
-40	0.0274658	-0.0213623	0.0518799	-0.0488281	-0.00305176		0.0012207	0.0177317	5
-30	0.476074	0.296021	0.753784	0.186157	0.564575		0.455322	0.0998181	5
-20	1.68457	1.3855	2.73438	1.19019	2.16064		1.83105	0.278865	5
-10	3.28979	2.88086	5.25513	2.7832	4.42505		3.72681	0.48064	5
0	4.87366	4.44641	8.02307	4.4342	6.87256		5.72998	0.728822	5
10	6.58875	5.9082	11.5143	6.21948	9.33228		7.9126	1.08684	5
20	8.09631	7.39441	15.0146	7.85828	12.0453		10.0818	1.48823	5
30	9.97925	8.82874	18.573	9.59473	14.1327		12.2217	1.8362	5
40	11.5387	10.3058	22.2931	11.2305	16.745		14.4226	2.26708	5

## Sheet: 1 uM Gallic acid
	1	2	3	4	5
File Name
Voltage (mV)							Mean	SEM	n
-80	-0.0549316	-0.0732422	-0.0488281	-0.0305176	-0.0671387		-0.0549316	0.00747525	5
-70	-0.0244141	-0.0366211	-0.0305176	-0.0762939	-0.00305176		-0.0341797	0.0119526	5
-60	-0.0213623	-0.0396729	-0.0793457	-0.109863	-0.0610352		-0.0622559	0.0153985	5
-50	-0.012207	-0.0213623	-0.0305176	-0.0762939	-0.0915527		-0.0463867	0.0157809	5
-40	0.234985	0.0427246	0.152588	0.0762939	0.0610352		0.113525	0.0356599	5
-30	1.31531	0.619507	1.60522	0.479126	0.85144		0.974121	0.212194	5
-20	2.89612	2.01416	4.41589	1.8219	2.7771		2.78503	0.457929	5
-10	4.65393	3.6377	7.85828	3.66211	5.20935		5.00427	0.773921	5
0	6.53076	5.11475	10.9619	5.36804	7.85522		7.16614	1.06602	5
10	8.39844	6.49109	14.325	7.24792	10.4462		9.38171	1.40435	5
20	10.2936	7.96509	17.4255	8.96912	12.8845		11.5076	1.69389	5
30	12.2284	9.5459	20.7947	10.7697	15.1367		13.6951	2.00509	5
40	14.27	10.8948	23.8495	12.4664	17.3828		15.7727	2.28922	5
