# Supplementary material for: Native American ataxia medicines rescue ataxia-linked mutant potassium channel activity via binding to the voltage sensing domain
Source: Nat Commun. 2023 Jun 6;14:3281. doi: 10.1038/s41467-023-38834-6 (PMC10244465; doi:10.1038/s41467-023-38834-6)
Supplement: Supplementary file 7 — Source Data [file 41467_2023_38834_MOESM7_ESM.zip › Figure_2_KCNA1_100_uM_Tannic_acid.xlsx]

## Sheet: Ctrl
	1	2	3	4	5
File Name
Voltage (mV)							Mean	SEM	n
-80	0	0	0	0	0.012207		0.00244141	0.00244141	5
-70	0	0	0	0	0.0396729		0.00793457	0.00793457	5
-60	0.00305176	0.00610352	0	0	0.0549316		0.0128174	0.0105892	5
-50	0.00915527	0.00915527	0.00305176	-0.00305176	0.0610352		0.0158691	0.0115161	5
-40	0.012207	0.0213623	0.0152588	0	0.0976562		0.0292969	0.0174405	5
-30	0.0549316	0.0701904	0.0366211	0.00610352	0.15564		0.0646973	0.0251173	5
-20	0.128174	0.180054	0.0640869	0.0671387	0.231934		0.134277	0.0324837	5
-10	0.164795	0.228882	0.0732422	0.0854492	0.27771		0.166016	0.0397034	5
0	0.186157	0.231934	0.0762939	0.0915527	0.299072		0.177002	0.0420988	5
10	0.201416	0.250244	0.0762939	0.109863	0.314331		0.19043	0.0439135	5
20	0.20752	0.262451	0.0854492	0.109863	0.320435		0.197144	0.0445348	5
30	0.20752	0.265503	0.0946045	0.112915	0.323486		0.200806	0.043752	5
40	0.213623	0.268555	0.0946045	0.12207	0.32959		0.205688	0.0439877	5
G/Gmax
Voltage (mV)							Mean	SEM	n
-80	0	0	0	0	0.037037		0.00740741	0.00740741	5
-70	0	0	0	0	0.12037		0.0240741	0.0240741	5
-60	0.0142857	0.0227273	0	0	0.166667		0.0407359	0.0317815	5
-50	0.0428571	0.0340909	0.0322581	-0.025	0.185185		0.0538783	0.0349598	5
-40	0.0571429	0.0795455	0.16129	0	0.296296		0.118855	0.0513645	5
-30	0.257143	0.261364	0.387097	0.05	0.472222		0.285565	0.0714262	5
-20	0.6	0.670455	0.677419	0.55	0.703704		0.640316	0.0283596	5
-10	0.771429	0.852273	0.774194	0.7	0.842593		0.788097	0.0276772	5
0	0.871429	0.863636	0.806452	0.75	0.907407		0.839785	0.0276726	5
10	0.942857	0.931818	0.806452	0.9	0.953704		0.906966	0.0266851	5
20	0.971429	0.977273	0.903226	0.9	0.972222		0.94483	0.0176791	5
30	0.971429	0.988636	1	0.925	0.981481		0.973309	0.0129449	5
40	1	1	1	1	1		1	0	5

## Sheet: 100 uM Tannic Acid
	1	2	3	4	5
File Name
Voltage (mV)							Mean	SEM	n
-80	0.0549316	0.0640869	0.0244141	0	0.0640869		0.0415039	0.0126786	5
-70	0.0640869	0.0671387	0.0305176	0.0213623	0.0701904		0.0506592	0.0102405	5
-60	0.0823975	0.109863	0.0335693	0.0213623	0.0976562		0.0689697	0.0175999	5
-50	0.143433	0.189209	0.0396729	0.0305176	0.143433		0.109253	0.0314405	5
-40	0.222778	0.22583	0.0579834	0.0640869	0.204468		0.155029	0.0385586	5
-30	0.283813	0.289917	0.0640869	0.0946045	0.274658		0.201416	0.0501269	5
-20	0.292969	0.292969	0.0671387	0.0946045	0.27771		0.205078	0.0509689	5
-10	0.299072	0.299072	0.0732422	0.100708	0.283813		0.211182	0.0509689	5
0	0.299072	0.314331	0.0823975	0.10376	0.283813		0.216675	0.0508005	5
10	0.308228	0.317383	0.0854492	0.106812	0.296021		0.222778	0.0519247	5
20	0.320435	0.326538	0.0976562	0.112915	0.299072		0.231323	0.0517127	5
30	0.320435	0.32959	0.0976562	0.112915	0.311279		0.234375	0.0528351	5
40	0.326538	0.344849	0.100708	0.128174	0.32959		0.245972	0.0539618	5
G/Gmax
Voltage (mV)							Mean	SEM	n
-80	0.168224	0.185841	0.242424	0	0.194444		0.158187	0.041412	5
-70	0.196262	0.19469	0.30303	0.166667	0.212963		0.214722	0.0232947	5
-60	0.252336	0.318584	0.333333	0.166667	0.296296		0.273443	0.0299946	5
-50	0.439252	0.548673	0.393939	0.238095	0.435185		0.411029	0.0502613	5
-40	0.682243	0.654867	0.575758	0.5	0.62037		0.606648	0.0320593	5
-30	0.869159	0.840708	0.636364	0.738095	0.833333		0.783532	0.0428977	5
-20	0.897196	0.849558	0.666667	0.738095	0.842593		0.798822	0.0420239	5
-10	0.915888	0.867257	0.727273	0.785714	0.861111		0.831449	0.0333439	5
0	0.915888	0.911504	0.818182	0.809524	0.861111		0.863242	0.0223847	5
10	0.943925	0.920354	0.848485	0.833333	0.898148		0.888849	0.0210044	5
20	0.981308	0.946903	0.969697	0.880952	0.907407		0.937254	0.0189039	5
30	0.981308	0.955752	0.969697	0.880952	0.944444		0.946431	0.0175157	5
40	1	1	1	1	1		1	0	5
