# Supplementary material for: Native American ataxia medicines rescue ataxia-linked mutant potassium channel activity via binding to the voltage sensing domain
Source: Nat Commun. 2023 Jun 6;14:3281. doi: 10.1038/s41467-023-38834-6 (PMC10244465; doi:10.1038/s41467-023-38834-6)
Supplement: Supplementary file 7 — Source Data [file 41467_2023_38834_MOESM7_ESM.zip › Figure_2_KCNA1_100_uM_Gallic_acid.xlsx]

## Sheet: Ctrl
	1	2	3	4	5
File Name
Voltage (mV)							Mean	SEM	n
-80	0	0	0	0	0		0	0	5
-70	0	0	0	0	0		0	0	5
-60	0	0	0	0	0		0	0	5
-50	0	0	0	0	0		0	0	5
-40	0	0.00610352	0	0.00305176	0		0.00183105	0.0012207	5
-30	0	0.0183105	0	0.0213623	0		0.00793457	0.00488281	5
-20	0.00925602	0.0457764	-0.00305176	0.0640869	0.00305176		0.0238239	0.0131701	5
-10	0.0207559	0.0640869	0.00610352	0.0823975	0.0183105		0.0383309	0.0147539	5
0	0.0232375	0.0701904	0.00915527	0.100708	0.0183105		0.0443204	0.0176159	5
10	0.0267999	0.0854492	0.012207	0.109863	0.0213623		0.0511364	0.0195198	5
20	0.0305024	0.0854492	0.0152588	0.115967	0.0244141		0.0543182	0.0196936	5
30	0.030635	0.088501	0.0183105	0.119019	0.0244141		0.0561758	0.020111	5
40	0.0348468	0.0946045	0.0183105	0.125122	0.0244141		0.0594596	0.0213002	5
G/Gmax
Voltage (mV)							Mean	SEM	n
-80	0	0	0	0	0		0	0	5
-70	0	0	0	0	0		0	0	5
-60	0	0	0	0	0		0	0	5
-50	0	0	0	0	0		0	0	5
-40	0	0.0645161	0	0.0243902	0		0.0177813	0.0126023	5
-30	0	0.193548	0	0.170732	0		0.072856	0.0447606	5
-20	0.26562	0.483871	-0.166667	0.512195	0.125		0.244004	0.125048	5
-10	0.595634	0.677419	0.333333	0.658537	0.75		0.602985	0.0717656	5
0	0.666848	0.741935	0.5	0.804878	0.75		0.692732	0.0529589	5
10	0.769079	0.903226	0.666667	0.878049	0.875		0.818404	0.0443917	5
20	0.875328	0.903226	0.833333	0.926829	1		0.907743	0.027824	5
30	0.879135	0.935484	1	0.95122	1		0.953168	0.0225654	5
40	1	1	1	1	1		1	0	5

## Sheet: 100 uM Gallic Acid
	1	2	3	4	5
File Name
Voltage (mV)							Mean	SEM	n
-80	0.00610352	0.0244141	0	0.0579834	0.00610352		0.0189209	0.0105892	5
-70	0.00915527	0.0335693	0	0.0640869	0.00915527		0.0231934	0.0116448	5
-60	0.0152588	0.0366211	0.00610352	0.0701904	0.0183105		0.0292969	0.0113614	5
-50	0.0152588	0.0488281	0.00610352	0.0976562	0.0183105		0.0372314	0.0167263	5
-40	0.0335693	0.0671387	0.00610352	0.119019	0.0213623		0.0494385	0.0200907	5
-30	0.0579834	0.106812	0.0183105	0.15564	0.0427246		0.0762939	0.0245472	5
-20	0.0579834	0.115967	0.0244141	0.164795	0.0457764		0.0817871	0.0257037	5
-10	0.0610352	0.125122	0.0244141	0.167847	0.0457764		0.0848389	0.026699	5
0	0.0610352	0.134277	0.0305176	0.167847	0.0457764		0.0878906	0.0267686	5
10	0.0640869	0.134277	0.0305176	0.17395	0.0488281		0.090332	0.027306	5
20	0.0640869	0.137329	0.0335693	0.177002	0.0518799		0.0927734	0.027459	5
30	0.0671387	0.143433	0.0366211	0.177002	0.0518799		0.0952148	0.0274895	5
40	0.0671387	0.143433	0.0366211	0.180054	0.0579834		0.0970459	0.0274895	5
G/Gmax
Voltage (mV)							Mean	SEM	n
-80	0.0909091	0.170213	0	0.322034	0.105263		0.137684	0.0534971	5
-70	0.136364	0.234043	0	0.355932	0.157895		0.176847	0.0585729	5
-60	0.227273	0.255319	0.166667	0.389831	0.315789		0.270976	0.0381904	5
-50	0.227273	0.340426	0.166667	0.542373	0.315789		0.318505	0.0640246	5
-40	0.5	0.468085	0.166667	0.661017	0.368421		0.432838	0.0814909	5
-30	0.863636	0.744681	0.5	0.864407	0.736842		0.741913	0.0664743	5
-20	0.863636	0.808511	0.666667	0.915254	0.789474		0.808708	0.0417822	5
-10	0.909091	0.87234	0.666667	0.932203	0.789474		0.833955	0.0483402	5
0	0.909091	0.93617	0.833333	0.932203	0.789474		0.880054	0.0292398	5
10	0.954545	0.93617	0.833333	0.966102	0.842105		0.906451	0.0284966	5
20	0.954545	0.957447	0.916667	0.983051	0.894737		0.941289	0.0157388	5
30	1	1	1	0.983051	0.894737		0.975558	0.02047	5
40	1	1	1	1	1		1	0	5
