# Supplementary material for: Native American ataxia medicines rescue ataxia-linked mutant potassium channel activity via binding to the voltage sensing domain
Source: Nat Commun. 2023 Jun 6;14:3281. doi: 10.1038/s41467-023-38834-6 (PMC10244465; doi:10.1038/s41467-023-38834-6)
Supplement: Supplementary file 7 — Source Data [file 41467_2023_38834_MOESM7_ESM.zip › Figure_5_KCNA1-KCNA1-L155P_1_in_50_Pacific_Ninebark_Root_-_Gmax.xlsx]

## Sheet: Ctrl
	1	2	3	4	5
File Name
Voltage (mV)							Mean	SEM	n
-80	0.0506456	0	0	0	0		0.0101291	0.0101291	5
-70	0.0505515	0	0	0	0		0.0101103	0.0101103	5
-60	0.0488429	0.0213623	0.0793457	0	0		0.0299102	0.0152719	5
-50	0.0605716	0.0183105	0.0183105	0.0427246	0.112915		0.0505665	0.0175069	5
-40	0.170826	0.161743	0.149536	0.0640869	0.283813		0.166001	0.0350562	5
-30	0.338294	0.360107	0.296021	0.271606	0.540161		0.361238	0.0473436	5
-20	0.394238	0.430298	0.488281	0.268555	0.570679		0.43041	0.0502643	5
-10	0.400203	0.506592	0.512695	0.378418	0.567627		0.473107	0.0359885	5
0	0.398032	0.476074	0.476074	0.375366	0.598145		0.464738	0.0390457	5
10	0.391916	0.473022	0.430298	0.384521	0.592041		0.45436	0.037855	5
20	0.38312	0.445557	0.445557	0.311279	0.598145		0.436731	0.0473405	5
30	0.370794	0.479126	0.405884	0.363159	0.567627		0.437318	0.0384976	5
40	0.361989	0.466919	0.421143	0.366211	0.576782		0.438609	0.0395667	5
G/Gmax
Voltage (mV)							Mean	SEM	n
-80	0.12655	0	0	0	0		0.0253099	0.0253099	5
-70	0.126315	0	0	0	0		0.0252629	0.0252629	5
-60	0.122045	0.0421687	0.154762	0	0		0.0637952	0.0318397	5
-50	0.151352	0.0361446	0.0357143	0.112903	0.188776		0.104978	0.0306357	5
-40	0.426849	0.319277	0.291667	0.169355	0.47449		0.336328	0.0535949	5
-30	0.845306	0.710843	0.577381	0.717742	0.903061		0.750867	0.0569554	5
-20	0.985094	0.849398	0.952381	0.709677	0.954082		0.890126	0.0505992	5
-10	1	1	1	1	0.94898		0.989796	0.0102041	5
0	0.994574	0.939759	0.928571	0.991935	1		0.970968	0.0151842	5
10	0.979292	0.933735	0.839286	1.01613	0.989796		0.951647	0.0310833	5
20	0.957313	0.879518	0.869048	0.822581	1		0.905692	0.032011	5
30	0.926515	0.945783	0.791667	0.959677	0.94898		0.914524	0.0311776	5
40	0.904512	0.921687	0.821429	0.967742	0.964286		0.915931	0.0265676	5

## Sheet: 1 in 50 Pacific Ninebark Root
	1	2	3	4	5
File Name
Voltage (mV)							Mean	SEM	n
-80	0	0	0	0	0		0	0	5
-70	0.0579834	0.0610352	0	0	0		0.0238037	0.0145847	5
-60	0.0915527	0.10376	0	0	0		0.0390625	0.0239985	5
-50	0.149536	0.0335693	0.0427246	0.0640869	0.143433		0.0866699	0.0249349	5
-40	0.262451	0.198364	0.32959	0.180054	0.308228		0.255737	0.0293889	5
-30	0.466919	0.387573	0.466919	0.320435	0.579834		0.444336	0.0435622	5
-20	0.427246	0.408936	0.390625	0.344849	0.549316		0.424194	0.034147	5
-10	0.39978	0.442505	0.479126	0.3479	0.619507		0.457764	0.0459794	5
0	0.357056	0.463867	0.460815	0.415039	0.604248		0.460205	0.0408913	5
10	0.427246	0.448608	0.473022	0.387573	0.6073		0.46875	0.0373713	5
20	0.375366	0.442505	0.469971	0.357056	0.576782		0.444336	0.0391006	5
30	0.320435	0.427246	0.436401	0.335693	0.576782		0.419312	0.0457825	5
40	0.299072	0.469971	0.445557	0.299072	0.552368		0.413208	0.0498437	5
G/Gmax
Voltage (mV)							Mean	SEM	n
-80	0	0	0	0	0		0	0	5
-70	0.124183	0.131579	0	0	0		0.0511524	0.0313461	5
-60	0.196078	0.223684	0	0	0		0.0839525	0.0515952	5
-50	0.320261	0.0723684	0.089172	0.154412	0.231527		0.173548	0.0461569	5
-40	0.562092	0.427632	0.687898	0.433824	0.497537		0.521796	0.0481706	5
-30	1	0.835526	0.974522	0.772059	0.935961		0.903614	0.0431898	5
-20	0.915033	0.881579	0.815287	0.830882	0.8867		0.865896	0.0185478	5
-10	0.856209	0.953947	1	0.838235	1		0.929678	0.0348129	5
0	0.764706	1	0.961783	1	0.975369		1	0.0445269	5
10	0.915033	0.967105	0.987261	0.933824	0.980296		0.956704	0.0138897	5
20	0.803922	0.953947	0.980892	0.860294	0.931034		0.906018	0.0324372	5
30	0.686275	0.921053	0.910828	0.808824	0.931034		0.851603	0.0467995	5
40	0.640523	1.01316	0.929936	0.720588	0.891626		0.839166	0.0688419	5
