# Supplementary material for: Native American ataxia medicines rescue ataxia-linked mutant potassium channel activity via binding to the voltage sensing domain
Source: Nat Commun. 2023 Jun 6;14:3281. doi: 10.1038/s41467-023-38834-6 (PMC10244465; doi:10.1038/s41467-023-38834-6)
Supplement: Supplementary file 7 — Source Data [file 41467_2023_38834_MOESM7_ESM.zip › kv11_gala_popc_waters_ions_final.pdb]

CRYST1   98.113   98.113   99.046  90.00  90.00  90.00 P 1           1
ATOM      1  N   TYR P  95      -0.272 -16.305 -24.660  0.00  0.00      PROA  
ATOM      2  HT1 TYR P  95       0.211 -16.941 -23.993  0.00  0.00      PROA  
ATOM      3  HT2 TYR P  95       0.455 -15.759 -25.165  0.00  0.00      PROA  
ATOM      4  HT3 TYR P  95      -0.745 -16.893 -25.376  0.00  0.00      PROA  
ATOM      5  CA  TYR P  95      -1.217 -15.377 -23.901  0.00  0.00      PROA  
ATOM      6  HA  TYR P  95      -0.826 -15.349 -22.894  0.00  0.00      PROA  
ATOM      7  CB  TYR P  95      -1.067 -13.912 -24.552  0.00  0.00      PROA  
ATOM      8  HB1 TYR P  95      -0.104 -13.819 -25.099  0.00  0.00      PROA  
ATOM      9  HB2 TYR P  95      -0.975 -13.166 -23.734  0.00  0.00      PROA  
ATOM     10  CG  TYR P  95      -2.191 -13.369 -25.406  0.00  0.00      PROA  
ATOM     11  CD1 TYR P  95      -2.926 -12.265 -24.981  0.00  0.00      PROA  
ATOM     12  HD1 TYR P  95      -2.792 -11.726 -24.055  0.00  0.00      PROA  
ATOM     13  CE1 TYR P  95      -3.954 -11.681 -25.802  0.00  0.00      PROA  
ATOM     14  HE1 TYR P  95      -4.411 -10.762 -25.464  0.00  0.00      PROA  
ATOM     15  CZ  TYR P  95      -4.288 -12.351 -26.969  0.00  0.00      PROA  
ATOM     16  OH  TYR P  95      -5.308 -11.815 -27.724  0.00  0.00      PROA  
ATOM     17  HH  TYR P  95      -5.307 -12.196 -28.605  0.00  0.00      PROA  
ATOM     18  CD2 TYR P  95      -2.498 -13.904 -26.609  0.00  0.00      PROA  
ATOM     19  HD2 TYR P  95      -1.865 -14.690 -26.993  0.00  0.00      PROA  
ATOM     20  CE2 TYR P  95      -3.583 -13.501 -27.401  0.00  0.00      PROA  
ATOM     21  HE2 TYR P  95      -3.844 -13.981 -28.332  0.00  0.00      PROA  
ATOM     22  C   TYR P  95      -2.670 -15.741 -23.890  0.00  0.00      PROA  
ATOM     23  O   TYR P  95      -3.133 -16.675 -24.560  0.00  0.00      PROA  
ATOM     24  N   GLN P  96      -3.548 -15.060 -23.101  0.00  0.00      PROA  
ATOM     25  HN  GLN P  96      -3.159 -14.351 -22.518  0.00  0.00      PROA  
ATOM     26  CA  GLN P  96      -4.921 -15.388 -22.846  0.00  0.00      PROA  
ATOM     27  HA  GLN P  96      -5.254 -16.220 -23.448  0.00  0.00      PROA  
ATOM     28  CB  GLN P  96      -5.313 -15.786 -21.360  0.00  0.00      PROA  
ATOM     29  HB1 GLN P  96      -6.410 -15.622 -21.304  0.00  0.00      PROA  
ATOM     30  HB2 GLN P  96      -4.971 -14.977 -20.680  0.00  0.00      PROA  
ATOM     31  CG  GLN P  96      -4.717 -17.125 -20.850  0.00  0.00      PROA  
ATOM     32  HG1 GLN P  96      -5.119 -17.457 -19.869  0.00  0.00      PROA  
ATOM     33  HG2 GLN P  96      -3.612 -17.027 -20.797  0.00  0.00      PROA  
ATOM     34  CD  GLN P  96      -5.220 -18.221 -21.812  0.00  0.00      PROA  
ATOM     35  OE1 GLN P  96      -6.350 -18.289 -22.265  0.00  0.00      PROA  
ATOM     36  NE2 GLN P  96      -4.353 -19.166 -22.105  0.00  0.00      PROA  
ATOM     37 HE21 GLN P  96      -4.707 -19.788 -22.804  0.00  0.00      PROA  
ATOM     38 HE22 GLN P  96      -3.550 -19.368 -21.545  0.00  0.00      PROA  
ATOM     39  C   GLN P  96      -5.775 -14.240 -23.395  0.00  0.00      PROA  
ATOM     40  O   GLN P  96      -5.876 -13.244 -22.751  0.00  0.00      PROA  
ATOM     41  N   ARG P  97      -6.434 -14.443 -24.568  0.00  0.00      PROA  
ATOM     42  HN  ARG P  97      -6.356 -15.331 -25.016  0.00  0.00      PROA  
ATOM     43  CA  ARG P  97      -7.056 -13.356 -25.285  0.00  0.00      PROA  
ATOM     44  HA  ARG P  97      -6.377 -12.522 -25.385  0.00  0.00      PROA  
ATOM     45  CB  ARG P  97      -7.490 -13.940 -26.667  0.00  0.00      PROA  
ATOM     46  HB1 ARG P  97      -8.142 -14.798 -26.399  0.00  0.00      PROA  
ATOM     47  HB2 ARG P  97      -6.585 -14.264 -27.224  0.00  0.00      PROA  
ATOM     48  CG  ARG P  97      -8.505 -13.079 -27.494  0.00  0.00      PROA  
ATOM     49  HG1 ARG P  97      -8.132 -12.052 -27.693  0.00  0.00      PROA  
ATOM     50  HG2 ARG P  97      -9.496 -13.065 -26.993  0.00  0.00      PROA  
ATOM     51  CD  ARG P  97      -8.683 -13.606 -28.924  0.00  0.00      PROA  
ATOM     52  HD1 ARG P  97      -8.922 -14.685 -28.809  0.00  0.00      PROA  
ATOM     53  HD2 ARG P  97      -7.828 -13.381 -29.598  0.00  0.00      PROA  
ATOM     54  NE  ARG P  97      -9.875 -12.833 -29.430  0.00  0.00      PROA  
ATOM     55  HE  ARG P  97      -9.981 -11.892 -29.108  0.00  0.00      PROA  
ATOM     56  CZ  ARG P  97     -10.747 -13.238 -30.365  0.00  0.00      PROA  
ATOM     57  NH1 ARG P  97     -10.758 -14.384 -31.000  0.00  0.00      PROA  
ATOM     58 HH11 ARG P  97     -10.134 -15.077 -30.640  0.00  0.00      PROA  
ATOM     59 HH12 ARG P  97     -11.611 -14.652 -31.447  0.00  0.00      PROA  
ATOM     60  NH2 ARG P  97     -11.534 -12.346 -30.842  0.00  0.00      PROA  
ATOM     61 HH21 ARG P  97     -11.355 -11.381 -30.649  0.00  0.00      PROA  
ATOM     62 HH22 ARG P  97     -11.876 -12.599 -31.747  0.00  0.00      PROA  
ATOM     63  C   ARG P  97      -8.227 -12.694 -24.522  0.00  0.00      PROA  
ATOM     64  O   ARG P  97      -8.284 -11.496 -24.352  0.00  0.00      PROA  
ATOM     65  N   GLN P  98      -9.210 -13.514 -24.172  0.00  0.00      PROA  
ATOM     66  HN  GLN P  98      -9.272 -14.471 -24.443  0.00  0.00      PROA  
ATOM     67  CA  GLN P  98     -10.350 -13.121 -23.347  0.00  0.00      PROA  
ATOM     68  HA  GLN P  98     -10.769 -12.364 -23.994  0.00  0.00      PROA  
ATOM     69  CB  GLN P  98     -11.516 -14.190 -23.096  0.00  0.00      PROA  
ATOM     70  HB1 GLN P  98     -12.174 -13.886 -22.254  0.00  0.00      PROA  
ATOM     71  HB2 GLN P  98     -11.006 -15.164 -22.941  0.00  0.00      PROA  
ATOM     72  CG  GLN P  98     -12.423 -14.529 -24.342  0.00  0.00      PROA  
ATOM     73  HG1 GLN P  98     -13.414 -14.895 -23.998  0.00  0.00      PROA  
ATOM     74  HG2 GLN P  98     -11.856 -15.263 -24.955  0.00  0.00      PROA  
ATOM     75  CD  GLN P  98     -12.747 -13.218 -25.077  0.00  0.00      PROA  
ATOM     76  OE1 GLN P  98     -13.463 -12.333 -24.670  0.00  0.00      PROA  
ATOM     77  NE2 GLN P  98     -12.186 -12.906 -26.281  0.00  0.00      PROA  
ATOM     78 HE21 GLN P  98     -12.555 -12.110 -26.759  0.00  0.00      PROA  
ATOM     79 HE22 GLN P  98     -11.484 -13.510 -26.658  0.00  0.00      PROA  
ATOM     80  C   GLN P  98     -10.099 -12.527 -21.975  0.00  0.00      PROA  
ATOM     81  O   GLN P  98     -10.756 -11.578 -21.492  0.00  0.00      PROA  
ATOM     82  N   VAL P  99      -9.065 -12.997 -21.243  0.00  0.00      PROA  
ATOM     83  HN  VAL P  99      -8.494 -13.742 -21.580  0.00  0.00      PROA  
ATOM     84  CA  VAL P  99      -8.834 -12.618 -19.942  0.00  0.00      PROA  
ATOM     85  HA  VAL P  99      -9.780 -12.221 -19.606  0.00  0.00      PROA  
ATOM     86  CB  VAL P  99      -8.156 -13.781 -19.147  0.00  0.00      PROA  
ATOM     87  HB  VAL P  99      -7.180 -14.029 -19.616  0.00  0.00      PROA  
ATOM     88  CG1 VAL P  99      -7.901 -13.366 -17.731  0.00  0.00      PROA  
ATOM     89 HG11 VAL P  99      -7.172 -12.554 -17.524  0.00  0.00      PROA  
ATOM     90 HG12 VAL P  99      -7.734 -14.275 -17.114  0.00  0.00      PROA  
ATOM     91 HG13 VAL P  99      -8.904 -13.181 -17.290  0.00  0.00      PROA  
ATOM     92  CG2 VAL P  99      -9.077 -14.989 -19.187  0.00  0.00      PROA  
ATOM     93 HG21 VAL P  99      -9.971 -14.740 -18.575  0.00  0.00      PROA  
ATOM     94 HG22 VAL P  99      -8.620 -15.905 -18.755  0.00  0.00      PROA  
ATOM     95 HG23 VAL P  99      -9.285 -15.368 -20.210  0.00  0.00      PROA  
ATOM     96  C   VAL P  99      -7.976 -11.335 -19.954  0.00  0.00      PROA  
ATOM     97  O   VAL P  99      -8.218 -10.519 -19.101  0.00  0.00      PROA  
ATOM     98  N   TRP P 100      -7.082 -11.150 -20.957  0.00  0.00      PROA  
ATOM     99  HN  TRP P 100      -7.032 -11.780 -21.728  0.00  0.00      PROA  
ATOM    100  CA  TRP P 100      -6.461  -9.943 -21.139  0.00  0.00      PROA  
ATOM    101  HA  TRP P 100      -5.842  -9.713 -20.284  0.00  0.00      PROA  
ATOM    102  CB  TRP P 100      -5.331 -10.041 -22.141  0.00  0.00      PROA  
ATOM    103  HB1 TRP P 100      -5.624 -10.317 -23.176  0.00  0.00      PROA  
ATOM    104  HB2 TRP P 100      -4.750 -10.956 -21.896  0.00  0.00      PROA  
ATOM    105  CG  TRP P 100      -4.351  -8.898 -22.262  0.00  0.00      PROA  
ATOM    106  CD1 TRP P 100      -4.100  -8.306 -23.423  0.00  0.00      PROA  
ATOM    107  HD1 TRP P 100      -4.699  -8.305 -24.322  0.00  0.00      PROA  
ATOM    108  NE1 TRP P 100      -3.059  -7.452 -23.287  0.00  0.00      PROA  
ATOM    109  HE1 TRP P 100      -2.536  -6.958 -23.946  0.00  0.00      PROA  
ATOM    110  CE2 TRP P 100      -2.603  -7.534 -21.963  0.00  0.00      PROA  
ATOM    111  CD2 TRP P 100      -3.446  -8.452 -21.293  0.00  0.00      PROA  
ATOM    112  CE3 TRP P 100      -3.139  -8.801 -19.952  0.00  0.00      PROA  
ATOM    113  HE3 TRP P 100      -3.727  -9.494 -19.368  0.00  0.00      PROA  
ATOM    114  CZ3 TRP P 100      -2.121  -8.139 -19.322  0.00  0.00      PROA  
ATOM    115  HZ3 TRP P 100      -1.978  -8.408 -18.286  0.00  0.00      PROA  
ATOM    116  CZ2 TRP P 100      -1.465  -6.951 -21.330  0.00  0.00      PROA  
ATOM    117  HZ2 TRP P 100      -0.818  -6.279 -21.874  0.00  0.00      PROA  
ATOM    118  CH2 TRP P 100      -1.271  -7.250 -19.972  0.00  0.00      PROA  
ATOM    119  HH2 TRP P 100      -0.460  -6.714 -19.503  0.00  0.00      PROA  
ATOM    120  C   TRP P 100      -7.321  -8.749 -21.552  0.00  0.00      PROA  
ATOM    121  O   TRP P 100      -7.281  -7.713 -20.866  0.00  0.00      PROA  
ATOM    122  N   LEU P 101      -8.212  -8.935 -22.561  0.00  0.00      PROA  
ATOM    123  HN  LEU P 101      -8.192  -9.784 -23.083  0.00  0.00      PROA  
ATOM    124  CA  LEU P 101      -9.246  -8.018 -23.019  0.00  0.00      PROA  
ATOM    125  HA  LEU P 101      -8.706  -7.302 -23.621  0.00  0.00      PROA  
ATOM    126  CB  LEU P 101     -10.262  -8.736 -23.954  0.00  0.00      PROA  
ATOM    127  HB1 LEU P 101     -10.646  -9.608 -23.382  0.00  0.00      PROA  
ATOM    128  HB2 LEU P 101      -9.791  -9.255 -24.816  0.00  0.00      PROA  
ATOM    129  CG  LEU P 101     -11.396  -7.822 -24.553  0.00  0.00      PROA  
ATOM    130  HG  LEU P 101     -11.939  -7.269 -23.758  0.00  0.00      PROA  
ATOM    131  CD1 LEU P 101     -10.854  -6.853 -25.549  0.00  0.00      PROA  
ATOM    132 HD11 LEU P 101     -11.727  -6.238 -25.855  0.00  0.00      PROA  
ATOM    133 HD12 LEU P 101     -10.352  -7.297 -26.435  0.00  0.00      PROA  
ATOM    134 HD13 LEU P 101     -10.000  -6.267 -25.146  0.00  0.00      PROA  
ATOM    135  CD2 LEU P 101     -12.364  -8.783 -25.206  0.00  0.00      PROA  
ATOM    136 HD21 LEU P 101     -11.798  -9.351 -25.975  0.00  0.00      PROA  
ATOM    137 HD22 LEU P 101     -13.197  -8.267 -25.730  0.00  0.00      PROA  
ATOM    138 HD23 LEU P 101     -12.818  -9.481 -24.471  0.00  0.00      PROA  
ATOM    139  C   LEU P 101     -10.023  -7.236 -21.992  0.00  0.00      PROA  
ATOM    140  O   LEU P 101     -10.334  -6.028 -22.040  0.00  0.00      PROA  
ATOM    141  N   LEU P 102     -10.407  -7.993 -20.892  0.00  0.00      PROA  
ATOM    142  HN  LEU P 102     -10.005  -8.897 -20.765  0.00  0.00      PROA  
ATOM    143  CA  LEU P 102     -11.222  -7.493 -19.773  0.00  0.00      PROA  
ATOM    144  HA  LEU P 102     -12.052  -6.966 -20.221  0.00  0.00      PROA  
ATOM    145  CB  LEU P 102     -11.649  -8.660 -18.844  0.00  0.00      PROA  
ATOM    146  HB1 LEU P 102     -10.782  -9.340 -18.702  0.00  0.00      PROA  
ATOM    147  HB2 LEU P 102     -12.403  -9.314 -19.332  0.00  0.00      PROA  
ATOM    148  CG  LEU P 102     -12.296  -8.314 -17.476  0.00  0.00      PROA  
ATOM    149  HG  LEU P 102     -12.792  -7.320 -17.442  0.00  0.00      PROA  
ATOM    150  CD1 LEU P 102     -13.308  -9.472 -17.088  0.00  0.00      PROA  
ATOM    151 HD11 LEU P 102     -12.970 -10.501 -17.337  0.00  0.00      PROA  
ATOM    152 HD12 LEU P 102     -14.162  -9.260 -17.766  0.00  0.00      PROA  
ATOM    153 HD13 LEU P 102     -13.584  -9.363 -16.018  0.00  0.00      PROA  
ATOM    154  CD2 LEU P 102     -11.218  -8.396 -16.386  0.00  0.00      PROA  
ATOM    155 HD21 LEU P 102     -11.640  -8.071 -15.411  0.00  0.00      PROA  
ATOM    156 HD22 LEU P 102     -10.291  -7.826 -16.607  0.00  0.00      PROA  
ATOM    157 HD23 LEU P 102     -10.939  -9.455 -16.197  0.00  0.00      PROA  
ATOM    158  C   LEU P 102     -10.566  -6.439 -19.012  0.00  0.00      PROA  
ATOM    159  O   LEU P 102     -11.070  -5.409 -18.644  0.00  0.00      PROA  
ATOM    160  N   PHE P 103      -9.199  -6.592 -18.665  0.00  0.00      PROA  
ATOM    161  HN  PHE P 103      -8.741  -7.474 -18.742  0.00  0.00      PROA  
ATOM    162  CA  PHE P 103      -8.467  -5.491 -18.136  0.00  0.00      PROA  
ATOM    163  HA  PHE P 103      -8.987  -5.035 -17.306  0.00  0.00      PROA  
ATOM    164  CB  PHE P 103      -7.042  -5.997 -17.600  0.00  0.00      PROA  
ATOM    165  HB1 PHE P 103      -6.515  -5.104 -17.201  0.00  0.00      PROA  
ATOM    166  HB2 PHE P 103      -6.413  -6.384 -18.430  0.00  0.00      PROA  
ATOM    167  CG  PHE P 103      -7.249  -7.004 -16.518  0.00  0.00      PROA  
ATOM    168  CD1 PHE P 103      -6.952  -8.362 -16.846  0.00  0.00      PROA  
ATOM    169  HD1 PHE P 103      -6.399  -8.513 -17.762  0.00  0.00      PROA  
ATOM    170  CE1 PHE P 103      -7.199  -9.342 -15.899  0.00  0.00      PROA  
ATOM    171  HE1 PHE P 103      -6.743 -10.317 -15.990  0.00  0.00      PROA  
ATOM    172  CZ  PHE P 103      -7.861  -8.994 -14.675  0.00  0.00      PROA  
ATOM    173  HZ  PHE P 103      -7.909  -9.686 -13.847  0.00  0.00      PROA  
ATOM    174  CD2 PHE P 103      -7.833  -6.668 -15.295  0.00  0.00      PROA  
ATOM    175  HD2 PHE P 103      -8.258  -5.683 -15.172  0.00  0.00      PROA  
ATOM    176  CE2 PHE P 103      -8.123  -7.645 -14.309  0.00  0.00      PROA  
ATOM    177  HE2 PHE P 103      -8.395  -7.282 -13.329  0.00  0.00      PROA  
ATOM    178  C   PHE P 103      -8.248  -4.325 -19.156  0.00  0.00      PROA  
ATOM    179  O   PHE P 103      -8.346  -3.217 -18.751  0.00  0.00      PROA  
ATOM    180  N   GLU P 104      -8.085  -4.588 -20.442  0.00  0.00      PROA  
ATOM    181  HN  GLU P 104      -8.001  -5.528 -20.763  0.00  0.00      PROA  
ATOM    182  CA  GLU P 104      -7.773  -3.597 -21.487  0.00  0.00      PROA  
ATOM    183  HA  GLU P 104      -6.909  -3.073 -21.106  0.00  0.00      PROA  
ATOM    184  CB  GLU P 104      -7.450  -4.401 -22.797  0.00  0.00      PROA  
ATOM    185  HB1 GLU P 104      -7.506  -3.628 -23.593  0.00  0.00      PROA  
ATOM    186  HB2 GLU P 104      -8.271  -5.127 -22.978  0.00  0.00      PROA  
ATOM    187  CG  GLU P 104      -6.088  -5.117 -22.710  0.00  0.00      PROA  
ATOM    188  HG1 GLU P 104      -5.896  -5.829 -23.541  0.00  0.00      PROA  
ATOM    189  HG2 GLU P 104      -6.057  -5.759 -21.803  0.00  0.00      PROA  
ATOM    190  CD  GLU P 104      -4.952  -4.170 -22.513  0.00  0.00      PROA  
ATOM    191  OE1 GLU P 104      -4.342  -4.201 -21.388  0.00  0.00      PROA  
ATOM    192  OE2 GLU P 104      -4.561  -3.425 -23.459  0.00  0.00      PROA  
ATOM    193  C   GLU P 104      -8.869  -2.576 -21.811  0.00  0.00      PROA  
ATOM    194  O   GLU P 104      -8.743  -1.342 -22.008  0.00  0.00      PROA  
ATOM    195  N   TYR P 105     -10.095  -3.112 -21.774  0.00  0.00      PROA  
ATOM    196  HN  TYR P 105     -10.085  -4.080 -21.533  0.00  0.00      PROA  
ATOM    197  CA  TYR P 105     -11.283  -2.493 -22.149  0.00  0.00      PROA  
ATOM    198  HA  TYR P 105     -11.191  -1.424 -22.271  0.00  0.00      PROA  
ATOM    199  CB  TYR P 105     -11.698  -3.063 -23.540  0.00  0.00      PROA  
ATOM    200  HB1 TYR P 105     -12.735  -2.873 -23.891  0.00  0.00      PROA  
ATOM    201  HB2 TYR P 105     -11.525  -4.160 -23.514  0.00  0.00      PROA  
ATOM    202  CG  TYR P 105     -10.718  -2.583 -24.620  0.00  0.00      PROA  
ATOM    203  CD1 TYR P 105      -9.857  -3.438 -25.311  0.00  0.00      PROA  
ATOM    204  HD1 TYR P 105      -9.684  -4.422 -24.901  0.00  0.00      PROA  
ATOM    205  CE1 TYR P 105      -9.167  -2.974 -26.457  0.00  0.00      PROA  
ATOM    206  HE1 TYR P 105      -8.516  -3.635 -27.010  0.00  0.00      PROA  
ATOM    207  CZ  TYR P 105      -9.232  -1.569 -26.741  0.00  0.00      PROA  
ATOM    208  OH  TYR P 105      -8.532  -1.023 -27.836  0.00  0.00      PROA  
ATOM    209  HH  TYR P 105      -8.219  -1.777 -28.342  0.00  0.00      PROA  
ATOM    210  CD2 TYR P 105     -10.762  -1.161 -24.929  0.00  0.00      PROA  
ATOM    211  HD2 TYR P 105     -11.410  -0.518 -24.351  0.00  0.00      PROA  
ATOM    212  CE2 TYR P 105     -10.037  -0.720 -25.988  0.00  0.00      PROA  
ATOM    213  HE2 TYR P 105     -10.164   0.312 -26.280  0.00  0.00      PROA  
ATOM    214  C   TYR P 105     -12.437  -2.733 -21.177  0.00  0.00      PROA  
ATOM    215  O   TYR P 105     -13.084  -3.767 -21.302  0.00  0.00      PROA  
ATOM    216  N   PRO P 106     -12.845  -1.836 -20.265  0.00  0.00      PROA  
ATOM    217  CD  PRO P 106     -11.937  -0.712 -19.941  0.00  0.00      PROA  
ATOM    218  HD1 PRO P 106     -11.981   0.056 -20.742  0.00  0.00      PROA  
ATOM    219  HD2 PRO P 106     -10.913  -1.113 -19.781  0.00  0.00      PROA  
ATOM    220  CA  PRO P 106     -14.064  -1.887 -19.401  0.00  0.00      PROA  
ATOM    221  HA  PRO P 106     -13.880  -2.638 -18.647  0.00  0.00      PROA  
ATOM    222  CB  PRO P 106     -14.001  -0.521 -18.779  0.00  0.00      PROA  
ATOM    223  HB1 PRO P 106     -14.625  -0.462 -17.861  0.00  0.00      PROA  
ATOM    224  HB2 PRO P 106     -14.401   0.154 -19.566  0.00  0.00      PROA  
ATOM    225  CG  PRO P 106     -12.582  -0.105 -18.657  0.00  0.00      PROA  
ATOM    226  HG1 PRO P 106     -12.473   0.994 -18.539  0.00  0.00      PROA  
ATOM    227  HG2 PRO P 106     -12.224  -0.593 -17.725  0.00  0.00      PROA  
ATOM    228  C   PRO P 106     -15.351  -2.306 -20.109  0.00  0.00      PROA  
ATOM    229  O   PRO P 106     -16.099  -3.077 -19.539  0.00  0.00      PROA  
ATOM    230  N   GLU P 107     -15.559  -1.786 -21.359  0.00  0.00      PROA  
ATOM    231  HN  GLU P 107     -14.882  -1.178 -21.765  0.00  0.00      PROA  
ATOM    232  CA  GLU P 107     -16.759  -1.935 -22.123  0.00  0.00      PROA  
ATOM    233  HA  GLU P 107     -17.624  -1.806 -21.489  0.00  0.00      PROA  
ATOM    234  CB  GLU P 107     -16.804  -0.864 -23.156  0.00  0.00      PROA  
ATOM    235  HB1 GLU P 107     -16.385   0.075 -22.735  0.00  0.00      PROA  
ATOM    236  HB2 GLU P 107     -17.831  -0.649 -23.520  0.00  0.00      PROA  
ATOM    237  CG  GLU P 107     -16.049  -1.202 -24.512  0.00  0.00      PROA  
ATOM    238  HG1 GLU P 107     -16.700  -1.945 -25.021  0.00  0.00      PROA  
ATOM    239  HG2 GLU P 107     -15.112  -1.761 -24.304  0.00  0.00      PROA  
ATOM    240  CD  GLU P 107     -15.760  -0.097 -25.466  0.00  0.00      PROA  
ATOM    241  OE1 GLU P 107     -14.624   0.479 -25.320  0.00  0.00      PROA  
ATOM    242  OE2 GLU P 107     -16.632   0.266 -26.300  0.00  0.00      PROA  
ATOM    243  C   GLU P 107     -16.912  -3.405 -22.679  0.00  0.00      PROA  
ATOM    244  O   GLU P 107     -17.948  -3.839 -23.250  0.00  0.00      PROA  
ATOM    245  N   SER P 108     -15.845  -4.186 -22.522  0.00  0.00      PROA  
ATOM    246  HN  SER P 108     -15.127  -3.783 -21.960  0.00  0.00      PROA  
ATOM    247  CA  SER P 108     -15.734  -5.554 -23.114  0.00  0.00      PROA  
ATOM    248  HA  SER P 108     -16.066  -5.403 -24.130  0.00  0.00      PROA  
ATOM    249  CB  SER P 108     -14.355  -6.183 -23.034  0.00  0.00      PROA  
ATOM    250  HB1 SER P 108     -13.599  -5.676 -23.672  0.00  0.00      PROA  
ATOM    251  HB2 SER P 108     -14.448  -7.237 -23.372  0.00  0.00      PROA  
ATOM    252  OG  SER P 108     -13.897  -6.345 -21.694  0.00  0.00      PROA  
ATOM    253  HG1 SER P 108     -13.277  -5.634 -21.516  0.00  0.00      PROA  
ATOM    254  C   SER P 108     -16.825  -6.498 -22.651  0.00  0.00      PROA  
ATOM    255  O   SER P 108     -17.308  -7.380 -23.398  0.00  0.00      PROA  
ATOM    256  N   SER P 109     -17.236  -6.401 -21.339  0.00  0.00      PROA  
ATOM    257  HN  SER P 109     -16.923  -5.651 -20.761  0.00  0.00      PROA  
ATOM    258  CA  SER P 109     -18.445  -7.151 -20.885  0.00  0.00      PROA  
ATOM    259  HA  SER P 109     -19.237  -7.120 -21.619  0.00  0.00      PROA  
ATOM    260  CB  SER P 109     -18.238  -8.608 -20.498  0.00  0.00      PROA  
ATOM    261  HB1 SER P 109     -17.796  -9.174 -21.345  0.00  0.00      PROA  
ATOM    262  HB2 SER P 109     -19.275  -8.951 -20.297  0.00  0.00      PROA  
ATOM    263  OG  SER P 109     -17.467  -8.739 -19.334  0.00  0.00      PROA  
ATOM    264  HG1 SER P 109     -16.536  -8.752 -19.568  0.00  0.00      PROA  
ATOM    265  C   SER P 109     -18.994  -6.307 -19.751  0.00  0.00      PROA  
ATOM    266  O   SER P 109     -18.373  -5.361 -19.249  0.00  0.00      PROA  
ATOM    267  N   GLY P 110     -20.273  -6.548 -19.361  0.00  0.00      PROA  
ATOM    268  HN  GLY P 110     -20.846  -7.182 -19.874  0.00  0.00      PROA  
ATOM    269  CA  GLY P 110     -20.790  -5.795 -18.215  0.00  0.00      PROA  
ATOM    270  HA1 GLY P 110     -21.842  -5.968 -18.046  0.00  0.00      PROA  
ATOM    271  HA2 GLY P 110     -20.856  -4.743 -18.453  0.00  0.00      PROA  
ATOM    272  C   GLY P 110     -19.990  -5.859 -16.932  0.00  0.00      PROA  
ATOM    273  O   GLY P 110     -19.703  -4.886 -16.274  0.00  0.00      PROA  
ATOM    274  N   PRO P 111     -19.530  -7.065 -16.492  0.00  0.00      PROA  
ATOM    275  CD  PRO P 111     -20.073  -8.318 -16.881  0.00  0.00      PROA  
ATOM    276  HD1 PRO P 111     -19.361  -8.614 -17.681  0.00  0.00      PROA  
ATOM    277  HD2 PRO P 111     -21.113  -8.252 -17.265  0.00  0.00      PROA  
ATOM    278  CA  PRO P 111     -18.698  -7.266 -15.238  0.00  0.00      PROA  
ATOM    279  HA  PRO P 111     -19.229  -6.775 -14.435  0.00  0.00      PROA  
ATOM    280  CB  PRO P 111     -18.610  -8.785 -15.036  0.00  0.00      PROA  
ATOM    281  HB1 PRO P 111     -18.552  -9.117 -13.977  0.00  0.00      PROA  
ATOM    282  HB2 PRO P 111     -17.731  -9.257 -15.526  0.00  0.00      PROA  
ATOM    283  CG  PRO P 111     -19.907  -9.245 -15.674  0.00  0.00      PROA  
ATOM    284  HG1 PRO P 111     -19.991 -10.297 -16.021  0.00  0.00      PROA  
ATOM    285  HG2 PRO P 111     -20.743  -9.082 -14.961  0.00  0.00      PROA  
ATOM    286  C   PRO P 111     -17.311  -6.529 -15.294  0.00  0.00      PROA  
ATOM    287  O   PRO P 111     -16.762  -6.039 -14.287  0.00  0.00      PROA  
ATOM    288  N   ALA P 112     -16.728  -6.500 -16.531  0.00  0.00      PROA  
ATOM    289  HN  ALA P 112     -17.139  -6.849 -17.370  0.00  0.00      PROA  
ATOM    290  CA  ALA P 112     -15.507  -5.814 -16.779  0.00  0.00      PROA  
ATOM    291  HA  ALA P 112     -14.716  -6.349 -16.274  0.00  0.00      PROA  
ATOM    292  CB  ALA P 112     -15.113  -5.917 -18.330  0.00  0.00      PROA  
ATOM    293  HB1 ALA P 112     -14.864  -6.954 -18.640  0.00  0.00      PROA  
ATOM    294  HB2 ALA P 112     -14.297  -5.237 -18.656  0.00  0.00      PROA  
ATOM    295  HB3 ALA P 112     -15.949  -5.668 -19.019  0.00  0.00      PROA  
ATOM    296  C   ALA P 112     -15.380  -4.369 -16.365  0.00  0.00      PROA  
ATOM    297  O   ALA P 112     -14.444  -4.027 -15.607  0.00  0.00      PROA  
ATOM    298  N   ARG P 113     -16.396  -3.567 -16.689  0.00  0.00      PROA  
ATOM    299  HN  ARG P 113     -17.121  -4.072 -17.153  0.00  0.00      PROA  
ATOM    300  CA  ARG P 113     -16.577  -2.193 -16.379  0.00  0.00      PROA  
ATOM    301  HA  ARG P 113     -15.786  -1.525 -16.685  0.00  0.00      PROA  
ATOM    302  CB  ARG P 113     -17.835  -1.796 -17.152  0.00  0.00      PROA  
ATOM    303  HB1 ARG P 113     -18.684  -2.432 -16.821  0.00  0.00      PROA  
ATOM    304  HB2 ARG P 113     -17.563  -1.793 -18.229  0.00  0.00      PROA  
ATOM    305  CG  ARG P 113     -18.331  -0.371 -16.821  0.00  0.00      PROA  
ATOM    306  HG1 ARG P 113     -18.598  -0.280 -15.746  0.00  0.00      PROA  
ATOM    307  HG2 ARG P 113     -19.314  -0.285 -17.331  0.00  0.00      PROA  
ATOM    308  CD  ARG P 113     -17.381   0.817 -17.166  0.00  0.00      PROA  
ATOM    309  HD1 ARG P 113     -16.331   0.618 -16.864  0.00  0.00      PROA  
ATOM    310  HD2 ARG P 113     -17.799   1.767 -16.769  0.00  0.00      PROA  
ATOM    311  NE  ARG P 113     -17.358   1.050 -18.590  0.00  0.00      PROA  
ATOM    312  HE  ARG P 113     -18.106   0.661 -19.128  0.00  0.00      PROA  
ATOM    313  CZ  ARG P 113     -16.590   1.838 -19.332  0.00  0.00      PROA  
ATOM    314  NH1 ARG P 113     -15.617   2.508 -18.678  0.00  0.00      PROA  
ATOM    315 HH11 ARG P 113     -15.498   2.583 -17.688  0.00  0.00      PROA  
ATOM    316 HH12 ARG P 113     -15.073   3.184 -19.175  0.00  0.00      PROA  
ATOM    317  NH2 ARG P 113     -16.732   1.936 -20.651  0.00  0.00      PROA  
ATOM    318 HH21 ARG P 113     -16.190   2.587 -21.184  0.00  0.00      PROA  
ATOM    319 HH22 ARG P 113     -17.411   1.398 -21.150  0.00  0.00      PROA  
ATOM    320  C   ARG P 113     -16.784  -1.936 -14.871  0.00  0.00      PROA  
ATOM    321  O   ARG P 113     -16.315  -0.983 -14.256  0.00  0.00      PROA  
ATOM    322  N   VAL P 114     -17.476  -2.917 -14.238  0.00  0.00      PROA  
ATOM    323  HN  VAL P 114     -17.776  -3.647 -14.847  0.00  0.00      PROA  
ATOM    324  CA  VAL P 114     -17.713  -2.946 -12.797  0.00  0.00      PROA  
ATOM    325  HA  VAL P 114     -17.959  -1.942 -12.486  0.00  0.00      PROA  
ATOM    326  CB  VAL P 114     -18.808  -3.892 -12.433  0.00  0.00      PROA  
ATOM    327  HB  VAL P 114     -18.459  -4.863 -12.844  0.00  0.00      PROA  
ATOM    328  CG1 VAL P 114     -18.844  -4.098 -10.892  0.00  0.00      PROA  
ATOM    329 HG11 VAL P 114     -18.864  -3.107 -10.391  0.00  0.00      PROA  
ATOM    330 HG12 VAL P 114     -17.969  -4.668 -10.513  0.00  0.00      PROA  
ATOM    331 HG13 VAL P 114     -19.728  -4.731 -10.662  0.00  0.00      PROA  
ATOM    332  CG2 VAL P 114     -20.159  -3.482 -13.045  0.00  0.00      PROA  
ATOM    333 HG21 VAL P 114     -20.379  -4.272 -13.795  0.00  0.00      PROA  
ATOM    334 HG22 VAL P 114     -20.375  -2.496 -13.509  0.00  0.00      PROA  
ATOM    335 HG23 VAL P 114     -20.925  -3.499 -12.241  0.00  0.00      PROA  
ATOM    336  C   VAL P 114     -16.343  -3.131 -12.054  0.00  0.00      PROA  
ATOM    337  O   VAL P 114     -16.015  -2.419 -11.090  0.00  0.00      PROA  
ATOM    338  N   ILE P 115     -15.445  -4.060 -12.560  0.00  0.00      PROA  
ATOM    339  HN  ILE P 115     -15.688  -4.625 -13.344  0.00  0.00      PROA  
ATOM    340  CA  ILE P 115     -14.084  -4.276 -12.079  0.00  0.00      PROA  
ATOM    341  HA  ILE P 115     -14.063  -4.344 -11.001  0.00  0.00      PROA  
ATOM    342  CB  ILE P 115     -13.496  -5.581 -12.714  0.00  0.00      PROA  
ATOM    343  HB  ILE P 115     -13.705  -5.420 -13.793  0.00  0.00      PROA  
ATOM    344  CG2 ILE P 115     -12.015  -5.754 -12.334  0.00  0.00      PROA  
ATOM    345 HG21 ILE P 115     -11.813  -5.727 -11.242  0.00  0.00      PROA  
ATOM    346 HG22 ILE P 115     -11.502  -4.962 -12.920  0.00  0.00      PROA  
ATOM    347 HG23 ILE P 115     -11.715  -6.760 -12.698  0.00  0.00      PROA  
ATOM    348  CG1 ILE P 115     -14.320  -6.836 -12.374  0.00  0.00      PROA  
ATOM    349 HG11 ILE P 115     -15.423  -6.710 -12.327  0.00  0.00      PROA  
ATOM    350 HG12 ILE P 115     -14.010  -7.164 -11.359  0.00  0.00      PROA  
ATOM    351  CD  ILE P 115     -13.987  -8.063 -13.310  0.00  0.00      PROA  
ATOM    352  HD1 ILE P 115     -13.046  -8.540 -12.961  0.00  0.00      PROA  
ATOM    353  HD2 ILE P 115     -13.901  -7.745 -14.371  0.00  0.00      PROA  
ATOM    354  HD3 ILE P 115     -14.837  -8.741 -13.081  0.00  0.00      PROA  
ATOM    355  C   ILE P 115     -13.251  -3.015 -12.181  0.00  0.00      PROA  
ATOM    356  O   ILE P 115     -12.593  -2.572 -11.290  0.00  0.00      PROA  
ATOM    357  N   ALA P 116     -13.406  -2.244 -13.312  0.00  0.00      PROA  
ATOM    358  HN  ALA P 116     -14.004  -2.674 -13.983  0.00  0.00      PROA  
ATOM    359  CA  ALA P 116     -12.937  -0.848 -13.454  0.00  0.00      PROA  
ATOM    360  HA  ALA P 116     -11.867  -0.837 -13.307  0.00  0.00      PROA  
ATOM    361  CB  ALA P 116     -13.030  -0.507 -14.941  0.00  0.00      PROA  
ATOM    362  HB1 ALA P 116     -14.050  -0.505 -15.379  0.00  0.00      PROA  
ATOM    363  HB2 ALA P 116     -12.511  -1.337 -15.468  0.00  0.00      PROA  
ATOM    364  HB3 ALA P 116     -12.441   0.371 -15.283  0.00  0.00      PROA  
ATOM    365  C   ALA P 116     -13.394   0.232 -12.487  0.00  0.00      PROA  
ATOM    366  O   ALA P 116     -12.596   0.937 -11.855  0.00  0.00      PROA  
ATOM    367  N   ILE P 117     -14.704   0.332 -12.268  0.00  0.00      PROA  
ATOM    368  HN  ILE P 117     -15.325  -0.198 -12.840  0.00  0.00      PROA  
ATOM    369  CA  ILE P 117     -15.231   1.307 -11.280  0.00  0.00      PROA  
ATOM    370  HA  ILE P 117     -14.904   2.254 -11.683  0.00  0.00      PROA  
ATOM    371  CB  ILE P 117     -16.781   1.418 -11.364  0.00  0.00      PROA  
ATOM    372  HB  ILE P 117     -17.210   0.400 -11.244  0.00  0.00      PROA  
ATOM    373  CG2 ILE P 117     -17.317   2.379 -10.181  0.00  0.00      PROA  
ATOM    374 HG21 ILE P 117     -18.242   2.902 -10.504  0.00  0.00      PROA  
ATOM    375 HG22 ILE P 117     -16.628   3.237 -10.027  0.00  0.00      PROA  
ATOM    376 HG23 ILE P 117     -17.337   1.836  -9.211  0.00  0.00      PROA  
ATOM    377  CG1 ILE P 117     -17.259   1.892 -12.728  0.00  0.00      PROA  
ATOM    378 HG11 ILE P 117     -16.648   1.385 -13.505  0.00  0.00      PROA  
ATOM    379 HG12 ILE P 117     -17.160   2.998 -12.736  0.00  0.00      PROA  
ATOM    380  CD  ILE P 117     -18.646   1.375 -13.042  0.00  0.00      PROA  
ATOM    381  HD1 ILE P 117     -18.961   1.607 -14.082  0.00  0.00      PROA  
ATOM    382  HD2 ILE P 117     -19.431   1.898 -12.456  0.00  0.00      PROA  
ATOM    383  HD3 ILE P 117     -18.787   0.280 -12.915  0.00  0.00      PROA  
ATOM    384  C   ILE P 117     -14.686   1.113  -9.862  0.00  0.00      PROA  
ATOM    385  O   ILE P 117     -14.153   2.033  -9.184  0.00  0.00      PROA  
ATOM    386  N   VAL P 118     -14.751  -0.174  -9.346  0.00  0.00      PROA  
ATOM    387  HN  VAL P 118     -15.174  -0.861  -9.932  0.00  0.00      PROA  
ATOM    388  CA  VAL P 118     -14.318  -0.633  -8.101  0.00  0.00      PROA  
ATOM    389  HA  VAL P 118     -14.779  -0.064  -7.307  0.00  0.00      PROA  
ATOM    390  CB  VAL P 118     -14.644  -2.164  -7.838  0.00  0.00      PROA  
ATOM    391  HB  VAL P 118     -14.250  -2.843  -8.623  0.00  0.00      PROA  
ATOM    392  CG1 VAL P 118     -14.193  -2.595  -6.411  0.00  0.00      PROA  
ATOM    393 HG11 VAL P 118     -13.088  -2.666  -6.324  0.00  0.00      PROA  
ATOM    394 HG12 VAL P 118     -14.600  -3.595  -6.147  0.00  0.00      PROA  
ATOM    395 HG13 VAL P 118     -14.692  -2.015  -5.606  0.00  0.00      PROA  
ATOM    396  CG2 VAL P 118     -16.191  -2.262  -7.789  0.00  0.00      PROA  
ATOM    397 HG21 VAL P 118     -16.643  -1.404  -7.247  0.00  0.00      PROA  
ATOM    398 HG22 VAL P 118     -16.465  -3.214  -7.287  0.00  0.00      PROA  
ATOM    399 HG23 VAL P 118     -16.500  -2.268  -8.856  0.00  0.00      PROA  
ATOM    400  C   VAL P 118     -12.810  -0.453  -7.984  0.00  0.00      PROA  
ATOM    401  O   VAL P 118     -12.354   0.082  -6.979  0.00  0.00      PROA  
ATOM    402  N   SER P 119     -12.052  -0.718  -9.066  0.00  0.00      PROA  
ATOM    403  HN  SER P 119     -12.442  -1.112  -9.895  0.00  0.00      PROA  
ATOM    404  CA  SER P 119     -10.616  -0.458  -9.105  0.00  0.00      PROA  
ATOM    405  HA  SER P 119     -10.206  -0.873  -8.196  0.00  0.00      PROA  
ATOM    406  CB  SER P 119      -9.879  -0.969 -10.383  0.00  0.00      PROA  
ATOM    407  HB1 SER P 119      -8.786  -0.792 -10.468  0.00  0.00      PROA  
ATOM    408  HB2 SER P 119     -10.290  -0.325 -11.189  0.00  0.00      PROA  
ATOM    409  OG  SER P 119     -10.242  -2.360 -10.467  0.00  0.00      PROA  
ATOM    410  HG1 SER P 119     -11.143  -2.264 -10.783  0.00  0.00      PROA  
ATOM    411  C   SER P 119     -10.260   1.046  -8.996  0.00  0.00      PROA  
ATOM    412  O   SER P 119      -9.349   1.424  -8.310  0.00  0.00      PROA  
ATOM    413  N   VAL P 120     -10.990   1.993  -9.592  0.00  0.00      PROA  
ATOM    414  HN  VAL P 120     -11.709   1.699 -10.216  0.00  0.00      PROA  
ATOM    415  CA  VAL P 120     -11.063   3.419  -9.275  0.00  0.00      PROA  
ATOM    416  HA  VAL P 120     -10.030   3.705  -9.410  0.00  0.00      PROA  
ATOM    417  CB  VAL P 120     -11.798   4.250 -10.322  0.00  0.00      PROA  
ATOM    418  HB  VAL P 120     -12.842   3.907 -10.484  0.00  0.00      PROA  
ATOM    419  CG1 VAL P 120     -11.805   5.742  -9.907  0.00  0.00      PROA  
ATOM    420 HG11 VAL P 120     -12.326   6.367 -10.664  0.00  0.00      PROA  
ATOM    421 HG12 VAL P 120     -10.772   6.128  -9.768  0.00  0.00      PROA  
ATOM    422 HG13 VAL P 120     -12.267   5.892  -8.908  0.00  0.00      PROA  
ATOM    423  CG2 VAL P 120     -11.127   4.159 -11.649  0.00  0.00      PROA  
ATOM    424 HG21 VAL P 120     -11.187   3.136 -12.078  0.00  0.00      PROA  
ATOM    425 HG22 VAL P 120     -10.081   4.527 -11.717  0.00  0.00      PROA  
ATOM    426 HG23 VAL P 120     -11.719   4.810 -12.327  0.00  0.00      PROA  
ATOM    427  C   VAL P 120     -11.571   3.692  -7.839  0.00  0.00      PROA  
ATOM    428  O   VAL P 120     -10.965   4.520  -7.166  0.00  0.00      PROA  
ATOM    429  N   MET P 121     -12.562   2.981  -7.309  0.00  0.00      PROA  
ATOM    430  HN  MET P 121     -13.138   2.399  -7.877  0.00  0.00      PROA  
ATOM    431  CA  MET P 121     -12.915   3.290  -5.885  0.00  0.00      PROA  
ATOM    432  HA  MET P 121     -12.951   4.370  -5.888  0.00  0.00      PROA  
ATOM    433  CB  MET P 121     -14.294   2.707  -5.378  0.00  0.00      PROA  
ATOM    434  HB1 MET P 121     -14.414   2.946  -4.300  0.00  0.00      PROA  
ATOM    435  HB2 MET P 121     -14.290   1.598  -5.451  0.00  0.00      PROA  
ATOM    436  CG  MET P 121     -15.452   3.288  -6.267  0.00  0.00      PROA  
ATOM    437  HG1 MET P 121     -15.140   2.940  -7.275  0.00  0.00      PROA  
ATOM    438  HG2 MET P 121     -15.435   4.398  -6.224  0.00  0.00      PROA  
ATOM    439  SD  MET P 121     -17.042   2.640  -5.787  0.00  0.00      PROA  
ATOM    440  CE  MET P 121     -18.303   3.635  -6.548  0.00  0.00      PROA  
ATOM    441  HE1 MET P 121     -19.292   3.148  -6.405  0.00  0.00      PROA  
ATOM    442  HE2 MET P 121     -18.149   3.486  -7.638  0.00  0.00      PROA  
ATOM    443  HE3 MET P 121     -18.355   4.673  -6.157  0.00  0.00      PROA  
ATOM    444  C   MET P 121     -11.873   2.898  -4.818  0.00  0.00      PROA  
ATOM    445  O   MET P 121     -11.692   3.634  -3.835  0.00  0.00      PROA  
ATOM    446  N   VAL P 122     -11.207   1.726  -5.042  0.00  0.00      PROA  
ATOM    447  HN  VAL P 122     -11.601   1.163  -5.764  0.00  0.00      PROA  
ATOM    448  CA  VAL P 122     -10.044   1.256  -4.140  0.00  0.00      PROA  
ATOM    449  HA  VAL P 122     -10.469   1.277  -3.147  0.00  0.00      PROA  
ATOM    450  CB  VAL P 122      -9.640  -0.201  -4.536  0.00  0.00      PROA  
ATOM    451  HB  VAL P 122      -9.268  -0.304  -5.577  0.00  0.00      PROA  
ATOM    452  CG1 VAL P 122      -8.455  -0.693  -3.649  0.00  0.00      PROA  
ATOM    453 HG11 VAL P 122      -8.495  -1.767  -3.930  0.00  0.00      PROA  
ATOM    454 HG12 VAL P 122      -8.733  -0.439  -2.604  0.00  0.00      PROA  
ATOM    455 HG13 VAL P 122      -7.473  -0.216  -3.853  0.00  0.00      PROA  
ATOM    456  CG2 VAL P 122     -10.928  -1.090  -4.343  0.00  0.00      PROA  
ATOM    457 HG21 VAL P 122     -10.556  -2.133  -4.425  0.00  0.00      PROA  
ATOM    458 HG22 VAL P 122     -11.626  -1.157  -5.205  0.00  0.00      PROA  
ATOM    459 HG23 VAL P 122     -11.309  -0.817  -3.336  0.00  0.00      PROA  
ATOM    460  C   VAL P 122      -8.837   2.215  -4.165  0.00  0.00      PROA  
ATOM    461  O   VAL P 122      -8.332   2.769  -3.148  0.00  0.00      PROA  
ATOM    462  N   ILE P 123      -8.289   2.513  -5.343  0.00  0.00      PROA  
ATOM    463  HN  ILE P 123      -8.542   2.042  -6.185  0.00  0.00      PROA  
ATOM    464  CA  ILE P 123      -7.222   3.602  -5.439  0.00  0.00      PROA  
ATOM    465  HA  ILE P 123      -6.558   3.384  -4.615  0.00  0.00      PROA  
ATOM    466  CB  ILE P 123      -6.490   3.611  -6.772  0.00  0.00      PROA  
ATOM    467  HB  ILE P 123      -6.192   2.550  -6.907  0.00  0.00      PROA  
ATOM    468  CG2 ILE P 123      -7.411   3.942  -7.936  0.00  0.00      PROA  
ATOM    469 HG21 ILE P 123      -8.254   3.262  -7.689  0.00  0.00      PROA  
ATOM    470 HG22 ILE P 123      -7.054   3.714  -8.963  0.00  0.00      PROA  
ATOM    471 HG23 ILE P 123      -7.780   4.988  -7.866  0.00  0.00      PROA  
ATOM    472  CG1 ILE P 123      -5.215   4.379  -6.869  0.00  0.00      PROA  
ATOM    473 HG11 ILE P 123      -5.387   5.457  -6.661  0.00  0.00      PROA  
ATOM    474 HG12 ILE P 123      -4.761   4.288  -7.879  0.00  0.00      PROA  
ATOM    475  CD  ILE P 123      -4.132   3.751  -5.984  0.00  0.00      PROA  
ATOM    476  HD1 ILE P 123      -3.570   2.889  -6.402  0.00  0.00      PROA  
ATOM    477  HD2 ILE P 123      -4.602   3.445  -5.026  0.00  0.00      PROA  
ATOM    478  HD3 ILE P 123      -3.388   4.533  -5.721  0.00  0.00      PROA  
ATOM    479  C   ILE P 123      -7.624   4.993  -4.999  0.00  0.00      PROA  
ATOM    480  O   ILE P 123      -6.888   5.757  -4.436  0.00  0.00      PROA  
ATOM    481  N   LEU P 124      -8.880   5.399  -5.190  0.00  0.00      PROA  
ATOM    482  HN  LEU P 124      -9.501   4.892  -5.783  0.00  0.00      PROA  
ATOM    483  CA  LEU P 124      -9.263   6.664  -4.474  0.00  0.00      PROA  
ATOM    484  HA  LEU P 124      -8.644   7.486  -4.802  0.00  0.00      PROA  
ATOM    485  CB  LEU P 124     -10.682   7.124  -4.944  0.00  0.00      PROA  
ATOM    486  HB1 LEU P 124     -11.106   7.933  -4.313  0.00  0.00      PROA  
ATOM    487  HB2 LEU P 124     -11.383   6.269  -4.837  0.00  0.00      PROA  
ATOM    488  CG  LEU P 124     -10.756   7.564  -6.376  0.00  0.00      PROA  
ATOM    489  HG  LEU P 124     -10.297   6.817  -7.058  0.00  0.00      PROA  
ATOM    490  CD1 LEU P 124     -12.217   7.640  -6.938  0.00  0.00      PROA  
ATOM    491 HD11 LEU P 124     -12.735   8.328  -6.235  0.00  0.00      PROA  
ATOM    492 HD12 LEU P 124     -12.796   6.692  -6.938  0.00  0.00      PROA  
ATOM    493 HD13 LEU P 124     -12.201   8.170  -7.914  0.00  0.00      PROA  
ATOM    494  CD2 LEU P 124     -10.194   8.926  -6.511  0.00  0.00      PROA  
ATOM    495 HD21 LEU P 124      -9.086   8.933  -6.433  0.00  0.00      PROA  
ATOM    496 HD22 LEU P 124     -10.597   9.513  -5.659  0.00  0.00      PROA  
ATOM    497 HD23 LEU P 124     -10.479   9.498  -7.420  0.00  0.00      PROA  
ATOM    498  C   LEU P 124      -9.276   6.713  -3.004  0.00  0.00      PROA  
ATOM    499  O   LEU P 124      -8.705   7.617  -2.445  0.00  0.00      PROA  
ATOM    500  N   ILE P 125      -9.833   5.711  -2.271  0.00  0.00      PROA  
ATOM    501  HN  ILE P 125     -10.374   4.981  -2.681  0.00  0.00      PROA  
ATOM    502  CA  ILE P 125      -9.798   5.624  -0.861  0.00  0.00      PROA  
ATOM    503  HA  ILE P 125     -10.284   6.433  -0.337  0.00  0.00      PROA  
ATOM    504  CB  ILE P 125     -10.729   4.521  -0.332  0.00  0.00      PROA  
ATOM    505  HB  ILE P 125     -11.740   4.739  -0.737  0.00  0.00      PROA  
ATOM    506  CG2 ILE P 125     -10.301   3.136  -0.926  0.00  0.00      PROA  
ATOM    507 HG21 ILE P 125     -11.118   2.405  -0.746  0.00  0.00      PROA  
ATOM    508 HG22 ILE P 125      -9.375   2.789  -0.418  0.00  0.00      PROA  
ATOM    509 HG23 ILE P 125     -10.161   3.253  -2.022  0.00  0.00      PROA  
ATOM    510  CG1 ILE P 125     -10.670   4.471   1.243  0.00  0.00      PROA  
ATOM    511 HG11 ILE P 125      -9.685   4.532   1.753  0.00  0.00      PROA  
ATOM    512 HG12 ILE P 125     -11.075   3.455   1.439  0.00  0.00      PROA  
ATOM    513  CD  ILE P 125     -11.629   5.421   1.980  0.00  0.00      PROA  
ATOM    514  HD1 ILE P 125     -11.357   6.493   1.873  0.00  0.00      PROA  
ATOM    515  HD2 ILE P 125     -11.739   5.176   3.058  0.00  0.00      PROA  
ATOM    516  HD3 ILE P 125     -12.646   5.283   1.556  0.00  0.00      PROA  
ATOM    517  C   ILE P 125      -8.346   5.497  -0.399  0.00  0.00      PROA  
ATOM    518  O   ILE P 125      -7.975   6.255   0.520  0.00  0.00      PROA  
ATOM    519  N   SER P 126      -7.495   4.756  -1.089  0.00  0.00      PROA  
ATOM    520  HN  SER P 126      -7.802   4.357  -1.950  0.00  0.00      PROA  
ATOM    521  CA  SER P 126      -6.038   4.732  -0.926  0.00  0.00      PROA  
ATOM    522  HA  SER P 126      -5.783   4.452   0.085  0.00  0.00      PROA  
ATOM    523  CB  SER P 126      -5.326   3.668  -1.861  0.00  0.00      PROA  
ATOM    524  HB1 SER P 126      -5.577   3.878  -2.923  0.00  0.00      PROA  
ATOM    525  HB2 SER P 126      -5.920   2.813  -1.475  0.00  0.00      PROA  
ATOM    526  OG  SER P 126      -3.943   3.540  -1.759  0.00  0.00      PROA  
ATOM    527  HG1 SER P 126      -3.743   2.877  -1.094  0.00  0.00      PROA  
ATOM    528  C   SER P 126      -5.296   6.128  -0.978  0.00  0.00      PROA  
ATOM    529  O   SER P 126      -4.475   6.459  -0.123  0.00  0.00      PROA  
ATOM    530  N   ILE P 127      -5.605   6.900  -1.998  0.00  0.00      PROA  
ATOM    531  HN  ILE P 127      -6.162   6.634  -2.780  0.00  0.00      PROA  
ATOM    532  CA  ILE P 127      -5.203   8.244  -2.210  0.00  0.00      PROA  
ATOM    533  HA  ILE P 127      -4.123   8.249  -2.198  0.00  0.00      PROA  
ATOM    534  CB  ILE P 127      -5.697   8.653  -3.584  0.00  0.00      PROA  
ATOM    535  HB  ILE P 127      -6.716   8.322  -3.877  0.00  0.00      PROA  
ATOM    536  CG2 ILE P 127      -5.655  10.183  -3.683  0.00  0.00      PROA  
ATOM    537 HG21 ILE P 127      -4.585  10.483  -3.680  0.00  0.00      PROA  
ATOM    538 HG22 ILE P 127      -6.245  10.671  -2.877  0.00  0.00      PROA  
ATOM    539 HG23 ILE P 127      -6.048  10.607  -4.632  0.00  0.00      PROA  
ATOM    540  CG1 ILE P 127      -4.707   8.107  -4.644  0.00  0.00      PROA  
ATOM    541 HG11 ILE P 127      -4.659   7.015  -4.447  0.00  0.00      PROA  
ATOM    542 HG12 ILE P 127      -3.660   8.459  -4.524  0.00  0.00      PROA  
ATOM    543  CD  ILE P 127      -5.178   8.543  -6.091  0.00  0.00      PROA  
ATOM    544  HD1 ILE P 127      -6.288   8.535  -6.042  0.00  0.00      PROA  
ATOM    545  HD2 ILE P 127      -4.733   7.902  -6.881  0.00  0.00      PROA  
ATOM    546  HD3 ILE P 127      -4.849   9.598  -6.207  0.00  0.00      PROA  
ATOM    547  C   ILE P 127      -5.587   9.135  -0.952  0.00  0.00      PROA  
ATOM    548  O   ILE P 127      -4.754   9.884  -0.439  0.00  0.00      PROA  
ATOM    549  N   VAL P 128      -6.896   9.129  -0.513  0.00  0.00      PROA  
ATOM    550  HN  VAL P 128      -7.477   8.503  -1.026  0.00  0.00      PROA  
ATOM    551  CA  VAL P 128      -7.490   9.876   0.605  0.00  0.00      PROA  
ATOM    552  HA  VAL P 128      -7.293  10.891   0.292  0.00  0.00      PROA  
ATOM    553  CB  VAL P 128      -9.036   9.678   0.527  0.00  0.00      PROA  
ATOM    554  HB  VAL P 128      -9.268   8.602   0.380  0.00  0.00      PROA  
ATOM    555  CG1 VAL P 128      -9.710  10.033   1.836  0.00  0.00      PROA  
ATOM    556 HG11 VAL P 128     -10.792  10.208   1.653  0.00  0.00      PROA  
ATOM    557 HG12 VAL P 128      -9.346  10.973   2.304  0.00  0.00      PROA  
ATOM    558 HG13 VAL P 128      -9.701   9.238   2.612  0.00  0.00      PROA  
ATOM    559  CG2 VAL P 128      -9.749  10.500  -0.575  0.00  0.00      PROA  
ATOM    560 HG21 VAL P 128      -9.683  11.603  -0.462  0.00  0.00      PROA  
ATOM    561 HG22 VAL P 128     -10.822  10.214  -0.611  0.00  0.00      PROA  
ATOM    562 HG23 VAL P 128      -9.286  10.308  -1.566  0.00  0.00      PROA  
ATOM    563  C   VAL P 128      -6.831   9.697   1.966  0.00  0.00      PROA  
ATOM    564  O   VAL P 128      -6.598  10.660   2.690  0.00  0.00      PROA  
ATOM    565  N   ILE P 129      -6.568   8.440   2.356  0.00  0.00      PROA  
ATOM    566  HN  ILE P 129      -6.902   7.646   1.855  0.00  0.00      PROA  
ATOM    567  CA  ILE P 129      -5.840   8.109   3.608  0.00  0.00      PROA  
ATOM    568  HA  ILE P 129      -6.295   8.712   4.379  0.00  0.00      PROA  
ATOM    569  CB  ILE P 129      -5.936   6.633   3.960  0.00  0.00      PROA  
ATOM    570  HB  ILE P 129      -5.438   6.362   4.915  0.00  0.00      PROA  
ATOM    571  CG2 ILE P 129      -7.431   6.277   4.304  0.00  0.00      PROA  
ATOM    572 HG21 ILE P 129      -8.106   6.484   3.446  0.00  0.00      PROA  
ATOM    573 HG22 ILE P 129      -7.803   6.966   5.092  0.00  0.00      PROA  
ATOM    574 HG23 ILE P 129      -7.532   5.253   4.721  0.00  0.00      PROA  
ATOM    575  CG1 ILE P 129      -5.442   5.575   2.885  0.00  0.00      PROA  
ATOM    576 HG11 ILE P 129      -4.401   5.873   2.638  0.00  0.00      PROA  
ATOM    577 HG12 ILE P 129      -6.002   5.688   1.932  0.00  0.00      PROA  
ATOM    578  CD  ILE P 129      -5.491   4.109   3.455  0.00  0.00      PROA  
ATOM    579  HD1 ILE P 129      -6.530   3.769   3.649  0.00  0.00      PROA  
ATOM    580  HD2 ILE P 129      -4.870   4.000   4.370  0.00  0.00      PROA  
ATOM    581  HD3 ILE P 129      -5.057   3.568   2.587  0.00  0.00      PROA  
ATOM    582  C   ILE P 129      -4.427   8.509   3.610  0.00  0.00      PROA  
ATOM    583  O   ILE P 129      -3.859   8.886   4.642  0.00  0.00      PROA  
ATOM    584  N   PHE P 130      -3.767   8.508   2.427  0.00  0.00      PROA  
ATOM    585  HN  PHE P 130      -4.126   8.044   1.621  0.00  0.00      PROA  
ATOM    586  CA  PHE P 130      -2.335   8.797   2.248  0.00  0.00      PROA  
ATOM    587  HA  PHE P 130      -1.763   8.328   3.034  0.00  0.00      PROA  
ATOM    588  CB  PHE P 130      -1.733   8.484   0.740  0.00  0.00      PROA  
ATOM    589  HB1 PHE P 130      -2.413   8.842  -0.063  0.00  0.00      PROA  
ATOM    590  HB2 PHE P 130      -1.689   7.376   0.667  0.00  0.00      PROA  
ATOM    591  CG  PHE P 130      -0.352   9.052   0.601  0.00  0.00      PROA  
ATOM    592  CD1 PHE P 130      -0.292  10.319   0.009  0.00  0.00      PROA  
ATOM    593  HD1 PHE P 130      -1.240  10.693  -0.348  0.00  0.00      PROA  
ATOM    594  CE1 PHE P 130       0.820  11.128   0.158  0.00  0.00      PROA  
ATOM    595  HE1 PHE P 130       0.802  12.110  -0.291  0.00  0.00      PROA  
ATOM    596  CZ  PHE P 130       1.957  10.601   0.754  0.00  0.00      PROA  
ATOM    597  HZ  PHE P 130       2.819  11.229   0.925  0.00  0.00      PROA  
ATOM    598  CD2 PHE P 130       0.792   8.551   1.250  0.00  0.00      PROA  
ATOM    599  HD2 PHE P 130       0.727   7.611   1.779  0.00  0.00      PROA  
ATOM    600  CE2 PHE P 130       1.968   9.310   1.321  0.00  0.00      PROA  
ATOM    601  HE2 PHE P 130       2.868   9.060   1.863  0.00  0.00      PROA  
ATOM    602  C   PHE P 130      -2.350  10.248   2.537  0.00  0.00      PROA  
ATOM    603  O   PHE P 130      -1.490  10.771   3.258  0.00  0.00      PROA  
ATOM    604  N   CYS P 131      -3.289  11.047   2.030  0.00  0.00      PROA  
ATOM    605  HN  CYS P 131      -3.921  10.640   1.376  0.00  0.00      PROA  
ATOM    606  CA  CYS P 131      -3.451  12.456   2.316  0.00  0.00      PROA  
ATOM    607  HA  CYS P 131      -2.506  12.933   2.100  0.00  0.00      PROA  
ATOM    608  CB  CYS P 131      -4.486  13.158   1.303  0.00  0.00      PROA  
ATOM    609  HB1 CYS P 131      -4.674  14.127   1.811  0.00  0.00      PROA  
ATOM    610  HB2 CYS P 131      -5.433  12.589   1.427  0.00  0.00      PROA  
ATOM    611  SG  CYS P 131      -4.046  13.197  -0.434  0.00  0.00      PROA  
ATOM    612  HG1 CYS P 131      -4.028  11.880  -0.575  0.00  0.00      PROA  
ATOM    613  C   CYS P 131      -3.709  12.772   3.837  0.00  0.00      PROA  
ATOM    614  O   CYS P 131      -3.116  13.667   4.450  0.00  0.00      PROA  
ATOM    615  N   LEU P 132      -4.646  12.081   4.439  0.00  0.00      PROA  
ATOM    616  HN  LEU P 132      -5.171  11.417   3.913  0.00  0.00      PROA  
ATOM    617  CA  LEU P 132      -4.954  12.338   5.829  0.00  0.00      PROA  
ATOM    618  HA  LEU P 132      -5.135  13.402   5.869  0.00  0.00      PROA  
ATOM    619  CB  LEU P 132      -6.250  11.469   6.213  0.00  0.00      PROA  
ATOM    620  HB1 LEU P 132      -6.169  11.425   7.320  0.00  0.00      PROA  
ATOM    621  HB2 LEU P 132      -6.052  10.446   5.828  0.00  0.00      PROA  
ATOM    622  CG  LEU P 132      -7.561  12.074   5.778  0.00  0.00      PROA  
ATOM    623  HG  LEU P 132      -7.463  12.548   4.778  0.00  0.00      PROA  
ATOM    624  CD1 LEU P 132      -8.679  11.060   5.492  0.00  0.00      PROA  
ATOM    625 HD11 LEU P 132      -8.582  10.233   6.227  0.00  0.00      PROA  
ATOM    626 HD12 LEU P 132      -8.655  10.667   4.453  0.00  0.00      PROA  
ATOM    627 HD13 LEU P 132      -9.720  11.406   5.669  0.00  0.00      PROA  
ATOM    628  CD2 LEU P 132      -8.105  13.095   6.815  0.00  0.00      PROA  
ATOM    629 HD21 LEU P 132      -7.426  13.935   7.075  0.00  0.00      PROA  
ATOM    630 HD22 LEU P 132      -8.350  12.567   7.762  0.00  0.00      PROA  
ATOM    631 HD23 LEU P 132      -9.006  13.576   6.378  0.00  0.00      PROA  
ATOM    632  C   LEU P 132      -3.837  12.019   6.761  0.00  0.00      PROA  
ATOM    633  O   LEU P 132      -3.617  12.702   7.798  0.00  0.00      PROA  
ATOM    634  N   GLU P 133      -3.148  10.904   6.540  0.00  0.00      PROA  
ATOM    635  HN  GLU P 133      -3.447  10.223   5.876  0.00  0.00      PROA  
ATOM    636  CA  GLU P 133      -2.009  10.520   7.308  0.00  0.00      PROA  
ATOM    637  HA  GLU P 133      -2.261  10.405   8.352  0.00  0.00      PROA  
ATOM    638  CB  GLU P 133      -1.477   9.170   6.733  0.00  0.00      PROA  
ATOM    639  HB1 GLU P 133      -1.333   9.244   5.634  0.00  0.00      PROA  
ATOM    640  HB2 GLU P 133      -2.320   8.455   6.840  0.00  0.00      PROA  
ATOM    641  CG  GLU P 133      -0.148   8.602   7.427  0.00  0.00      PROA  
ATOM    642  HG1 GLU P 133      -0.318   8.828   8.502  0.00  0.00      PROA  
ATOM    643  HG2 GLU P 133       0.720   9.206   7.085  0.00  0.00      PROA  
ATOM    644  CD  GLU P 133       0.135   7.134   7.266  0.00  0.00      PROA  
ATOM    645  OE1 GLU P 133      -0.513   6.331   8.025  0.00  0.00      PROA  
ATOM    646  OE2 GLU P 133       0.958   6.742   6.366  0.00  0.00      PROA  
ATOM    647  C   GLU P 133      -0.866  11.588   7.275  0.00  0.00      PROA  
ATOM    648  O   GLU P 133      -0.207  11.840   8.314  0.00  0.00      PROA  
ATOM    649  N   THR P 134      -0.716  12.301   6.142  0.00  0.00      PROA  
ATOM    650  HN  THR P 134      -1.262  12.091   5.334  0.00  0.00      PROA  
ATOM    651  CA  THR P 134       0.391  13.183   5.963  0.00  0.00      PROA  
ATOM    652  HA  THR P 134       1.300  12.802   6.405  0.00  0.00      PROA  
ATOM    653  CB  THR P 134       0.649  13.412   4.450  0.00  0.00      PROA  
ATOM    654  HB  THR P 134      -0.263  13.860   4.000  0.00  0.00      PROA  
ATOM    655  OG1 THR P 134       0.855  12.137   3.777  0.00  0.00      PROA  
ATOM    656  HG1 THR P 134      -0.001  11.763   3.555  0.00  0.00      PROA  
ATOM    657  CG2 THR P 134       1.798  14.262   4.099  0.00  0.00      PROA  
ATOM    658 HG21 THR P 134       1.691  14.495   3.018  0.00  0.00      PROA  
ATOM    659 HG22 THR P 134       2.766  13.724   4.016  0.00  0.00      PROA  
ATOM    660 HG23 THR P 134       1.977  15.254   4.567  0.00  0.00      PROA  
ATOM    661  C   THR P 134       0.235  14.526   6.624  0.00  0.00      PROA  
ATOM    662  O   THR P 134       1.144  15.309   6.842  0.00  0.00      PROA  
ATOM    663  N   LEU P 135      -1.022  14.799   6.980  0.00  0.00      PROA  
ATOM    664  HN  LEU P 135      -1.703  14.080   6.864  0.00  0.00      PROA  
ATOM    665  CA  LEU P 135      -1.394  15.928   7.770  0.00  0.00      PROA  
ATOM    666  HA  LEU P 135      -0.757  16.773   7.553  0.00  0.00      PROA  
ATOM    667  CB  LEU P 135      -2.882  16.349   7.597  0.00  0.00      PROA  
ATOM    668  HB1 LEU P 135      -3.201  17.121   8.329  0.00  0.00      PROA  
ATOM    669  HB2 LEU P 135      -3.510  15.432   7.611  0.00  0.00      PROA  
ATOM    670  CG  LEU P 135      -3.058  17.060   6.225  0.00  0.00      PROA  
ATOM    671  HG  LEU P 135      -2.898  16.389   5.355  0.00  0.00      PROA  
ATOM    672  CD1 LEU P 135      -4.497  17.562   6.052  0.00  0.00      PROA  
ATOM    673 HD11 LEU P 135      -4.588  18.431   6.738  0.00  0.00      PROA  
ATOM    674 HD12 LEU P 135      -5.177  16.714   6.281  0.00  0.00      PROA  
ATOM    675 HD13 LEU P 135      -4.620  18.037   5.055  0.00  0.00      PROA  
ATOM    676  CD2 LEU P 135      -2.086  18.256   6.022  0.00  0.00      PROA  
ATOM    677 HD21 LEU P 135      -2.080  18.901   6.927  0.00  0.00      PROA  
ATOM    678 HD22 LEU P 135      -2.419  18.901   5.181  0.00  0.00      PROA  
ATOM    679 HD23 LEU P 135      -1.039  17.938   5.831  0.00  0.00      PROA  
ATOM    680  C   LEU P 135      -1.042  15.687   9.225  0.00  0.00      PROA  
ATOM    681  O   LEU P 135      -0.883  14.493   9.649  0.00  0.00      PROA  
ATOM    682  N   PRO P 136      -0.800  16.657  10.067  0.00  0.00      PROA  
ATOM    683  CD  PRO P 136      -0.942  18.091   9.836  0.00  0.00      PROA  
ATOM    684  HD1 PRO P 136      -1.928  18.536   9.584  0.00  0.00      PROA  
ATOM    685  HD2 PRO P 136      -0.160  18.472   9.146  0.00  0.00      PROA  
ATOM    686  CA  PRO P 136      -0.379  16.363  11.447  0.00  0.00      PROA  
ATOM    687  HA  PRO P 136       0.292  15.517  11.471  0.00  0.00      PROA  
ATOM    688  CB  PRO P 136       0.271  17.653  11.829  0.00  0.00      PROA  
ATOM    689  HB1 PRO P 136       1.306  17.585  11.431  0.00  0.00      PROA  
ATOM    690  HB2 PRO P 136       0.344  17.661  12.937  0.00  0.00      PROA  
ATOM    691  CG  PRO P 136      -0.594  18.727  11.193  0.00  0.00      PROA  
ATOM    692  HG1 PRO P 136      -1.493  18.938  11.811  0.00  0.00      PROA  
ATOM    693  HG2 PRO P 136      -0.129  19.689  10.888  0.00  0.00      PROA  
ATOM    694  C   PRO P 136      -1.621  16.068  12.285  0.00  0.00      PROA  
ATOM    695  O   PRO P 136      -1.469  15.988  13.496  0.00  0.00      PROA  
ATOM    696  N   GLU P 137      -2.815  15.887  11.731  0.00  0.00      PROA  
ATOM    697  HN  GLU P 137      -2.808  16.132  10.764  0.00  0.00      PROA  
ATOM    698  CA  GLU P 137      -4.052  15.757  12.512  0.00  0.00      PROA  
ATOM    699  HA  GLU P 137      -4.019  16.653  13.115  0.00  0.00      PROA  
ATOM    700  CB  GLU P 137      -5.373  15.653  11.654  0.00  0.00      PROA  
ATOM    701  HB1 GLU P 137      -6.293  15.488  12.253  0.00  0.00      PROA  
ATOM    702  HB2 GLU P 137      -5.419  14.773  10.977  0.00  0.00      PROA  
ATOM    703  CG  GLU P 137      -5.741  17.037  11.062  0.00  0.00      PROA  
ATOM    704  HG1 GLU P 137      -6.712  17.117  10.529  0.00  0.00      PROA  
ATOM    705  HG2 GLU P 137      -4.901  17.320  10.392  0.00  0.00      PROA  
ATOM    706  CD  GLU P 137      -5.818  18.195  12.158  0.00  0.00      PROA  
ATOM    707  OE1 GLU P 137      -4.838  19.028  12.174  0.00  0.00      PROA  
ATOM    708  OE2 GLU P 137      -6.831  18.177  12.896  0.00  0.00      PROA  
ATOM    709  C   GLU P 137      -4.153  14.627  13.508  0.00  0.00      PROA  
ATOM    710  O   GLU P 137      -4.797  14.744  14.566  0.00  0.00      PROA  
ATOM    711  N   LEU P 138      -3.560  13.447  13.174  0.00  0.00      PROA  
ATOM    712  HN  LEU P 138      -3.105  13.370  12.290  0.00  0.00      PROA  
ATOM    713  CA  LEU P 138      -3.583  12.154  13.847  0.00  0.00      PROA  
ATOM    714  HA  LEU P 138      -4.329  12.278  14.618  0.00  0.00      PROA  
ATOM    715  CB  LEU P 138      -3.961  10.957  12.839  0.00  0.00      PROA  
ATOM    716  HB1 LEU P 138      -4.008   9.927  13.252  0.00  0.00      PROA  
ATOM    717  HB2 LEU P 138      -3.067  11.001  12.181  0.00  0.00      PROA  
ATOM    718  CG  LEU P 138      -5.265  11.202  11.927  0.00  0.00      PROA  
ATOM    719  HG  LEU P 138      -5.342  12.286  11.696  0.00  0.00      PROA  
ATOM    720  CD1 LEU P 138      -4.971  10.439  10.597  0.00  0.00      PROA  
ATOM    721 HD11 LEU P 138      -5.779  10.671   9.871  0.00  0.00      PROA  
ATOM    722 HD12 LEU P 138      -4.840   9.348  10.764  0.00  0.00      PROA  
ATOM    723 HD13 LEU P 138      -3.998  10.765  10.171  0.00  0.00      PROA  
ATOM    724  CD2 LEU P 138      -6.539  10.786  12.580  0.00  0.00      PROA  
ATOM    725 HD21 LEU P 138      -6.404   9.879  13.207  0.00  0.00      PROA  
ATOM    726 HD22 LEU P 138      -7.225  10.394  11.799  0.00  0.00      PROA  
ATOM    727 HD23 LEU P 138      -7.074  11.527  13.210  0.00  0.00      PROA  
ATOM    728  C   LEU P 138      -2.320  11.826  14.628  0.00  0.00      PROA  
ATOM    729  O   LEU P 138      -2.280  10.864  15.335  0.00  0.00      PROA  
ATOM    730  N   LYS P 139      -1.353  12.702  14.584  0.00  0.00      PROA  
ATOM    731  HN  LYS P 139      -1.328  13.607  14.165  0.00  0.00      PROA  
ATOM    732  CA  LYS P 139      -0.105  12.548  15.287  0.00  0.00      PROA  
ATOM    733  HA  LYS P 139       0.334  11.598  15.020  0.00  0.00      PROA  
ATOM    734  CB  LYS P 139       0.835  13.637  14.935  0.00  0.00      PROA  
ATOM    735  HB1 LYS P 139       1.797  13.483  15.469  0.00  0.00      PROA  
ATOM    736  HB2 LYS P 139       0.413  14.566  15.375  0.00  0.00      PROA  
ATOM    737  CG  LYS P 139       1.173  13.702  13.411  0.00  0.00      PROA  
ATOM    738  HG1 LYS P 139       1.530  14.750  13.312  0.00  0.00      PROA  
ATOM    739  HG2 LYS P 139       0.254  13.691  12.786  0.00  0.00      PROA  
ATOM    740  CD  LYS P 139       2.146  12.651  12.936  0.00  0.00      PROA  
ATOM    741  HD1 LYS P 139       1.830  11.689  13.395  0.00  0.00      PROA  
ATOM    742  HD2 LYS P 139       3.143  12.955  13.319  0.00  0.00      PROA  
ATOM    743  CE  LYS P 139       2.285  12.577  11.371  0.00  0.00      PROA  
ATOM    744  HE1 LYS P 139       2.269  13.655  11.102  0.00  0.00      PROA  
ATOM    745  HE2 LYS P 139       1.322  12.156  11.011  0.00  0.00      PROA  
ATOM    746  NZ  LYS P 139       3.464  11.806  10.856  0.00  0.00      PROA  
ATOM    747  HZ1 LYS P 139       4.390  12.270  10.942  0.00  0.00      PROA  
ATOM    748  HZ2 LYS P 139       3.231  11.729   9.845  0.00  0.00      PROA  
ATOM    749  HZ3 LYS P 139       3.573  10.829  11.197  0.00  0.00      PROA  
ATOM    750  C   LYS P 139      -0.304  12.534  16.838  0.00  0.00      PROA  
ATOM    751  O   LYS P 139       0.425  11.792  17.498  0.00  0.00      PROA  
ATOM    752  N   ASP P 140      -1.255  13.407  17.310  0.00  0.00      PROA  
ATOM    753  HN  ASP P 140      -1.768  13.845  16.577  0.00  0.00      PROA  
ATOM    754  CA  ASP P 140      -1.537  13.553  18.746  0.00  0.00      PROA  
ATOM    755  HA  ASP P 140      -0.610  13.729  19.271  0.00  0.00      PROA  
ATOM    756  CB  ASP P 140      -2.332  14.909  18.924  0.00  0.00      PROA  
ATOM    757  HB1 ASP P 140      -2.637  14.931  19.992  0.00  0.00      PROA  
ATOM    758  HB2 ASP P 140      -3.258  14.955  18.312  0.00  0.00      PROA  
ATOM    759  CG  ASP P 140      -1.371  16.101  18.611  0.00  0.00      PROA  
ATOM    760  OD1 ASP P 140      -1.736  17.024  17.805  0.00  0.00      PROA  
ATOM    761  OD2 ASP P 140      -0.289  16.098  19.197  0.00  0.00      PROA  
ATOM    762  C   ASP P 140      -2.218  12.335  19.372  0.00  0.00      PROA  
ATOM    763  O   ASP P 140      -1.869  11.947  20.517  0.00  0.00      PROA  
ATOM    764  N   ASP P 141      -3.130  11.723  18.677  0.00  0.00      PROA  
ATOM    765  HN  ASP P 141      -3.517  12.269  17.938  0.00  0.00      PROA  
ATOM    766  CA  ASP P 141      -3.577  10.364  18.925  0.00  0.00      PROA  
ATOM    767  HA  ASP P 141      -3.849  10.402  19.969  0.00  0.00      PROA  
ATOM    768  CB  ASP P 141      -4.844   9.997  18.166  0.00  0.00      PROA  
ATOM    769  HB1 ASP P 141      -5.153   8.948  18.364  0.00  0.00      PROA  
ATOM    770  HB2 ASP P 141      -4.704  10.012  17.064  0.00  0.00      PROA  
ATOM    771  CG  ASP P 141      -5.961  10.861  18.418  0.00  0.00      PROA  
ATOM    772  OD1 ASP P 141      -6.872  10.773  17.594  0.00  0.00      PROA  
ATOM    773  OD2 ASP P 141      -6.039  11.487  19.527  0.00  0.00      PROA  
ATOM    774  C   ASP P 141      -2.603   9.199  18.862  0.00  0.00      PROA  
ATOM    775  O   ASP P 141      -2.522   8.360  19.740  0.00  0.00      PROA  
ATOM    776  N   LYS P 142      -1.599   9.197  17.885  0.00  0.00      PROA  
ATOM    777  HN  LYS P 142      -1.646   9.919  17.199  0.00  0.00      PROA  
ATOM    778  CA  LYS P 142      -0.440   8.301  17.817  0.00  0.00      PROA  
ATOM    779  HA  LYS P 142      -0.731   7.280  18.013  0.00  0.00      PROA  
ATOM    780  CB  LYS P 142       0.133   8.281  16.421  0.00  0.00      PROA  
ATOM    781  HB1 LYS P 142       1.075   7.697  16.337  0.00  0.00      PROA  
ATOM    782  HB2 LYS P 142       0.366   9.340  16.177  0.00  0.00      PROA  
ATOM    783  CG  LYS P 142      -0.834   7.723  15.433  0.00  0.00      PROA  
ATOM    784  HG1 LYS P 142      -0.408   7.843  14.414  0.00  0.00      PROA  
ATOM    785  HG2 LYS P 142      -1.719   8.390  15.509  0.00  0.00      PROA  
ATOM    786  CD  LYS P 142      -1.208   6.244  15.599  0.00  0.00      PROA  
ATOM    787  HD1 LYS P 142      -2.035   6.084  16.323  0.00  0.00      PROA  
ATOM    788  HD2 LYS P 142      -0.309   5.726  15.996  0.00  0.00      PROA  
ATOM    789  CE  LYS P 142      -1.603   5.582  14.321  0.00  0.00      PROA  
ATOM    790  HE1 LYS P 142      -1.991   4.563  14.533  0.00  0.00      PROA  
ATOM    791  HE2 LYS P 142      -0.832   5.427  13.536  0.00  0.00      PROA  
ATOM    792  NZ  LYS P 142      -2.758   6.255  13.658  0.00  0.00      PROA  
ATOM    793  HZ1 LYS P 142      -3.309   6.813  14.341  0.00  0.00      PROA  
ATOM    794  HZ2 LYS P 142      -3.426   5.566  13.255  0.00  0.00      PROA  
ATOM    795  HZ3 LYS P 142      -2.498   6.861  12.854  0.00  0.00      PROA  
ATOM    796  C   LYS P 142       0.518   8.612  18.988  0.00  0.00      PROA  
ATOM    797  O   LYS P 142       1.125   7.663  19.530  0.00  0.00      PROA  
ATOM    798  N   ASP P 143       0.625   9.855  19.450  0.00  0.00      PROA  
ATOM    799  HN  ASP P 143       0.262  10.561  18.846  0.00  0.00      PROA  
ATOM    800  CA  ASP P 143       1.499  10.219  20.547  0.00  0.00      PROA  
ATOM    801  HA  ASP P 143       2.435   9.720  20.346  0.00  0.00      PROA  
ATOM    802  CB  ASP P 143       1.674  11.818  20.567  0.00  0.00      PROA  
ATOM    803  HB1 ASP P 143       2.148  12.154  21.514  0.00  0.00      PROA  
ATOM    804  HB2 ASP P 143       0.825  12.468  20.264  0.00  0.00      PROA  
ATOM    805  CG  ASP P 143       2.762  12.215  19.616  0.00  0.00      PROA  
ATOM    806  OD1 ASP P 143       3.562  11.402  19.036  0.00  0.00      PROA  
ATOM    807  OD2 ASP P 143       2.948  13.487  19.506  0.00  0.00      PROA  
ATOM    808  C   ASP P 143       0.875   9.829  21.918  0.00  0.00      PROA  
ATOM    809  O   ASP P 143       1.596   9.563  22.844  0.00  0.00      PROA  
ATOM    810  N   PHE P 144      -0.470   9.907  22.071  0.00  0.00      PROA  
ATOM    811  HN  PHE P 144      -0.840  10.310  21.238  0.00  0.00      PROA  
ATOM    812  CA  PHE P 144      -1.274   9.581  23.256  0.00  0.00      PROA  
ATOM    813  HA  PHE P 144      -0.746  10.039  24.079  0.00  0.00      PROA  
ATOM    814  CB  PHE P 144      -2.699  10.245  23.153  0.00  0.00      PROA  
ATOM    815  HB1 PHE P 144      -3.264   9.715  22.356  0.00  0.00      PROA  
ATOM    816  HB2 PHE P 144      -2.636  11.346  23.019  0.00  0.00      PROA  
ATOM    817  CG  PHE P 144      -3.304  10.032  24.491  0.00  0.00      PROA  
ATOM    818  CD1 PHE P 144      -4.407   9.198  24.635  0.00  0.00      PROA  
ATOM    819  HD1 PHE P 144      -4.846   8.530  23.908  0.00  0.00      PROA  
ATOM    820  CE1 PHE P 144      -5.037   9.105  25.897  0.00  0.00      PROA  
ATOM    821  HE1 PHE P 144      -5.898   8.469  26.041  0.00  0.00      PROA  
ATOM    822  CZ  PHE P 144      -4.666   9.945  26.888  0.00  0.00      PROA  
ATOM    823  HZ  PHE P 144      -5.249   9.910  27.797  0.00  0.00      PROA  
ATOM    824  CD2 PHE P 144      -2.925  10.856  25.570  0.00  0.00      PROA  
ATOM    825  HD2 PHE P 144      -2.056  11.482  25.429  0.00  0.00      PROA  
ATOM    826  CE2 PHE P 144      -3.618  10.815  26.747  0.00  0.00      PROA  
ATOM    827  HE2 PHE P 144      -3.412  11.437  27.605  0.00  0.00      PROA  
ATOM    828  C   PHE P 144      -1.350   8.068  23.502  0.00  0.00      PROA  
ATOM    829  O   PHE P 144      -1.466   7.645  24.671  0.00  0.00      PROA  
ATOM    830  N   THR P 145      -1.153   7.264  22.417  0.00  0.00      PROA  
ATOM    831  HN  THR P 145      -0.914   7.751  21.580  0.00  0.00      PROA  
ATOM    832  CA  THR P 145      -1.331   5.850  22.331  0.00  0.00      PROA  
ATOM    833  HA  THR P 145      -1.704   5.467  23.269  0.00  0.00      PROA  
ATOM    834  CB  THR P 145      -2.410   5.288  21.345  0.00  0.00      PROA  
ATOM    835  HB  THR P 145      -2.268   4.197  21.189  0.00  0.00      PROA  
ATOM    836  OG1 THR P 145      -2.156   5.727  20.029  0.00  0.00      PROA  
ATOM    837  HG1 THR P 145      -2.261   6.681  20.044  0.00  0.00      PROA  
ATOM    838  CG2 THR P 145      -3.813   5.787  21.431  0.00  0.00      PROA  
ATOM    839 HG21 THR P 145      -4.288   5.680  22.429  0.00  0.00      PROA  
ATOM    840 HG22 THR P 145      -4.381   5.205  20.673  0.00  0.00      PROA  
ATOM    841 HG23 THR P 145      -3.897   6.850  21.120  0.00  0.00      PROA  
ATOM    842  C   THR P 145      -0.060   5.077  22.149  0.00  0.00      PROA  
ATOM    843  O   THR P 145       0.072   4.250  21.273  0.00  0.00      PROA  
ATOM    844  N   GLY P 146       1.000   5.355  22.984  0.00  0.00      PROA  
ATOM    845  HN  GLY P 146       0.881   6.118  23.615  0.00  0.00      PROA  
ATOM    846  CA  GLY P 146       2.218   4.521  23.064  0.00  0.00      PROA  
ATOM    847  HA1 GLY P 146       2.818   4.931  23.863  0.00  0.00      PROA  
ATOM    848  HA2 GLY P 146       2.602   4.676  22.067  0.00  0.00      PROA  
ATOM    849  C   GLY P 146       1.863   3.079  23.345  0.00  0.00      PROA  
ATOM    850  O   GLY P 146       0.722   2.778  23.756  0.00  0.00      PROA  
ATOM    851  N   THR P 147       2.736   2.100  23.082  0.00  0.00      PROA  
ATOM    852  HN  THR P 147       3.610   2.387  22.696  0.00  0.00      PROA  
ATOM    853  CA  THR P 147       2.491   0.760  23.327  0.00  0.00      PROA  
ATOM    854  HA  THR P 147       1.454   0.608  23.588  0.00  0.00      PROA  
ATOM    855  CB  THR P 147       2.811  -0.085  22.088  0.00  0.00      PROA  
ATOM    856  HB  THR P 147       3.876   0.018  21.790  0.00  0.00      PROA  
ATOM    857  OG1 THR P 147       1.999   0.303  20.989  0.00  0.00      PROA  
ATOM    858  HG1 THR P 147       2.259  -0.246  20.245  0.00  0.00      PROA  
ATOM    859  CG2 THR P 147       2.283  -1.457  22.325  0.00  0.00      PROA  
ATOM    860 HG21 THR P 147       1.190  -1.572  22.482  0.00  0.00      PROA  
ATOM    861 HG22 THR P 147       2.703  -1.835  23.281  0.00  0.00      PROA  
ATOM    862 HG23 THR P 147       2.524  -2.210  21.545  0.00  0.00      PROA  
ATOM    863  C   THR P 147       3.422   0.208  24.454  0.00  0.00      PROA  
ATOM    864  O   THR P 147       4.617   0.438  24.420  0.00  0.00      PROA  
ATOM    865  N   VAL P 148       2.984  -0.404  25.561  0.00  0.00      PROA  
ATOM    866  HN  VAL P 148       2.018  -0.589  25.724  0.00  0.00      PROA  
ATOM    867  CA  VAL P 148       3.819  -0.785  26.624  0.00  0.00      PROA  
ATOM    868  HA  VAL P 148       4.601  -0.053  26.760  0.00  0.00      PROA  
ATOM    869  CB  VAL P 148       2.982  -0.746  27.872  0.00  0.00      PROA  
ATOM    870  HB  VAL P 148       2.636   0.308  27.934  0.00  0.00      PROA  
ATOM    871  CG1 VAL P 148       1.754  -1.693  27.845  0.00  0.00      PROA  
ATOM    872 HG11 VAL P 148       1.036  -1.470  28.664  0.00  0.00      PROA  
ATOM    873 HG12 VAL P 148       2.101  -2.746  27.911  0.00  0.00      PROA  
ATOM    874 HG13 VAL P 148       1.129  -1.732  26.928  0.00  0.00      PROA  
ATOM    875  CG2 VAL P 148       3.803  -0.941  29.188  0.00  0.00      PROA  
ATOM    876 HG21 VAL P 148       3.058  -1.016  30.008  0.00  0.00      PROA  
ATOM    877 HG22 VAL P 148       4.475  -0.071  29.351  0.00  0.00      PROA  
ATOM    878 HG23 VAL P 148       4.549  -1.764  29.193  0.00  0.00      PROA  
ATOM    879  C   VAL P 148       4.551  -2.167  26.524  0.00  0.00      PROA  
ATOM    880  O   VAL P 148       4.022  -3.145  26.023  0.00  0.00      PROA  
ATOM    881  N   HSD P 149       5.869  -2.197  26.814  0.00  0.00      PROA  
ATOM    882  HN  HSD P 149       6.265  -1.377  27.223  0.00  0.00      PROA  
ATOM    883  CA  HSD P 149       6.663  -3.463  26.765  0.00  0.00      PROA  
ATOM    884  HA  HSD P 149       5.929  -4.255  26.752  0.00  0.00      PROA  
ATOM    885  CB  HSD P 149       7.480  -3.575  25.496  0.00  0.00      PROA  
ATOM    886  HB1 HSD P 149       8.298  -4.324  25.564  0.00  0.00      PROA  
ATOM    887  HB2 HSD P 149       7.940  -2.585  25.288  0.00  0.00      PROA  
ATOM    888  ND1 HSD P 149       5.609  -3.415  23.703  0.00  0.00      PROA  
ATOM    889  HD1 HSD P 149       5.094  -2.751  24.245  0.00  0.00      PROA  
ATOM    890  CG  HSD P 149       6.741  -3.971  24.252  0.00  0.00      PROA  
ATOM    891  CE1 HSD P 149       5.246  -4.008  22.534  0.00  0.00      PROA  
ATOM    892  HE1 HSD P 149       4.331  -3.704  22.026  0.00  0.00      PROA  
ATOM    893  NE2 HSD P 149       6.129  -4.997  22.290  0.00  0.00      PROA  
ATOM    894  CD2 HSD P 149       7.061  -4.940  23.362  0.00  0.00      PROA  
ATOM    895  HD2 HSD P 149       7.922  -5.596  23.404  0.00  0.00      PROA  
ATOM    896  C   HSD P 149       7.542  -3.639  28.016  0.00  0.00      PROA  
ATOM    897  O   HSD P 149       7.676  -2.823  28.920  0.00  0.00      PROA  
ATOM    898  N   ARG P 150       8.064  -4.860  28.147  0.00  0.00      PROA  
ATOM    899  HN  ARG P 150       7.790  -5.510  27.443  0.00  0.00      PROA  
ATOM    900  CA  ARG P 150       8.928  -5.117  29.320  0.00  0.00      PROA  
ATOM    901  HA  ARG P 150       9.021  -4.315  30.037  0.00  0.00      PROA  
ATOM    902  CB  ARG P 150       8.315  -6.295  29.985  0.00  0.00      PROA  
ATOM    903  HB1 ARG P 150       8.914  -6.742  30.807  0.00  0.00      PROA  
ATOM    904  HB2 ARG P 150       8.266  -7.144  29.270  0.00  0.00      PROA  
ATOM    905  CG  ARG P 150       6.915  -6.025  30.591  0.00  0.00      PROA  
ATOM    906  HG1 ARG P 150       6.441  -6.919  31.049  0.00  0.00      PROA  
ATOM    907  HG2 ARG P 150       6.119  -5.585  29.953  0.00  0.00      PROA  
ATOM    908  CD  ARG P 150       7.040  -4.977  31.772  0.00  0.00      PROA  
ATOM    909  HD1 ARG P 150       5.984  -4.759  32.043  0.00  0.00      PROA  
ATOM    910  HD2 ARG P 150       7.596  -4.078  31.429  0.00  0.00      PROA  
ATOM    911  NE  ARG P 150       7.833  -5.678  32.828  0.00  0.00      PROA  
ATOM    912  HE  ARG P 150       8.272  -6.563  32.677  0.00  0.00      PROA  
ATOM    913  CZ  ARG P 150       8.204  -5.189  34.009  0.00  0.00      PROA  
ATOM    914  NH1 ARG P 150       7.884  -4.030  34.575  0.00  0.00      PROA  
ATOM    915 HH11 ARG P 150       7.398  -3.288  34.113  0.00  0.00      PROA  
ATOM    916 HH12 ARG P 150       8.448  -3.694  35.329  0.00  0.00      PROA  
ATOM    917  NH2 ARG P 150       9.019  -6.019  34.649  0.00  0.00      PROA  
ATOM    918 HH21 ARG P 150       8.909  -6.992  34.448  0.00  0.00      PROA  
ATOM    919 HH22 ARG P 150       9.293  -5.867  35.599  0.00  0.00      PROA  
ATOM    920  C   ARG P 150      10.375  -5.445  28.886  0.00  0.00      PROA  
ATOM    921  O   ARG P 150      10.613  -6.427  28.172  0.00  0.00      PROA  
ATOM    922  N   ILE P 151      11.458  -4.745  29.344  0.00  0.00      PROA  
ATOM    923  HN  ILE P 151      11.472  -3.935  29.925  0.00  0.00      PROA  
ATOM    924  CA  ILE P 151      12.799  -5.186  28.906  0.00  0.00      PROA  
ATOM    925  HA  ILE P 151      12.955  -6.245  28.762  0.00  0.00      PROA  
ATOM    926  CB  ILE P 151      13.273  -4.407  27.707  0.00  0.00      PROA  
ATOM    927  HB  ILE P 151      12.386  -4.428  27.039  0.00  0.00      PROA  
ATOM    928  CG2 ILE P 151      13.545  -2.913  28.077  0.00  0.00      PROA  
ATOM    929 HG21 ILE P 151      13.741  -2.291  27.177  0.00  0.00      PROA  
ATOM    930 HG22 ILE P 151      14.254  -2.746  28.916  0.00  0.00      PROA  
ATOM    931 HG23 ILE P 151      12.592  -2.554  28.519  0.00  0.00      PROA  
ATOM    932  CG1 ILE P 151      14.473  -5.027  27.096  0.00  0.00      PROA  
ATOM    933 HG11 ILE P 151      14.412  -6.129  27.223  0.00  0.00      PROA  
ATOM    934 HG12 ILE P 151      15.367  -4.668  27.649  0.00  0.00      PROA  
ATOM    935  CD  ILE P 151      14.554  -4.857  25.615  0.00  0.00      PROA  
ATOM    936  HD1 ILE P 151      15.009  -3.901  25.278  0.00  0.00      PROA  
ATOM    937  HD2 ILE P 151      13.544  -5.046  25.191  0.00  0.00      PROA  
ATOM    938  HD3 ILE P 151      15.362  -5.548  25.294  0.00  0.00      PROA  
ATOM    939  C   ILE P 151      13.584  -4.962  30.156  0.00  0.00      PROA  
ATOM    940  O   ILE P 151      13.306  -4.111  30.956  0.00  0.00      PROA  
ATOM    941  N   ASP P 152      14.714  -5.819  30.301  0.00  0.00      PROA  
ATOM    942  HN  ASP P 152      14.884  -6.484  29.577  0.00  0.00      PROA  
ATOM    943  CA  ASP P 152      15.672  -5.796  31.405  0.00  0.00      PROA  
ATOM    944  HA  ASP P 152      16.091  -6.789  31.475  0.00  0.00      PROA  
ATOM    945  CB  ASP P 152      16.889  -4.782  31.026  0.00  0.00      PROA  
ATOM    946  HB1 ASP P 152      17.657  -4.736  31.827  0.00  0.00      PROA  
ATOM    947  HB2 ASP P 152      16.466  -3.774  30.830  0.00  0.00      PROA  
ATOM    948  CG  ASP P 152      17.667  -5.188  29.792  0.00  0.00      PROA  
ATOM    949  OD1 ASP P 152      17.920  -6.425  29.579  0.00  0.00      PROA  
ATOM    950  OD2 ASP P 152      18.049  -4.353  28.955  0.00  0.00      PROA  
ATOM    951  C   ASP P 152      15.093  -5.432  32.787  0.00  0.00      PROA  
ATOM    952  O   ASP P 152      15.585  -4.632  33.536  0.00  0.00      PROA  
ATOM    953  N   ASN P 153      13.944  -5.943  33.197  0.00  0.00      PROA  
ATOM    954  HN  ASN P 153      13.499  -6.525  32.522  0.00  0.00      PROA  
ATOM    955  CA  ASN P 153      13.215  -5.686  34.363  0.00  0.00      PROA  
ATOM    956  HA  ASN P 153      12.360  -6.345  34.417  0.00  0.00      PROA  
ATOM    957  CB  ASN P 153      13.959  -6.167  35.664  0.00  0.00      PROA  
ATOM    958  HB1 ASN P 153      13.475  -6.025  36.654  0.00  0.00      PROA  
ATOM    959  HB2 ASN P 153      14.915  -5.608  35.751  0.00  0.00      PROA  
ATOM    960  CG  ASN P 153      14.278  -7.632  35.482  0.00  0.00      PROA  
ATOM    961  OD1 ASN P 153      15.416  -7.946  35.201  0.00  0.00      PROA  
ATOM    962  ND2 ASN P 153      13.254  -8.525  35.669  0.00  0.00      PROA  
ATOM    963 HD21 ASN P 153      13.405  -9.498  35.495  0.00  0.00      PROA  
ATOM    964 HD22 ASN P 153      12.373  -8.270  36.067  0.00  0.00      PROA  
ATOM    965  C   ASN P 153      12.611  -4.281  34.499  0.00  0.00      PROA  
ATOM    966  O   ASN P 153      12.505  -3.788  35.595  0.00  0.00      PROA  
ATOM    967  N   THR P 154      12.270  -3.675  33.474  0.00  0.00      PROA  
ATOM    968  HN  THR P 154      12.706  -4.043  32.657  0.00  0.00      PROA  
ATOM    969  CA  THR P 154      11.643  -2.372  33.515  0.00  0.00      PROA  
ATOM    970  HA  THR P 154      11.183  -2.261  34.486  0.00  0.00      PROA  
ATOM    971  CB  THR P 154      12.668  -1.215  33.241  0.00  0.00      PROA  
ATOM    972  HB  THR P 154      12.217  -0.200  33.217  0.00  0.00      PROA  
ATOM    973  OG1 THR P 154      13.409  -1.481  32.052  0.00  0.00      PROA  
ATOM    974  HG1 THR P 154      13.305  -2.419  31.876  0.00  0.00      PROA  
ATOM    975  CG2 THR P 154      13.655  -1.122  34.300  0.00  0.00      PROA  
ATOM    976 HG21 THR P 154      14.369  -1.965  34.419  0.00  0.00      PROA  
ATOM    977 HG22 THR P 154      13.219  -0.878  35.292  0.00  0.00      PROA  
ATOM    978 HG23 THR P 154      14.401  -0.317  34.126  0.00  0.00      PROA  
ATOM    979  C   THR P 154      10.535  -2.247  32.634  0.00  0.00      PROA  
ATOM    980  O   THR P 154      10.574  -2.668  31.456  0.00  0.00      PROA  
ATOM    981  N   THR P 155       9.455  -1.553  33.059  0.00  0.00      PROA  
ATOM    982  HN  THR P 155       9.622  -0.981  33.859  0.00  0.00      PROA  
ATOM    983  CA  THR P 155       8.435  -1.143  32.110  0.00  0.00      PROA  
ATOM    984  HA  THR P 155       8.143  -1.989  31.506  0.00  0.00      PROA  
ATOM    985  CB  THR P 155       7.080  -0.807  32.739  0.00  0.00      PROA  
ATOM    986  HB  THR P 155       7.225  -0.007  33.496  0.00  0.00      PROA  
ATOM    987  OG1 THR P 155       6.395  -1.977  33.305  0.00  0.00      PROA  
ATOM    988  HG1 THR P 155       5.550  -1.598  33.559  0.00  0.00      PROA  
ATOM    989  CG2 THR P 155       6.095  -0.294  31.652  0.00  0.00      PROA  
ATOM    990 HG21 THR P 155       6.345   0.680  31.179  0.00  0.00      PROA  
ATOM    991 HG22 THR P 155       5.051  -0.070  31.957  0.00  0.00      PROA  
ATOM    992 HG23 THR P 155       6.081  -1.043  30.832  0.00  0.00      PROA  
ATOM    993  C   THR P 155       8.882   0.005  31.119  0.00  0.00      PROA  
ATOM    994  O   THR P 155       9.410   0.993  31.513  0.00  0.00      PROA  
ATOM    995  N   VAL P 156       8.843  -0.329  29.815  0.00  0.00      PROA  
ATOM    996  HN  VAL P 156       8.506  -1.181  29.421  0.00  0.00      PROA  
ATOM    997  CA  VAL P 156       9.238   0.623  28.776  0.00  0.00      PROA  
ATOM    998  HA  VAL P 156       9.542   1.541  29.256  0.00  0.00      PROA  
ATOM    999  CB  VAL P 156      10.389   0.324  27.933  0.00  0.00      PROA  
ATOM   1000  HB  VAL P 156      10.566   1.250  27.345  0.00  0.00      PROA  
ATOM   1001  CG1 VAL P 156      11.543   0.269  28.985  0.00  0.00      PROA  
ATOM   1002 HG11 VAL P 156      11.543   1.164  29.644  0.00  0.00      PROA  
ATOM   1003 HG12 VAL P 156      12.520   0.402  28.473  0.00  0.00      PROA  
ATOM   1004 HG13 VAL P 156      11.573  -0.617  29.654  0.00  0.00      PROA  
ATOM   1005  CG2 VAL P 156      10.223  -0.990  27.152  0.00  0.00      PROA  
ATOM   1006 HG21 VAL P 156       9.212  -1.126  26.712  0.00  0.00      PROA  
ATOM   1007 HG22 VAL P 156      10.479  -1.859  27.795  0.00  0.00      PROA  
ATOM   1008 HG23 VAL P 156      10.928  -0.972  26.294  0.00  0.00      PROA  
ATOM   1009  C   VAL P 156       8.058   0.983  27.859  0.00  0.00      PROA  
ATOM   1010  O   VAL P 156       7.198   0.115  27.588  0.00  0.00      PROA  
ATOM   1011  N   ILE P 157       7.977   2.240  27.411  0.00  0.00      PROA  
ATOM   1012  HN  ILE P 157       8.706   2.872  27.661  0.00  0.00      PROA  
ATOM   1013  CA  ILE P 157       6.910   2.727  26.494  0.00  0.00      PROA  
ATOM   1014  HA  ILE P 157       6.130   1.982  26.552  0.00  0.00      PROA  
ATOM   1015  CB  ILE P 157       6.201   3.990  26.854  0.00  0.00      PROA  
ATOM   1016  HB  ILE P 157       6.923   4.830  26.768  0.00  0.00      PROA  
ATOM   1017  CG2 ILE P 157       4.964   4.227  25.996  0.00  0.00      PROA  
ATOM   1018 HG21 ILE P 157       5.277   4.338  24.936  0.00  0.00      PROA  
ATOM   1019 HG22 ILE P 157       4.465   5.180  26.277  0.00  0.00      PROA  
ATOM   1020 HG23 ILE P 157       4.175   3.444  26.008  0.00  0.00      PROA  
ATOM   1021  CG1 ILE P 157       5.845   4.025  28.356  0.00  0.00      PROA  
ATOM   1022 HG11 ILE P 157       5.058   4.808  28.386  0.00  0.00      PROA  
ATOM   1023 HG12 ILE P 157       6.765   4.324  28.902  0.00  0.00      PROA  
ATOM   1024  CD  ILE P 157       5.392   2.747  29.052  0.00  0.00      PROA  
ATOM   1025  HD1 ILE P 157       4.791   3.010  29.948  0.00  0.00      PROA  
ATOM   1026  HD2 ILE P 157       6.283   2.154  29.353  0.00  0.00      PROA  
ATOM   1027  HD3 ILE P 157       4.750   2.095  28.423  0.00  0.00      PROA  
ATOM   1028  C   ILE P 157       7.492   2.849  25.080  0.00  0.00      PROA  
ATOM   1029  O   ILE P 157       8.390   3.619  24.863  0.00  0.00      PROA  
ATOM   1030  N   TYR P 158       7.027   2.029  24.101  0.00  0.00      PROA  
ATOM   1031  HN  TYR P 158       6.219   1.555  24.442  0.00  0.00      PROA  
ATOM   1032  CA  TYR P 158       7.425   1.739  22.719  0.00  0.00      PROA  
ATOM   1033  HA  TYR P 158       8.372   2.194  22.467  0.00  0.00      PROA  
ATOM   1034  CB  TYR P 158       7.400   0.171  22.374  0.00  0.00      PROA  
ATOM   1035  HB1 TYR P 158       7.389   0.050  21.269  0.00  0.00      PROA  
ATOM   1036  HB2 TYR P 158       6.417  -0.297  22.597  0.00  0.00      PROA  
ATOM   1037  CG  TYR P 158       8.520  -0.589  22.840  0.00  0.00      PROA  
ATOM   1038  CD1 TYR P 158       8.666  -1.955  22.509  0.00  0.00      PROA  
ATOM   1039  HD1 TYR P 158       7.884  -2.517  22.020  0.00  0.00      PROA  
ATOM   1040  CE1 TYR P 158       9.753  -2.715  22.976  0.00  0.00      PROA  
ATOM   1041  HE1 TYR P 158       9.790  -3.783  22.818  0.00  0.00      PROA  
ATOM   1042  CZ  TYR P 158      10.861  -2.059  23.617  0.00  0.00      PROA  
ATOM   1043  OH  TYR P 158      12.023  -2.894  23.958  0.00  0.00      PROA  
ATOM   1044  HH  TYR P 158      12.004  -3.683  23.412  0.00  0.00      PROA  
ATOM   1045  CD2 TYR P 158       9.634   0.015  23.480  0.00  0.00      PROA  
ATOM   1046  HD2 TYR P 158       9.656   1.058  23.760  0.00  0.00      PROA  
ATOM   1047  CE2 TYR P 158      10.837  -0.690  23.770  0.00  0.00      PROA  
ATOM   1048  HE2 TYR P 158      11.676  -0.165  24.203  0.00  0.00      PROA  
ATOM   1049  C   TYR P 158       6.402   2.492  21.853  0.00  0.00      PROA  
ATOM   1050  O   TYR P 158       5.352   2.953  22.279  0.00  0.00      PROA  
ATOM   1051  N   ASN P 159       6.763   2.788  20.586  0.00  0.00      PROA  
ATOM   1052  HN  ASN P 159       7.684   2.698  20.214  0.00  0.00      PROA  
ATOM   1053  CA  ASN P 159       5.939   3.426  19.600  0.00  0.00      PROA  
ATOM   1054  HA  ASN P 159       5.690   4.401  19.993  0.00  0.00      PROA  
ATOM   1055  CB  ASN P 159       6.629   3.686  18.179  0.00  0.00      PROA  
ATOM   1056  HB1 ASN P 159       5.902   3.990  17.396  0.00  0.00      PROA  
ATOM   1057  HB2 ASN P 159       7.033   2.721  17.806  0.00  0.00      PROA  
ATOM   1058  CG  ASN P 159       7.528   4.881  18.282  0.00  0.00      PROA  
ATOM   1059  OD1 ASN P 159       7.044   5.943  18.637  0.00  0.00      PROA  
ATOM   1060  ND2 ASN P 159       8.796   4.770  17.892  0.00  0.00      PROA  
ATOM   1061 HD21 ASN P 159       9.431   5.541  17.842  0.00  0.00      PROA  
ATOM   1062 HD22 ASN P 159       9.203   3.856  17.896  0.00  0.00      PROA  
ATOM   1063  C   ASN P 159       4.626   2.745  19.288  0.00  0.00      PROA  
ATOM   1064  O   ASN P 159       4.550   1.582  18.947  0.00  0.00      PROA  
ATOM   1065  N   SER P 160       3.587   3.596  19.250  0.00  0.00      PROA  
ATOM   1066  HN  SER P 160       3.777   4.570  19.342  0.00  0.00      PROA  
ATOM   1067  CA  SER P 160       2.160   3.273  18.887  0.00  0.00      PROA  
ATOM   1068  HA  SER P 160       1.813   2.892  19.836  0.00  0.00      PROA  
ATOM   1069  CB  SER P 160       1.243   4.432  18.563  0.00  0.00      PROA  
ATOM   1070  HB1 SER P 160       1.568   4.865  17.593  0.00  0.00      PROA  
ATOM   1071  HB2 SER P 160       1.507   5.216  19.305  0.00  0.00      PROA  
ATOM   1072  OG  SER P 160      -0.116   4.167  18.511  0.00  0.00      PROA  
ATOM   1073  HG1 SER P 160      -0.519   4.245  19.379  0.00  0.00      PROA  
ATOM   1074  C   SER P 160       2.003   2.113  17.805  0.00  0.00      PROA  
ATOM   1075  O   SER P 160       2.692   2.120  16.811  0.00  0.00      PROA  
ATOM   1076  N   ASN P 161       1.081   1.163  18.064  0.00  0.00      PROA  
ATOM   1077  HN  ASN P 161       0.563   1.248  18.912  0.00  0.00      PROA  
ATOM   1078  CA  ASN P 161       0.811   0.093  17.213  0.00  0.00      PROA  
ATOM   1079  HA  ASN P 161       1.761  -0.379  17.010  0.00  0.00      PROA  
ATOM   1080  CB  ASN P 161      -0.160  -0.933  17.836  0.00  0.00      PROA  
ATOM   1081  HB1 ASN P 161      -0.703  -1.551  17.089  0.00  0.00      PROA  
ATOM   1082  HB2 ASN P 161      -0.920  -0.352  18.399  0.00  0.00      PROA  
ATOM   1083  CG  ASN P 161       0.615  -1.795  18.855  0.00  0.00      PROA  
ATOM   1084  OD1 ASN P 161       1.878  -1.696  18.975  0.00  0.00      PROA  
ATOM   1085  ND2 ASN P 161      -0.081  -2.686  19.530  0.00  0.00      PROA  
ATOM   1086 HD21 ASN P 161       0.456  -3.336  20.067  0.00  0.00      PROA  
ATOM   1087 HD22 ASN P 161      -1.048  -2.778  19.292  0.00  0.00      PROA  
ATOM   1088  C   ASN P 161       0.217   0.556  15.857  0.00  0.00      PROA  
ATOM   1089  O   ASN P 161      -0.700   1.292  15.862  0.00  0.00      PROA  
ATOM   1090  N   ILE P 162       0.690   0.099  14.701  0.00  0.00      PROA  
ATOM   1091  HN  ILE P 162       1.372  -0.627  14.722  0.00  0.00      PROA  
ATOM   1092  CA  ILE P 162       0.111   0.522  13.401  0.00  0.00      PROA  
ATOM   1093  HA  ILE P 162      -0.628   1.309  13.447  0.00  0.00      PROA  
ATOM   1094  CB  ILE P 162       1.196   0.946  12.396  0.00  0.00      PROA  
ATOM   1095  HB  ILE P 162       1.934   0.140  12.197  0.00  0.00      PROA  
ATOM   1096  CG2 ILE P 162       0.570   1.246  10.998  0.00  0.00      PROA  
ATOM   1097 HG21 ILE P 162       1.225   1.893  10.375  0.00  0.00      PROA  
ATOM   1098 HG22 ILE P 162      -0.260   1.927  11.284  0.00  0.00      PROA  
ATOM   1099 HG23 ILE P 162       0.306   0.274  10.529  0.00  0.00      PROA  
ATOM   1100  CG1 ILE P 162       2.120   2.099  12.859  0.00  0.00      PROA  
ATOM   1101 HG11 ILE P 162       2.675   2.385  11.940  0.00  0.00      PROA  
ATOM   1102 HG12 ILE P 162       2.809   1.657  13.610  0.00  0.00      PROA  
ATOM   1103  CD  ILE P 162       1.292   3.233  13.426  0.00  0.00      PROA  
ATOM   1104  HD1 ILE P 162       1.895   4.093  13.788  0.00  0.00      PROA  
ATOM   1105  HD2 ILE P 162       0.724   2.984  14.348  0.00  0.00      PROA  
ATOM   1106  HD3 ILE P 162       0.619   3.630  12.635  0.00  0.00      PROA  
ATOM   1107  C   ILE P 162      -0.699  -0.636  12.816  0.00  0.00      PROA  
ATOM   1108  O   ILE P 162      -1.769  -0.434  12.248  0.00  0.00      PROA  
ATOM   1109  N   PHE P 163      -0.307  -1.918  12.898  0.00  0.00      PROA  
ATOM   1110  HN  PHE P 163       0.553  -2.157  13.341  0.00  0.00      PROA  
ATOM   1111  CA  PHE P 163      -0.932  -3.095  12.362  0.00  0.00      PROA  
ATOM   1112  HA  PHE P 163      -0.688  -2.908  11.326  0.00  0.00      PROA  
ATOM   1113  CB  PHE P 163      -0.132  -4.350  12.865  0.00  0.00      PROA  
ATOM   1114  HB1 PHE P 163      -0.135  -4.350  13.976  0.00  0.00      PROA  
ATOM   1115  HB2 PHE P 163       0.944  -4.201  12.633  0.00  0.00      PROA  
ATOM   1116  CG  PHE P 163      -0.536  -5.777  12.382  0.00  0.00      PROA  
ATOM   1117  CD1 PHE P 163      -1.430  -6.494  13.212  0.00  0.00      PROA  
ATOM   1118  HD1 PHE P 163      -2.039  -6.059  13.990  0.00  0.00      PROA  
ATOM   1119  CE1 PHE P 163      -1.700  -7.840  12.852  0.00  0.00      PROA  
ATOM   1120  HE1 PHE P 163      -2.439  -8.245  13.527  0.00  0.00      PROA  
ATOM   1121  CZ  PHE P 163      -1.143  -8.476  11.752  0.00  0.00      PROA  
ATOM   1122  HZ  PHE P 163      -1.394  -9.489  11.474  0.00  0.00      PROA  
ATOM   1123  CD2 PHE P 163       0.096  -6.419  11.267  0.00  0.00      PROA  
ATOM   1124  HD2 PHE P 163       0.841  -5.936  10.651  0.00  0.00      PROA  
ATOM   1125  CE2 PHE P 163      -0.173  -7.828  11.010  0.00  0.00      PROA  
ATOM   1126  HE2 PHE P 163       0.413  -8.278  10.222  0.00  0.00      PROA  
ATOM   1127  C   PHE P 163      -2.452  -3.259  12.727  0.00  0.00      PROA  
ATOM   1128  O   PHE P 163      -3.188  -3.853  11.967  0.00  0.00      PROA  
ATOM   1129  N   THR P 164      -2.836  -2.738  13.906  0.00  0.00      PROA  
ATOM   1130  HN  THR P 164      -2.236  -2.408  14.631  0.00  0.00      PROA  
ATOM   1131  CA  THR P 164      -4.161  -2.775  14.391  0.00  0.00      PROA  
ATOM   1132  HA  THR P 164      -4.769  -3.508  13.882  0.00  0.00      PROA  
ATOM   1133  CB  THR P 164      -4.156  -2.909  15.858  0.00  0.00      PROA  
ATOM   1134  HB  THR P 164      -5.178  -2.683  16.229  0.00  0.00      PROA  
ATOM   1135  OG1 THR P 164      -3.219  -2.095  16.500  0.00  0.00      PROA  
ATOM   1136  HG1 THR P 164      -3.654  -1.244  16.593  0.00  0.00      PROA  
ATOM   1137  CG2 THR P 164      -3.786  -4.400  16.070  0.00  0.00      PROA  
ATOM   1138 HG21 THR P 164      -4.323  -5.094  15.388  0.00  0.00      PROA  
ATOM   1139 HG22 THR P 164      -4.106  -4.701  17.090  0.00  0.00      PROA  
ATOM   1140 HG23 THR P 164      -2.699  -4.607  15.963  0.00  0.00      PROA  
ATOM   1141  C   THR P 164      -4.952  -1.542  13.991  0.00  0.00      PROA  
ATOM   1142  O   THR P 164      -6.111  -1.530  14.171  0.00  0.00      PROA  
ATOM   1143  N   ASP P 165      -4.368  -0.365  13.526  0.00  0.00      PROA  
ATOM   1144  HN  ASP P 165      -3.410  -0.450  13.264  0.00  0.00      PROA  
ATOM   1145  CA  ASP P 165      -5.057   0.850  13.210  0.00  0.00      PROA  
ATOM   1146  HA  ASP P 165      -5.525   1.201  14.118  0.00  0.00      PROA  
ATOM   1147  CB  ASP P 165      -3.996   1.969  12.962  0.00  0.00      PROA  
ATOM   1148  HB1 ASP P 165      -3.311   1.752  12.115  0.00  0.00      PROA  
ATOM   1149  HB2 ASP P 165      -3.434   2.185  13.896  0.00  0.00      PROA  
ATOM   1150  CG  ASP P 165      -4.526   3.365  12.521  0.00  0.00      PROA  
ATOM   1151  OD1 ASP P 165      -5.099   3.491  11.401  0.00  0.00      PROA  
ATOM   1152  OD2 ASP P 165      -4.420   4.292  13.315  0.00  0.00      PROA  
ATOM   1153  C   ASP P 165      -6.092   0.767  12.049  0.00  0.00      PROA  
ATOM   1154  O   ASP P 165      -5.782   0.121  11.049  0.00  0.00      PROA  
ATOM   1155  N   PRO P 166      -7.250   1.401  12.045  0.00  0.00      PROA  
ATOM   1156  CD  PRO P 166      -7.900   1.894  13.172  0.00  0.00      PROA  
ATOM   1157  HD1 PRO P 166      -7.418   2.822  13.547  0.00  0.00      PROA  
ATOM   1158  HD2 PRO P 166      -7.882   1.110  13.960  0.00  0.00      PROA  
ATOM   1159  CA  PRO P 166      -8.187   1.364  10.899  0.00  0.00      PROA  
ATOM   1160  HA  PRO P 166      -8.629   0.380  10.960  0.00  0.00      PROA  
ATOM   1161  CB  PRO P 166      -9.170   2.466  11.256  0.00  0.00      PROA  
ATOM   1162  HB1 PRO P 166     -10.194   2.401  10.829  0.00  0.00      PROA  
ATOM   1163  HB2 PRO P 166      -8.789   3.509  11.261  0.00  0.00      PROA  
ATOM   1164  CG  PRO P 166      -9.322   2.160  12.788  0.00  0.00      PROA  
ATOM   1165  HG1 PRO P 166      -9.727   3.051  13.314  0.00  0.00      PROA  
ATOM   1166  HG2 PRO P 166     -10.041   1.316  12.858  0.00  0.00      PROA  
ATOM   1167  C   PRO P 166      -7.617   1.555   9.495  0.00  0.00      PROA  
ATOM   1168  O   PRO P 166      -8.029   0.893   8.583  0.00  0.00      PROA  
ATOM   1169  N   PHE P 167      -6.701   2.479   9.320  0.00  0.00      PROA  
ATOM   1170  HN  PHE P 167      -6.323   2.958  10.108  0.00  0.00      PROA  
ATOM   1171  CA  PHE P 167      -6.054   2.796   8.059  0.00  0.00      PROA  
ATOM   1172  HA  PHE P 167      -6.855   2.887   7.341  0.00  0.00      PROA  
ATOM   1173  CB  PHE P 167      -5.147   4.105   7.998  0.00  0.00      PROA  
ATOM   1174  HB1 PHE P 167      -4.683   4.159   6.990  0.00  0.00      PROA  
ATOM   1175  HB2 PHE P 167      -4.432   4.043   8.847  0.00  0.00      PROA  
ATOM   1176  CG  PHE P 167      -5.897   5.401   8.047  0.00  0.00      PROA  
ATOM   1177  CD1 PHE P 167      -5.273   6.658   7.727  0.00  0.00      PROA  
ATOM   1178  HD1 PHE P 167      -4.275   6.562   7.326  0.00  0.00      PROA  
ATOM   1179  CE1 PHE P 167      -5.923   7.875   7.806  0.00  0.00      PROA  
ATOM   1180  HE1 PHE P 167      -5.341   8.753   7.568  0.00  0.00      PROA  
ATOM   1181  CZ  PHE P 167      -7.284   7.970   8.155  0.00  0.00      PROA  
ATOM   1182  HZ  PHE P 167      -7.912   8.847   8.218  0.00  0.00      PROA  
ATOM   1183  CD2 PHE P 167      -7.248   5.493   8.447  0.00  0.00      PROA  
ATOM   1184  HD2 PHE P 167      -7.745   4.583   8.750  0.00  0.00      PROA  
ATOM   1185  CE2 PHE P 167      -7.886   6.717   8.444  0.00  0.00      PROA  
ATOM   1186  HE2 PHE P 167      -8.899   6.659   8.812  0.00  0.00      PROA  
ATOM   1187  C   PHE P 167      -5.230   1.666   7.529  0.00  0.00      PROA  
ATOM   1188  O   PHE P 167      -5.140   1.492   6.335  0.00  0.00      PROA  
ATOM   1189  N   PHE P 168      -4.697   0.824   8.458  0.00  0.00      PROA  
ATOM   1190  HN  PHE P 168      -4.947   0.883   9.421  0.00  0.00      PROA  
ATOM   1191  CA  PHE P 168      -3.776  -0.228   8.064  0.00  0.00      PROA  
ATOM   1192  HA  PHE P 168      -2.965   0.121   7.441  0.00  0.00      PROA  
ATOM   1193  CB  PHE P 168      -3.082  -0.853   9.275  0.00  0.00      PROA  
ATOM   1194  HB1 PHE P 168      -3.747  -1.265  10.063  0.00  0.00      PROA  
ATOM   1195  HB2 PHE P 168      -2.570  -0.030   9.817  0.00  0.00      PROA  
ATOM   1196  CG  PHE P 168      -2.117  -1.903   8.860  0.00  0.00      PROA  
ATOM   1197  CD1 PHE P 168      -0.806  -1.571   8.523  0.00  0.00      PROA  
ATOM   1198  HD1 PHE P 168      -0.703  -0.510   8.351  0.00  0.00      PROA  
ATOM   1199  CE1 PHE P 168       0.185  -2.477   8.277  0.00  0.00      PROA  
ATOM   1200  HE1 PHE P 168       1.213  -2.367   7.967  0.00  0.00      PROA  
ATOM   1201  CZ  PHE P 168      -0.196  -3.832   8.216  0.00  0.00      PROA  
ATOM   1202  HZ  PHE P 168       0.450  -4.629   7.879  0.00  0.00      PROA  
ATOM   1203  CD2 PHE P 168      -2.407  -3.271   8.893  0.00  0.00      PROA  
ATOM   1204  HD2 PHE P 168      -3.376  -3.648   9.184  0.00  0.00      PROA  
ATOM   1205  CE2 PHE P 168      -1.482  -4.280   8.522  0.00  0.00      PROA  
ATOM   1206  HE2 PHE P 168      -1.832  -5.301   8.500  0.00  0.00      PROA  
ATOM   1207  C   PHE P 168      -4.656  -1.277   7.371  0.00  0.00      PROA  
ATOM   1208  O   PHE P 168      -4.329  -1.905   6.380  0.00  0.00      PROA  
ATOM   1209  N   ILE P 169      -5.794  -1.509   7.915  0.00  0.00      PROA  
ATOM   1210  HN  ILE P 169      -6.060  -0.910   8.667  0.00  0.00      PROA  
ATOM   1211  CA  ILE P 169      -6.883  -2.457   7.517  0.00  0.00      PROA  
ATOM   1212  HA  ILE P 169      -6.452  -3.436   7.367  0.00  0.00      PROA  
ATOM   1213  CB  ILE P 169      -7.956  -2.614   8.673  0.00  0.00      PROA  
ATOM   1214  HB  ILE P 169      -8.220  -1.614   9.079  0.00  0.00      PROA  
ATOM   1215  CG2 ILE P 169      -9.354  -3.034   8.105  0.00  0.00      PROA  
ATOM   1216 HG21 ILE P 169      -9.797  -2.277   7.423  0.00  0.00      PROA  
ATOM   1217 HG22 ILE P 169     -10.058  -3.186   8.951  0.00  0.00      PROA  
ATOM   1218 HG23 ILE P 169      -9.364  -4.034   7.621  0.00  0.00      PROA  
ATOM   1219  CG1 ILE P 169      -7.516  -3.462   9.914  0.00  0.00      PROA  
ATOM   1220 HG11 ILE P 169      -6.406  -3.502   9.894  0.00  0.00      PROA  
ATOM   1221 HG12 ILE P 169      -7.873  -4.506   9.781  0.00  0.00      PROA  
ATOM   1222  CD  ILE P 169      -8.035  -2.811  11.242  0.00  0.00      PROA  
ATOM   1223  HD1 ILE P 169      -7.792  -3.516  12.067  0.00  0.00      PROA  
ATOM   1224  HD2 ILE P 169      -9.131  -2.664  11.137  0.00  0.00      PROA  
ATOM   1225  HD3 ILE P 169      -7.466  -1.901  11.529  0.00  0.00      PROA  
ATOM   1226  C   ILE P 169      -7.531  -2.077   6.168  0.00  0.00      PROA  
ATOM   1227  O   ILE P 169      -7.543  -2.862   5.238  0.00  0.00      PROA  
ATOM   1228  N   VAL P 170      -7.881  -0.795   5.960  0.00  0.00      PROA  
ATOM   1229  HN  VAL P 170      -7.834  -0.103   6.676  0.00  0.00      PROA  
ATOM   1230  CA  VAL P 170      -8.397  -0.251   4.743  0.00  0.00      PROA  
ATOM   1231  HA  VAL P 170      -9.198  -0.902   4.426  0.00  0.00      PROA  
ATOM   1232  CB  VAL P 170      -8.946   1.196   4.758  0.00  0.00      PROA  
ATOM   1233  HB  VAL P 170      -8.115   1.818   5.157  0.00  0.00      PROA  
ATOM   1234  CG1 VAL P 170      -9.454   1.617   3.371  0.00  0.00      PROA  
ATOM   1235 HG11 VAL P 170      -8.659   2.005   2.700  0.00  0.00      PROA  
ATOM   1236 HG12 VAL P 170     -10.226   2.408   3.485  0.00  0.00      PROA  
ATOM   1237 HG13 VAL P 170      -9.987   0.786   2.862  0.00  0.00      PROA  
ATOM   1238  CG2 VAL P 170     -10.171   1.345   5.732  0.00  0.00      PROA  
ATOM   1239 HG21 VAL P 170     -10.187   2.444   5.896  0.00  0.00      PROA  
ATOM   1240 HG22 VAL P 170      -9.885   0.717   6.603  0.00  0.00      PROA  
ATOM   1241 HG23 VAL P 170     -11.113   1.047   5.223  0.00  0.00      PROA  
ATOM   1242  C   VAL P 170      -7.396  -0.372   3.624  0.00  0.00      PROA  
ATOM   1243  O   VAL P 170      -7.608  -0.870   2.454  0.00  0.00      PROA  
ATOM   1244  N   GLU P 171      -6.164   0.036   3.941  0.00  0.00      PROA  
ATOM   1245  HN  GLU P 171      -5.883   0.524   4.763  0.00  0.00      PROA  
ATOM   1246  CA  GLU P 171      -5.088  -0.269   3.051  0.00  0.00      PROA  
ATOM   1247  HA  GLU P 171      -5.462   0.066   2.095  0.00  0.00      PROA  
ATOM   1248  CB  GLU P 171      -3.775   0.477   3.436  0.00  0.00      PROA  
ATOM   1249  HB1 GLU P 171      -3.776   0.738   4.516  0.00  0.00      PROA  
ATOM   1250  HB2 GLU P 171      -4.029   1.450   2.963  0.00  0.00      PROA  
ATOM   1251  CG  GLU P 171      -2.411  -0.057   2.968  0.00  0.00      PROA  
ATOM   1252  HG1 GLU P 171      -2.329  -0.421   1.922  0.00  0.00      PROA  
ATOM   1253  HG2 GLU P 171      -2.078  -0.850   3.671  0.00  0.00      PROA  
ATOM   1254  CD  GLU P 171      -1.471   1.097   3.104  0.00  0.00      PROA  
ATOM   1255  OE1 GLU P 171      -1.403   1.790   2.053  0.00  0.00      PROA  
ATOM   1256  OE2 GLU P 171      -0.894   1.477   4.158  0.00  0.00      PROA  
ATOM   1257  C   GLU P 171      -4.759  -1.733   2.790  0.00  0.00      PROA  
ATOM   1258  O   GLU P 171      -4.489  -2.053   1.651  0.00  0.00      PROA  
ATOM   1259  N   THR P 172      -4.762  -2.674   3.744  0.00  0.00      PROA  
ATOM   1260  HN  THR P 172      -4.902  -2.302   4.658  0.00  0.00      PROA  
ATOM   1261  CA  THR P 172      -4.649  -4.094   3.573  0.00  0.00      PROA  
ATOM   1262  HA  THR P 172      -3.658  -4.256   3.175  0.00  0.00      PROA  
ATOM   1263  CB  THR P 172      -4.813  -4.859   4.928  0.00  0.00      PROA  
ATOM   1264  HB  THR P 172      -5.758  -4.557   5.428  0.00  0.00      PROA  
ATOM   1265  OG1 THR P 172      -3.768  -4.624   5.818  0.00  0.00      PROA  
ATOM   1266  HG1 THR P 172      -3.884  -3.690   6.007  0.00  0.00      PROA  
ATOM   1267  CG2 THR P 172      -4.870  -6.375   4.808  0.00  0.00      PROA  
ATOM   1268 HG21 THR P 172      -5.714  -6.761   4.197  0.00  0.00      PROA  
ATOM   1269 HG22 THR P 172      -4.657  -6.814   5.807  0.00  0.00      PROA  
ATOM   1270 HG23 THR P 172      -4.025  -6.592   4.120  0.00  0.00      PROA  
ATOM   1271  C   THR P 172      -5.611  -4.663   2.616  0.00  0.00      PROA  
ATOM   1272  O   THR P 172      -5.402  -5.349   1.643  0.00  0.00      PROA  
ATOM   1273  N   LEU P 173      -6.953  -4.264   2.656  0.00  0.00      PROA  
ATOM   1274  HN  LEU P 173      -7.276  -3.859   3.508  0.00  0.00      PROA  
ATOM   1275  CA  LEU P 173      -7.916  -4.622   1.657  0.00  0.00      PROA  
ATOM   1276  HA  LEU P 173      -7.969  -5.673   1.414  0.00  0.00      PROA  
ATOM   1277  CB  LEU P 173      -9.239  -4.141   2.230  0.00  0.00      PROA  
ATOM   1278  HB1 LEU P 173     -10.093  -4.352   1.551  0.00  0.00      PROA  
ATOM   1279  HB2 LEU P 173      -9.122  -3.066   2.485  0.00  0.00      PROA  
ATOM   1280  CG  LEU P 173      -9.684  -4.853   3.477  0.00  0.00      PROA  
ATOM   1281  HG  LEU P 173      -8.895  -4.797   4.256  0.00  0.00      PROA  
ATOM   1282  CD1 LEU P 173     -10.879  -4.231   4.210  0.00  0.00      PROA  
ATOM   1283 HD11 LEU P 173     -11.219  -4.912   5.020  0.00  0.00      PROA  
ATOM   1284 HD12 LEU P 173     -11.682  -4.013   3.474  0.00  0.00      PROA  
ATOM   1285 HD13 LEU P 173     -10.678  -3.297   4.778  0.00  0.00      PROA  
ATOM   1286  CD2 LEU P 173      -9.962  -6.361   3.241  0.00  0.00      PROA  
ATOM   1287 HD21 LEU P 173      -9.015  -6.846   2.919  0.00  0.00      PROA  
ATOM   1288 HD22 LEU P 173     -10.752  -6.504   2.473  0.00  0.00      PROA  
ATOM   1289 HD23 LEU P 173     -10.294  -6.904   4.152  0.00  0.00      PROA  
ATOM   1290  C   LEU P 173      -7.668  -4.006   0.263  0.00  0.00      PROA  
ATOM   1291  O   LEU P 173      -7.800  -4.752  -0.718  0.00  0.00      PROA  
ATOM   1292  N   CYS P 174      -7.184  -2.747   0.106  0.00  0.00      PROA  
ATOM   1293  HN  CYS P 174      -7.151  -2.077   0.844  0.00  0.00      PROA  
ATOM   1294  CA  CYS P 174      -6.576  -2.169  -1.084  0.00  0.00      PROA  
ATOM   1295  HA  CYS P 174      -7.311  -2.270  -1.868  0.00  0.00      PROA  
ATOM   1296  CB  CYS P 174      -6.080  -0.608  -0.868  0.00  0.00      PROA  
ATOM   1297  HB1 CYS P 174      -5.525  -0.189  -1.735  0.00  0.00      PROA  
ATOM   1298  HB2 CYS P 174      -5.382  -0.726  -0.012  0.00  0.00      PROA  
ATOM   1299  SG  CYS P 174      -7.467   0.587  -0.393  0.00  0.00      PROA  
ATOM   1300  HG1 CYS P 174      -7.439   0.315   0.904  0.00  0.00      PROA  
ATOM   1301  C   CYS P 174      -5.366  -2.799  -1.716  0.00  0.00      PROA  
ATOM   1302  O   CYS P 174      -5.374  -3.093  -2.924  0.00  0.00      PROA  
ATOM   1303  N   ILE P 175      -4.421  -3.222  -0.874  0.00  0.00      PROA  
ATOM   1304  HN  ILE P 175      -4.467  -3.054   0.108  0.00  0.00      PROA  
ATOM   1305  CA  ILE P 175      -3.296  -4.059  -1.300  0.00  0.00      PROA  
ATOM   1306  HA  ILE P 175      -2.729  -3.541  -2.060  0.00  0.00      PROA  
ATOM   1307  CB  ILE P 175      -2.366  -4.227  -0.138  0.00  0.00      PROA  
ATOM   1308  HB  ILE P 175      -3.040  -4.497   0.703  0.00  0.00      PROA  
ATOM   1309  CG2 ILE P 175      -1.263  -5.333  -0.192  0.00  0.00      PROA  
ATOM   1310 HG21 ILE P 175      -0.523  -5.163   0.620  0.00  0.00      PROA  
ATOM   1311 HG22 ILE P 175      -0.803  -5.286  -1.202  0.00  0.00      PROA  
ATOM   1312 HG23 ILE P 175      -1.681  -6.348  -0.022  0.00  0.00      PROA  
ATOM   1313  CG1 ILE P 175      -1.706  -2.815   0.174  0.00  0.00      PROA  
ATOM   1314 HG11 ILE P 175      -1.547  -2.738   1.271  0.00  0.00      PROA  
ATOM   1315 HG12 ILE P 175      -2.364  -1.948  -0.050  0.00  0.00      PROA  
ATOM   1316  CD  ILE P 175      -0.385  -2.705  -0.686  0.00  0.00      PROA  
ATOM   1317  HD1 ILE P 175      -0.704  -2.826  -1.743  0.00  0.00      PROA  
ATOM   1318  HD2 ILE P 175       0.387  -3.461  -0.427  0.00  0.00      PROA  
ATOM   1319  HD3 ILE P 175       0.126  -1.723  -0.594  0.00  0.00      PROA  
ATOM   1320  C   ILE P 175      -3.701  -5.473  -1.799  0.00  0.00      PROA  
ATOM   1321  O   ILE P 175      -3.006  -5.888  -2.734  0.00  0.00      PROA  
ATOM   1322  N   ILE P 176      -4.687  -6.183  -1.177  0.00  0.00      PROA  
ATOM   1323  HN  ILE P 176      -5.107  -5.932  -0.308  0.00  0.00      PROA  
ATOM   1324  CA  ILE P 176      -5.025  -7.480  -1.754  0.00  0.00      PROA  
ATOM   1325  HA  ILE P 176      -4.060  -7.952  -1.860  0.00  0.00      PROA  
ATOM   1326  CB  ILE P 176      -5.955  -8.345  -0.811  0.00  0.00      PROA  
ATOM   1327  HB  ILE P 176      -6.788  -7.658  -0.548  0.00  0.00      PROA  
ATOM   1328  CG2 ILE P 176      -6.506  -9.620  -1.565  0.00  0.00      PROA  
ATOM   1329 HG21 ILE P 176      -5.627  -9.973  -2.145  0.00  0.00      PROA  
ATOM   1330 HG22 ILE P 176      -7.408  -9.361  -2.160  0.00  0.00      PROA  
ATOM   1331 HG23 ILE P 176      -6.620 -10.433  -0.816  0.00  0.00      PROA  
ATOM   1332  CG1 ILE P 176      -5.238  -8.613   0.532  0.00  0.00      PROA  
ATOM   1333 HG11 ILE P 176      -4.547  -7.781   0.788  0.00  0.00      PROA  
ATOM   1334 HG12 ILE P 176      -4.643  -9.548   0.451  0.00  0.00      PROA  
ATOM   1335  CD  ILE P 176      -6.224  -8.819   1.740  0.00  0.00      PROA  
ATOM   1336  HD1 ILE P 176      -5.652  -9.096   2.651  0.00  0.00      PROA  
ATOM   1337  HD2 ILE P 176      -6.902  -9.652   1.456  0.00  0.00      PROA  
ATOM   1338  HD3 ILE P 176      -6.783  -7.868   1.877  0.00  0.00      PROA  
ATOM   1339  C   ILE P 176      -5.668  -7.352  -3.150  0.00  0.00      PROA  
ATOM   1340  O   ILE P 176      -5.306  -8.140  -4.031  0.00  0.00      PROA  
ATOM   1341  N   TRP P 177      -6.514  -6.308  -3.381  0.00  0.00      PROA  
ATOM   1342  HN  TRP P 177      -6.831  -5.712  -2.648  0.00  0.00      PROA  
ATOM   1343  CA  TRP P 177      -7.128  -5.997  -4.699  0.00  0.00      PROA  
ATOM   1344  HA  TRP P 177      -7.681  -6.871  -5.011  0.00  0.00      PROA  
ATOM   1345  CB  TRP P 177      -8.190  -4.851  -4.503  0.00  0.00      PROA  
ATOM   1346  HB1 TRP P 177      -7.703  -3.969  -4.036  0.00  0.00      PROA  
ATOM   1347  HB2 TRP P 177      -8.975  -5.040  -3.739  0.00  0.00      PROA  
ATOM   1348  CG  TRP P 177      -8.866  -4.303  -5.801  0.00  0.00      PROA  
ATOM   1349  CD1 TRP P 177      -8.472  -3.415  -6.717  0.00  0.00      PROA  
ATOM   1350  HD1 TRP P 177      -7.516  -2.929  -6.592  0.00  0.00      PROA  
ATOM   1351  NE1 TRP P 177      -9.336  -3.314  -7.752  0.00  0.00      PROA  
ATOM   1352  HE1 TRP P 177      -9.347  -2.762  -8.557  0.00  0.00      PROA  
ATOM   1353  CE2 TRP P 177     -10.420  -4.054  -7.527  0.00  0.00      PROA  
ATOM   1354  CD2 TRP P 177     -10.168  -4.690  -6.339  0.00  0.00      PROA  
ATOM   1355  CE3 TRP P 177     -11.113  -5.520  -5.778  0.00  0.00      PROA  
ATOM   1356  HE3 TRP P 177     -10.833  -5.996  -4.850  0.00  0.00      PROA  
ATOM   1357  CZ3 TRP P 177     -12.358  -5.808  -6.410  0.00  0.00      PROA  
ATOM   1358  HZ3 TRP P 177     -13.018  -6.538  -5.965  0.00  0.00      PROA  
ATOM   1359  CZ2 TRP P 177     -11.671  -4.196  -8.185  0.00  0.00      PROA  
ATOM   1360  HZ2 TRP P 177     -11.865  -3.748  -9.148  0.00  0.00      PROA  
ATOM   1361  CH2 TRP P 177     -12.585  -5.172  -7.670  0.00  0.00      PROA  
ATOM   1362  HH2 TRP P 177     -13.573  -5.245  -8.101  0.00  0.00      PROA  
ATOM   1363  C   TRP P 177      -6.147  -5.684  -5.772  0.00  0.00      PROA  
ATOM   1364  O   TRP P 177      -6.267  -6.189  -6.890  0.00  0.00      PROA  
ATOM   1365  N   PHE P 178      -5.159  -4.804  -5.460  0.00  0.00      PROA  
ATOM   1366  HN  PHE P 178      -5.117  -4.358  -4.569  0.00  0.00      PROA  
ATOM   1367  CA  PHE P 178      -4.150  -4.364  -6.351  0.00  0.00      PROA  
ATOM   1368  HA  PHE P 178      -4.636  -3.976  -7.234  0.00  0.00      PROA  
ATOM   1369  CB  PHE P 178      -3.106  -3.514  -5.672  0.00  0.00      PROA  
ATOM   1370  HB1 PHE P 178      -2.302  -3.198  -6.370  0.00  0.00      PROA  
ATOM   1371  HB2 PHE P 178      -2.749  -4.015  -4.747  0.00  0.00      PROA  
ATOM   1372  CG  PHE P 178      -3.588  -2.173  -5.295  0.00  0.00      PROA  
ATOM   1373  CD1 PHE P 178      -4.873  -1.723  -5.707  0.00  0.00      PROA  
ATOM   1374  HD1 PHE P 178      -5.477  -2.338  -6.357  0.00  0.00      PROA  
ATOM   1375  CE1 PHE P 178      -5.208  -0.438  -5.443  0.00  0.00      PROA  
ATOM   1376  HE1 PHE P 178      -6.193  -0.032  -5.620  0.00  0.00      PROA  
ATOM   1377  CZ  PHE P 178      -4.318   0.408  -4.695  0.00  0.00      PROA  
ATOM   1378  HZ  PHE P 178      -4.727   1.399  -4.569  0.00  0.00      PROA  
ATOM   1379  CD2 PHE P 178      -2.727  -1.383  -4.556  0.00  0.00      PROA  
ATOM   1380  HD2 PHE P 178      -1.744  -1.752  -4.305  0.00  0.00      PROA  
ATOM   1381  CE2 PHE P 178      -3.068  -0.039  -4.299  0.00  0.00      PROA  
ATOM   1382  HE2 PHE P 178      -2.371   0.636  -3.824  0.00  0.00      PROA  
ATOM   1383  C   PHE P 178      -3.297  -5.624  -6.819  0.00  0.00      PROA  
ATOM   1384  O   PHE P 178      -2.925  -5.823  -7.973  0.00  0.00      PROA  
ATOM   1385  N   SER P 179      -2.975  -6.531  -5.827  0.00  0.00      PROA  
ATOM   1386  HN  SER P 179      -3.343  -6.393  -4.911  0.00  0.00      PROA  
ATOM   1387  CA  SER P 179      -1.983  -7.614  -6.105  0.00  0.00      PROA  
ATOM   1388  HA  SER P 179      -1.182  -7.173  -6.681  0.00  0.00      PROA  
ATOM   1389  CB  SER P 179      -1.487  -8.118  -4.705  0.00  0.00      PROA  
ATOM   1390  HB1 SER P 179      -0.856  -9.015  -4.879  0.00  0.00      PROA  
ATOM   1391  HB2 SER P 179      -2.413  -8.401  -4.161  0.00  0.00      PROA  
ATOM   1392  OG  SER P 179      -0.617  -7.269  -3.991  0.00  0.00      PROA  
ATOM   1393  HG1 SER P 179      -1.158  -6.714  -3.424  0.00  0.00      PROA  
ATOM   1394  C   SER P 179      -2.640  -8.850  -6.796  0.00  0.00      PROA  
ATOM   1395  O   SER P 179      -1.927  -9.676  -7.420  0.00  0.00      PROA  
ATOM   1396  N   PHE P 180      -4.010  -8.966  -6.622  0.00  0.00      PROA  
ATOM   1397  HN  PHE P 180      -4.459  -8.375  -5.957  0.00  0.00      PROA  
ATOM   1398  CA  PHE P 180      -4.814  -9.887  -7.344  0.00  0.00      PROA  
ATOM   1399  HA  PHE P 180      -4.225 -10.793  -7.353  0.00  0.00      PROA  
ATOM   1400  CB  PHE P 180      -6.128  -9.918  -6.562  0.00  0.00      PROA  
ATOM   1401  HB1 PHE P 180      -6.590  -8.946  -6.285  0.00  0.00      PROA  
ATOM   1402  HB2 PHE P 180      -5.810 -10.397  -5.611  0.00  0.00      PROA  
ATOM   1403  CG  PHE P 180      -7.299 -10.702  -7.130  0.00  0.00      PROA  
ATOM   1404  CD1 PHE P 180      -7.095 -11.821  -8.029  0.00  0.00      PROA  
ATOM   1405  HD1 PHE P 180      -6.116 -11.910  -8.475  0.00  0.00      PROA  
ATOM   1406  CE1 PHE P 180      -8.137 -12.580  -8.474  0.00  0.00      PROA  
ATOM   1407  HE1 PHE P 180      -7.917 -13.346  -9.202  0.00  0.00      PROA  
ATOM   1408  CZ  PHE P 180      -9.445 -12.259  -8.104  0.00  0.00      PROA  
ATOM   1409  HZ  PHE P 180     -10.348 -12.687  -8.512  0.00  0.00      PROA  
ATOM   1410  CD2 PHE P 180      -8.645 -10.367  -6.845  0.00  0.00      PROA  
ATOM   1411  HD2 PHE P 180      -8.821  -9.517  -6.202  0.00  0.00      PROA  
ATOM   1412  CE2 PHE P 180      -9.684 -11.113  -7.385  0.00  0.00      PROA  
ATOM   1413  HE2 PHE P 180     -10.704 -10.902  -7.102  0.00  0.00      PROA  
ATOM   1414  C   PHE P 180      -4.985  -9.422  -8.841  0.00  0.00      PROA  
ATOM   1415  O   PHE P 180      -4.845 -10.236  -9.812  0.00  0.00      PROA  
ATOM   1416  N   GLU P 181      -5.225  -8.145  -9.047  0.00  0.00      PROA  
ATOM   1417  HN  GLU P 181      -5.358  -7.524  -8.279  0.00  0.00      PROA  
ATOM   1418  CA  GLU P 181      -5.366  -7.664 -10.392  0.00  0.00      PROA  
ATOM   1419  HA  GLU P 181      -6.139  -8.282 -10.824  0.00  0.00      PROA  
ATOM   1420  CB  GLU P 181      -5.844  -6.185 -10.412  0.00  0.00      PROA  
ATOM   1421  HB1 GLU P 181      -5.229  -5.542  -9.747  0.00  0.00      PROA  
ATOM   1422  HB2 GLU P 181      -6.787  -6.265  -9.830  0.00  0.00      PROA  
ATOM   1423  CG  GLU P 181      -6.264  -5.617 -11.821  0.00  0.00      PROA  
ATOM   1424  HG1 GLU P 181      -7.355  -5.671 -12.020  0.00  0.00      PROA  
ATOM   1425  HG2 GLU P 181      -5.780  -6.280 -12.570  0.00  0.00      PROA  
ATOM   1426  CD  GLU P 181      -5.792  -4.209 -12.039  0.00  0.00      PROA  
ATOM   1427  OE1 GLU P 181      -4.550  -4.022 -12.282  0.00  0.00      PROA  
ATOM   1428  OE2 GLU P 181      -6.643  -3.316 -11.938  0.00  0.00      PROA  
ATOM   1429  C   GLU P 181      -4.078  -7.829 -11.245  0.00  0.00      PROA  
ATOM   1430  O   GLU P 181      -4.073  -8.258 -12.358  0.00  0.00      PROA  
ATOM   1431  N   LEU P 182      -2.921  -7.574 -10.645  0.00  0.00      PROA  
ATOM   1432  HN  LEU P 182      -2.949  -7.249  -9.703  0.00  0.00      PROA  
ATOM   1433  CA  LEU P 182      -1.628  -7.729 -11.153  0.00  0.00      PROA  
ATOM   1434  HA  LEU P 182      -1.596  -7.183 -12.084  0.00  0.00      PROA  
ATOM   1435  CB  LEU P 182      -0.672  -6.984 -10.185  0.00  0.00      PROA  
ATOM   1436  HB1 LEU P 182      -0.813  -7.461  -9.191  0.00  0.00      PROA  
ATOM   1437  HB2 LEU P 182      -1.139  -5.977 -10.238  0.00  0.00      PROA  
ATOM   1438  CG  LEU P 182       0.830  -6.894 -10.544  0.00  0.00      PROA  
ATOM   1439  HG  LEU P 182       1.232  -7.924 -10.653  0.00  0.00      PROA  
ATOM   1440  CD1 LEU P 182       1.066  -6.299 -11.944  0.00  0.00      PROA  
ATOM   1441 HD11 LEU P 182       2.141  -6.505 -12.134  0.00  0.00      PROA  
ATOM   1442 HD12 LEU P 182       0.820  -5.216 -11.954  0.00  0.00      PROA  
ATOM   1443 HD13 LEU P 182       0.569  -6.852 -12.769  0.00  0.00      PROA  
ATOM   1444  CD2 LEU P 182       1.583  -6.138  -9.492  0.00  0.00      PROA  
ATOM   1445 HD21 LEU P 182       1.357  -6.616  -8.515  0.00  0.00      PROA  
ATOM   1446 HD22 LEU P 182       1.354  -5.051  -9.509  0.00  0.00      PROA  
ATOM   1447 HD23 LEU P 182       2.634  -6.357  -9.776  0.00  0.00      PROA  
ATOM   1448  C   LEU P 182      -1.192  -9.075 -11.511  0.00  0.00      PROA  
ATOM   1449  O   LEU P 182      -0.643  -9.354 -12.579  0.00  0.00      PROA  
ATOM   1450  N   VAL P 183      -1.574 -10.053 -10.677  0.00  0.00      PROA  
ATOM   1451  HN  VAL P 183      -2.148  -9.780  -9.908  0.00  0.00      PROA  
ATOM   1452  CA  VAL P 183      -1.418 -11.490 -11.015  0.00  0.00      PROA  
ATOM   1453  HA  VAL P 183      -0.436 -11.552 -11.460  0.00  0.00      PROA  
ATOM   1454  CB  VAL P 183      -1.321 -12.317  -9.789  0.00  0.00      PROA  
ATOM   1455  HB  VAL P 183      -0.574 -11.879  -9.092  0.00  0.00      PROA  
ATOM   1456  CG1 VAL P 183      -2.736 -12.396  -9.059  0.00  0.00      PROA  
ATOM   1457 HG11 VAL P 183      -3.500 -12.924  -9.669  0.00  0.00      PROA  
ATOM   1458 HG12 VAL P 183      -3.026 -11.362  -8.776  0.00  0.00      PROA  
ATOM   1459 HG13 VAL P 183      -2.619 -13.006  -8.138  0.00  0.00      PROA  
ATOM   1460  CG2 VAL P 183      -0.749 -13.733 -10.079  0.00  0.00      PROA  
ATOM   1461 HG21 VAL P 183      -0.681 -14.309  -9.131  0.00  0.00      PROA  
ATOM   1462 HG22 VAL P 183       0.278 -13.694 -10.501  0.00  0.00      PROA  
ATOM   1463 HG23 VAL P 183      -1.389 -14.260 -10.819  0.00  0.00      PROA  
ATOM   1464  C   VAL P 183      -2.413 -12.078 -12.036  0.00  0.00      PROA  
ATOM   1465  O   VAL P 183      -2.007 -12.902 -12.867  0.00  0.00      PROA  
ATOM   1466  N   VAL P 184      -3.677 -11.634 -12.193  0.00  0.00      PROA  
ATOM   1467  HN  VAL P 184      -3.972 -10.901 -11.586  0.00  0.00      PROA  
ATOM   1468  CA  VAL P 184      -4.558 -12.163 -13.247  0.00  0.00      PROA  
ATOM   1469  HA  VAL P 184      -4.386 -13.223 -13.357  0.00  0.00      PROA  
ATOM   1470  CB  VAL P 184      -6.070 -11.988 -13.048  0.00  0.00      PROA  
ATOM   1471  HB  VAL P 184      -6.400 -10.929 -12.995  0.00  0.00      PROA  
ATOM   1472  CG1 VAL P 184      -6.963 -12.708 -14.111  0.00  0.00      PROA  
ATOM   1473 HG11 VAL P 184      -6.706 -13.788 -14.139  0.00  0.00      PROA  
ATOM   1474 HG12 VAL P 184      -6.881 -12.268 -15.128  0.00  0.00      PROA  
ATOM   1475 HG13 VAL P 184      -7.952 -12.457 -13.670  0.00  0.00      PROA  
ATOM   1476  CG2 VAL P 184      -6.449 -12.507 -11.616  0.00  0.00      PROA  
ATOM   1477 HG21 VAL P 184      -7.554 -12.531 -11.509  0.00  0.00      PROA  
ATOM   1478 HG22 VAL P 184      -6.098 -11.921 -10.740  0.00  0.00      PROA  
ATOM   1479 HG23 VAL P 184      -6.014 -13.529 -11.627  0.00  0.00      PROA  
ATOM   1480  C   VAL P 184      -4.132 -11.516 -14.538  0.00  0.00      PROA  
ATOM   1481  O   VAL P 184      -4.086 -12.155 -15.567  0.00  0.00      PROA  
ATOM   1482  N   ARG P 185      -3.589 -10.297 -14.525  0.00  0.00      PROA  
ATOM   1483  HN  ARG P 185      -3.646  -9.633 -13.784  0.00  0.00      PROA  
ATOM   1484  CA  ARG P 185      -2.913  -9.695 -15.625  0.00  0.00      PROA  
ATOM   1485  HA  ARG P 185      -3.533  -9.731 -16.509  0.00  0.00      PROA  
ATOM   1486  CB  ARG P 185      -2.665  -8.142 -15.403  0.00  0.00      PROA  
ATOM   1487  HB1 ARG P 185      -1.864  -7.822 -16.103  0.00  0.00      PROA  
ATOM   1488  HB2 ARG P 185      -2.222  -8.006 -14.393  0.00  0.00      PROA  
ATOM   1489  CG  ARG P 185      -4.028  -7.315 -15.426  0.00  0.00      PROA  
ATOM   1490  HG1 ARG P 185      -4.726  -7.824 -14.728  0.00  0.00      PROA  
ATOM   1491  HG2 ARG P 185      -4.344  -7.316 -16.492  0.00  0.00      PROA  
ATOM   1492  CD  ARG P 185      -3.790  -5.842 -15.140  0.00  0.00      PROA  
ATOM   1493  HD1 ARG P 185      -3.165  -5.818 -14.222  0.00  0.00      PROA  
ATOM   1494  HD2 ARG P 185      -4.727  -5.312 -14.868  0.00  0.00      PROA  
ATOM   1495  NE  ARG P 185      -3.124  -5.213 -16.326  0.00  0.00      PROA  
ATOM   1496  HE  ARG P 185      -3.604  -5.280 -17.201  0.00  0.00      PROA  
ATOM   1497  CZ  ARG P 185      -1.808  -4.931 -16.316  0.00  0.00      PROA  
ATOM   1498  NH1 ARG P 185      -0.982  -5.121 -15.346  0.00  0.00      PROA  
ATOM   1499 HH11 ARG P 185      -1.404  -5.120 -14.440  0.00  0.00      PROA  
ATOM   1500 HH12 ARG P 185      -0.015  -4.882 -15.435  0.00  0.00      PROA  
ATOM   1501  NH2 ARG P 185      -1.358  -4.556 -17.486  0.00  0.00      PROA  
ATOM   1502 HH21 ARG P 185      -1.922  -4.775 -18.283  0.00  0.00      PROA  
ATOM   1503 HH22 ARG P 185      -0.393  -4.654 -17.726  0.00  0.00      PROA  
ATOM   1504  C   ARG P 185      -1.708 -10.426 -16.032  0.00  0.00      PROA  
ATOM   1505  O   ARG P 185      -1.595 -10.766 -17.208  0.00  0.00      PROA  
ATOM   1506  N   PHE P 186      -0.784 -10.894 -15.148  0.00  0.00      PROA  
ATOM   1507  HN  PHE P 186      -0.738 -10.447 -14.258  0.00  0.00      PROA  
ATOM   1508  CA  PHE P 186       0.434 -11.625 -15.560  0.00  0.00      PROA  
ATOM   1509  HA  PHE P 186       1.002 -10.978 -16.211  0.00  0.00      PROA  
ATOM   1510  CB  PHE P 186       1.132 -11.966 -14.238  0.00  0.00      PROA  
ATOM   1511  HB1 PHE P 186       0.524 -12.572 -13.533  0.00  0.00      PROA  
ATOM   1512  HB2 PHE P 186       1.376 -11.026 -13.700  0.00  0.00      PROA  
ATOM   1513  CG  PHE P 186       2.552 -12.612 -14.450  0.00  0.00      PROA  
ATOM   1514  CD1 PHE P 186       2.868 -13.863 -13.843  0.00  0.00      PROA  
ATOM   1515  HD1 PHE P 186       2.108 -14.446 -13.345  0.00  0.00      PROA  
ATOM   1516  CE1 PHE P 186       4.178 -14.413 -13.931  0.00  0.00      PROA  
ATOM   1517  HE1 PHE P 186       4.313 -15.397 -13.507  0.00  0.00      PROA  
ATOM   1518  CZ  PHE P 186       5.128 -13.669 -14.687  0.00  0.00      PROA  
ATOM   1519  HZ  PHE P 186       6.055 -14.165 -14.935  0.00  0.00      PROA  
ATOM   1520  CD2 PHE P 186       3.547 -11.890 -15.166  0.00  0.00      PROA  
ATOM   1521  HD2 PHE P 186       3.390 -10.930 -15.635  0.00  0.00      PROA  
ATOM   1522  CE2 PHE P 186       4.856 -12.411 -15.253  0.00  0.00      PROA  
ATOM   1523  HE2 PHE P 186       5.625 -11.908 -15.819  0.00  0.00      PROA  
ATOM   1524  C   PHE P 186       0.052 -12.978 -16.089  0.00  0.00      PROA  
ATOM   1525  O   PHE P 186       0.723 -13.459 -17.009  0.00  0.00      PROA  
ATOM   1526  N   PHE P 187      -1.033 -13.634 -15.544  0.00  0.00      PROA  
ATOM   1527  HN  PHE P 187      -1.540 -13.148 -14.837  0.00  0.00      PROA  
ATOM   1528  CA  PHE P 187      -1.570 -14.908 -16.065  0.00  0.00      PROA  
ATOM   1529  HA  PHE P 187      -0.731 -15.576 -15.931  0.00  0.00      PROA  
ATOM   1530  CB  PHE P 187      -2.839 -15.366 -15.305  0.00  0.00      PROA  
ATOM   1531  HB1 PHE P 187      -3.588 -14.556 -15.431  0.00  0.00      PROA  
ATOM   1532  HB2 PHE P 187      -2.511 -15.466 -14.248  0.00  0.00      PROA  
ATOM   1533  CG  PHE P 187      -3.417 -16.595 -15.859  0.00  0.00      PROA  
ATOM   1534  CD1 PHE P 187      -4.668 -16.558 -16.565  0.00  0.00      PROA  
ATOM   1535  HD1 PHE P 187      -5.303 -15.685 -16.540  0.00  0.00      PROA  
ATOM   1536  CE1 PHE P 187      -5.271 -17.797 -17.080  0.00  0.00      PROA  
ATOM   1537  HE1 PHE P 187      -6.304 -17.913 -17.373  0.00  0.00      PROA  
ATOM   1538  CZ  PHE P 187      -4.572 -19.042 -16.854  0.00  0.00      PROA  
ATOM   1539  HZ  PHE P 187      -5.002 -19.997 -17.119  0.00  0.00      PROA  
ATOM   1540  CD2 PHE P 187      -2.767 -17.845 -15.813  0.00  0.00      PROA  
ATOM   1541  HD2 PHE P 187      -1.759 -17.867 -15.428  0.00  0.00      PROA  
ATOM   1542  CE2 PHE P 187      -3.303 -19.005 -16.307  0.00  0.00      PROA  
ATOM   1543  HE2 PHE P 187      -2.748 -19.901 -16.073  0.00  0.00      PROA  
ATOM   1544  C   PHE P 187      -1.963 -14.628 -17.612  0.00  0.00      PROA  
ATOM   1545  O   PHE P 187      -1.755 -15.391 -18.521  0.00  0.00      PROA  
ATOM   1546  N   ALA P 188      -2.565 -13.453 -17.907  0.00  0.00      PROA  
ATOM   1547  HN  ALA P 188      -2.497 -12.701 -17.256  0.00  0.00      PROA  
ATOM   1548  CA  ALA P 188      -3.019 -13.289 -19.256  0.00  0.00      PROA  
ATOM   1549  HA  ALA P 188      -3.327 -14.211 -19.727  0.00  0.00      PROA  
ATOM   1550  CB  ALA P 188      -4.254 -12.418 -19.150  0.00  0.00      PROA  
ATOM   1551  HB1 ALA P 188      -4.691 -12.316 -20.166  0.00  0.00      PROA  
ATOM   1552  HB2 ALA P 188      -4.043 -11.429 -18.689  0.00  0.00      PROA  
ATOM   1553  HB3 ALA P 188      -4.901 -13.125 -18.587  0.00  0.00      PROA  
ATOM   1554  C   ALA P 188      -2.086 -12.609 -20.210  0.00  0.00      PROA  
ATOM   1555  O   ALA P 188      -2.463 -12.639 -21.411  0.00  0.00      PROA  
ATOM   1556  N   CYS P 189      -1.021 -11.918 -19.708  0.00  0.00      PROA  
ATOM   1557  HN  CYS P 189      -0.876 -11.803 -18.728  0.00  0.00      PROA  
ATOM   1558  CA  CYS P 189      -0.185 -11.093 -20.466  0.00  0.00      PROA  
ATOM   1559  HA  CYS P 189      -0.803 -10.270 -20.794  0.00  0.00      PROA  
ATOM   1560  CB  CYS P 189       0.922 -10.495 -19.534  0.00  0.00      PROA  
ATOM   1561  HB1 CYS P 189       0.476 -10.277 -18.540  0.00  0.00      PROA  
ATOM   1562  HB2 CYS P 189       1.136  -9.501 -19.982  0.00  0.00      PROA  
ATOM   1563  SG  CYS P 189       2.396 -11.456 -19.228  0.00  0.00      PROA  
ATOM   1564  HG1 CYS P 189       2.116 -12.370 -18.311  0.00  0.00      PROA  
ATOM   1565  C   CYS P 189       0.413 -11.761 -21.720  0.00  0.00      PROA  
ATOM   1566  O   CYS P 189       0.714 -12.959 -21.713  0.00  0.00      PROA  
ATOM   1567  N   PRO P 190       0.571 -10.958 -22.765  0.00  0.00      PROA  
ATOM   1568  CD  PRO P 190      -0.309  -9.804 -23.099  0.00  0.00      PROA  
ATOM   1569  HD1 PRO P 190      -0.186  -8.907 -22.455  0.00  0.00      PROA  
ATOM   1570  HD2 PRO P 190      -1.390 -10.027 -23.227  0.00  0.00      PROA  
ATOM   1571  CA  PRO P 190       1.405 -11.387 -23.968  0.00  0.00      PROA  
ATOM   1572  HA  PRO P 190       1.254 -12.453 -24.055  0.00  0.00      PROA  
ATOM   1573  CB  PRO P 190       0.859 -10.598 -25.097  0.00  0.00      PROA  
ATOM   1574  HB1 PRO P 190      -0.016 -11.112 -25.550  0.00  0.00      PROA  
ATOM   1575  HB2 PRO P 190       1.606 -10.375 -25.888  0.00  0.00      PROA  
ATOM   1576  CG  PRO P 190       0.276  -9.278 -24.394  0.00  0.00      PROA  
ATOM   1577  HG1 PRO P 190       1.080  -8.513 -24.345  0.00  0.00      PROA  
ATOM   1578  HG2 PRO P 190      -0.547  -8.886 -25.029  0.00  0.00      PROA  
ATOM   1579  C   PRO P 190       2.867 -11.048 -23.727  0.00  0.00      PROA  
ATOM   1580  O   PRO P 190       3.244  -9.904 -24.039  0.00  0.00      PROA  
ATOM   1581  N   SER P 191       3.689 -11.947 -23.150  0.00  0.00      PROA  
ATOM   1582  HN  SER P 191       3.258 -12.812 -22.906  0.00  0.00      PROA  
ATOM   1583  CA  SER P 191       5.136 -11.906 -22.931  0.00  0.00      PROA  
ATOM   1584  HA  SER P 191       5.545 -12.896 -23.071  0.00  0.00      PROA  
ATOM   1585  CB  SER P 191       5.854 -11.137 -24.025  0.00  0.00      PROA  
ATOM   1586  HB1 SER P 191       5.646 -10.048 -24.104  0.00  0.00      PROA  
ATOM   1587  HB2 SER P 191       5.664 -11.528 -25.048  0.00  0.00      PROA  
ATOM   1588  OG  SER P 191       7.226 -11.308 -23.891  0.00  0.00      PROA  
ATOM   1589  HG1 SER P 191       7.666 -10.728 -24.517  0.00  0.00      PROA  
ATOM   1590  C   SER P 191       5.444 -11.556 -21.517  0.00  0.00      PROA  
ATOM   1591  O   SER P 191       5.199 -10.414 -21.179  0.00  0.00      PROA  
ATOM   1592  N   LYS P 192       5.979 -12.482 -20.647  0.00  0.00      PROA  
ATOM   1593  HN  LYS P 192       6.390 -13.299 -21.045  0.00  0.00      PROA  
ATOM   1594  CA  LYS P 192       6.327 -12.222 -19.228  0.00  0.00      PROA  
ATOM   1595  HA  LYS P 192       5.473 -11.724 -18.792  0.00  0.00      PROA  
ATOM   1596  CB  LYS P 192       6.590 -13.602 -18.464  0.00  0.00      PROA  
ATOM   1597  HB1 LYS P 192       7.050 -13.550 -17.454  0.00  0.00      PROA  
ATOM   1598  HB2 LYS P 192       7.161 -14.290 -19.124  0.00  0.00      PROA  
ATOM   1599  CG  LYS P 192       5.211 -14.328 -18.287  0.00  0.00      PROA  
ATOM   1600  HG1 LYS P 192       4.852 -14.553 -19.314  0.00  0.00      PROA  
ATOM   1601  HG2 LYS P 192       4.476 -13.675 -17.768  0.00  0.00      PROA  
ATOM   1602  CD  LYS P 192       5.338 -15.698 -17.525  0.00  0.00      PROA  
ATOM   1603  HD1 LYS P 192       6.012 -15.625 -16.644  0.00  0.00      PROA  
ATOM   1604  HD2 LYS P 192       5.940 -16.416 -18.122  0.00  0.00      PROA  
ATOM   1605  CE  LYS P 192       3.974 -16.267 -17.138  0.00  0.00      PROA  
ATOM   1606  HE1 LYS P 192       3.346 -15.540 -16.582  0.00  0.00      PROA  
ATOM   1607  HE2 LYS P 192       4.079 -17.237 -16.606  0.00  0.00      PROA  
ATOM   1608  NZ  LYS P 192       3.092 -16.486 -18.288  0.00  0.00      PROA  
ATOM   1609  HZ1 LYS P 192       2.226 -16.987 -18.006  0.00  0.00      PROA  
ATOM   1610  HZ2 LYS P 192       3.667 -16.884 -19.058  0.00  0.00      PROA  
ATOM   1611  HZ3 LYS P 192       2.703 -15.605 -18.681  0.00  0.00      PROA  
ATOM   1612  C   LYS P 192       7.538 -11.261 -19.078  0.00  0.00      PROA  
ATOM   1613  O   LYS P 192       7.583 -10.416 -18.210  0.00  0.00      PROA  
ATOM   1614  N   THR P 193       8.414 -11.315 -20.042  0.00  0.00      PROA  
ATOM   1615  HN  THR P 193       8.207 -12.131 -20.576  0.00  0.00      PROA  
ATOM   1616  CA  THR P 193       9.584 -10.529 -20.377  0.00  0.00      PROA  
ATOM   1617  HA  THR P 193      10.453 -10.631 -19.744  0.00  0.00      PROA  
ATOM   1618  CB  THR P 193      10.121 -10.988 -21.742  0.00  0.00      PROA  
ATOM   1619  HB  THR P 193       9.472 -10.633 -22.571  0.00  0.00      PROA  
ATOM   1620  OG1 THR P 193      10.247 -12.388 -21.864  0.00  0.00      PROA  
ATOM   1621  HG1 THR P 193       9.362 -12.754 -21.927  0.00  0.00      PROA  
ATOM   1622  CG2 THR P 193      11.592 -10.516 -21.799  0.00  0.00      PROA  
ATOM   1623 HG21 THR P 193      11.983 -10.875 -22.775  0.00  0.00      PROA  
ATOM   1624 HG22 THR P 193      12.317 -10.959 -21.084  0.00  0.00      PROA  
ATOM   1625 HG23 THR P 193      11.611  -9.406 -21.758  0.00  0.00      PROA  
ATOM   1626  C   THR P 193       9.306  -9.053 -20.564  0.00  0.00      PROA  
ATOM   1627  O   THR P 193       9.848  -8.106 -19.912  0.00  0.00      PROA  
ATOM   1628  N   ASP P 194       8.314  -8.770 -21.385  0.00  0.00      PROA  
ATOM   1629  HN  ASP P 194       7.807  -9.487 -21.857  0.00  0.00      PROA  
ATOM   1630  CA  ASP P 194       7.729  -7.495 -21.582  0.00  0.00      PROA  
ATOM   1631  HA  ASP P 194       8.552  -6.839 -21.825  0.00  0.00      PROA  
ATOM   1632  CB  ASP P 194       6.865  -7.381 -22.830  0.00  0.00      PROA  
ATOM   1633  HB1 ASP P 194       6.212  -6.488 -22.929  0.00  0.00      PROA  
ATOM   1634  HB2 ASP P 194       6.173  -8.248 -22.887  0.00  0.00      PROA  
ATOM   1635  CG  ASP P 194       7.619  -7.446 -24.151  0.00  0.00      PROA  
ATOM   1636  OD1 ASP P 194       6.914  -7.253 -25.195  0.00  0.00      PROA  
ATOM   1637  OD2 ASP P 194       8.857  -7.765 -24.221  0.00  0.00      PROA  
ATOM   1638  C   ASP P 194       7.043  -6.934 -20.341  0.00  0.00      PROA  
ATOM   1639  O   ASP P 194       7.370  -5.830 -19.891  0.00  0.00      PROA  
ATOM   1640  N   PHE P 195       6.043  -7.722 -19.779  0.00  0.00      PROA  
ATOM   1641  HN  PHE P 195       5.817  -8.601 -20.193  0.00  0.00      PROA  
ATOM   1642  CA  PHE P 195       5.338  -7.406 -18.520  0.00  0.00      PROA  
ATOM   1643  HA  PHE P 195       4.790  -6.500 -18.731  0.00  0.00      PROA  
ATOM   1644  CB  PHE P 195       4.414  -8.635 -18.260  0.00  0.00      PROA  
ATOM   1645  HB1 PHE P 195       4.954  -9.527 -17.876  0.00  0.00      PROA  
ATOM   1646  HB2 PHE P 195       4.033  -9.002 -19.237  0.00  0.00      PROA  
ATOM   1647  CG  PHE P 195       3.324  -8.307 -17.393  0.00  0.00      PROA  
ATOM   1648  CD1 PHE P 195       3.370  -8.515 -15.959  0.00  0.00      PROA  
ATOM   1649  HD1 PHE P 195       4.348  -8.836 -15.630  0.00  0.00      PROA  
ATOM   1650  CE1 PHE P 195       2.235  -8.269 -15.144  0.00  0.00      PROA  
ATOM   1651  HE1 PHE P 195       2.401  -8.217 -14.078  0.00  0.00      PROA  
ATOM   1652  CZ  PHE P 195       1.072  -7.908 -15.707  0.00  0.00      PROA  
ATOM   1653  HZ  PHE P 195       0.266  -7.608 -15.054  0.00  0.00      PROA  
ATOM   1654  CD2 PHE P 195       2.039  -7.871 -17.957  0.00  0.00      PROA  
ATOM   1655  HD2 PHE P 195       1.945  -7.771 -19.029  0.00  0.00      PROA  
ATOM   1656  CE2 PHE P 195       0.976  -7.597 -17.104  0.00  0.00      PROA  
ATOM   1657  HE2 PHE P 195       0.003  -7.293 -17.460  0.00  0.00      PROA  
ATOM   1658  C   PHE P 195       6.183  -7.023 -17.292  0.00  0.00      PROA  
ATOM   1659  O   PHE P 195       5.826  -6.015 -16.685  0.00  0.00      PROA  
ATOM   1660  N   PHE P 196       7.361  -7.687 -17.076  0.00  0.00      PROA  
ATOM   1661  HN  PHE P 196       7.608  -8.403 -17.724  0.00  0.00      PROA  
ATOM   1662  CA  PHE P 196       8.329  -7.201 -16.150  0.00  0.00      PROA  
ATOM   1663  HA  PHE P 196       7.794  -7.073 -15.220  0.00  0.00      PROA  
ATOM   1664  CB  PHE P 196       9.517  -8.267 -15.982  0.00  0.00      PROA  
ATOM   1665  HB1 PHE P 196       9.957  -8.405 -16.993  0.00  0.00      PROA  
ATOM   1666  HB2 PHE P 196       9.110  -9.202 -15.540  0.00  0.00      PROA  
ATOM   1667  CG  PHE P 196      10.719  -7.724 -15.179  0.00  0.00      PROA  
ATOM   1668  CD1 PHE P 196      11.977  -7.548 -15.738  0.00  0.00      PROA  
ATOM   1669  HD1 PHE P 196      12.224  -7.644 -16.785  0.00  0.00      PROA  
ATOM   1670  CE1 PHE P 196      13.093  -7.310 -14.975  0.00  0.00      PROA  
ATOM   1671  HE1 PHE P 196      14.075  -7.215 -15.415  0.00  0.00      PROA  
ATOM   1672  CZ  PHE P 196      13.020  -7.185 -13.578  0.00  0.00      PROA  
ATOM   1673  HZ  PHE P 196      13.899  -6.901 -13.019  0.00  0.00      PROA  
ATOM   1674  CD2 PHE P 196      10.656  -7.585 -13.777  0.00  0.00      PROA  
ATOM   1675  HD2 PHE P 196       9.755  -7.813 -13.227  0.00  0.00      PROA  
ATOM   1676  CE2 PHE P 196      11.760  -7.274 -12.995  0.00  0.00      PROA  
ATOM   1677  HE2 PHE P 196      11.623  -7.064 -11.945  0.00  0.00      PROA  
ATOM   1678  C   PHE P 196       8.905  -5.810 -16.447  0.00  0.00      PROA  
ATOM   1679  O   PHE P 196       9.110  -5.014 -15.560  0.00  0.00      PROA  
ATOM   1680  N   LYS P 197       9.143  -5.455 -17.724  0.00  0.00      PROA  
ATOM   1681  HN  LYS P 197       9.022  -6.118 -18.458  0.00  0.00      PROA  
ATOM   1682  CA  LYS P 197       9.775  -4.221 -18.028  0.00  0.00      PROA  
ATOM   1683  HA  LYS P 197      10.409  -3.911 -17.211  0.00  0.00      PROA  
ATOM   1684  CB  LYS P 197      10.861  -4.355 -19.054  0.00  0.00      PROA  
ATOM   1685  HB1 LYS P 197      11.290  -3.396 -19.416  0.00  0.00      PROA  
ATOM   1686  HB2 LYS P 197      10.384  -4.739 -19.981  0.00  0.00      PROA  
ATOM   1687  CG  LYS P 197      12.068  -5.306 -18.720  0.00  0.00      PROA  
ATOM   1688  HG1 LYS P 197      11.633  -6.293 -18.454  0.00  0.00      PROA  
ATOM   1689  HG2 LYS P 197      12.421  -4.800 -17.796  0.00  0.00      PROA  
ATOM   1690  CD  LYS P 197      13.137  -5.522 -19.767  0.00  0.00      PROA  
ATOM   1691  HD1 LYS P 197      14.034  -6.031 -19.354  0.00  0.00      PROA  
ATOM   1692  HD2 LYS P 197      13.447  -4.507 -20.093  0.00  0.00      PROA  
ATOM   1693  CE  LYS P 197      12.623  -6.270 -21.051  0.00  0.00      PROA  
ATOM   1694  HE1 LYS P 197      11.637  -5.834 -21.319  0.00  0.00      PROA  
ATOM   1695  HE2 LYS P 197      12.405  -7.359 -21.012  0.00  0.00      PROA  
ATOM   1696  NZ  LYS P 197      13.578  -5.998 -22.172  0.00  0.00      PROA  
ATOM   1697  HZ1 LYS P 197      14.487  -6.284 -21.755  0.00  0.00      PROA  
ATOM   1698  HZ2 LYS P 197      13.569  -4.979 -22.381  0.00  0.00      PROA  
ATOM   1699  HZ3 LYS P 197      13.253  -6.507 -23.019  0.00  0.00      PROA  
ATOM   1700  C   LYS P 197       8.804  -3.132 -18.298  0.00  0.00      PROA  
ATOM   1701  O   LYS P 197       9.291  -2.068 -18.590  0.00  0.00      PROA  
ATOM   1702  N   ASN P 198       7.492  -3.369 -18.426  0.00  0.00      PROA  
ATOM   1703  HN  ASN P 198       7.077  -4.250 -18.211  0.00  0.00      PROA  
ATOM   1704  CA  ASN P 198       6.452  -2.324 -18.539  0.00  0.00      PROA  
ATOM   1705  HA  ASN P 198       6.693  -1.747 -19.419  0.00  0.00      PROA  
ATOM   1706  CB  ASN P 198       5.012  -2.987 -18.710  0.00  0.00      PROA  
ATOM   1707  HB1 ASN P 198       4.787  -3.473 -17.736  0.00  0.00      PROA  
ATOM   1708  HB2 ASN P 198       5.100  -3.822 -19.438  0.00  0.00      PROA  
ATOM   1709  CG  ASN P 198       3.968  -1.981 -19.019  0.00  0.00      PROA  
ATOM   1710  OD1 ASN P 198       3.184  -1.715 -18.124  0.00  0.00      PROA  
ATOM   1711  ND2 ASN P 198       3.834  -1.376 -20.226  0.00  0.00      PROA  
ATOM   1712 HD21 ASN P 198       2.983  -0.864 -20.342  0.00  0.00      PROA  
ATOM   1713 HD22 ASN P 198       4.559  -1.507 -20.901  0.00  0.00      PROA  
ATOM   1714  C   ASN P 198       6.461  -1.268 -17.345  0.00  0.00      PROA  
ATOM   1715  O   ASN P 198       6.518  -1.597 -16.131  0.00  0.00      PROA  
ATOM   1716  N   ILE P 199       6.263   0.077 -17.685  0.00  0.00      PROA  
ATOM   1717  HN  ILE P 199       6.275   0.472 -18.600  0.00  0.00      PROA  
ATOM   1718  CA  ILE P 199       6.054   1.171 -16.778  0.00  0.00      PROA  
ATOM   1719  HA  ILE P 199       6.902   1.088 -16.113  0.00  0.00      PROA  
ATOM   1720  CB  ILE P 199       6.245   2.557 -17.418  0.00  0.00      PROA  
ATOM   1721  HB  ILE P 199       7.305   2.608 -17.747  0.00  0.00      PROA  
ATOM   1722  CG2 ILE P 199       5.272   2.643 -18.663  0.00  0.00      PROA  
ATOM   1723 HG21 ILE P 199       5.308   3.664 -19.100  0.00  0.00      PROA  
ATOM   1724 HG22 ILE P 199       4.202   2.600 -18.370  0.00  0.00      PROA  
ATOM   1725 HG23 ILE P 199       5.482   1.987 -19.535  0.00  0.00      PROA  
ATOM   1726  CG1 ILE P 199       5.992   3.812 -16.410  0.00  0.00      PROA  
ATOM   1727 HG11 ILE P 199       4.936   3.775 -16.068  0.00  0.00      PROA  
ATOM   1728 HG12 ILE P 199       6.144   4.622 -17.154  0.00  0.00      PROA  
ATOM   1729  CD  ILE P 199       6.991   4.009 -15.218  0.00  0.00      PROA  
ATOM   1730  HD1 ILE P 199       7.960   4.412 -15.583  0.00  0.00      PROA  
ATOM   1731  HD2 ILE P 199       7.189   3.008 -14.779  0.00  0.00      PROA  
ATOM   1732  HD3 ILE P 199       6.670   4.666 -14.381  0.00  0.00      PROA  
ATOM   1733  C   ILE P 199       4.824   1.218 -15.837  0.00  0.00      PROA  
ATOM   1734  O   ILE P 199       4.903   1.432 -14.629  0.00  0.00      PROA  
ATOM   1735  N   MET P 200       3.659   0.891 -16.408  0.00  0.00      PROA  
ATOM   1736  HN  MET P 200       3.625   0.649 -17.375  0.00  0.00      PROA  
ATOM   1737  CA  MET P 200       2.416   0.854 -15.647  0.00  0.00      PROA  
ATOM   1738  HA  MET P 200       2.298   1.840 -15.221  0.00  0.00      PROA  
ATOM   1739  CB  MET P 200       1.190   0.406 -16.508  0.00  0.00      PROA  
ATOM   1740  HB1 MET P 200       0.269   0.556 -15.906  0.00  0.00      PROA  
ATOM   1741  HB2 MET P 200       1.258  -0.658 -16.818  0.00  0.00      PROA  
ATOM   1742  CG  MET P 200       1.002   1.208 -17.788  0.00  0.00      PROA  
ATOM   1743  HG1 MET P 200       0.077   0.883 -18.311  0.00  0.00      PROA  
ATOM   1744  HG2 MET P 200       1.821   1.076 -18.527  0.00  0.00      PROA  
ATOM   1745  SD  MET P 200       0.652   3.002 -17.525  0.00  0.00      PROA  
ATOM   1746  CE  MET P 200       0.883   3.240 -19.377  0.00  0.00      PROA  
ATOM   1747  HE1 MET P 200       1.949   3.296 -19.681  0.00  0.00      PROA  
ATOM   1748  HE2 MET P 200       0.442   4.213 -19.684  0.00  0.00      PROA  
ATOM   1749  HE3 MET P 200       0.590   2.407 -20.050  0.00  0.00      PROA  
ATOM   1750  C   MET P 200       2.468  -0.147 -14.502  0.00  0.00      PROA  
ATOM   1751  O   MET P 200       2.102   0.192 -13.381  0.00  0.00      PROA  
ATOM   1752  N   ASN P 201       2.910  -1.431 -14.765  0.00  0.00      PROA  
ATOM   1753  HN  ASN P 201       3.087  -1.733 -15.699  0.00  0.00      PROA  
ATOM   1754  CA  ASN P 201       3.170  -2.522 -13.814  0.00  0.00      PROA  
ATOM   1755  HA  ASN P 201       2.247  -2.772 -13.312  0.00  0.00      PROA  
ATOM   1756  CB  ASN P 201       3.627  -3.832 -14.435  0.00  0.00      PROA  
ATOM   1757  HB1 ASN P 201       3.760  -4.574 -13.619  0.00  0.00      PROA  
ATOM   1758  HB2 ASN P 201       4.667  -3.769 -14.820  0.00  0.00      PROA  
ATOM   1759  CG  ASN P 201       2.672  -4.260 -15.473  0.00  0.00      PROA  
ATOM   1760  OD1 ASN P 201       1.458  -4.021 -15.378  0.00  0.00      PROA  
ATOM   1761  ND2 ASN P 201       3.153  -5.065 -16.509  0.00  0.00      PROA  
ATOM   1762 HD21 ASN P 201       4.057  -5.482 -16.411  0.00  0.00      PROA  
ATOM   1763 HD22 ASN P 201       2.571  -5.123 -17.319  0.00  0.00      PROA  
ATOM   1764  C   ASN P 201       4.212  -2.078 -12.738  0.00  0.00      PROA  
ATOM   1765  O   ASN P 201       4.088  -2.377 -11.534  0.00  0.00      PROA  
ATOM   1766  N   PHE P 202       5.320  -1.359 -13.153  0.00  0.00      PROA  
ATOM   1767  HN  PHE P 202       5.504  -1.124 -14.104  0.00  0.00      PROA  
ATOM   1768  CA  PHE P 202       6.294  -0.792 -12.229  0.00  0.00      PROA  
ATOM   1769  HA  PHE P 202       6.791  -1.542 -11.633  0.00  0.00      PROA  
ATOM   1770  CB  PHE P 202       7.380  -0.085 -13.143  0.00  0.00      PROA  
ATOM   1771  HB1 PHE P 202       6.981   0.500 -13.999  0.00  0.00      PROA  
ATOM   1772  HB2 PHE P 202       7.987  -0.854 -13.667  0.00  0.00      PROA  
ATOM   1773  CG  PHE P 202       8.268   0.748 -12.222  0.00  0.00      PROA  
ATOM   1774  CD1 PHE P 202       9.282   0.101 -11.485  0.00  0.00      PROA  
ATOM   1775  HD1 PHE P 202       9.361  -0.971 -11.594  0.00  0.00      PROA  
ATOM   1776  CE1 PHE P 202      10.202   0.854 -10.827  0.00  0.00      PROA  
ATOM   1777  HE1 PHE P 202      11.028   0.440 -10.268  0.00  0.00      PROA  
ATOM   1778  CZ  PHE P 202      10.123   2.209 -10.727  0.00  0.00      PROA  
ATOM   1779  HZ  PHE P 202      10.850   2.823 -10.218  0.00  0.00      PROA  
ATOM   1780  CD2 PHE P 202       8.220   2.142 -12.230  0.00  0.00      PROA  
ATOM   1781  HD2 PHE P 202       7.401   2.587 -12.775  0.00  0.00      PROA  
ATOM   1782  CE2 PHE P 202       9.128   2.870 -11.435  0.00  0.00      PROA  
ATOM   1783  HE2 PHE P 202       9.031   3.935 -11.286  0.00  0.00      PROA  
ATOM   1784  C   PHE P 202       5.591   0.184 -11.235  0.00  0.00      PROA  
ATOM   1785  O   PHE P 202       5.891   0.062 -10.077  0.00  0.00      PROA  
ATOM   1786  N   ILE P 203       4.590   1.059 -11.658  0.00  0.00      PROA  
ATOM   1787  HN  ILE P 203       4.395   1.075 -12.635  0.00  0.00      PROA  
ATOM   1788  CA  ILE P 203       3.884   1.936 -10.648  0.00  0.00      PROA  
ATOM   1789  HA  ILE P 203       4.658   2.356 -10.023  0.00  0.00      PROA  
ATOM   1790  CB  ILE P 203       3.191   3.152 -11.358  0.00  0.00      PROA  
ATOM   1791  HB  ILE P 203       2.608   2.636 -12.149  0.00  0.00      PROA  
ATOM   1792  CG2 ILE P 203       2.334   3.962 -10.344  0.00  0.00      PROA  
ATOM   1793 HG21 ILE P 203       2.069   4.972 -10.723  0.00  0.00      PROA  
ATOM   1794 HG22 ILE P 203       2.721   4.037  -9.306  0.00  0.00      PROA  
ATOM   1795 HG23 ILE P 203       1.365   3.424 -10.261  0.00  0.00      PROA  
ATOM   1796  CG1 ILE P 203       4.119   4.081 -12.074  0.00  0.00      PROA  
ATOM   1797 HG11 ILE P 203       3.465   4.761 -12.660  0.00  0.00      PROA  
ATOM   1798 HG12 ILE P 203       4.606   3.465 -12.860  0.00  0.00      PROA  
ATOM   1799  CD  ILE P 203       5.101   4.827 -11.149  0.00  0.00      PROA  
ATOM   1800  HD1 ILE P 203       5.268   4.399 -10.137  0.00  0.00      PROA  
ATOM   1801  HD2 ILE P 203       4.746   5.856 -10.924  0.00  0.00      PROA  
ATOM   1802  HD3 ILE P 203       6.142   4.851 -11.535  0.00  0.00      PROA  
ATOM   1803  C   ILE P 203       3.033   1.035  -9.724  0.00  0.00      PROA  
ATOM   1804  O   ILE P 203       2.899   1.364  -8.563  0.00  0.00      PROA  
ATOM   1805  N   ASP P 204       2.527  -0.139 -10.221  0.00  0.00      PROA  
ATOM   1806  HN  ASP P 204       2.456  -0.347 -11.193  0.00  0.00      PROA  
ATOM   1807  CA  ASP P 204       1.601  -0.969  -9.456  0.00  0.00      PROA  
ATOM   1808  HA  ASP P 204       1.003  -0.209  -8.978  0.00  0.00      PROA  
ATOM   1809  CB  ASP P 204       0.840  -2.016 -10.352  0.00  0.00      PROA  
ATOM   1810  HB1 ASP P 204       0.293  -2.676  -9.644  0.00  0.00      PROA  
ATOM   1811  HB2 ASP P 204       1.531  -2.742 -10.832  0.00  0.00      PROA  
ATOM   1812  CG  ASP P 204      -0.035  -1.450 -11.437  0.00  0.00      PROA  
ATOM   1813  OD1 ASP P 204      -0.560  -2.212 -12.251  0.00  0.00      PROA  
ATOM   1814  OD2 ASP P 204      -0.336  -0.268 -11.342  0.00  0.00      PROA  
ATOM   1815  C   ASP P 204       2.369  -1.642  -8.343  0.00  0.00      PROA  
ATOM   1816  O   ASP P 204       1.936  -1.741  -7.221  0.00  0.00      PROA  
ATOM   1817  N   ILE P 205       3.650  -1.946  -8.689  0.00  0.00      PROA  
ATOM   1818  HN  ILE P 205       3.846  -1.927  -9.667  0.00  0.00      PROA  
ATOM   1819  CA  ILE P 205       4.632  -2.495  -7.743  0.00  0.00      PROA  
ATOM   1820  HA  ILE P 205       4.168  -3.181  -7.050  0.00  0.00      PROA  
ATOM   1821  CB  ILE P 205       5.862  -3.102  -8.395  0.00  0.00      PROA  
ATOM   1822  HB  ILE P 205       6.229  -2.411  -9.184  0.00  0.00      PROA  
ATOM   1823  CG2 ILE P 205       7.045  -3.315  -7.362  0.00  0.00      PROA  
ATOM   1824 HG21 ILE P 205       7.580  -2.399  -7.035  0.00  0.00      PROA  
ATOM   1825 HG22 ILE P 205       7.820  -3.916  -7.883  0.00  0.00      PROA  
ATOM   1826 HG23 ILE P 205       6.685  -3.909  -6.495  0.00  0.00      PROA  
ATOM   1827  CG1 ILE P 205       5.436  -4.386  -9.121  0.00  0.00      PROA  
ATOM   1828 HG11 ILE P 205       6.335  -4.811  -9.616  0.00  0.00      PROA  
ATOM   1829 HG12 ILE P 205       4.791  -4.239 -10.013  0.00  0.00      PROA  
ATOM   1830  CD  ILE P 205       4.916  -5.431  -8.212  0.00  0.00      PROA  
ATOM   1831  HD1 ILE P 205       4.730  -6.396  -8.729  0.00  0.00      PROA  
ATOM   1832  HD2 ILE P 205       3.993  -5.122  -7.677  0.00  0.00      PROA  
ATOM   1833  HD3 ILE P 205       5.686  -5.659  -7.444  0.00  0.00      PROA  
ATOM   1834  C   ILE P 205       4.978  -1.377  -6.755  0.00  0.00      PROA  
ATOM   1835  O   ILE P 205       5.026  -1.635  -5.530  0.00  0.00      PROA  
ATOM   1836  N   VAL P 206       5.200  -0.138  -7.171  0.00  0.00      PROA  
ATOM   1837  HN  VAL P 206       5.418  -0.032  -8.138  0.00  0.00      PROA  
ATOM   1838  CA  VAL P 206       5.456   1.000  -6.337  0.00  0.00      PROA  
ATOM   1839  HA  VAL P 206       6.232   0.668  -5.664  0.00  0.00      PROA  
ATOM   1840  CB  VAL P 206       6.049   2.199  -7.099  0.00  0.00      PROA  
ATOM   1841  HB  VAL P 206       5.443   2.426  -8.002  0.00  0.00      PROA  
ATOM   1842  CG1 VAL P 206       6.259   3.390  -6.256  0.00  0.00      PROA  
ATOM   1843 HG11 VAL P 206       6.782   4.105  -6.927  0.00  0.00      PROA  
ATOM   1844 HG12 VAL P 206       6.983   3.227  -5.430  0.00  0.00      PROA  
ATOM   1845 HG13 VAL P 206       5.268   3.857  -6.070  0.00  0.00      PROA  
ATOM   1846  CG2 VAL P 206       7.413   1.637  -7.515  0.00  0.00      PROA  
ATOM   1847 HG21 VAL P 206       7.875   1.346  -6.547  0.00  0.00      PROA  
ATOM   1848 HG22 VAL P 206       8.048   2.448  -7.934  0.00  0.00      PROA  
ATOM   1849 HG23 VAL P 206       7.319   0.726  -8.143  0.00  0.00      PROA  
ATOM   1850  C   VAL P 206       4.300   1.371  -5.400  0.00  0.00      PROA  
ATOM   1851  O   VAL P 206       4.521   1.773  -4.245  0.00  0.00      PROA  
ATOM   1852  N   ALA P 207       3.036   1.149  -5.794  0.00  0.00      PROA  
ATOM   1853  HN  ALA P 207       2.945   1.063  -6.783  0.00  0.00      PROA  
ATOM   1854  CA  ALA P 207       1.847   1.267  -5.039  0.00  0.00      PROA  
ATOM   1855  HA  ALA P 207       1.789   2.264  -4.629  0.00  0.00      PROA  
ATOM   1856  CB  ALA P 207       0.494   1.133  -5.847  0.00  0.00      PROA  
ATOM   1857  HB1 ALA P 207       0.219   0.094  -6.126  0.00  0.00      PROA  
ATOM   1858  HB2 ALA P 207       0.489   1.814  -6.725  0.00  0.00      PROA  
ATOM   1859  HB3 ALA P 207      -0.360   1.425  -5.198  0.00  0.00      PROA  
ATOM   1860  C   ALA P 207       1.889   0.102  -3.935  0.00  0.00      PROA  
ATOM   1861  O   ALA P 207       1.451   0.277  -2.805  0.00  0.00      PROA  
ATOM   1862  N   ILE P 208       2.218  -1.076  -4.403  0.00  0.00      PROA  
ATOM   1863  HN  ILE P 208       2.557  -1.137  -5.339  0.00  0.00      PROA  
ATOM   1864  CA  ILE P 208       2.217  -2.312  -3.561  0.00  0.00      PROA  
ATOM   1865  HA  ILE P 208       1.243  -2.405  -3.103  0.00  0.00      PROA  
ATOM   1866  CB  ILE P 208       2.092  -3.505  -4.514  0.00  0.00      PROA  
ATOM   1867  HB  ILE P 208       2.753  -3.256  -5.372  0.00  0.00      PROA  
ATOM   1868  CG2 ILE P 208       2.467  -4.791  -3.748  0.00  0.00      PROA  
ATOM   1869 HG21 ILE P 208       1.914  -4.715  -2.787  0.00  0.00      PROA  
ATOM   1870 HG22 ILE P 208       3.557  -4.771  -3.536  0.00  0.00      PROA  
ATOM   1871 HG23 ILE P 208       2.240  -5.739  -4.281  0.00  0.00      PROA  
ATOM   1872  CG1 ILE P 208       0.664  -3.695  -5.054  0.00  0.00      PROA  
ATOM   1873 HG11 ILE P 208      -0.060  -2.889  -5.301  0.00  0.00      PROA  
ATOM   1874 HG12 ILE P 208       0.094  -4.074  -4.179  0.00  0.00      PROA  
ATOM   1875  CD  ILE P 208       0.649  -4.624  -6.250  0.00  0.00      PROA  
ATOM   1876  HD1 ILE P 208      -0.320  -5.111  -6.496  0.00  0.00      PROA  
ATOM   1877  HD2 ILE P 208       1.413  -5.416  -6.096  0.00  0.00      PROA  
ATOM   1878  HD3 ILE P 208       0.994  -4.060  -7.143  0.00  0.00      PROA  
ATOM   1879  C   ILE P 208       3.323  -2.355  -2.494  0.00  0.00      PROA  
ATOM   1880  O   ILE P 208       3.052  -2.626  -1.302  0.00  0.00      PROA  
ATOM   1881  N   ILE P 209       4.640  -2.062  -2.837  0.00  0.00      PROA  
ATOM   1882  HN  ILE P 209       4.948  -2.005  -3.783  0.00  0.00      PROA  
ATOM   1883  CA  ILE P 209       5.756  -2.213  -1.851  0.00  0.00      PROA  
ATOM   1884  HA  ILE P 209       5.842  -3.277  -1.688  0.00  0.00      PROA  
ATOM   1885  CB  ILE P 209       7.146  -1.855  -2.505  0.00  0.00      PROA  
ATOM   1886  HB  ILE P 209       6.871  -0.991  -3.147  0.00  0.00      PROA  
ATOM   1887  CG2 ILE P 209       8.344  -1.630  -1.546  0.00  0.00      PROA  
ATOM   1888 HG21 ILE P 209       9.295  -1.486  -2.103  0.00  0.00      PROA  
ATOM   1889 HG22 ILE P 209       8.389  -2.427  -0.774  0.00  0.00      PROA  
ATOM   1890 HG23 ILE P 209       8.099  -0.719  -0.959  0.00  0.00      PROA  
ATOM   1891  CG1 ILE P 209       7.448  -2.984  -3.468  0.00  0.00      PROA  
ATOM   1892 HG11 ILE P 209       6.570  -3.234  -4.102  0.00  0.00      PROA  
ATOM   1893 HG12 ILE P 209       7.726  -3.946  -2.987  0.00  0.00      PROA  
ATOM   1894  CD  ILE P 209       8.632  -2.639  -4.413  0.00  0.00      PROA  
ATOM   1895  HD1 ILE P 209       8.748  -3.289  -5.306  0.00  0.00      PROA  
ATOM   1896  HD2 ILE P 209       9.599  -2.570  -3.871  0.00  0.00      PROA  
ATOM   1897  HD3 ILE P 209       8.484  -1.666  -4.929  0.00  0.00      PROA  
ATOM   1898  C   ILE P 209       5.602  -1.615  -0.464  0.00  0.00      PROA  
ATOM   1899  O   ILE P 209       5.920  -2.362   0.472  0.00  0.00      PROA  
ATOM   1900  N   PRO P 210       5.138  -0.353  -0.250  0.00  0.00      PROA  
ATOM   1901  CD  PRO P 210       5.007   0.638  -1.313  0.00  0.00      PROA  
ATOM   1902  HD1 PRO P 210       3.927   0.660  -1.574  0.00  0.00      PROA  
ATOM   1903  HD2 PRO P 210       5.540   0.432  -2.266  0.00  0.00      PROA  
ATOM   1904  CA  PRO P 210       5.377   0.395   0.965  0.00  0.00      PROA  
ATOM   1905  HA  PRO P 210       6.438   0.236   1.091  0.00  0.00      PROA  
ATOM   1906  CB  PRO P 210       5.018   1.863   0.744  0.00  0.00      PROA  
ATOM   1907  HB1 PRO P 210       5.500   2.621   1.397  0.00  0.00      PROA  
ATOM   1908  HB2 PRO P 210       3.910   1.860   0.826  0.00  0.00      PROA  
ATOM   1909  CG  PRO P 210       5.426   1.961  -0.689  0.00  0.00      PROA  
ATOM   1910  HG1 PRO P 210       4.937   2.816  -1.204  0.00  0.00      PROA  
ATOM   1911  HG2 PRO P 210       6.498   2.246  -0.747  0.00  0.00      PROA  
ATOM   1912  C   PRO P 210       4.698  -0.251   2.189  0.00  0.00      PROA  
ATOM   1913  O   PRO P 210       5.155  -0.029   3.275  0.00  0.00      PROA  
ATOM   1914  N   TYR P 211       3.614  -0.997   1.898  0.00  0.00      PROA  
ATOM   1915  HN  TYR P 211       3.306  -1.131   0.960  0.00  0.00      PROA  
ATOM   1916  CA  TYR P 211       2.892  -1.750   2.942  0.00  0.00      PROA  
ATOM   1917  HA  TYR P 211       2.606  -1.047   3.710  0.00  0.00      PROA  
ATOM   1918  CB  TYR P 211       1.632  -2.425   2.312  0.00  0.00      PROA  
ATOM   1919  HB1 TYR P 211       1.966  -2.849   1.340  0.00  0.00      PROA  
ATOM   1920  HB2 TYR P 211       0.932  -1.602   2.055  0.00  0.00      PROA  
ATOM   1921  CG  TYR P 211       0.841  -3.416   3.156  0.00  0.00      PROA  
ATOM   1922  CD1 TYR P 211       1.046  -4.821   3.117  0.00  0.00      PROA  
ATOM   1923  HD1 TYR P 211       1.683  -5.263   2.366  0.00  0.00      PROA  
ATOM   1924  CE1 TYR P 211       0.291  -5.633   3.899  0.00  0.00      PROA  
ATOM   1925  HE1 TYR P 211       0.406  -6.692   3.725  0.00  0.00      PROA  
ATOM   1926  CZ  TYR P 211      -0.703  -5.041   4.729  0.00  0.00      PROA  
ATOM   1927  OH  TYR P 211      -1.354  -6.006   5.577  0.00  0.00      PROA  
ATOM   1928  HH  TYR P 211      -2.159  -5.611   5.918  0.00  0.00      PROA  
ATOM   1929  CD2 TYR P 211      -0.154  -2.910   3.952  0.00  0.00      PROA  
ATOM   1930  HD2 TYR P 211      -0.309  -1.850   4.091  0.00  0.00      PROA  
ATOM   1931  CE2 TYR P 211      -0.932  -3.681   4.810  0.00  0.00      PROA  
ATOM   1932  HE2 TYR P 211      -1.694  -3.244   5.439  0.00  0.00      PROA  
ATOM   1933  C   TYR P 211       3.839  -2.854   3.609  0.00  0.00      PROA  
ATOM   1934  O   TYR P 211       3.800  -3.027   4.793  0.00  0.00      PROA  
ATOM   1935  N   PHE P 212       4.699  -3.596   2.864  0.00  0.00      PROA  
ATOM   1936  HN  PHE P 212       4.803  -3.490   1.878  0.00  0.00      PROA  
ATOM   1937  CA  PHE P 212       5.397  -4.699   3.410  0.00  0.00      PROA  
ATOM   1938  HA  PHE P 212       4.755  -5.193   4.125  0.00  0.00      PROA  
ATOM   1939  CB  PHE P 212       5.761  -5.623   2.293  0.00  0.00      PROA  
ATOM   1940  HB1 PHE P 212       6.419  -6.447   2.643  0.00  0.00      PROA  
ATOM   1941  HB2 PHE P 212       6.258  -5.133   1.429  0.00  0.00      PROA  
ATOM   1942  CG  PHE P 212       4.510  -6.327   1.692  0.00  0.00      PROA  
ATOM   1943  CD1 PHE P 212       4.187  -7.696   1.849  0.00  0.00      PROA  
ATOM   1944  HD1 PHE P 212       4.724  -8.415   2.449  0.00  0.00      PROA  
ATOM   1945  CE1 PHE P 212       3.181  -8.289   1.127  0.00  0.00      PROA  
ATOM   1946  HE1 PHE P 212       2.852  -9.303   1.304  0.00  0.00      PROA  
ATOM   1947  CZ  PHE P 212       2.384  -7.487   0.298  0.00  0.00      PROA  
ATOM   1948  HZ  PHE P 212       1.529  -7.927  -0.194  0.00  0.00      PROA  
ATOM   1949  CD2 PHE P 212       3.782  -5.616   0.726  0.00  0.00      PROA  
ATOM   1950  HD2 PHE P 212       3.865  -4.564   0.496  0.00  0.00      PROA  
ATOM   1951  CE2 PHE P 212       2.610  -6.191   0.102  0.00  0.00      PROA  
ATOM   1952  HE2 PHE P 212       2.004  -5.567  -0.540  0.00  0.00      PROA  
ATOM   1953  C   PHE P 212       6.588  -4.438   4.266  0.00  0.00      PROA  
ATOM   1954  O   PHE P 212       6.896  -5.235   5.139  0.00  0.00      PROA  
ATOM   1955  N   ILE P 213       7.171  -3.197   4.135  0.00  0.00      PROA  
ATOM   1956  HN  ILE P 213       6.782  -2.700   3.362  0.00  0.00      PROA  
ATOM   1957  CA  ILE P 213       8.005  -2.423   5.071  0.00  0.00      PROA  
ATOM   1958  HA  ILE P 213       8.891  -2.980   5.339  0.00  0.00      PROA  
ATOM   1959  CB  ILE P 213       8.378  -0.985   4.593  0.00  0.00      PROA  
ATOM   1960  HB  ILE P 213       7.495  -0.332   4.422  0.00  0.00      PROA  
ATOM   1961  CG2 ILE P 213       9.251  -0.292   5.623  0.00  0.00      PROA  
ATOM   1962 HG21 ILE P 213       9.524   0.707   5.220  0.00  0.00      PROA  
ATOM   1963 HG22 ILE P 213      10.220  -0.777   5.868  0.00  0.00      PROA  
ATOM   1964 HG23 ILE P 213       8.672  -0.134   6.558  0.00  0.00      PROA  
ATOM   1965  CG1 ILE P 213       8.980  -0.990   3.200  0.00  0.00      PROA  
ATOM   1966 HG11 ILE P 213       9.290   0.059   3.009  0.00  0.00      PROA  
ATOM   1967 HG12 ILE P 213       8.227  -1.335   2.458  0.00  0.00      PROA  
ATOM   1968  CD  ILE P 213      10.269  -1.870   3.138  0.00  0.00      PROA  
ATOM   1969  HD1 ILE P 213      11.107  -1.396   3.692  0.00  0.00      PROA  
ATOM   1970  HD2 ILE P 213      10.602  -2.092   2.101  0.00  0.00      PROA  
ATOM   1971  HD3 ILE P 213      10.092  -2.880   3.567  0.00  0.00      PROA  
ATOM   1972  C   ILE P 213       7.325  -2.256   6.374  0.00  0.00      PROA  
ATOM   1973  O   ILE P 213       7.850  -2.636   7.379  0.00  0.00      PROA  
ATOM   1974  N   THR P 214       6.045  -1.709   6.380  0.00  0.00      PROA  
ATOM   1975  HN  THR P 214       5.693  -1.183   5.609  0.00  0.00      PROA  
ATOM   1976  CA  THR P 214       5.178  -1.496   7.499  0.00  0.00      PROA  
ATOM   1977  HA  THR P 214       5.709  -0.899   8.226  0.00  0.00      PROA  
ATOM   1978  CB  THR P 214       3.899  -0.728   7.157  0.00  0.00      PROA  
ATOM   1979  HB  THR P 214       3.253  -1.426   6.581  0.00  0.00      PROA  
ATOM   1980  OG1 THR P 214       4.178   0.428   6.325  0.00  0.00      PROA  
ATOM   1981  HG1 THR P 214       4.829   0.946   6.805  0.00  0.00      PROA  
ATOM   1982  CG2 THR P 214       3.122  -0.179   8.389  0.00  0.00      PROA  
ATOM   1983 HG21 THR P 214       2.108  -0.103   7.943  0.00  0.00      PROA  
ATOM   1984 HG22 THR P 214       3.615   0.768   8.697  0.00  0.00      PROA  
ATOM   1985 HG23 THR P 214       2.943  -0.871   9.240  0.00  0.00      PROA  
ATOM   1986  C   THR P 214       4.724  -2.788   8.244  0.00  0.00      PROA  
ATOM   1987  O   THR P 214       4.820  -2.944   9.464  0.00  0.00      PROA  
ATOM   1988  N   LEU P 215       4.367  -3.760   7.387  0.00  0.00      PROA  
ATOM   1989  HN  LEU P 215       4.146  -3.534   6.441  0.00  0.00      PROA  
ATOM   1990  CA  LEU P 215       4.027  -5.090   7.838  0.00  0.00      PROA  
ATOM   1991  HA  LEU P 215       3.295  -4.930   8.615  0.00  0.00      PROA  
ATOM   1992  CB  LEU P 215       3.414  -6.020   6.760  0.00  0.00      PROA  
ATOM   1993  HB1 LEU P 215       4.103  -6.185   5.904  0.00  0.00      PROA  
ATOM   1994  HB2 LEU P 215       2.558  -5.532   6.246  0.00  0.00      PROA  
ATOM   1995  CG  LEU P 215       2.966  -7.492   7.161  0.00  0.00      PROA  
ATOM   1996  HG  LEU P 215       3.810  -7.912   7.750  0.00  0.00      PROA  
ATOM   1997  CD1 LEU P 215       1.769  -7.485   8.163  0.00  0.00      PROA  
ATOM   1998 HD11 LEU P 215       0.921  -7.185   7.511  0.00  0.00      PROA  
ATOM   1999 HD12 LEU P 215       1.822  -6.736   8.981  0.00  0.00      PROA  
ATOM   2000 HD13 LEU P 215       1.675  -8.503   8.598  0.00  0.00      PROA  
ATOM   2001  CD2 LEU P 215       2.641  -8.457   6.021  0.00  0.00      PROA  
ATOM   2002 HD21 LEU P 215       1.697  -8.061   5.589  0.00  0.00      PROA  
ATOM   2003 HD22 LEU P 215       2.445  -9.423   6.534  0.00  0.00      PROA  
ATOM   2004 HD23 LEU P 215       3.453  -8.408   5.264  0.00  0.00      PROA  
ATOM   2005  C   LEU P 215       5.269  -5.726   8.454  0.00  0.00      PROA  
ATOM   2006  O   LEU P 215       5.150  -6.268   9.530  0.00  0.00      PROA  
ATOM   2007  N   GLY P 216       6.422  -5.634   7.827  0.00  0.00      PROA  
ATOM   2008  HN  GLY P 216       6.538  -5.247   6.915  0.00  0.00      PROA  
ATOM   2009  CA  GLY P 216       7.523  -6.393   8.313  0.00  0.00      PROA  
ATOM   2010  HA1 GLY P 216       8.270  -6.393   7.533  0.00  0.00      PROA  
ATOM   2011  HA2 GLY P 216       7.328  -7.382   8.700  0.00  0.00      PROA  
ATOM   2012  C   GLY P 216       8.190  -5.784   9.530  0.00  0.00      PROA  
ATOM   2013  O   GLY P 216       8.758  -6.489  10.393  0.00  0.00      PROA  
ATOM   2014  N   THR P 217       8.125  -4.425   9.622  0.00  0.00      PROA  
ATOM   2015  HN  THR P 217       7.825  -3.979   8.783  0.00  0.00      PROA  
ATOM   2016  CA  THR P 217       8.437  -3.635  10.785  0.00  0.00      PROA  
ATOM   2017  HA  THR P 217       9.488  -3.843  10.922  0.00  0.00      PROA  
ATOM   2018  CB  THR P 217       8.280  -2.106  10.594  0.00  0.00      PROA  
ATOM   2019  HB  THR P 217       7.233  -1.926  10.268  0.00  0.00      PROA  
ATOM   2020  OG1 THR P 217       9.291  -1.656   9.673  0.00  0.00      PROA  
ATOM   2021  HG1 THR P 217       9.081  -2.082   8.839  0.00  0.00      PROA  
ATOM   2022  CG2 THR P 217       8.381  -1.230  11.854  0.00  0.00      PROA  
ATOM   2023 HG21 THR P 217       9.372  -1.299  12.352  0.00  0.00      PROA  
ATOM   2024 HG22 THR P 217       7.591  -1.455  12.603  0.00  0.00      PROA  
ATOM   2025 HG23 THR P 217       8.360  -0.175  11.507  0.00  0.00      PROA  
ATOM   2026  C   THR P 217       7.615  -3.947  11.946  0.00  0.00      PROA  
ATOM   2027  O   THR P 217       8.147  -4.167  13.013  0.00  0.00      PROA  
ATOM   2028  N   GLU P 218       6.266  -4.171  11.777  0.00  0.00      PROA  
ATOM   2029  HN  GLU P 218       5.912  -3.913  10.882  0.00  0.00      PROA  
ATOM   2030  CA  GLU P 218       5.350  -4.572  12.781  0.00  0.00      PROA  
ATOM   2031  HA  GLU P 218       5.599  -3.932  13.614  0.00  0.00      PROA  
ATOM   2032  CB  GLU P 218       3.921  -4.223  12.340  0.00  0.00      PROA  
ATOM   2033  HB1 GLU P 218       3.241  -4.767  13.030  0.00  0.00      PROA  
ATOM   2034  HB2 GLU P 218       3.583  -4.560  11.337  0.00  0.00      PROA  
ATOM   2035  CG  GLU P 218       3.609  -2.706  12.459  0.00  0.00      PROA  
ATOM   2036  HG1 GLU P 218       2.647  -2.617  11.910  0.00  0.00      PROA  
ATOM   2037  HG2 GLU P 218       4.444  -2.090  12.063  0.00  0.00      PROA  
ATOM   2038  CD  GLU P 218       3.459  -2.251  13.871  0.00  0.00      PROA  
ATOM   2039  OE1 GLU P 218       4.445  -1.669  14.497  0.00  0.00      PROA  
ATOM   2040  OE2 GLU P 218       2.302  -2.314  14.429  0.00  0.00      PROA  
ATOM   2041  C   GLU P 218       5.533  -5.924  13.422  0.00  0.00      PROA  
ATOM   2042  O   GLU P 218       5.413  -6.131  14.638  0.00  0.00      PROA  
ATOM   2043  N   ILE P 219       5.874  -6.877  12.545  0.00  0.00      PROA  
ATOM   2044  HN  ILE P 219       5.862  -6.638  11.577  0.00  0.00      PROA  
ATOM   2045  CA  ILE P 219       6.286  -8.263  12.944  0.00  0.00      PROA  
ATOM   2046  HA  ILE P 219       5.621  -8.672  13.690  0.00  0.00      PROA  
ATOM   2047  CB  ILE P 219       6.311  -9.232  11.696  0.00  0.00      PROA  
ATOM   2048  HB  ILE P 219       6.926  -8.669  10.962  0.00  0.00      PROA  
ATOM   2049  CG2 ILE P 219       6.886 -10.639  12.052  0.00  0.00      PROA  
ATOM   2050 HG21 ILE P 219       6.883 -11.417  11.259  0.00  0.00      PROA  
ATOM   2051 HG22 ILE P 219       6.205 -11.048  12.829  0.00  0.00      PROA  
ATOM   2052 HG23 ILE P 219       7.869 -10.510  12.554  0.00  0.00      PROA  
ATOM   2053  CG1 ILE P 219       4.888  -9.346  10.988  0.00  0.00      PROA  
ATOM   2054 HG11 ILE P 219       4.488  -8.310  11.008  0.00  0.00      PROA  
ATOM   2055 HG12 ILE P 219       4.193 -10.030  11.520  0.00  0.00      PROA  
ATOM   2056  CD  ILE P 219       4.993  -9.753   9.547  0.00  0.00      PROA  
ATOM   2057  HD1 ILE P 219       5.658  -9.048   9.004  0.00  0.00      PROA  
ATOM   2058  HD2 ILE P 219       4.002  -9.832   9.052  0.00  0.00      PROA  
ATOM   2059  HD3 ILE P 219       5.400 -10.784   9.479  0.00  0.00      PROA  
ATOM   2060  C   ILE P 219       7.621  -8.107  13.711  0.00  0.00      PROA  
ATOM   2061  O   ILE P 219       7.856  -8.725  14.727  0.00  0.00      PROA  
ATOM   2062  N   ALA P 220       8.491  -7.268  13.224  0.00  0.00      PROA  
ATOM   2063  HN  ALA P 220       8.248  -6.749  12.408  0.00  0.00      PROA  
ATOM   2064  CA  ALA P 220       9.871  -7.127  13.760  0.00  0.00      PROA  
ATOM   2065  HA  ALA P 220      10.312  -8.100  13.924  0.00  0.00      PROA  
ATOM   2066  CB  ALA P 220      10.794  -6.260  12.822  0.00  0.00      PROA  
ATOM   2067  HB1 ALA P 220      10.252  -5.290  12.815  0.00  0.00      PROA  
ATOM   2068  HB2 ALA P 220      10.885  -6.735  11.822  0.00  0.00      PROA  
ATOM   2069  HB3 ALA P 220      11.843  -6.141  13.168  0.00  0.00      PROA  
ATOM   2070  C   ALA P 220       9.896  -6.483  15.110  0.00  0.00      PROA  
ATOM   2071  O   ALA P 220       9.301  -5.440  15.451  0.00  0.00      PROA  
ATOM   2072  N   GLU P 221      10.776  -6.933  15.994  0.00  0.00      PROA  
ATOM   2073  HN  GLU P 221      11.156  -7.845  15.863  0.00  0.00      PROA  
ATOM   2074  CA  GLU P 221      11.227  -6.296  17.221  0.00  0.00      PROA  
ATOM   2075  HA  GLU P 221      10.353  -6.274  17.855  0.00  0.00      PROA  
ATOM   2076  CB  GLU P 221      12.316  -7.170  17.858  0.00  0.00      PROA  
ATOM   2077  HB1 GLU P 221      13.146  -7.377  17.149  0.00  0.00      PROA  
ATOM   2078  HB2 GLU P 221      11.698  -8.081  18.009  0.00  0.00      PROA  
ATOM   2079  CG  GLU P 221      12.953  -6.835  19.291  0.00  0.00      PROA  
ATOM   2080  HG1 GLU P 221      12.156  -6.924  20.060  0.00  0.00      PROA  
ATOM   2081  HG2 GLU P 221      13.462  -5.848  19.261  0.00  0.00      PROA  
ATOM   2082  CD  GLU P 221      13.906  -7.925  19.517  0.00  0.00      PROA  
ATOM   2083  OE1 GLU P 221      13.500  -9.149  19.414  0.00  0.00      PROA  
ATOM   2084  OE2 GLU P 221      15.122  -7.683  19.810  0.00  0.00      PROA  
ATOM   2085  C   GLU P 221      11.733  -4.866  17.143  0.00  0.00      PROA  
ATOM   2086  O   GLU P 221      12.401  -4.473  16.224  0.00  0.00      PROA  
ATOM   2087  N   GLN P 222      11.386  -4.085  18.184  0.00  0.00      PROA  
ATOM   2088  HN  GLN P 222      10.877  -4.513  18.926  0.00  0.00      PROA  
ATOM   2089  CA  GLN P 222      11.701  -2.739  18.406  0.00  0.00      PROA  
ATOM   2090  HA  GLN P 222      12.486  -2.482  17.710  0.00  0.00      PROA  
ATOM   2091  CB  GLN P 222      10.600  -1.666  18.111  0.00  0.00      PROA  
ATOM   2092  HB1 GLN P 222      10.512  -1.431  17.029  0.00  0.00      PROA  
ATOM   2093  HB2 GLN P 222      10.832  -0.637  18.458  0.00  0.00      PROA  
ATOM   2094  CG  GLN P 222       9.202  -2.139  18.630  0.00  0.00      PROA  
ATOM   2095  HG1 GLN P 222       9.329  -2.344  19.715  0.00  0.00      PROA  
ATOM   2096  HG2 GLN P 222       8.871  -3.085  18.150  0.00  0.00      PROA  
ATOM   2097  CD  GLN P 222       8.117  -1.102  18.270  0.00  0.00      PROA  
ATOM   2098  OE1 GLN P 222       7.027  -1.364  17.788  0.00  0.00      PROA  
ATOM   2099  NE2 GLN P 222       8.411   0.180  18.481  0.00  0.00      PROA  
ATOM   2100 HE21 GLN P 222       7.791   0.915  18.207  0.00  0.00      PROA  
ATOM   2101 HE22 GLN P 222       9.385   0.317  18.660  0.00  0.00      PROA  
ATOM   2102  C   GLN P 222      12.312  -2.459  19.811  0.00  0.00      PROA  
ATOM   2103  O   GLN P 222      11.893  -3.080  20.813  0.00  0.00      PROA  
ATOM   2104  N   GLU P 223      13.363  -1.631  19.830  0.00  0.00      PROA  
ATOM   2105  HN  GLU P 223      13.752  -1.123  19.065  0.00  0.00      PROA  
ATOM   2106  CA  GLU P 223      13.946  -1.233  21.051  0.00  0.00      PROA  
ATOM   2107  HA  GLU P 223      13.399  -1.591  21.911  0.00  0.00      PROA  
ATOM   2108  CB  GLU P 223      15.367  -1.773  21.036  0.00  0.00      PROA  
ATOM   2109  HB1 GLU P 223      16.022  -1.377  21.841  0.00  0.00      PROA  
ATOM   2110  HB2 GLU P 223      15.767  -1.556  20.022  0.00  0.00      PROA  
ATOM   2111  CG  GLU P 223      15.421  -3.317  21.259  0.00  0.00      PROA  
ATOM   2112  HG1 GLU P 223      14.971  -3.866  20.405  0.00  0.00      PROA  
ATOM   2113  HG2 GLU P 223      14.839  -3.723  22.114  0.00  0.00      PROA  
ATOM   2114  CD  GLU P 223      16.837  -3.842  21.416  0.00  0.00      PROA  
ATOM   2115  OE1 GLU P 223      17.032  -5.008  21.940  0.00  0.00      PROA  
ATOM   2116  OE2 GLU P 223      17.788  -3.102  21.124  0.00  0.00      PROA  
ATOM   2117  C   GLU P 223      14.064   0.277  21.127  0.00  0.00      PROA  
ATOM   2118  O   GLU P 223      14.133   0.941  20.091  0.00  0.00      PROA  
ATOM   2119  N   GLY P 224      14.129   0.873  22.324  0.00  0.00      PROA  
ATOM   2120  HN  GLY P 224      14.074   0.282  23.124  0.00  0.00      PROA  
ATOM   2121  CA  GLY P 224      14.183   2.365  22.474  0.00  0.00      PROA  
ATOM   2122  HA1 GLY P 224      14.675   2.915  21.686  0.00  0.00      PROA  
ATOM   2123  HA2 GLY P 224      14.628   2.418  23.457  0.00  0.00      PROA  
ATOM   2124  C   GLY P 224      12.835   2.983  22.763  0.00  0.00      PROA  
ATOM   2125  O   GLY P 224      11.822   2.551  22.122  0.00  0.00      PROA  
ATOM   2126  N   ASN P 225      12.812   3.983  23.653  0.00  0.00      PROA  
ATOM   2127  HN  ASN P 225      13.644   4.228  24.144  0.00  0.00      PROA  
ATOM   2128  CA  ASN P 225      11.653   4.762  24.072  0.00  0.00      PROA  
ATOM   2129  HA  ASN P 225      10.913   4.183  24.604  0.00  0.00      PROA  
ATOM   2130  CB  ASN P 225      12.348   5.871  24.843  0.00  0.00      PROA  
ATOM   2131  HB1 ASN P 225      12.971   6.511  24.182  0.00  0.00      PROA  
ATOM   2132  HB2 ASN P 225      13.008   5.504  25.658  0.00  0.00      PROA  
ATOM   2133  CG  ASN P 225      11.400   6.856  25.569  0.00  0.00      PROA  
ATOM   2134  OD1 ASN P 225      10.198   6.648  25.708  0.00  0.00      PROA  
ATOM   2135  ND2 ASN P 225      11.896   7.993  26.113  0.00  0.00      PROA  
ATOM   2136 HD21 ASN P 225      11.281   8.414  26.780  0.00  0.00      PROA  
ATOM   2137 HD22 ASN P 225      12.857   8.233  25.975  0.00  0.00      PROA  
ATOM   2138  C   ASN P 225      10.890   5.500  22.825  0.00  0.00      PROA  
ATOM   2139  O   ASN P 225      11.586   5.875  21.880  0.00  0.00      PROA  
ATOM   2140  N   GLN P 226       9.530   5.726  22.897  0.00  0.00      PROA  
ATOM   2141  HN  GLN P 226       8.902   5.411  23.604  0.00  0.00      PROA  
ATOM   2142  CA  GLN P 226       8.809   6.424  21.751  0.00  0.00      PROA  
ATOM   2143  HA  GLN P 226       8.930   5.882  20.825  0.00  0.00      PROA  
ATOM   2144  CB  GLN P 226       7.295   6.446  22.028  0.00  0.00      PROA  
ATOM   2145  HB1 GLN P 226       6.920   5.417  21.842  0.00  0.00      PROA  
ATOM   2146  HB2 GLN P 226       6.637   7.046  21.364  0.00  0.00      PROA  
ATOM   2147  CG  GLN P 226       6.798   6.872  23.451  0.00  0.00      PROA  
ATOM   2148  HG1 GLN P 226       7.583   7.580  23.794  0.00  0.00      PROA  
ATOM   2149  HG2 GLN P 226       6.927   5.952  24.060  0.00  0.00      PROA  
ATOM   2150  CD  GLN P 226       5.311   7.306  23.587  0.00  0.00      PROA  
ATOM   2151  OE1 GLN P 226       4.511   7.322  22.657  0.00  0.00      PROA  
ATOM   2152  NE2 GLN P 226       4.990   7.827  24.806  0.00  0.00      PROA  
ATOM   2153 HE21 GLN P 226       4.088   8.218  24.985  0.00  0.00      PROA  
ATOM   2154 HE22 GLN P 226       5.724   7.777  25.483  0.00  0.00      PROA  
ATOM   2155  C   GLN P 226       9.348   7.739  21.420  0.00  0.00      PROA  
ATOM   2156  O   GLN P 226       9.372   8.240  20.254  0.00  0.00      PROA  
ATOM   2157  N   LYS P 227       9.931   8.439  22.392  0.00  0.00      PROA  
ATOM   2158  HN  LYS P 227       9.949   8.083  23.323  0.00  0.00      PROA  
ATOM   2159  CA  LYS P 227      10.590   9.752  22.119  0.00  0.00      PROA  
ATOM   2160  HA  LYS P 227      10.454   9.969  21.070  0.00  0.00      PROA  
ATOM   2161  CB  LYS P 227       9.894  10.922  22.787  0.00  0.00      PROA  
ATOM   2162  HB1 LYS P 227      10.398  11.868  22.493  0.00  0.00      PROA  
ATOM   2163  HB2 LYS P 227       9.821  10.842  23.893  0.00  0.00      PROA  
ATOM   2164  CG  LYS P 227       8.440  11.148  22.334  0.00  0.00      PROA  
ATOM   2165  HG1 LYS P 227       7.976  12.017  22.847  0.00  0.00      PROA  
ATOM   2166  HG2 LYS P 227       7.843  10.232  22.529  0.00  0.00      PROA  
ATOM   2167  CD  LYS P 227       8.348  11.538  20.843  0.00  0.00      PROA  
ATOM   2168  HD1 LYS P 227       8.472  10.599  20.263  0.00  0.00      PROA  
ATOM   2169  HD2 LYS P 227       9.160  12.239  20.554  0.00  0.00      PROA  
ATOM   2170  CE  LYS P 227       6.988  12.149  20.317  0.00  0.00      PROA  
ATOM   2171  HE1 LYS P 227       7.276  12.610  19.348  0.00  0.00      PROA  
ATOM   2172  HE2 LYS P 227       6.618  12.963  20.977  0.00  0.00      PROA  
ATOM   2173  NZ  LYS P 227       6.046  11.044  20.112  0.00  0.00      PROA  
ATOM   2174  HZ1 LYS P 227       5.677  10.548  20.948  0.00  0.00      PROA  
ATOM   2175  HZ2 LYS P 227       6.504  10.306  19.540  0.00  0.00      PROA  
ATOM   2176  HZ3 LYS P 227       5.217  11.418  19.608  0.00  0.00      PROA  
ATOM   2177  C   LYS P 227      12.135   9.745  22.398  0.00  0.00      PROA  
ATOM   2178  O   LYS P 227      12.725  10.705  22.780  0.00  0.00      PROA  
ATOM   2179  N   GLY P 228      12.767   8.534  22.154  0.00  0.00      PROA  
ATOM   2180  HN  GLY P 228      12.184   7.811  21.792  0.00  0.00      PROA  
ATOM   2181  CA  GLY P 228      14.137   8.204  22.401  0.00  0.00      PROA  
ATOM   2182  HA1 GLY P 228      14.174   7.126  22.353  0.00  0.00      PROA  
ATOM   2183  HA2 GLY P 228      14.491   8.675  23.306  0.00  0.00      PROA  
ATOM   2184  C   GLY P 228      14.965   8.761  21.308  0.00  0.00      PROA  
ATOM   2185  O   GLY P 228      14.700   9.819  20.743  0.00  0.00      PROA  
ATOM   2186  N   GLU P 229      15.985   7.999  20.822  0.00  0.00      PROA  
ATOM   2187  HN  GLU P 229      16.337   7.159  21.228  0.00  0.00      PROA  
ATOM   2188  CA  GLU P 229      16.798   8.519  19.665  0.00  0.00      PROA  
ATOM   2189  HA  GLU P 229      16.907   9.589  19.758  0.00  0.00      PROA  
ATOM   2190  CB  GLU P 229      18.141   7.799  19.635  0.00  0.00      PROA  
ATOM   2191  HB1 GLU P 229      18.671   7.941  18.669  0.00  0.00      PROA  
ATOM   2192  HB2 GLU P 229      18.035   6.694  19.680  0.00  0.00      PROA  
ATOM   2193  CG  GLU P 229      19.098   8.160  20.756  0.00  0.00      PROA  
ATOM   2194  HG1 GLU P 229      18.916   7.455  21.595  0.00  0.00      PROA  
ATOM   2195  HG2 GLU P 229      18.920   9.195  21.119  0.00  0.00      PROA  
ATOM   2196  CD  GLU P 229      20.581   8.053  20.261  0.00  0.00      PROA  
ATOM   2197  OE1 GLU P 229      21.021   8.955  19.571  0.00  0.00      PROA  
ATOM   2198  OE2 GLU P 229      21.260   7.049  20.561  0.00  0.00      PROA  
ATOM   2199  C   GLU P 229      16.121   8.168  18.358  0.00  0.00      PROA  
ATOM   2200  O   GLU P 229      16.583   7.263  17.609  0.00  0.00      PROA  
ATOM   2201  N   GLN P 230      15.018   8.887  17.980  0.00  0.00      PROA  
ATOM   2202  HN  GLN P 230      14.778   9.649  18.577  0.00  0.00      PROA  
ATOM   2203  CA  GLN P 230      14.205   8.682  16.787  0.00  0.00      PROA  
ATOM   2204  HA  GLN P 230      14.227   7.668  16.417  0.00  0.00      PROA  
ATOM   2205  CB  GLN P 230      12.750   9.033  17.188  0.00  0.00      PROA  
ATOM   2206  HB1 GLN P 230      12.177   9.147  16.244  0.00  0.00      PROA  
ATOM   2207  HB2 GLN P 230      12.696  10.065  17.596  0.00  0.00      PROA  
ATOM   2208  CG  GLN P 230      11.997   8.043  18.137  0.00  0.00      PROA  
ATOM   2209  HG1 GLN P 230      10.912   8.278  18.094  0.00  0.00      PROA  
ATOM   2210  HG2 GLN P 230      12.355   8.301  19.156  0.00  0.00      PROA  
ATOM   2211  CD  GLN P 230      12.222   6.516  17.872  0.00  0.00      PROA  
ATOM   2212  OE1 GLN P 230      12.065   6.007  16.773  0.00  0.00      PROA  
ATOM   2213  NE2 GLN P 230      12.501   5.869  19.005  0.00  0.00      PROA  
ATOM   2214 HE21 GLN P 230      12.216   6.163  19.918  0.00  0.00      PROA  
ATOM   2215 HE22 GLN P 230      12.684   4.888  18.943  0.00  0.00      PROA  
ATOM   2216  C   GLN P 230      14.551   9.534  15.582  0.00  0.00      PROA  
ATOM   2217  O   GLN P 230      14.082   9.284  14.478  0.00  0.00      PROA  
ATOM   2218  N   ALA P 231      15.447  10.587  15.684  0.00  0.00      PROA  
ATOM   2219  HN  ALA P 231      15.896  10.771  16.555  0.00  0.00      PROA  
ATOM   2220  CA  ALA P 231      15.631  11.554  14.547  0.00  0.00      PROA  
ATOM   2221  HA  ALA P 231      14.698  12.024  14.274  0.00  0.00      PROA  
ATOM   2222  CB  ALA P 231      16.656  12.630  14.967  0.00  0.00      PROA  
ATOM   2223  HB1 ALA P 231      16.218  13.053  15.897  0.00  0.00      PROA  
ATOM   2224  HB2 ALA P 231      16.673  13.389  14.156  0.00  0.00      PROA  
ATOM   2225  HB3 ALA P 231      17.679  12.216  15.095  0.00  0.00      PROA  
ATOM   2226  C   ALA P 231      15.996  10.996  13.211  0.00  0.00      PROA  
ATOM   2227  O   ALA P 231      15.300  11.358  12.236  0.00  0.00      PROA  
ATOM   2228  N   THR P 232      17.000  10.076  13.187  0.00  0.00      PROA  
ATOM   2229  HN  THR P 232      17.504   9.826  14.010  0.00  0.00      PROA  
ATOM   2230  CA  THR P 232      17.347   9.510  11.944  0.00  0.00      PROA  
ATOM   2231  HA  THR P 232      17.360  10.265  11.171  0.00  0.00      PROA  
ATOM   2232  CB  THR P 232      18.729   8.837  11.787  0.00  0.00      PROA  
ATOM   2233  HB  THR P 232      18.739   8.024  11.030  0.00  0.00      PROA  
ATOM   2234  OG1 THR P 232      19.056   8.138  12.973  0.00  0.00      PROA  
ATOM   2235  HG1 THR P 232      18.509   7.354  12.892  0.00  0.00      PROA  
ATOM   2236  CG2 THR P 232      19.856   9.874  11.592  0.00  0.00      PROA  
ATOM   2237 HG21 THR P 232      19.830  10.669  12.369  0.00  0.00      PROA  
ATOM   2238 HG22 THR P 232      19.704  10.483  10.676  0.00  0.00      PROA  
ATOM   2239 HG23 THR P 232      20.831   9.343  11.615  0.00  0.00      PROA  
ATOM   2240  C   THR P 232      16.329   8.483  11.533  0.00  0.00      PROA  
ATOM   2241  O   THR P 232      16.054   8.289  10.341  0.00  0.00      PROA  
ATOM   2242  N   SER P 233      15.712   7.745  12.552  0.00  0.00      PROA  
ATOM   2243  HN  SER P 233      15.694   8.004  13.515  0.00  0.00      PROA  
ATOM   2244  CA  SER P 233      14.657   6.716  12.242  0.00  0.00      PROA  
ATOM   2245  HA  SER P 233      15.056   6.053  11.488  0.00  0.00      PROA  
ATOM   2246  CB  SER P 233      14.372   5.817  13.523  0.00  0.00      PROA  
ATOM   2247  HB1 SER P 233      13.618   5.024  13.330  0.00  0.00      PROA  
ATOM   2248  HB2 SER P 233      13.947   6.411  14.360  0.00  0.00      PROA  
ATOM   2249  OG  SER P 233      15.507   5.103  13.875  0.00  0.00      PROA  
ATOM   2250  HG1 SER P 233      16.171   5.712  14.208  0.00  0.00      PROA  
ATOM   2251  C   SER P 233      13.410   7.294  11.651  0.00  0.00      PROA  
ATOM   2252  O   SER P 233      12.812   6.757  10.777  0.00  0.00      PROA  
ATOM   2253  N   LEU P 234      13.031   8.515  12.048  0.00  0.00      PROA  
ATOM   2254  HN  LEU P 234      13.543   8.968  12.775  0.00  0.00      PROA  
ATOM   2255  CA  LEU P 234      11.976   9.326  11.427  0.00  0.00      PROA  
ATOM   2256  HA  LEU P 234      11.097   8.710  11.547  0.00  0.00      PROA  
ATOM   2257  CB  LEU P 234      11.676  10.590  12.355  0.00  0.00      PROA  
ATOM   2258  HB1 LEU P 234      12.520  11.270  12.599  0.00  0.00      PROA  
ATOM   2259  HB2 LEU P 234      11.358  10.285  13.375  0.00  0.00      PROA  
ATOM   2260  CG  LEU P 234      10.549  11.495  11.902  0.00  0.00      PROA  
ATOM   2261  HG  LEU P 234      10.813  11.977  10.936  0.00  0.00      PROA  
ATOM   2262  CD1 LEU P 234       9.243  10.742  11.654  0.00  0.00      PROA  
ATOM   2263 HD11 LEU P 234       8.346  11.322  11.346  0.00  0.00      PROA  
ATOM   2264 HD12 LEU P 234       8.895  10.244  12.584  0.00  0.00      PROA  
ATOM   2265 HD13 LEU P 234       9.423   9.865  10.997  0.00  0.00      PROA  
ATOM   2266  CD2 LEU P 234      10.504  12.644  12.994  0.00  0.00      PROA  
ATOM   2267 HD21 LEU P 234      10.135  12.327  13.993  0.00  0.00      PROA  
ATOM   2268 HD22 LEU P 234       9.741  13.383  12.667  0.00  0.00      PROA  
ATOM   2269 HD23 LEU P 234      11.438  13.243  13.050  0.00  0.00      PROA  
ATOM   2270  C   LEU P 234      12.256   9.761  10.048  0.00  0.00      PROA  
ATOM   2271  O   LEU P 234      11.322   9.715   9.206  0.00  0.00      PROA  
ATOM   2272  N   ALA P 235      13.453  10.221   9.763  0.00  0.00      PROA  
ATOM   2273  HN  ALA P 235      14.143  10.275  10.481  0.00  0.00      PROA  
ATOM   2274  CA  ALA P 235      13.895  10.659   8.483  0.00  0.00      PROA  
ATOM   2275  HA  ALA P 235      13.235  11.479   8.242  0.00  0.00      PROA  
ATOM   2276  CB  ALA P 235      15.377  10.971   8.513  0.00  0.00      PROA  
ATOM   2277  HB1 ALA P 235      15.707  11.546   7.621  0.00  0.00      PROA  
ATOM   2278  HB2 ALA P 235      16.066  10.100   8.555  0.00  0.00      PROA  
ATOM   2279  HB3 ALA P 235      15.732  11.657   9.312  0.00  0.00      PROA  
ATOM   2280  C   ALA P 235      13.774   9.555   7.455  0.00  0.00      PROA  
ATOM   2281  O   ALA P 235      13.460   9.755   6.305  0.00  0.00      PROA  
ATOM   2282  N   ILE P 236      14.163   8.276   7.794  0.00  0.00      PROA  
ATOM   2283  HN  ILE P 236      14.564   8.000   8.664  0.00  0.00      PROA  
ATOM   2284  CA  ILE P 236      14.031   7.180   6.908  0.00  0.00      PROA  
ATOM   2285  HA  ILE P 236      14.535   7.435   5.988  0.00  0.00      PROA  
ATOM   2286  CB  ILE P 236      14.804   5.972   7.462  0.00  0.00      PROA  
ATOM   2287  HB  ILE P 236      14.606   5.715   8.525  0.00  0.00      PROA  
ATOM   2288  CG2 ILE P 236      14.624   4.776   6.543  0.00  0.00      PROA  
ATOM   2289 HG21 ILE P 236      13.638   4.288   6.697  0.00  0.00      PROA  
ATOM   2290 HG22 ILE P 236      15.264   3.926   6.865  0.00  0.00      PROA  
ATOM   2291 HG23 ILE P 236      14.875   4.942   5.474  0.00  0.00      PROA  
ATOM   2292  CG1 ILE P 236      16.323   6.235   7.509  0.00  0.00      PROA  
ATOM   2293 HG11 ILE P 236      16.646   7.281   7.704  0.00  0.00      PROA  
ATOM   2294 HG12 ILE P 236      16.661   5.980   6.482  0.00  0.00      PROA  
ATOM   2295  CD  ILE P 236      17.124   5.521   8.621  0.00  0.00      PROA  
ATOM   2296  HD1 ILE P 236      17.038   4.423   8.479  0.00  0.00      PROA  
ATOM   2297  HD2 ILE P 236      16.659   5.760   9.601  0.00  0.00      PROA  
ATOM   2298  HD3 ILE P 236      18.192   5.782   8.463  0.00  0.00      PROA  
ATOM   2299  C   ILE P 236      12.543   6.769   6.675  0.00  0.00      PROA  
ATOM   2300  O   ILE P 236      12.147   6.488   5.505  0.00  0.00      PROA  
ATOM   2301  N   LEU P 237      11.619   6.836   7.688  0.00  0.00      PROA  
ATOM   2302  HN  LEU P 237      11.830   7.228   8.580  0.00  0.00      PROA  
ATOM   2303  CA  LEU P 237      10.172   6.601   7.542  0.00  0.00      PROA  
ATOM   2304  HA  LEU P 237      10.049   5.670   7.010  0.00  0.00      PROA  
ATOM   2305  CB  LEU P 237       9.563   6.493   8.927  0.00  0.00      PROA  
ATOM   2306  HB1 LEU P 237      10.016   7.402   9.378  0.00  0.00      PROA  
ATOM   2307  HB2 LEU P 237       9.909   5.536   9.374  0.00  0.00      PROA  
ATOM   2308  CG  LEU P 237       8.044   6.509   9.052  0.00  0.00      PROA  
ATOM   2309  HG  LEU P 237       7.747   7.496   8.638  0.00  0.00      PROA  
ATOM   2310  CD1 LEU P 237       7.240   5.410   8.316  0.00  0.00      PROA  
ATOM   2311 HD11 LEU P 237       7.045   5.589   7.236  0.00  0.00      PROA  
ATOM   2312 HD12 LEU P 237       6.220   5.354   8.751  0.00  0.00      PROA  
ATOM   2313 HD13 LEU P 237       7.928   4.538   8.340  0.00  0.00      PROA  
ATOM   2314  CD2 LEU P 237       7.636   6.481  10.553  0.00  0.00      PROA  
ATOM   2315 HD21 LEU P 237       7.913   5.497  10.988  0.00  0.00      PROA  
ATOM   2316 HD22 LEU P 237       6.536   6.631  10.602  0.00  0.00      PROA  
ATOM   2317 HD23 LEU P 237       8.122   7.284  11.148  0.00  0.00      PROA  
ATOM   2318  C   LEU P 237       9.490   7.549   6.533  0.00  0.00      PROA  
ATOM   2319  O   LEU P 237       8.621   7.158   5.731  0.00  0.00      PROA  
ATOM   2320  N   ARG P 238       9.984   8.852   6.607  0.00  0.00      PROA  
ATOM   2321  HN  ARG P 238      10.503   9.138   7.408  0.00  0.00      PROA  
ATOM   2322  CA  ARG P 238       9.647   9.806   5.562  0.00  0.00      PROA  
ATOM   2323  HA  ARG P 238       8.615  10.119   5.624  0.00  0.00      PROA  
ATOM   2324  CB  ARG P 238      10.441  11.152   5.842  0.00  0.00      PROA  
ATOM   2325  HB1 ARG P 238      10.404  11.806   4.945  0.00  0.00      PROA  
ATOM   2326  HB2 ARG P 238      11.484  10.872   6.100  0.00  0.00      PROA  
ATOM   2327  CG  ARG P 238       9.881  11.985   7.048  0.00  0.00      PROA  
ATOM   2328  HG1 ARG P 238       9.844  11.233   7.864  0.00  0.00      PROA  
ATOM   2329  HG2 ARG P 238       8.795  12.141   6.871  0.00  0.00      PROA  
ATOM   2330  CD  ARG P 238      10.639  13.306   7.268  0.00  0.00      PROA  
ATOM   2331  HD1 ARG P 238      10.566  14.053   6.449  0.00  0.00      PROA  
ATOM   2332  HD2 ARG P 238      11.707  13.040   7.418  0.00  0.00      PROA  
ATOM   2333  NE  ARG P 238      10.092  13.883   8.503  0.00  0.00      PROA  
ATOM   2334  HE  ARG P 238       9.254  13.550   8.936  0.00  0.00      PROA  
ATOM   2335  CZ  ARG P 238      10.866  14.546   9.359  0.00  0.00      PROA  
ATOM   2336  NH1 ARG P 238      12.078  14.991   9.234  0.00  0.00      PROA  
ATOM   2337 HH11 ARG P 238      12.668  14.804   8.448  0.00  0.00      PROA  
ATOM   2338 HH12 ARG P 238      12.422  15.577   9.968  0.00  0.00      PROA  
ATOM   2339  NH2 ARG P 238      10.294  15.096  10.360  0.00  0.00      PROA  
ATOM   2340 HH21 ARG P 238       9.319  15.017  10.568  0.00  0.00      PROA  
ATOM   2341 HH22 ARG P 238      10.784  15.822  10.844  0.00  0.00      PROA  
ATOM   2342  C   ARG P 238       9.966   9.357   4.193  0.00  0.00      PROA  
ATOM   2343  O   ARG P 238       9.071   9.476   3.354  0.00  0.00      PROA  
ATOM   2344  N   VAL P 239      11.124   8.736   3.878  0.00  0.00      PROA  
ATOM   2345  HN  VAL P 239      11.848   8.660   4.559  0.00  0.00      PROA  
ATOM   2346  CA  VAL P 239      11.418   8.087   2.607  0.00  0.00      PROA  
ATOM   2347  HA  VAL P 239      11.249   8.842   1.854  0.00  0.00      PROA  
ATOM   2348  CB  VAL P 239      12.832   7.631   2.555  0.00  0.00      PROA  
ATOM   2349  HB  VAL P 239      13.167   6.894   3.317  0.00  0.00      PROA  
ATOM   2350  CG1 VAL P 239      13.153   7.019   1.189  0.00  0.00      PROA  
ATOM   2351 HG11 VAL P 239      12.726   7.712   0.433  0.00  0.00      PROA  
ATOM   2352 HG12 VAL P 239      12.801   5.995   0.940  0.00  0.00      PROA  
ATOM   2353 HG13 VAL P 239      14.247   6.916   1.021  0.00  0.00      PROA  
ATOM   2354  CG2 VAL P 239      13.775   8.836   2.805  0.00  0.00      PROA  
ATOM   2355 HG21 VAL P 239      14.842   8.608   2.598  0.00  0.00      PROA  
ATOM   2356 HG22 VAL P 239      13.700   9.157   3.866  0.00  0.00      PROA  
ATOM   2357 HG23 VAL P 239      13.493   9.658   2.113  0.00  0.00      PROA  
ATOM   2358  C   VAL P 239      10.485   6.979   2.109  0.00  0.00      PROA  
ATOM   2359  O   VAL P 239      10.085   6.911   0.969  0.00  0.00      PROA  
ATOM   2360  N   ILE P 240      10.131   6.142   3.036  0.00  0.00      PROA  
ATOM   2361  HN  ILE P 240      10.375   6.366   3.977  0.00  0.00      PROA  
ATOM   2362  CA  ILE P 240       9.150   5.101   2.726  0.00  0.00      PROA  
ATOM   2363  HA  ILE P 240       9.497   4.556   1.861  0.00  0.00      PROA  
ATOM   2364  CB  ILE P 240       8.953   4.131   3.917  0.00  0.00      PROA  
ATOM   2365  HB  ILE P 240       8.424   4.584   4.782  0.00  0.00      PROA  
ATOM   2366  CG2 ILE P 240       8.119   2.927   3.497  0.00  0.00      PROA  
ATOM   2367 HG21 ILE P 240       7.027   3.009   3.312  0.00  0.00      PROA  
ATOM   2368 HG22 ILE P 240       8.167   2.175   4.314  0.00  0.00      PROA  
ATOM   2369 HG23 ILE P 240       8.491   2.489   2.546  0.00  0.00      PROA  
ATOM   2370  CG1 ILE P 240      10.417   3.677   4.340  0.00  0.00      PROA  
ATOM   2371 HG11 ILE P 240      10.287   2.913   5.136  0.00  0.00      PROA  
ATOM   2372 HG12 ILE P 240      10.980   4.457   4.896  0.00  0.00      PROA  
ATOM   2373  CD  ILE P 240      11.487   3.305   3.292  0.00  0.00      PROA  
ATOM   2374  HD1 ILE P 240      12.376   2.919   3.836  0.00  0.00      PROA  
ATOM   2375  HD2 ILE P 240      11.888   4.215   2.798  0.00  0.00      PROA  
ATOM   2376  HD3 ILE P 240      11.081   2.537   2.600  0.00  0.00      PROA  
ATOM   2377  C   ILE P 240       7.767   5.727   2.391  0.00  0.00      PROA  
ATOM   2378  O   ILE P 240       7.037   5.365   1.463  0.00  0.00      PROA  
ATOM   2379  N   ARG P 241       7.406   6.795   3.194  0.00  0.00      PROA  
ATOM   2380  HN  ARG P 241       8.082   7.106   3.858  0.00  0.00      PROA  
ATOM   2381  CA  ARG P 241       6.315   7.655   2.893  0.00  0.00      PROA  
ATOM   2382  HA  ARG P 241       5.436   7.030   2.833  0.00  0.00      PROA  
ATOM   2383  CB  ARG P 241       5.953   8.435   4.143  0.00  0.00      PROA  
ATOM   2384  HB1 ARG P 241       5.181   9.180   3.855  0.00  0.00      PROA  
ATOM   2385  HB2 ARG P 241       6.824   9.016   4.517  0.00  0.00      PROA  
ATOM   2386  CG  ARG P 241       5.362   7.635   5.278  0.00  0.00      PROA  
ATOM   2387  HG1 ARG P 241       6.043   6.761   5.363  0.00  0.00      PROA  
ATOM   2388  HG2 ARG P 241       4.381   7.205   4.985  0.00  0.00      PROA  
ATOM   2389  CD  ARG P 241       5.347   8.449   6.534  0.00  0.00      PROA  
ATOM   2390  HD1 ARG P 241       5.078   9.517   6.385  0.00  0.00      PROA  
ATOM   2391  HD2 ARG P 241       6.420   8.369   6.811  0.00  0.00      PROA  
ATOM   2392  NE  ARG P 241       4.470   7.740   7.445  0.00  0.00      PROA  
ATOM   2393  HE  ARG P 241       4.069   6.884   7.119  0.00  0.00      PROA  
ATOM   2394  CZ  ARG P 241       4.499   7.916   8.707  0.00  0.00      PROA  
ATOM   2395  NH1 ARG P 241       5.100   8.891   9.301  0.00  0.00      PROA  
ATOM   2396 HH11 ARG P 241       5.905   9.338   8.911  0.00  0.00      PROA  
ATOM   2397 HH12 ARG P 241       4.819   8.977  10.257  0.00  0.00      PROA  
ATOM   2398  NH2 ARG P 241       3.759   7.143   9.446  0.00  0.00      PROA  
ATOM   2399 HH21 ARG P 241       3.214   6.478   8.935  0.00  0.00      PROA  
ATOM   2400 HH22 ARG P 241       3.778   7.268  10.438  0.00  0.00      PROA  
ATOM   2401  C   ARG P 241       6.314   8.519   1.621  0.00  0.00      PROA  
ATOM   2402  O   ARG P 241       5.233   8.822   1.093  0.00  0.00      PROA  
ATOM   2403  N   LEU P 242       7.468   8.819   1.084  0.00  0.00      PROA  
ATOM   2404  HN  LEU P 242       8.303   8.604   1.584  0.00  0.00      PROA  
ATOM   2405  CA  LEU P 242       7.623   9.393  -0.239  0.00  0.00      PROA  
ATOM   2406  HA  LEU P 242       6.840  10.133  -0.314  0.00  0.00      PROA  
ATOM   2407  CB  LEU P 242       9.031   9.984  -0.365  0.00  0.00      PROA  
ATOM   2408  HB1 LEU P 242       9.716   9.255   0.119  0.00  0.00      PROA  
ATOM   2409  HB2 LEU P 242       9.087  10.775   0.413  0.00  0.00      PROA  
ATOM   2410  CG  LEU P 242       9.617  10.490  -1.681  0.00  0.00      PROA  
ATOM   2411  HG  LEU P 242       9.655   9.622  -2.374  0.00  0.00      PROA  
ATOM   2412  CD1 LEU P 242       8.750  11.579  -2.351  0.00  0.00      PROA  
ATOM   2413 HD11 LEU P 242       8.556  12.407  -1.637  0.00  0.00      PROA  
ATOM   2414 HD12 LEU P 242       7.764  11.109  -2.553  0.00  0.00      PROA  
ATOM   2415 HD13 LEU P 242       9.077  11.898  -3.364  0.00  0.00      PROA  
ATOM   2416  CD2 LEU P 242      11.003  11.015  -1.400  0.00  0.00      PROA  
ATOM   2417 HD21 LEU P 242      11.478  10.276  -0.720  0.00  0.00      PROA  
ATOM   2418 HD22 LEU P 242      10.931  12.028  -0.949  0.00  0.00      PROA  
ATOM   2419 HD23 LEU P 242      11.598  11.055  -2.337  0.00  0.00      PROA  
ATOM   2420  C   LEU P 242       7.342   8.350  -1.345  0.00  0.00      PROA  
ATOM   2421  O   LEU P 242       6.846   8.638  -2.404  0.00  0.00      PROA  
ATOM   2422  N   VAL P 243       7.714   7.089  -1.089  0.00  0.00      PROA  
ATOM   2423  HN  VAL P 243       8.181   6.856  -0.240  0.00  0.00      PROA  
ATOM   2424  CA  VAL P 243       7.484   6.002  -1.995  0.00  0.00      PROA  
ATOM   2425  HA  VAL P 243       7.760   6.361  -2.975  0.00  0.00      PROA  
ATOM   2426  CB  VAL P 243       8.379   4.790  -1.768  0.00  0.00      PROA  
ATOM   2427  HB  VAL P 243       8.341   4.432  -0.717  0.00  0.00      PROA  
ATOM   2428  CG1 VAL P 243       7.957   3.747  -2.835  0.00  0.00      PROA  
ATOM   2429 HG11 VAL P 243       6.887   3.477  -2.959  0.00  0.00      PROA  
ATOM   2430 HG12 VAL P 243       8.528   2.814  -2.641  0.00  0.00      PROA  
ATOM   2431 HG13 VAL P 243       8.297   4.143  -3.816  0.00  0.00      PROA  
ATOM   2432  CG2 VAL P 243       9.891   5.063  -2.000  0.00  0.00      PROA  
ATOM   2433 HG21 VAL P 243      10.182   5.918  -1.353  0.00  0.00      PROA  
ATOM   2434 HG22 VAL P 243      10.153   5.495  -2.989  0.00  0.00      PROA  
ATOM   2435 HG23 VAL P 243      10.416   4.140  -1.674  0.00  0.00      PROA  
ATOM   2436  C   VAL P 243       5.949   5.793  -2.054  0.00  0.00      PROA  
ATOM   2437  O   VAL P 243       5.296   5.693  -3.089  0.00  0.00      PROA  
ATOM   2438  N   ARG P 244       5.261   5.895  -0.898  0.00  0.00      PROA  
ATOM   2439  HN  ARG P 244       5.825   6.081  -0.096  0.00  0.00      PROA  
ATOM   2440  CA  ARG P 244       3.766   5.906  -0.814  0.00  0.00      PROA  
ATOM   2441  HA  ARG P 244       3.427   4.913  -1.073  0.00  0.00      PROA  
ATOM   2442  CB  ARG P 244       3.295   6.134   0.630  0.00  0.00      PROA  
ATOM   2443  HB1 ARG P 244       2.186   6.188   0.596  0.00  0.00      PROA  
ATOM   2444  HB2 ARG P 244       3.634   7.148   0.933  0.00  0.00      PROA  
ATOM   2445  CG  ARG P 244       3.625   4.954   1.522  0.00  0.00      PROA  
ATOM   2446  HG1 ARG P 244       4.717   4.788   1.636  0.00  0.00      PROA  
ATOM   2447  HG2 ARG P 244       3.111   4.103   1.026  0.00  0.00      PROA  
ATOM   2448  CD  ARG P 244       3.236   5.071   2.998  0.00  0.00      PROA  
ATOM   2449  HD1 ARG P 244       2.155   5.326   3.028  0.00  0.00      PROA  
ATOM   2450  HD2 ARG P 244       3.828   5.748   3.651  0.00  0.00      PROA  
ATOM   2451  NE  ARG P 244       3.266   3.707   3.549  0.00  0.00      PROA  
ATOM   2452  HE  ARG P 244       4.130   3.274   3.805  0.00  0.00      PROA  
ATOM   2453  CZ  ARG P 244       2.237   2.918   3.774  0.00  0.00      PROA  
ATOM   2454  NH1 ARG P 244       1.036   3.202   3.461  0.00  0.00      PROA  
ATOM   2455 HH11 ARG P 244       0.333   2.499   3.564  0.00  0.00      PROA  
ATOM   2456 HH12 ARG P 244       0.638   4.117   3.391  0.00  0.00      PROA  
ATOM   2457  NH2 ARG P 244       2.486   1.671   4.190  0.00  0.00      PROA  
ATOM   2458 HH21 ARG P 244       3.385   1.233   4.221  0.00  0.00      PROA  
ATOM   2459 HH22 ARG P 244       1.649   1.140   4.326  0.00  0.00      PROA  
ATOM   2460  C   ARG P 244       3.059   7.042  -1.676  0.00  0.00      PROA  
ATOM   2461  O   ARG P 244       1.889   6.875  -2.023  0.00  0.00      PROA  
ATOM   2462  N   VAL P 245       3.799   8.232  -2.004  0.00  0.00      PROA  
ATOM   2463  HN  VAL P 245       4.742   8.280  -1.684  0.00  0.00      PROA  
ATOM   2464  CA  VAL P 245       3.229   9.353  -2.811  0.00  0.00      PROA  
ATOM   2465  HA  VAL P 245       2.290   9.641  -2.362  0.00  0.00      PROA  
ATOM   2466  CB  VAL P 245       4.156  10.550  -2.991  0.00  0.00      PROA  
ATOM   2467  HB  VAL P 245       5.083  10.089  -3.393  0.00  0.00      PROA  
ATOM   2468  CG1 VAL P 245       3.662  11.643  -4.087  0.00  0.00      PROA  
ATOM   2469 HG11 VAL P 245       3.682  11.184  -5.099  0.00  0.00      PROA  
ATOM   2470 HG12 VAL P 245       4.458  12.417  -4.032  0.00  0.00      PROA  
ATOM   2471 HG13 VAL P 245       2.668  12.014  -3.756  0.00  0.00      PROA  
ATOM   2472  CG2 VAL P 245       4.543  11.180  -1.694  0.00  0.00      PROA  
ATOM   2473 HG21 VAL P 245       4.909  10.419  -0.972  0.00  0.00      PROA  
ATOM   2474 HG22 VAL P 245       3.702  11.721  -1.210  0.00  0.00      PROA  
ATOM   2475 HG23 VAL P 245       5.412  11.870  -1.747  0.00  0.00      PROA  
ATOM   2476  C   VAL P 245       2.783   8.871  -4.187  0.00  0.00      PROA  
ATOM   2477  O   VAL P 245       1.723   9.169  -4.765  0.00  0.00      PROA  
ATOM   2478  N   PHE P 246       3.519   7.863  -4.681  0.00  0.00      PROA  
ATOM   2479  HN  PHE P 246       4.294   7.457  -4.204  0.00  0.00      PROA  
ATOM   2480  CA  PHE P 246       3.355   7.363  -6.047  0.00  0.00      PROA  
ATOM   2481  HA  PHE P 246       3.319   8.255  -6.655  0.00  0.00      PROA  
ATOM   2482  CB  PHE P 246       4.504   6.370  -6.344  0.00  0.00      PROA  
ATOM   2483  HB1 PHE P 246       4.274   5.695  -7.196  0.00  0.00      PROA  
ATOM   2484  HB2 PHE P 246       4.683   5.840  -5.383  0.00  0.00      PROA  
ATOM   2485  CG  PHE P 246       5.749   7.092  -6.845  0.00  0.00      PROA  
ATOM   2486  CD1 PHE P 246       6.646   7.792  -5.944  0.00  0.00      PROA  
ATOM   2487  HD1 PHE P 246       6.335   7.791  -4.910  0.00  0.00      PROA  
ATOM   2488  CE1 PHE P 246       7.786   8.441  -6.415  0.00  0.00      PROA  
ATOM   2489  HE1 PHE P 246       8.421   8.989  -5.735  0.00  0.00      PROA  
ATOM   2490  CZ  PHE P 246       8.062   8.393  -7.820  0.00  0.00      PROA  
ATOM   2491  HZ  PHE P 246       8.874   8.988  -8.213  0.00  0.00      PROA  
ATOM   2492  CD2 PHE P 246       6.080   6.986  -8.157  0.00  0.00      PROA  
ATOM   2493  HD2 PHE P 246       5.348   6.593  -8.847  0.00  0.00      PROA  
ATOM   2494  CE2 PHE P 246       7.266   7.544  -8.702  0.00  0.00      PROA  
ATOM   2495  HE2 PHE P 246       7.416   7.538  -9.772  0.00  0.00      PROA  
ATOM   2496  C   PHE P 246       2.086   6.629  -6.376  0.00  0.00      PROA  
ATOM   2497  O   PHE P 246       1.831   6.465  -7.554  0.00  0.00      PROA  
ATOM   2498  N   ARG P 247       1.243   6.358  -5.432  0.00  0.00      PROA  
ATOM   2499  HN  ARG P 247       1.531   6.632  -4.517  0.00  0.00      PROA  
ATOM   2500  CA  ARG P 247      -0.095   5.741  -5.626  0.00  0.00      PROA  
ATOM   2501  HA  ARG P 247       0.169   4.930  -6.288  0.00  0.00      PROA  
ATOM   2502  CB  ARG P 247      -0.756   5.287  -4.328  0.00  0.00      PROA  
ATOM   2503  HB1 ARG P 247       0.085   4.759  -3.831  0.00  0.00      PROA  
ATOM   2504  HB2 ARG P 247      -1.671   4.727  -4.618  0.00  0.00      PROA  
ATOM   2505  CG  ARG P 247      -1.150   6.483  -3.432  0.00  0.00      PROA  
ATOM   2506  HG1 ARG P 247      -1.997   7.088  -3.822  0.00  0.00      PROA  
ATOM   2507  HG2 ARG P 247      -0.258   7.118  -3.240  0.00  0.00      PROA  
ATOM   2508  CD  ARG P 247      -1.820   6.138  -2.141  0.00  0.00      PROA  
ATOM   2509  HD1 ARG P 247      -2.775   5.617  -2.366  0.00  0.00      PROA  
ATOM   2510  HD2 ARG P 247      -2.186   7.061  -1.641  0.00  0.00      PROA  
ATOM   2511  NE  ARG P 247      -0.875   5.313  -1.308  0.00  0.00      PROA  
ATOM   2512  HE  ARG P 247      -0.016   5.092  -1.772  0.00  0.00      PROA  
ATOM   2513  CZ  ARG P 247      -1.218   4.656  -0.146  0.00  0.00      PROA  
ATOM   2514  NH1 ARG P 247      -2.273   4.934   0.522  0.00  0.00      PROA  
ATOM   2515 HH11 ARG P 247      -2.952   5.468   0.018  0.00  0.00      PROA  
ATOM   2516 HH12 ARG P 247      -2.355   4.592   1.458  0.00  0.00      PROA  
ATOM   2517  NH2 ARG P 247      -0.335   3.776   0.259  0.00  0.00      PROA  
ATOM   2518 HH21 ARG P 247       0.448   3.538  -0.316  0.00  0.00      PROA  
ATOM   2519 HH22 ARG P 247      -0.683   3.066   0.872  0.00  0.00      PROA  
ATOM   2520  C   ARG P 247      -1.018   6.712  -6.347  0.00  0.00      PROA  
ATOM   2521  O   ARG P 247      -2.029   6.373  -7.012  0.00  0.00      PROA  
ATOM   2522  N   ILE P 248      -0.732   8.057  -6.240  0.00  0.00      PROA  
ATOM   2523  HN  ILE P 248      -0.055   8.407  -5.598  0.00  0.00      PROA  
ATOM   2524  CA  ILE P 248      -1.437   9.122  -7.040  0.00  0.00      PROA  
ATOM   2525  HA  ILE P 248      -2.491   8.997  -6.843  0.00  0.00      PROA  
ATOM   2526  CB  ILE P 248      -1.085  10.551  -6.654  0.00  0.00      PROA  
ATOM   2527  HB  ILE P 248       0.012  10.628  -6.499  0.00  0.00      PROA  
ATOM   2528  CG2 ILE P 248      -1.493  11.601  -7.742  0.00  0.00      PROA  
ATOM   2529 HG21 ILE P 248      -1.099  11.401  -8.762  0.00  0.00      PROA  
ATOM   2530 HG22 ILE P 248      -1.154  12.583  -7.347  0.00  0.00      PROA  
ATOM   2531 HG23 ILE P 248      -2.596  11.605  -7.874  0.00  0.00      PROA  
ATOM   2532  CG1 ILE P 248      -1.721  10.994  -5.300  0.00  0.00      PROA  
ATOM   2533 HG11 ILE P 248      -2.802  10.737  -5.325  0.00  0.00      PROA  
ATOM   2534 HG12 ILE P 248      -1.613  12.099  -5.335  0.00  0.00      PROA  
ATOM   2535  CD  ILE P 248      -0.960  10.518  -4.070  0.00  0.00      PROA  
ATOM   2536  HD1 ILE P 248      -1.345  11.019  -3.156  0.00  0.00      PROA  
ATOM   2537  HD2 ILE P 248       0.141  10.651  -4.137  0.00  0.00      PROA  
ATOM   2538  HD3 ILE P 248      -1.140   9.429  -3.943  0.00  0.00      PROA  
ATOM   2539  C   ILE P 248      -1.401   8.916  -8.527  0.00  0.00      PROA  
ATOM   2540  O   ILE P 248      -2.329   9.137  -9.267  0.00  0.00      PROA  
ATOM   2541  N   PHE P 249      -0.233   8.454  -9.013  0.00  0.00      PROA  
ATOM   2542  HN  PHE P 249       0.620   8.412  -8.497  0.00  0.00      PROA  
ATOM   2543  CA  PHE P 249      -0.035   8.249 -10.439  0.00  0.00      PROA  
ATOM   2544  HA  PHE P 249      -0.646   8.996 -10.926  0.00  0.00      PROA  
ATOM   2545  CB  PHE P 249       1.467   8.190 -10.754  0.00  0.00      PROA  
ATOM   2546  HB1 PHE P 249       1.671   8.069 -11.839  0.00  0.00      PROA  
ATOM   2547  HB2 PHE P 249       1.985   7.394 -10.177  0.00  0.00      PROA  
ATOM   2548  CG  PHE P 249       2.074   9.477 -10.212  0.00  0.00      PROA  
ATOM   2549  CD1 PHE P 249       1.664  10.799 -10.531  0.00  0.00      PROA  
ATOM   2550  HD1 PHE P 249       0.846  10.916 -11.227  0.00  0.00      PROA  
ATOM   2551  CE1 PHE P 249       2.146  11.918  -9.889  0.00  0.00      PROA  
ATOM   2552  HE1 PHE P 249       1.772  12.896 -10.154  0.00  0.00      PROA  
ATOM   2553  CZ  PHE P 249       3.212  11.774  -8.961  0.00  0.00      PROA  
ATOM   2554  HZ  PHE P 249       3.740  12.615  -8.537  0.00  0.00      PROA  
ATOM   2555  CD2 PHE P 249       3.144   9.347  -9.298  0.00  0.00      PROA  
ATOM   2556  HD2 PHE P 249       3.529   8.358  -9.096  0.00  0.00      PROA  
ATOM   2557  CE2 PHE P 249       3.798  10.479  -8.815  0.00  0.00      PROA  
ATOM   2558  HE2 PHE P 249       4.577  10.197  -8.122  0.00  0.00      PROA  
ATOM   2559  C   PHE P 249      -0.682   6.925 -10.941  0.00  0.00      PROA  
ATOM   2560  O   PHE P 249      -0.506   6.572 -12.112  0.00  0.00      PROA  
ATOM   2561  N   LYS P 250      -1.392   6.118 -10.056  0.00  0.00      PROA  
ATOM   2562  HN  LYS P 250      -1.398   6.392  -9.097  0.00  0.00      PROA  
ATOM   2563  CA  LYS P 250      -1.989   4.798 -10.374  0.00  0.00      PROA  
ATOM   2564  HA  LYS P 250      -1.543   4.385 -11.266  0.00  0.00      PROA  
ATOM   2565  CB  LYS P 250      -1.710   3.796  -9.244  0.00  0.00      PROA  
ATOM   2566  HB1 LYS P 250      -2.142   4.039  -8.250  0.00  0.00      PROA  
ATOM   2567  HB2 LYS P 250      -0.608   3.662  -9.192  0.00  0.00      PROA  
ATOM   2568  CG  LYS P 250      -2.288   2.408  -9.721  0.00  0.00      PROA  
ATOM   2569  HG1 LYS P 250      -1.945   2.148 -10.745  0.00  0.00      PROA  
ATOM   2570  HG2 LYS P 250      -3.380   2.567  -9.590  0.00  0.00      PROA  
ATOM   2571  CD  LYS P 250      -1.769   1.272  -8.876  0.00  0.00      PROA  
ATOM   2572  HD1 LYS P 250      -1.896   1.552  -7.808  0.00  0.00      PROA  
ATOM   2573  HD2 LYS P 250      -0.673   1.128  -8.981  0.00  0.00      PROA  
ATOM   2574  CE  LYS P 250      -2.576  -0.032  -8.979  0.00  0.00      PROA  
ATOM   2575  HE1 LYS P 250      -3.558   0.084  -8.472  0.00  0.00      PROA  
ATOM   2576  HE2 LYS P 250      -1.957  -0.808  -8.479  0.00  0.00      PROA  
ATOM   2577  NZ  LYS P 250      -2.765  -0.399 -10.388  0.00  0.00      PROA  
ATOM   2578  HZ1 LYS P 250      -3.502   0.178 -10.843  0.00  0.00      PROA  
ATOM   2579  HZ2 LYS P 250      -3.065  -1.394 -10.433  0.00  0.00      PROA  
ATOM   2580  HZ3 LYS P 250      -1.881  -0.357 -10.934  0.00  0.00      PROA  
ATOM   2581  C   LYS P 250      -3.414   5.150 -10.658  0.00  0.00      PROA  
ATOM   2582  O   LYS P 250      -4.050   4.372 -11.394  0.00  0.00      PROA  
ATOM   2583  N   LEU P 251      -3.987   6.342 -10.242  0.00  0.00      PROA  
ATOM   2584  HN  LEU P 251      -3.463   7.018  -9.729  0.00  0.00      PROA  
ATOM   2585  CA  LEU P 251      -5.273   6.803 -10.774  0.00  0.00      PROA  
ATOM   2586  HA  LEU P 251      -5.929   5.952 -10.884  0.00  0.00      PROA  
ATOM   2587  CB  LEU P 251      -5.826   7.954  -9.926  0.00  0.00      PROA  
ATOM   2588  HB1 LEU P 251      -5.009   8.705  -9.882  0.00  0.00      PROA  
ATOM   2589  HB2 LEU P 251      -5.828   7.619  -8.867  0.00  0.00      PROA  
ATOM   2590  CG  LEU P 251      -7.177   8.674 -10.286  0.00  0.00      PROA  
ATOM   2591  HG  LEU P 251      -7.219   8.727 -11.395  0.00  0.00      PROA  
ATOM   2592  CD1 LEU P 251      -8.199   7.672  -9.801  0.00  0.00      PROA  
ATOM   2593 HD11 LEU P 251      -7.958   6.656 -10.178  0.00  0.00      PROA  
ATOM   2594 HD12 LEU P 251      -9.232   8.023 -10.009  0.00  0.00      PROA  
ATOM   2595 HD13 LEU P 251      -8.052   7.584  -8.703  0.00  0.00      PROA  
ATOM   2596  CD2 LEU P 251      -7.287  10.044  -9.644  0.00  0.00      PROA  
ATOM   2597 HD21 LEU P 251      -8.084  10.639 -10.139  0.00  0.00      PROA  
ATOM   2598 HD22 LEU P 251      -6.320  10.585  -9.726  0.00  0.00      PROA  
ATOM   2599 HD23 LEU P 251      -7.367   9.926  -8.542  0.00  0.00      PROA  
ATOM   2600  C   LEU P 251      -5.095   7.264 -12.167  0.00  0.00      PROA  
ATOM   2601  O   LEU P 251      -4.025   7.554 -12.658  0.00  0.00      PROA  
ATOM   2602  N   SER P 252      -6.072   7.174 -13.037  0.00  0.00      PROA  
ATOM   2603  HN  SER P 252      -6.886   6.696 -12.713  0.00  0.00      PROA  
ATOM   2604  CA  SER P 252      -6.025   7.454 -14.490  0.00  0.00      PROA  
ATOM   2605  HA  SER P 252      -7.052   7.483 -14.824  0.00  0.00      PROA  
ATOM   2606  CB  SER P 252      -5.241   8.733 -14.921  0.00  0.00      PROA  
ATOM   2607  HB1 SER P 252      -5.303   8.767 -16.030  0.00  0.00      PROA  
ATOM   2608  HB2 SER P 252      -4.169   8.593 -14.667  0.00  0.00      PROA  
ATOM   2609  OG  SER P 252      -5.718   9.911 -14.341  0.00  0.00      PROA  
ATOM   2610  HG1 SER P 252      -5.419  10.089 -13.447  0.00  0.00      PROA  
ATOM   2611  C   SER P 252      -5.414   6.284 -15.216  0.00  0.00      PROA  
ATOM   2612  O   SER P 252      -4.753   6.504 -16.227  0.00  0.00      PROA  
ATOM   2613  N   ARG P 253      -5.693   5.021 -14.917  0.00  0.00      PROA  
ATOM   2614  HN  ARG P 253      -6.236   4.891 -14.092  0.00  0.00      PROA  
ATOM   2615  CA  ARG P 253      -5.365   3.780 -15.720  0.00  0.00      PROA  
ATOM   2616  HA  ARG P 253      -4.316   3.799 -15.977  0.00  0.00      PROA  
ATOM   2617  CB  ARG P 253      -5.534   2.628 -14.697  0.00  0.00      PROA  
ATOM   2618  HB1 ARG P 253      -6.625   2.737 -14.520  0.00  0.00      PROA  
ATOM   2619  HB2 ARG P 253      -4.935   2.882 -13.796  0.00  0.00      PROA  
ATOM   2620  CG  ARG P 253      -5.318   1.275 -15.136  0.00  0.00      PROA  
ATOM   2621  HG1 ARG P 253      -6.088   0.937 -15.862  0.00  0.00      PROA  
ATOM   2622  HG2 ARG P 253      -5.592   0.587 -14.308  0.00  0.00      PROA  
ATOM   2623  CD  ARG P 253      -3.983   1.032 -15.793  0.00  0.00      PROA  
ATOM   2624  HD1 ARG P 253      -3.963   1.636 -16.726  0.00  0.00      PROA  
ATOM   2625  HD2 ARG P 253      -3.818  -0.033 -16.062  0.00  0.00      PROA  
ATOM   2626  NE  ARG P 253      -2.864   1.536 -14.984  0.00  0.00      PROA  
ATOM   2627  HE  ARG P 253      -2.444   2.399 -15.264  0.00  0.00      PROA  
ATOM   2628  CZ  ARG P 253      -2.269   1.005 -13.917  0.00  0.00      PROA  
ATOM   2629  NH1 ARG P 253      -2.614  -0.241 -13.536  0.00  0.00      PROA  
ATOM   2630 HH11 ARG P 253      -3.320  -0.765 -14.013  0.00  0.00      PROA  
ATOM   2631 HH12 ARG P 253      -1.911  -0.700 -12.993  0.00  0.00      PROA  
ATOM   2632  NH2 ARG P 253      -1.199   1.574 -13.532  0.00  0.00      PROA  
ATOM   2633 HH21 ARG P 253      -0.887   2.480 -13.817  0.00  0.00      PROA  
ATOM   2634 HH22 ARG P 253      -0.528   1.051 -13.007  0.00  0.00      PROA  
ATOM   2635  C   ARG P 253      -6.243   3.639 -16.943  0.00  0.00      PROA  
ATOM   2636  O   ARG P 253      -5.756   3.296 -18.003  0.00  0.00      PROA  
ATOM   2637  N   HSD P 254      -7.564   3.910 -16.840  0.00  0.00      PROA  
ATOM   2638  HN  HSD P 254      -7.893   4.366 -16.017  0.00  0.00      PROA  
ATOM   2639  CA  HSD P 254      -8.511   3.510 -17.888  0.00  0.00      PROA  
ATOM   2640  HA  HSD P 254      -7.994   3.461 -18.834  0.00  0.00      PROA  
ATOM   2641  CB  HSD P 254      -9.023   2.150 -17.567  0.00  0.00      PROA  
ATOM   2642  HB1 HSD P 254      -8.236   1.374 -17.681  0.00  0.00      PROA  
ATOM   2643  HB2 HSD P 254      -9.884   1.966 -18.244  0.00  0.00      PROA  
ATOM   2644  ND1 HSD P 254     -10.769   2.434 -15.572  0.00  0.00      PROA  
ATOM   2645  HD1 HSD P 254     -11.404   3.101 -15.963  0.00  0.00      PROA  
ATOM   2646  CG  HSD P 254      -9.583   1.956 -16.166  0.00  0.00      PROA  
ATOM   2647  CE1 HSD P 254     -10.851   1.937 -14.339  0.00  0.00      PROA  
ATOM   2648  HE1 HSD P 254     -11.613   2.107 -13.579  0.00  0.00      PROA  
ATOM   2649  NE2 HSD P 254      -9.747   1.226 -14.052  0.00  0.00      PROA  
ATOM   2650  CD2 HSD P 254      -8.995   1.244 -15.181  0.00  0.00      PROA  
ATOM   2651  HD2 HSD P 254      -8.192   0.518 -15.192  0.00  0.00      PROA  
ATOM   2652  C   HSD P 254      -9.551   4.631 -18.114  0.00  0.00      PROA  
ATOM   2653  OT1 HSD P 254      -9.411   5.203 -19.219  0.00  0.00      PROA  
ATOM   2654  OT2 HSD P 254     -10.350   5.028 -17.206  0.00  0.00      PROA  
ATOM   2655  C4  LIG G   1       4.101   8.687  14.114  0.00  0.00      GALA  
ATOM   2656  C5  LIG G   1       3.859   9.922  14.689  0.00  0.00      GALA  
ATOM   2657  C6  LIG G   1       3.810  10.012  16.078  0.00  0.00      GALA  
ATOM   2658  C8  LIG G   1       3.869   8.906  16.879  0.00  0.00      GALA  
ATOM   2659  C10 LIG G   1       4.043   7.647  16.286  0.00  0.00      GALA  
ATOM   2660  C12 LIG G   1       4.154   7.549  14.903  0.00  0.00      GALA  
ATOM   2661  O1  LIG G   1       3.644   7.446  12.067  0.00  0.00      GALA  
ATOM   2662  C2  LIG G   1       4.140   8.509  12.610  0.00  0.00      GALA  
ATOM   2663  O3  LIG G   1       4.447   9.537  11.928  0.00  0.00      GALA  
ATOM   2664  O7  LIG G   1       3.518  11.290  16.483  0.00  0.00      GALA  
ATOM   2665  O9  LIG G   1       3.866   8.963  18.317  0.00  0.00      GALA  
ATOM   2666  O11 LIG G   1       4.016   6.503  17.023  0.00  0.00      GALA  
ATOM   2667  H13 LIG G   1       3.574  10.780  14.091  0.00  0.00      GALA  
ATOM   2668  H14 LIG G   1       3.260  11.156  17.411  0.00  0.00      GALA  
ATOM   2669  H15 LIG G   1       3.751   9.921  18.445  0.00  0.00      GALA  
ATOM   2670  H16 LIG G   1       4.170   6.690  17.965  0.00  0.00      GALA  
ATOM   2671  H17 LIG G   1       4.280   6.599  14.397  0.00  0.00      GALA  
ATOM   2672  N   POPCP   1      16.712   3.626  17.808  0.00  0.00      POPC  
ATOM   2673  C12 POPCP   1      16.454   3.387  16.337  0.00  0.00      POPC  
ATOM   2674 H12A POPCP   1      17.298   2.948  15.826  0.00  0.00      POPC  
ATOM   2675 H12B POPCP   1      16.307   4.335  15.842  0.00  0.00      POPC  
ATOM   2676  C13 POPCP   1      16.919   2.350  18.520  0.00  0.00      POPC  
ATOM   2677 H13A POPCP   1      15.974   1.846  18.656  0.00  0.00      POPC  
ATOM   2678 H13B POPCP   1      17.669   1.726  18.057  0.00  0.00      POPC  
ATOM   2679 H13C POPCP   1      17.216   2.751  19.478  0.00  0.00      POPC  
ATOM   2680  C14 POPCP   1      17.885   4.536  17.914  0.00  0.00      POPC  
ATOM   2681 H14A POPCP   1      18.208   4.538  18.944  0.00  0.00      POPC  
ATOM   2682 H14B POPCP   1      18.764   4.303  17.331  0.00  0.00      POPC  
ATOM   2683 H14C POPCP   1      17.678   5.565  17.658  0.00  0.00      POPC  
ATOM   2684  C15 POPCP   1      15.601   4.262  18.580  0.00  0.00      POPC  
ATOM   2685 H15A POPCP   1      15.385   5.149  18.003  0.00  0.00      POPC  
ATOM   2686 H15B POPCP   1      15.782   4.581  19.596  0.00  0.00      POPC  
ATOM   2687 H15C POPCP   1      14.756   3.602  18.453  0.00  0.00      POPC  
ATOM   2688  C11 POPCP   1      15.264   2.436  15.918  0.00  0.00      POPC  
ATOM   2689 H11A POPCP   1      15.278   2.510  14.810  0.00  0.00      POPC  
ATOM   2690 H11B POPCP   1      14.369   2.994  16.269  0.00  0.00      POPC  
ATOM   2691  P   POPCP   1      14.041   0.146  16.496  0.00  0.00      POPC  
ATOM   2692  O13 POPCP   1      12.914   0.881  17.088  0.00  0.00      POPC  
ATOM   2693  O14 POPCP   1      14.452  -1.138  17.060  0.00  0.00      POPC  
ATOM   2694  O12 POPCP   1      15.266   1.087  16.393  0.00  0.00      POPC  
ATOM   2695  O11 POPCP   1      13.645  -0.157  15.011  0.00  0.00      POPC  
ATOM   2696  C1  POPCP   1      12.813  -1.277  14.756  0.00  0.00      POPC  
ATOM   2697  HA  POPCP   1      11.754  -1.112  15.052  0.00  0.00      POPC  
ATOM   2698  HB  POPCP   1      13.173  -2.146  15.347  0.00  0.00      POPC  
ATOM   2699  C2  POPCP   1      12.791  -1.802  13.242  0.00  0.00      POPC  
ATOM   2700  HS  POPCP   1      13.789  -2.226  12.997  0.00  0.00      POPC  
ATOM   2701  O21 POPCP   1      12.330  -0.813  12.345  0.00  0.00      POPC  
ATOM   2702  C21 POPCP   1      13.017  -0.727  11.252  0.00  0.00      POPC  
ATOM   2703  O22 POPCP   1      14.094  -1.324  11.053  0.00  0.00      POPC  
ATOM   2704  C22 POPCP   1      12.306   0.130  10.186  0.00  0.00      POPC  
ATOM   2705  H2R POPCP   1      11.900   1.090  10.569  0.00  0.00      POPC  
ATOM   2706  H2S POPCP   1      11.437  -0.457   9.819  0.00  0.00      POPC  
ATOM   2707  C3  POPCP   1      11.850  -3.050  13.101  0.00  0.00      POPC  
ATOM   2708  HX  POPCP   1      10.896  -2.579  13.420  0.00  0.00      POPC  
ATOM   2709  HY  POPCP   1      12.143  -3.903  13.751  0.00  0.00      POPC  
ATOM   2710  O31 POPCP   1      11.794  -3.545  11.714  0.00  0.00      POPC  
ATOM   2711  C31 POPCP   1      12.850  -4.224  11.275  0.00  0.00      POPC  
ATOM   2712  O32 POPCP   1      13.929  -4.290  11.850  0.00  0.00      POPC  
ATOM   2713  C32 POPCP   1      12.537  -4.818   9.851  0.00  0.00      POPC  
ATOM   2714  H2X POPCP   1      11.626  -5.411  10.082  0.00  0.00      POPC  
ATOM   2715  H2Y POPCP   1      13.397  -5.382   9.430  0.00  0.00      POPC  
ATOM   2716  C23 POPCP   1      13.386   0.368   9.046  0.00  0.00      POPC  
ATOM   2717  H3R POPCP   1      13.928  -0.546   8.723  0.00  0.00      POPC  
ATOM   2718  H3S POPCP   1      14.240   0.885   9.532  0.00  0.00      POPC  
ATOM   2719  C24 POPCP   1      12.769   1.238   7.894  0.00  0.00      POPC  
ATOM   2720  H4R POPCP   1      12.496   2.255   8.248  0.00  0.00      POPC  
ATOM   2721  H4S POPCP   1      11.748   0.870   7.657  0.00  0.00      POPC  
ATOM   2722  C25 POPCP   1      13.707   1.095   6.729  0.00  0.00      POPC  
ATOM   2723  H5R POPCP   1      14.769   1.229   7.028  0.00  0.00      POPC  
ATOM   2724  H5S POPCP   1      13.538   1.963   6.057  0.00  0.00      POPC  
ATOM   2725  C26 POPCP   1      13.463  -0.219   5.888  0.00  0.00      POPC  
ATOM   2726  H6R POPCP   1      12.450  -0.104   5.447  0.00  0.00      POPC  
ATOM   2727  H6S POPCP   1      13.531  -1.086   6.578  0.00  0.00      POPC  
ATOM   2728  C27 POPCP   1      14.506  -0.568   4.766  0.00  0.00      POPC  
ATOM   2729  H7R POPCP   1      15.435  -0.252   5.286  0.00  0.00      POPC  
ATOM   2730  H7S POPCP   1      14.261   0.019   3.855  0.00  0.00      POPC  
ATOM   2731  C28 POPCP   1      14.365  -2.047   4.349  0.00  0.00      POPC  
ATOM   2732  H8R POPCP   1      13.389  -2.368   3.926  0.00  0.00      POPC  
ATOM   2733  H8S POPCP   1      14.448  -2.641   5.284  0.00  0.00      POPC  
ATOM   2734  C29 POPCP   1      15.529  -2.357   3.451  0.00  0.00      POPC  
ATOM   2735  H91 POPCP   1      16.485  -2.042   3.892  0.00  0.00      POPC  
ATOM   2736 C210 POPCP   1      15.456  -2.955   2.286  0.00  0.00      POPC  
ATOM   2737 H101 POPCP   1      16.439  -3.051   1.803  0.00  0.00      POPC  
ATOM   2738 C211 POPCP   1      14.303  -3.529   1.567  0.00  0.00      POPC  
ATOM   2739 H11R POPCP   1      13.342  -3.709   2.094  0.00  0.00      POPC  
ATOM   2740 H11S POPCP   1      14.637  -4.444   1.033  0.00  0.00      POPC  
ATOM   2741 C212 POPCP   1      14.105  -2.526   0.347  0.00  0.00      POPC  
ATOM   2742 H12R POPCP   1      14.985  -2.484  -0.330  0.00  0.00      POPC  
ATOM   2743 H12S POPCP   1      13.984  -1.473   0.678  0.00  0.00      POPC  
ATOM   2744 C213 POPCP   1      12.925  -2.933  -0.543  0.00  0.00      POPC  
ATOM   2745 H13R POPCP   1      12.563  -2.078  -1.153  0.00  0.00      POPC  
ATOM   2746 H13S POPCP   1      12.142  -3.134   0.220  0.00  0.00      POPC  
ATOM   2747 C214 POPCP   1      13.269  -4.092  -1.480  0.00  0.00      POPC  
ATOM   2748 H14R POPCP   1      13.075  -5.018  -0.898  0.00  0.00      POPC  
ATOM   2749 H14S POPCP   1      14.328  -4.106  -1.814  0.00  0.00      POPC  
ATOM   2750 C215 POPCP   1      12.296  -4.078  -2.737  0.00  0.00      POPC  
ATOM   2751 H15R POPCP   1      12.587  -3.213  -3.371  0.00  0.00      POPC  
ATOM   2752 H15S POPCP   1      11.273  -3.953  -2.323  0.00  0.00      POPC  
ATOM   2753 C216 POPCP   1      12.279  -5.375  -3.598  0.00  0.00      POPC  
ATOM   2754 H16R POPCP   1      12.006  -6.166  -2.867  0.00  0.00      POPC  
ATOM   2755 H16S POPCP   1      13.325  -5.580  -3.913  0.00  0.00      POPC  
ATOM   2756 C217 POPCP   1      11.287  -5.266  -4.791  0.00  0.00      POPC  
ATOM   2757 H17R POPCP   1      11.707  -4.442  -5.408  0.00  0.00      POPC  
ATOM   2758 H17S POPCP   1      10.279  -4.908  -4.493  0.00  0.00      POPC  
ATOM   2759 C218 POPCP   1      11.250  -6.518  -5.611  0.00  0.00      POPC  
ATOM   2760 H18R POPCP   1      10.641  -7.292  -5.096  0.00  0.00      POPC  
ATOM   2761 H18S POPCP   1      12.258  -6.943  -5.803  0.00  0.00      POPC  
ATOM   2762 H18T POPCP   1      10.693  -6.254  -6.535  0.00  0.00      POPC  
ATOM   2763  C33 POPCP   1      12.252  -3.752   8.798  0.00  0.00      POPC  
ATOM   2764  H3X POPCP   1      13.243  -3.258   8.704  0.00  0.00      POPC  
ATOM   2765  H3Y POPCP   1      11.601  -2.912   9.123  0.00  0.00      POPC  
ATOM   2766  C34 POPCP   1      11.624  -4.204   7.484  0.00  0.00      POPC  
ATOM   2767  H4X POPCP   1      10.999  -3.382   7.074  0.00  0.00      POPC  
ATOM   2768  H4Y POPCP   1      10.985  -5.103   7.617  0.00  0.00      POPC  
ATOM   2769  C35 POPCP   1      12.657  -4.609   6.441  0.00  0.00      POPC  
ATOM   2770  H5X POPCP   1      12.992  -5.655   6.607  0.00  0.00      POPC  
ATOM   2771  H5Y POPCP   1      13.467  -3.865   6.594  0.00  0.00      POPC  
ATOM   2772  C36 POPCP   1      11.992  -4.629   4.979  0.00  0.00      POPC  
ATOM   2773  H6X POPCP   1      12.836  -4.510   4.267  0.00  0.00      POPC  
ATOM   2774  H6Y POPCP   1      11.409  -3.683   4.977  0.00  0.00      POPC  
ATOM   2775  C37 POPCP   1      11.049  -5.842   4.795  0.00  0.00      POPC  
ATOM   2776  H7X POPCP   1      10.493  -5.922   5.753  0.00  0.00      POPC  
ATOM   2777  H7Y POPCP   1      11.693  -6.747   4.764  0.00  0.00      POPC  
ATOM   2778  C38 POPCP   1      10.077  -5.695   3.650  0.00  0.00      POPC  
ATOM   2779  H8X POPCP   1       9.553  -4.736   3.846  0.00  0.00      POPC  
ATOM   2780  H8Y POPCP   1       9.298  -6.485   3.706  0.00  0.00      POPC  
ATOM   2781  C39 POPCP   1      10.833  -5.644   2.418  0.00  0.00      POPC  
ATOM   2782  H9X POPCP   1      11.255  -6.612   2.073  0.00  0.00      POPC  
ATOM   2783  H9Y POPCP   1      11.649  -4.899   2.535  0.00  0.00      POPC  
ATOM   2784 C310 POPCP   1       9.945  -5.264   1.218  0.00  0.00      POPC  
ATOM   2785 H10X POPCP   1      10.533  -4.695   0.466  0.00  0.00      POPC  
ATOM   2786 H10Y POPCP   1       9.061  -4.693   1.574  0.00  0.00      POPC  
ATOM   2787 C311 POPCP   1       9.454  -6.489   0.511  0.00  0.00      POPC  
ATOM   2788 H11X POPCP   1       8.856  -7.056   1.257  0.00  0.00      POPC  
ATOM   2789 H11Y POPCP   1      10.356  -7.053   0.192  0.00  0.00      POPC  
ATOM   2790 C312 POPCP   1       8.306  -6.129  -0.501  0.00  0.00      POPC  
ATOM   2791 H12X POPCP   1       8.587  -5.419  -1.308  0.00  0.00      POPC  
ATOM   2792 H12Y POPCP   1       7.458  -5.623   0.008  0.00  0.00      POPC  
ATOM   2793 C313 POPCP   1       7.843  -7.480  -1.179  0.00  0.00      POPC  
ATOM   2794 H13X POPCP   1       7.252  -7.921  -0.348  0.00  0.00      POPC  
ATOM   2795 H13Y POPCP   1       8.669  -8.200  -1.358  0.00  0.00      POPC  
ATOM   2796 C314 POPCP   1       6.882  -7.308  -2.373  0.00  0.00      POPC  
ATOM   2797 H14X POPCP   1       6.084  -6.576  -2.126  0.00  0.00      POPC  
ATOM   2798 H14Y POPCP   1       6.439  -8.312  -2.546  0.00  0.00      POPC  
ATOM   2799 C315 POPCP   1       7.682  -6.933  -3.621  0.00  0.00      POPC  
ATOM   2800 H15X POPCP   1       8.481  -7.695  -3.744  0.00  0.00      POPC  
ATOM   2801 H15Y POPCP   1       8.216  -5.965  -3.515  0.00  0.00      POPC  
ATOM   2802 C316 POPCP   1       6.754  -6.927  -4.832  0.00  0.00      POPC  
ATOM   2803 H16X POPCP   1       6.102  -7.808  -5.014  0.00  0.00      POPC  
ATOM   2804 H16Y POPCP   1       7.430  -6.737  -5.693  0.00  0.00      POPC  
ATOM   2805 H16Z POPCP   1       5.983  -6.135  -4.717  0.00  0.00      POPC  
ATOM   2806  N   POPCP   2      17.643  22.661  11.199  0.00  0.00      POPC  
ATOM   2807  C12 POPCP   2      17.725  21.091  11.046  0.00  0.00      POPC  
ATOM   2808 H12A POPCP   2      16.707  20.740  10.964  0.00  0.00      POPC  
ATOM   2809 H12B POPCP   2      18.139  20.702  11.965  0.00  0.00      POPC  
ATOM   2810  C13 POPCP   2      18.935  23.342  11.539  0.00  0.00      POPC  
ATOM   2811 H13A POPCP   2      19.704  22.844  10.967  0.00  0.00      POPC  
ATOM   2812 H13B POPCP   2      19.063  24.386  11.297  0.00  0.00      POPC  
ATOM   2813 H13C POPCP   2      19.231  23.113  12.553  0.00  0.00      POPC  
ATOM   2814  C14 POPCP   2      17.225  23.157   9.815  0.00  0.00      POPC  
ATOM   2815 H14A POPCP   2      17.019  24.214   9.900  0.00  0.00      POPC  
ATOM   2816 H14B POPCP   2      18.073  23.010   9.163  0.00  0.00      POPC  
ATOM   2817 H14C POPCP   2      16.410  22.613   9.361  0.00  0.00      POPC  
ATOM   2818  C15 POPCP   2      16.564  22.879  12.200  0.00  0.00      POPC  
ATOM   2819 H15A POPCP   2      16.960  22.521  13.139  0.00  0.00      POPC  
ATOM   2820 H15B POPCP   2      15.635  22.383  11.962  0.00  0.00      POPC  
ATOM   2821 H15C POPCP   2      16.334  23.920  12.373  0.00  0.00      POPC  
ATOM   2822  C11 POPCP   2      18.481  20.474   9.879  0.00  0.00      POPC  
ATOM   2823 H11A POPCP   2      18.068  20.857   8.921  0.00  0.00      POPC  
ATOM   2824 H11B POPCP   2      18.266  19.385   9.853  0.00  0.00      POPC  
ATOM   2825  P   POPCP   2      20.707  19.811  11.075  0.00  0.00      POPC  
ATOM   2826  O13 POPCP   2      19.868  18.692  11.480  0.00  0.00      POPC  
ATOM   2827  O14 POPCP   2      21.169  20.765  12.142  0.00  0.00      POPC  
ATOM   2828  O12 POPCP   2      19.903  20.631   9.990  0.00  0.00      POPC  
ATOM   2829  O11 POPCP   2      21.828  19.121  10.336  0.00  0.00      POPC  
ATOM   2830  C1  POPCP   2      22.419  19.798   9.212  0.00  0.00      POPC  
ATOM   2831  HA  POPCP   2      23.486  19.493   9.265  0.00  0.00      POPC  
ATOM   2832  HB  POPCP   2      22.453  20.894   9.389  0.00  0.00      POPC  
ATOM   2833  C2  POPCP   2      21.809  19.437   7.876  0.00  0.00      POPC  
ATOM   2834  HS  POPCP   2      20.731  19.706   7.872  0.00  0.00      POPC  
ATOM   2835  O21 POPCP   2      22.027  18.016   7.627  0.00  0.00      POPC  
ATOM   2836  C21 POPCP   2      21.011  17.261   7.558  0.00  0.00      POPC  
ATOM   2837  O22 POPCP   2      19.852  17.701   7.750  0.00  0.00      POPC  
ATOM   2838  C22 POPCP   2      21.546  15.825   7.451  0.00  0.00      POPC  
ATOM   2839  H2R POPCP   2      22.597  15.790   7.808  0.00  0.00      POPC  
ATOM   2840  H2S POPCP   2      21.817  15.723   6.378  0.00  0.00      POPC  
ATOM   2841  C3  POPCP   2      22.443  20.182   6.664  0.00  0.00      POPC  
ATOM   2842  HX  POPCP   2      23.441  19.707   6.554  0.00  0.00      POPC  
ATOM   2843  HY  POPCP   2      22.680  21.255   6.828  0.00  0.00      POPC  
ATOM   2844  O31 POPCP   2      21.702  19.900   5.468  0.00  0.00      POPC  
ATOM   2845  C31 POPCP   2      20.693  20.716   5.188  0.00  0.00      POPC  
ATOM   2846  O32 POPCP   2      20.116  21.525   5.899  0.00  0.00      POPC  
ATOM   2847  C32 POPCP   2      20.119  20.289   3.841  0.00  0.00      POPC  
ATOM   2848  H2X POPCP   2      19.904  19.198   3.839  0.00  0.00      POPC  
ATOM   2849  H2Y POPCP   2      20.909  20.593   3.122  0.00  0.00      POPC  
ATOM   2850  C23 POPCP   2      20.630  14.634   7.940  0.00  0.00      POPC  
ATOM   2851  H3R POPCP   2      19.558  14.795   7.699  0.00  0.00      POPC  
ATOM   2852  H3S POPCP   2      20.786  14.435   9.022  0.00  0.00      POPC  
ATOM   2853  C24 POPCP   2      21.022  13.232   7.396  0.00  0.00      POPC  
ATOM   2854  H4R POPCP   2      22.081  13.113   7.710  0.00  0.00      POPC  
ATOM   2855  H4S POPCP   2      21.102  13.392   6.299  0.00  0.00      POPC  
ATOM   2856  C25 POPCP   2      20.050  12.082   7.670  0.00  0.00      POPC  
ATOM   2857  H5R POPCP   2      19.118  12.450   7.189  0.00  0.00      POPC  
ATOM   2858  H5S POPCP   2      19.830  11.956   8.752  0.00  0.00      POPC  
ATOM   2859  C26 POPCP   2      20.475  10.724   7.146  0.00  0.00      POPC  
ATOM   2860  H6R POPCP   2      21.114  10.235   7.913  0.00  0.00      POPC  
ATOM   2861  H6S POPCP   2      21.118  10.813   6.244  0.00  0.00      POPC  
ATOM   2862  C27 POPCP   2      19.265   9.829   6.998  0.00  0.00      POPC  
ATOM   2863  H7R POPCP   2      18.478  10.102   7.734  0.00  0.00      POPC  
ATOM   2864  H7S POPCP   2      19.439   8.732   7.010  0.00  0.00      POPC  
ATOM   2865  C28 POPCP   2      18.605  10.182   5.652  0.00  0.00      POPC  
ATOM   2866  H8R POPCP   2      19.371   9.970   4.876  0.00  0.00      POPC  
ATOM   2867  H8S POPCP   2      18.454  11.283   5.614  0.00  0.00      POPC  
ATOM   2868  C29 POPCP   2      17.431   9.297   5.320  0.00  0.00      POPC  
ATOM   2869  H91 POPCP   2      16.822   9.051   6.203  0.00  0.00      POPC  
ATOM   2870 C210 POPCP   2      17.020   8.722   4.169  0.00  0.00      POPC  
ATOM   2871 H101 POPCP   2      16.177   8.017   4.212  0.00  0.00      POPC  
ATOM   2872 C211 POPCP   2      17.623   8.767   2.819  0.00  0.00      POPC  
ATOM   2873 H11R POPCP   2      18.491   9.460   2.832  0.00  0.00      POPC  
ATOM   2874 H11S POPCP   2      16.851   8.933   2.037  0.00  0.00      POPC  
ATOM   2875 C212 POPCP   2      18.273   7.413   2.478  0.00  0.00      POPC  
ATOM   2876 H12R POPCP   2      17.509   6.607   2.446  0.00  0.00      POPC  
ATOM   2877 H12S POPCP   2      19.008   7.155   3.271  0.00  0.00      POPC  
ATOM   2878 C213 POPCP   2      19.044   7.350   1.136  0.00  0.00      POPC  
ATOM   2879 H13R POPCP   2      19.711   6.463   1.186  0.00  0.00      POPC  
ATOM   2880 H13S POPCP   2      19.719   8.233   1.157  0.00  0.00      POPC  
ATOM   2881 C214 POPCP   2      18.211   7.338  -0.216  0.00  0.00      POPC  
ATOM   2882 H14R POPCP   2      17.539   8.223  -0.200  0.00  0.00      POPC  
ATOM   2883 H14S POPCP   2      17.597   6.413  -0.172  0.00  0.00      POPC  
ATOM   2884 C215 POPCP   2      19.069   7.468  -1.483  0.00  0.00      POPC  
ATOM   2885 H15R POPCP   2      19.877   6.719  -1.334  0.00  0.00      POPC  
ATOM   2886 H15S POPCP   2      19.623   8.430  -1.435  0.00  0.00      POPC  
ATOM   2887 C216 POPCP   2      18.324   7.438  -2.829  0.00  0.00      POPC  
ATOM   2888 H16R POPCP   2      17.428   8.095  -2.836  0.00  0.00      POPC  
ATOM   2889 H16S POPCP   2      18.027   6.380  -2.994  0.00  0.00      POPC  
ATOM   2890 C217 POPCP   2      19.266   7.889  -3.997  0.00  0.00      POPC  
ATOM   2891 H17R POPCP   2      19.072   7.371  -4.960  0.00  0.00      POPC  
ATOM   2892 H17S POPCP   2      20.309   7.630  -3.713  0.00  0.00      POPC  
ATOM   2893 C218 POPCP   2      19.337   9.380  -4.387  0.00  0.00      POPC  
ATOM   2894 H18R POPCP   2      18.347   9.804  -4.663  0.00  0.00      POPC  
ATOM   2895 H18S POPCP   2      19.981   9.609  -5.263  0.00  0.00      POPC  
ATOM   2896 H18T POPCP   2      19.639   9.986  -3.507  0.00  0.00      POPC  
ATOM   2897  C33 POPCP   2      18.863  21.104   3.431  0.00  0.00      POPC  
ATOM   2898  H3X POPCP   2      19.110  22.182   3.538  0.00  0.00      POPC  
ATOM   2899  H3Y POPCP   2      18.018  20.942   4.134  0.00  0.00      POPC  
ATOM   2900  C34 POPCP   2      18.336  20.570   2.061  0.00  0.00      POPC  
ATOM   2901  H4X POPCP   2      17.399  21.111   1.808  0.00  0.00      POPC  
ATOM   2902  H4Y POPCP   2      18.176  19.474   2.150  0.00  0.00      POPC  
ATOM   2903  C35 POPCP   2      19.309  20.835   0.842  0.00  0.00      POPC  
ATOM   2904  H5X POPCP   2      18.568  20.765   0.017  0.00  0.00      POPC  
ATOM   2905  H5Y POPCP   2      20.114  20.070   0.823  0.00  0.00      POPC  
ATOM   2906  C36 POPCP   2      20.170  22.122   0.830  0.00  0.00      POPC  
ATOM   2907  H6X POPCP   2      20.909  22.221   1.654  0.00  0.00      POPC  
ATOM   2908  H6Y POPCP   2      19.451  22.964   0.925  0.00  0.00      POPC  
ATOM   2909  C37 POPCP   2      20.831  22.313  -0.567  0.00  0.00      POPC  
ATOM   2910  H7X POPCP   2      21.108  23.388  -0.609  0.00  0.00      POPC  
ATOM   2911  H7Y POPCP   2      20.123  22.083  -1.391  0.00  0.00      POPC  
ATOM   2912  C38 POPCP   2      22.076  21.405  -0.836  0.00  0.00      POPC  
ATOM   2913  H8X POPCP   2      21.887  20.664  -1.642  0.00  0.00      POPC  
ATOM   2914  H8Y POPCP   2      22.304  20.949   0.151  0.00  0.00      POPC  
ATOM   2915  C39 POPCP   2      23.331  22.194  -1.174  0.00  0.00      POPC  
ATOM   2916  H9X POPCP   2      23.526  22.962  -0.396  0.00  0.00      POPC  
ATOM   2917  H9Y POPCP   2      23.097  22.784  -2.085  0.00  0.00      POPC  
ATOM   2918 C310 POPCP   2      24.596  21.365  -1.317  0.00  0.00      POPC  
ATOM   2919 H10X POPCP   2      24.702  20.691  -0.440  0.00  0.00      POPC  
ATOM   2920 H10Y POPCP   2      25.516  21.981  -1.412  0.00  0.00      POPC  
ATOM   2921 C311 POPCP   2      24.585  20.489  -2.567  0.00  0.00      POPC  
ATOM   2922 H11X POPCP   2      24.502  21.159  -3.449  0.00  0.00      POPC  
ATOM   2923 H11Y POPCP   2      23.764  19.742  -2.524  0.00  0.00      POPC  
ATOM   2924 C312 POPCP   2      25.917  19.747  -2.893  0.00  0.00      POPC  
ATOM   2925 H12X POPCP   2      26.674  20.545  -3.051  0.00  0.00      POPC  
ATOM   2926 H12Y POPCP   2      25.648  19.166  -3.801  0.00  0.00      POPC  
ATOM   2927 C313 POPCP   2      26.516  18.879  -1.748  0.00  0.00      POPC  
ATOM   2928 H13X POPCP   2      25.664  18.236  -1.439  0.00  0.00      POPC  
ATOM   2929 H13Y POPCP   2      26.835  19.352  -0.795  0.00  0.00      POPC  
ATOM   2930 C314 POPCP   2      27.625  17.902  -2.317  0.00  0.00      POPC  
ATOM   2931 H14X POPCP   2      27.145  17.164  -2.995  0.00  0.00      POPC  
ATOM   2932 H14Y POPCP   2      28.091  17.381  -1.454  0.00  0.00      POPC  
ATOM   2933 C315 POPCP   2      28.670  18.588  -3.143  0.00  0.00      POPC  
ATOM   2934 H15X POPCP   2      29.083  19.499  -2.660  0.00  0.00      POPC  
ATOM   2935 H15Y POPCP   2      28.199  18.993  -4.065  0.00  0.00      POPC  
ATOM   2936 C316 POPCP   2      29.725  17.582  -3.595  0.00  0.00      POPC  
ATOM   2937 H16X POPCP   2      30.473  18.028  -4.284  0.00  0.00      POPC  
ATOM   2938 H16Y POPCP   2      29.453  16.698  -4.210  0.00  0.00      POPC  
ATOM   2939 H16Z POPCP   2      30.206  17.151  -2.691  0.00  0.00      POPC  
ATOM   2940  N   POPCP   3     -18.140  18.521  16.951  0.00  0.00      POPC  
ATOM   2941  C12 POPCP   3     -17.337  18.060  15.680  0.00  0.00      POPC  
ATOM   2942 H12A POPCP   3     -16.289  18.079  15.939  0.00  0.00      POPC  
ATOM   2943 H12B POPCP   3     -17.372  18.783  14.878  0.00  0.00      POPC  
ATOM   2944  C13 POPCP   3     -17.774  17.695  18.149  0.00  0.00      POPC  
ATOM   2945 H13A POPCP   3     -16.753  17.905  18.431  0.00  0.00      POPC  
ATOM   2946 H13B POPCP   3     -18.390  17.945  18.999  0.00  0.00      POPC  
ATOM   2947 H13C POPCP   3     -17.920  16.664  17.862  0.00  0.00      POPC  
ATOM   2948  C14 POPCP   3     -17.822  19.858  17.417  0.00  0.00      POPC  
ATOM   2949 H14A POPCP   3     -17.647  20.519  16.581  0.00  0.00      POPC  
ATOM   2950 H14B POPCP   3     -18.619  20.318  17.981  0.00  0.00      POPC  
ATOM   2951 H14C POPCP   3     -16.920  19.861  18.010  0.00  0.00      POPC  
ATOM   2952  C15 POPCP   3     -19.648  18.412  16.784  0.00  0.00      POPC  
ATOM   2953 H15A POPCP   3     -19.845  18.990  15.892  0.00  0.00      POPC  
ATOM   2954 H15B POPCP   3     -20.295  18.701  17.599  0.00  0.00      POPC  
ATOM   2955 H15C POPCP   3     -19.857  17.361  16.647  0.00  0.00      POPC  
ATOM   2956  C11 POPCP   3     -17.724  16.752  15.080  0.00  0.00      POPC  
ATOM   2957 H11A POPCP   3     -17.579  16.792  13.980  0.00  0.00      POPC  
ATOM   2958 H11B POPCP   3     -18.816  16.602  15.219  0.00  0.00      POPC  
ATOM   2959  P   POPCP   3     -15.663  15.261  15.608  0.00  0.00      POPC  
ATOM   2960  O13 POPCP   3     -15.292  14.296  16.637  0.00  0.00      POPC  
ATOM   2961  O14 POPCP   3     -14.685  16.361  15.517  0.00  0.00      POPC  
ATOM   2962  O12 POPCP   3     -17.132  15.740  15.788  0.00  0.00      POPC  
ATOM   2963  O11 POPCP   3     -15.895  14.554  14.116  0.00  0.00      POPC  
ATOM   2964  C1  POPCP   3     -14.713  14.144  13.401  0.00  0.00      POPC  
ATOM   2965  HA  POPCP   3     -14.860  13.045  13.327  0.00  0.00      POPC  
ATOM   2966  HB  POPCP   3     -13.750  14.272  13.940  0.00  0.00      POPC  
ATOM   2967  C2  POPCP   3     -14.736  14.824  12.013  0.00  0.00      POPC  
ATOM   2968  HS  POPCP   3     -14.755  15.928  12.133  0.00  0.00      POPC  
ATOM   2969  O21 POPCP   3     -15.881  14.239  11.385  0.00  0.00      POPC  
ATOM   2970  C21 POPCP   3     -16.933  15.054  11.091  0.00  0.00      POPC  
ATOM   2971  O22 POPCP   3     -16.931  16.264  11.292  0.00  0.00      POPC  
ATOM   2972  C22 POPCP   3     -17.997  14.288  10.357  0.00  0.00      POPC  
ATOM   2973  H2R POPCP   3     -18.873  14.231  11.039  0.00  0.00      POPC  
ATOM   2974  H2S POPCP   3     -17.583  13.263  10.254  0.00  0.00      POPC  
ATOM   2975  C3  POPCP   3     -13.502  14.395  11.209  0.00  0.00      POPC  
ATOM   2976  HX  POPCP   3     -13.407  13.292  11.303  0.00  0.00      POPC  
ATOM   2977  HY  POPCP   3     -12.582  14.858  11.626  0.00  0.00      POPC  
ATOM   2978  O31 POPCP   3     -13.710  14.836   9.865  0.00  0.00      POPC  
ATOM   2979  C31 POPCP   3     -13.210  14.032   8.889  0.00  0.00      POPC  
ATOM   2980  O32 POPCP   3     -12.364  13.141   9.102  0.00  0.00      POPC  
ATOM   2981  C32 POPCP   3     -13.784  14.619   7.599  0.00  0.00      POPC  
ATOM   2982  H2X POPCP   3     -13.929  15.719   7.664  0.00  0.00      POPC  
ATOM   2983  H2Y POPCP   3     -14.736  14.068   7.440  0.00  0.00      POPC  
ATOM   2984  C23 POPCP   3     -18.556  14.789   9.034  0.00  0.00      POPC  
ATOM   2985  H3R POPCP   3     -19.336  15.573   9.143  0.00  0.00      POPC  
ATOM   2986  H3S POPCP   3     -19.277  14.027   8.669  0.00  0.00      POPC  
ATOM   2987  C24 POPCP   3     -17.524  15.248   8.037  0.00  0.00      POPC  
ATOM   2988  H4R POPCP   3     -16.884  14.367   7.816  0.00  0.00      POPC  
ATOM   2989  H4S POPCP   3     -16.934  15.981   8.626  0.00  0.00      POPC  
ATOM   2990  C25 POPCP   3     -18.147  15.896   6.792  0.00  0.00      POPC  
ATOM   2991  H5R POPCP   3     -18.751  16.724   7.223  0.00  0.00      POPC  
ATOM   2992  H5S POPCP   3     -18.789  15.086   6.386  0.00  0.00      POPC  
ATOM   2993  C26 POPCP   3     -17.142  16.564   5.905  0.00  0.00      POPC  
ATOM   2994  H6R POPCP   3     -16.584  15.740   5.411  0.00  0.00      POPC  
ATOM   2995  H6S POPCP   3     -16.486  17.183   6.552  0.00  0.00      POPC  
ATOM   2996  C27 POPCP   3     -17.837  17.427   4.848  0.00  0.00      POPC  
ATOM   2997  H7R POPCP   3     -18.571  18.156   5.253  0.00  0.00      POPC  
ATOM   2998  H7S POPCP   3     -18.448  16.711   4.258  0.00  0.00      POPC  
ATOM   2999  C28 POPCP   3     -16.873  18.079   3.842  0.00  0.00      POPC  
ATOM   3000  H8R POPCP   3     -16.020  17.408   3.602  0.00  0.00      POPC  
ATOM   3001  H8S POPCP   3     -16.476  18.920   4.450  0.00  0.00      POPC  
ATOM   3002  C29 POPCP   3     -17.656  18.568   2.623  0.00  0.00      POPC  
ATOM   3003  H91 POPCP   3     -18.607  19.039   2.910  0.00  0.00      POPC  
ATOM   3004 C210 POPCP   3     -17.416  18.689   1.321  0.00  0.00      POPC  
ATOM   3005 H101 POPCP   3     -18.074  19.300   0.685  0.00  0.00      POPC  
ATOM   3006 C211 POPCP   3     -16.138  18.078   0.844  0.00  0.00      POPC  
ATOM   3007 H11R POPCP   3     -16.361  17.528  -0.095  0.00  0.00      POPC  
ATOM   3008 H11S POPCP   3     -15.776  17.297   1.547  0.00  0.00      POPC  
ATOM   3009 C212 POPCP   3     -15.095  19.122   0.441  0.00  0.00      POPC  
ATOM   3010 H12R POPCP   3     -15.010  19.788   1.326  0.00  0.00      POPC  
ATOM   3011 H12S POPCP   3     -15.438  19.701  -0.443  0.00  0.00      POPC  
ATOM   3012 C213 POPCP   3     -13.646  18.651   0.236  0.00  0.00      POPC  
ATOM   3013 H13R POPCP   3     -13.274  18.110   1.133  0.00  0.00      POPC  
ATOM   3014 H13S POPCP   3     -12.879  19.451   0.152  0.00  0.00      POPC  
ATOM   3015 C214 POPCP   3     -13.449  17.774  -1.117  0.00  0.00      POPC  
ATOM   3016 H14R POPCP   3     -14.002  18.248  -1.956  0.00  0.00      POPC  
ATOM   3017 H14S POPCP   3     -13.885  16.781  -0.877  0.00  0.00      POPC  
ATOM   3018 C215 POPCP   3     -12.075  17.525  -1.581  0.00  0.00      POPC  
ATOM   3019 H15R POPCP   3     -11.424  17.087  -0.795  0.00  0.00      POPC  
ATOM   3020 H15S POPCP   3     -11.567  18.489  -1.798  0.00  0.00      POPC  
ATOM   3021 C216 POPCP   3     -12.002  16.491  -2.735  0.00  0.00      POPC  
ATOM   3022 H16R POPCP   3     -13.031  16.092  -2.860  0.00  0.00      POPC  
ATOM   3023 H16S POPCP   3     -11.455  15.546  -2.529  0.00  0.00      POPC  
ATOM   3024 C217 POPCP   3     -11.613  17.110  -4.069  0.00  0.00      POPC  
ATOM   3025 H17R POPCP   3     -10.534  17.370  -4.016  0.00  0.00      POPC  
ATOM   3026 H17S POPCP   3     -12.158  18.074  -4.162  0.00  0.00      POPC  
ATOM   3027 C218 POPCP   3     -11.783  16.149  -5.186  0.00  0.00      POPC  
ATOM   3028 H18R POPCP   3     -12.858  15.914  -5.345  0.00  0.00      POPC  
ATOM   3029 H18S POPCP   3     -11.279  15.203  -4.894  0.00  0.00      POPC  
ATOM   3030 H18T POPCP   3     -11.358  16.426  -6.175  0.00  0.00      POPC  
ATOM   3031  C33 POPCP   3     -12.769  14.547   6.444  0.00  0.00      POPC  
ATOM   3032  H3X POPCP   3     -13.283  14.772   5.485  0.00  0.00      POPC  
ATOM   3033  H3Y POPCP   3     -12.445  13.518   6.178  0.00  0.00      POPC  
ATOM   3034  C34 POPCP   3     -11.602  15.517   6.716  0.00  0.00      POPC  
ATOM   3035  H4X POPCP   3     -10.867  15.069   7.419  0.00  0.00      POPC  
ATOM   3036  H4Y POPCP   3     -11.991  16.488   7.090  0.00  0.00      POPC  
ATOM   3037  C35 POPCP   3     -10.784  15.634   5.384  0.00  0.00      POPC  
ATOM   3038  H5X POPCP   3     -11.404  15.757   4.470  0.00  0.00      POPC  
ATOM   3039  H5Y POPCP   3     -10.224  14.705   5.142  0.00  0.00      POPC  
ATOM   3040  C36 POPCP   3      -9.595  16.638   5.392  0.00  0.00      POPC  
ATOM   3041  H6X POPCP   3      -9.026  16.227   6.252  0.00  0.00      POPC  
ATOM   3042  H6Y POPCP   3      -9.873  17.706   5.524  0.00  0.00      POPC  
ATOM   3043  C37 POPCP   3      -8.741  16.570   4.139  0.00  0.00      POPC  
ATOM   3044  H7X POPCP   3      -9.393  16.670   3.244  0.00  0.00      POPC  
ATOM   3045  H7Y POPCP   3      -8.250  15.578   4.040  0.00  0.00      POPC  
ATOM   3046  C38 POPCP   3      -7.603  17.534   4.252  0.00  0.00      POPC  
ATOM   3047  H8X POPCP   3      -6.909  17.270   5.079  0.00  0.00      POPC  
ATOM   3048  H8Y POPCP   3      -7.924  18.518   4.657  0.00  0.00      POPC  
ATOM   3049  C39 POPCP   3      -6.802  17.748   2.916  0.00  0.00      POPC  
ATOM   3050  H9X POPCP   3      -6.756  16.743   2.444  0.00  0.00      POPC  
ATOM   3051  H9Y POPCP   3      -5.783  18.119   3.156  0.00  0.00      POPC  
ATOM   3052 C310 POPCP   3      -7.532  18.639   1.892  0.00  0.00      POPC  
ATOM   3053 H10X POPCP   3      -7.449  19.675   2.284  0.00  0.00      POPC  
ATOM   3054 H10Y POPCP   3      -8.600  18.337   1.846  0.00  0.00      POPC  
ATOM   3055 C311 POPCP   3      -7.026  18.622   0.451  0.00  0.00      POPC  
ATOM   3056 H11X POPCP   3      -5.977  18.984   0.499  0.00  0.00      POPC  
ATOM   3057 H11Y POPCP   3      -7.667  19.313  -0.138  0.00  0.00      POPC  
ATOM   3058 C312 POPCP   3      -7.094  17.307  -0.278  0.00  0.00      POPC  
ATOM   3059 H12X POPCP   3      -6.217  16.669  -0.038  0.00  0.00      POPC  
ATOM   3060 H12Y POPCP   3      -6.822  17.467  -1.343  0.00  0.00      POPC  
ATOM   3061 C313 POPCP   3      -8.461  16.587  -0.154  0.00  0.00      POPC  
ATOM   3062 H13X POPCP   3      -9.186  17.143  -0.787  0.00  0.00      POPC  
ATOM   3063 H13Y POPCP   3      -8.764  16.565   0.915  0.00  0.00      POPC  
ATOM   3064 C314 POPCP   3      -8.430  15.170  -0.615  0.00  0.00      POPC  
ATOM   3065 H14X POPCP   3      -8.148  15.128  -1.689  0.00  0.00      POPC  
ATOM   3066 H14Y POPCP   3      -9.490  14.837  -0.640  0.00  0.00      POPC  
ATOM   3067 C315 POPCP   3      -7.573  14.249   0.211  0.00  0.00      POPC  
ATOM   3068 H15X POPCP   3      -6.719  14.855   0.582  0.00  0.00      POPC  
ATOM   3069 H15Y POPCP   3      -7.106  13.441  -0.390  0.00  0.00      POPC  
ATOM   3070 C316 POPCP   3      -8.278  13.749   1.527  0.00  0.00      POPC  
ATOM   3071 H16X POPCP   3      -8.753  14.615   2.035  0.00  0.00      POPC  
ATOM   3072 H16Y POPCP   3      -7.514  13.277   2.182  0.00  0.00      POPC  
ATOM   3073 H16Z POPCP   3      -9.101  13.043   1.285  0.00  0.00      POPC  
ATOM   3074  N   POPCP   4       6.431  15.622  13.659  0.00  0.00      POPC  
ATOM   3075  C12 POPCP   4       5.803  15.889  12.241  0.00  0.00      POPC  
ATOM   3076 H12A POPCP   4       5.227  16.803  12.241  0.00  0.00      POPC  
ATOM   3077 H12B POPCP   4       5.054  15.155  11.983  0.00  0.00      POPC  
ATOM   3078  C13 POPCP   4       7.199  16.777  14.186  0.00  0.00      POPC  
ATOM   3079 H13A POPCP   4       6.572  17.656  14.227  0.00  0.00      POPC  
ATOM   3080 H13B POPCP   4       7.490  16.574  15.206  0.00  0.00      POPC  
ATOM   3081 H13C POPCP   4       7.988  17.132  13.540  0.00  0.00      POPC  
ATOM   3082  C14 POPCP   4       5.280  15.350  14.595  0.00  0.00      POPC  
ATOM   3083 H14A POPCP   4       4.708  14.550  14.150  0.00  0.00      POPC  
ATOM   3084 H14B POPCP   4       5.657  15.088  15.573  0.00  0.00      POPC  
ATOM   3085 H14C POPCP   4       4.624  16.201  14.701  0.00  0.00      POPC  
ATOM   3086  C15 POPCP   4       7.340  14.438  13.626  0.00  0.00      POPC  
ATOM   3087 H15A POPCP   4       7.897  14.349  14.548  0.00  0.00      POPC  
ATOM   3088 H15B POPCP   4       8.102  14.620  12.883  0.00  0.00      POPC  
ATOM   3089 H15C POPCP   4       6.769  13.559  13.362  0.00  0.00      POPC  
ATOM   3090  C11 POPCP   4       6.873  16.129  11.144  0.00  0.00      POPC  
ATOM   3091 H11A POPCP   4       7.700  16.792  11.477  0.00  0.00      POPC  
ATOM   3092 H11B POPCP   4       6.370  16.735  10.360  0.00  0.00      POPC  
ATOM   3093  P   POPCP   4       6.632  13.842   9.882  0.00  0.00      POPC  
ATOM   3094  O13 POPCP   4       5.738  13.103  10.830  0.00  0.00      POPC  
ATOM   3095  O14 POPCP   4       7.564  12.913   9.299  0.00  0.00      POPC  
ATOM   3096  O12 POPCP   4       7.477  14.957  10.619  0.00  0.00      POPC  
ATOM   3097  O11 POPCP   4       5.927  14.652   8.772  0.00  0.00      POPC  
ATOM   3098  C1  POPCP   4       6.718  15.399   7.802  0.00  0.00      POPC  
ATOM   3099  HA  POPCP   4       7.801  15.515   8.020  0.00  0.00      POPC  
ATOM   3100  HB  POPCP   4       6.362  16.440   7.650  0.00  0.00      POPC  
ATOM   3101  C2  POPCP   4       6.613  14.684   6.393  0.00  0.00      POPC  
ATOM   3102  HS  POPCP   4       7.404  13.915   6.261  0.00  0.00      POPC  
ATOM   3103  O21 POPCP   4       6.659  15.670   5.333  0.00  0.00      POPC  
ATOM   3104  C21 POPCP   4       7.796  16.139   5.043  0.00  0.00      POPC  
ATOM   3105  O22 POPCP   4       8.902  15.709   5.373  0.00  0.00      POPC  
ATOM   3106  C22 POPCP   4       7.498  17.243   4.007  0.00  0.00      POPC  
ATOM   3107  H2R POPCP   4       7.165  18.153   4.550  0.00  0.00      POPC  
ATOM   3108  H2S POPCP   4       6.776  16.886   3.242  0.00  0.00      POPC  
ATOM   3109  C3  POPCP   4       5.187  13.990   6.356  0.00  0.00      POPC  
ATOM   3110  HX  POPCP   4       4.373  14.721   6.546  0.00  0.00      POPC  
ATOM   3111  HY  POPCP   4       5.120  13.259   7.191  0.00  0.00      POPC  
ATOM   3112  O31 POPCP   4       5.057  13.361   5.061  0.00  0.00      POPC  
ATOM   3113  C31 POPCP   4       5.823  12.410   4.722  0.00  0.00      POPC  
ATOM   3114  O32 POPCP   4       6.551  11.765   5.474  0.00  0.00      POPC  
ATOM   3115  C32 POPCP   4       5.795  12.155   3.244  0.00  0.00      POPC  
ATOM   3116  H2X POPCP   4       4.717  12.228   2.986  0.00  0.00      POPC  
ATOM   3117  H2Y POPCP   4       6.089  11.094   3.095  0.00  0.00      POPC  
ATOM   3118  C23 POPCP   4       8.806  17.653   3.349  0.00  0.00      POPC  
ATOM   3119  H3R POPCP   4       9.397  16.809   2.934  0.00  0.00      POPC  
ATOM   3120  H3S POPCP   4       9.461  18.126   4.112  0.00  0.00      POPC  
ATOM   3121  C24 POPCP   4       8.554  18.696   2.279  0.00  0.00      POPC  
ATOM   3122  H4R POPCP   4       8.242  19.673   2.704  0.00  0.00      POPC  
ATOM   3123  H4S POPCP   4       7.630  18.320   1.791  0.00  0.00      POPC  
ATOM   3124  C25 POPCP   4       9.625  18.714   1.131  0.00  0.00      POPC  
ATOM   3125  H5R POPCP   4       9.672  17.655   0.799  0.00  0.00      POPC  
ATOM   3126  H5S POPCP   4      10.595  19.105   1.506  0.00  0.00      POPC  
ATOM   3127  C26 POPCP   4       9.121  19.543  -0.048  0.00  0.00      POPC  
ATOM   3128  H6R POPCP   4       8.227  19.017  -0.448  0.00  0.00      POPC  
ATOM   3129  H6S POPCP   4       9.924  19.447  -0.811  0.00  0.00      POPC  
ATOM   3130  C27 POPCP   4       8.840  21.008   0.265  0.00  0.00      POPC  
ATOM   3131  H7R POPCP   4       8.052  21.022   1.048  0.00  0.00      POPC  
ATOM   3132  H7S POPCP   4       8.517  21.543  -0.654  0.00  0.00      POPC  
ATOM   3133  C28 POPCP   4       9.957  21.791   0.900  0.00  0.00      POPC  
ATOM   3134  H8R POPCP   4      10.907  21.871   0.329  0.00  0.00      POPC  
ATOM   3135  H8S POPCP   4      10.322  21.367   1.860  0.00  0.00      POPC  
ATOM   3136  C29 POPCP   4       9.509  23.207   1.145  0.00  0.00      POPC  
ATOM   3137  H91 POPCP   4       8.874  23.615   0.346  0.00  0.00      POPC  
ATOM   3138 C210 POPCP   4       9.539  24.041   2.203  0.00  0.00      POPC  
ATOM   3139 H101 POPCP   4       9.411  25.106   1.959  0.00  0.00      POPC  
ATOM   3140 C211 POPCP   4      10.089  23.613   3.517  0.00  0.00      POPC  
ATOM   3141 H11R POPCP   4      10.542  22.600   3.478  0.00  0.00      POPC  
ATOM   3142 H11S POPCP   4       9.253  23.627   4.248  0.00  0.00      POPC  
ATOM   3143 C212 POPCP   4      11.175  24.581   4.062  0.00  0.00      POPC  
ATOM   3144 H12R POPCP   4      11.307  24.354   5.141  0.00  0.00      POPC  
ATOM   3145 H12S POPCP   4      10.834  25.637   4.000  0.00  0.00      POPC  
ATOM   3146 C213 POPCP   4      12.514  24.434   3.333  0.00  0.00      POPC  
ATOM   3147 H13R POPCP   4      13.073  25.394   3.299  0.00  0.00      POPC  
ATOM   3148 H13S POPCP   4      12.420  24.215   2.248  0.00  0.00      POPC  
ATOM   3149 C214 POPCP   4      13.474  23.339   3.822  0.00  0.00      POPC  
ATOM   3150 H14R POPCP   4      12.863  22.584   4.364  0.00  0.00      POPC  
ATOM   3151 H14S POPCP   4      14.200  23.791   4.531  0.00  0.00      POPC  
ATOM   3152 C215 POPCP   4      14.448  22.734   2.771  0.00  0.00      POPC  
ATOM   3153 H15R POPCP   4      15.164  22.119   3.357  0.00  0.00      POPC  
ATOM   3154 H15S POPCP   4      14.995  23.610   2.361  0.00  0.00      POPC  
ATOM   3155 C216 POPCP   4      13.715  21.997   1.655  0.00  0.00      POPC  
ATOM   3156 H16R POPCP   4      13.207  22.736   0.999  0.00  0.00      POPC  
ATOM   3157 H16S POPCP   4      12.863  21.441   2.101  0.00  0.00      POPC  
ATOM   3158 C217 POPCP   4      14.586  21.130   0.758  0.00  0.00      POPC  
ATOM   3159 H17R POPCP   4      15.166  20.442   1.410  0.00  0.00      POPC  
ATOM   3160 H17S POPCP   4      15.414  21.628   0.209  0.00  0.00      POPC  
ATOM   3161 C218 POPCP   4      13.907  20.259  -0.233  0.00  0.00      POPC  
ATOM   3162 H18R POPCP   4      12.802  20.341  -0.310  0.00  0.00      POPC  
ATOM   3163 H18S POPCP   4      14.281  19.226  -0.066  0.00  0.00      POPC  
ATOM   3164 H18T POPCP   4      14.307  20.533  -1.233  0.00  0.00      POPC  
ATOM   3165  C33 POPCP   4       6.825  12.902   2.366  0.00  0.00      POPC  
ATOM   3166  H3X POPCP   4       6.684  13.999   2.470  0.00  0.00      POPC  
ATOM   3167  H3Y POPCP   4       6.646  12.647   1.300  0.00  0.00      POPC  
ATOM   3168  C34 POPCP   4       8.310  12.687   2.751  0.00  0.00      POPC  
ATOM   3169  H4X POPCP   4       8.648  11.652   2.530  0.00  0.00      POPC  
ATOM   3170  H4Y POPCP   4       8.532  12.872   3.824  0.00  0.00      POPC  
ATOM   3171  C35 POPCP   4       9.192  13.613   1.887  0.00  0.00      POPC  
ATOM   3172  H5X POPCP   4       8.635  14.574   1.902  0.00  0.00      POPC  
ATOM   3173  H5Y POPCP   4       9.248  13.276   0.829  0.00  0.00      POPC  
ATOM   3174  C36 POPCP   4      10.638  13.737   2.443  0.00  0.00      POPC  
ATOM   3175  H6X POPCP   4      11.250  12.823   2.602  0.00  0.00      POPC  
ATOM   3176  H6Y POPCP   4      10.487  14.163   3.458  0.00  0.00      POPC  
ATOM   3177  C37 POPCP   4      11.471  14.840   1.762  0.00  0.00      POPC  
ATOM   3178  H7X POPCP   4      12.403  15.041   2.333  0.00  0.00      POPC  
ATOM   3179  H7Y POPCP   4      10.925  15.806   1.813  0.00  0.00      POPC  
ATOM   3180  C38 POPCP   4      11.767  14.560   0.307  0.00  0.00      POPC  
ATOM   3181  H8X POPCP   4      10.802  14.511  -0.242  0.00  0.00      POPC  
ATOM   3182  H8Y POPCP   4      12.356  13.619   0.247  0.00  0.00      POPC  
ATOM   3183  C39 POPCP   4      12.639  15.594  -0.313  0.00  0.00      POPC  
ATOM   3184  H9X POPCP   4      13.451  15.794   0.418  0.00  0.00      POPC  
ATOM   3185  H9Y POPCP   4      11.961  16.470  -0.400  0.00  0.00      POPC  
ATOM   3186 C310 POPCP   4      13.186  15.252  -1.749  0.00  0.00      POPC  
ATOM   3187 H10X POPCP   4      13.785  14.319  -1.683  0.00  0.00      POPC  
ATOM   3188 H10Y POPCP   4      13.894  16.018  -2.130  0.00  0.00      POPC  
ATOM   3189 C311 POPCP   4      12.204  14.761  -2.810  0.00  0.00      POPC  
ATOM   3190 H11X POPCP   4      11.377  15.497  -2.905  0.00  0.00      POPC  
ATOM   3191 H11Y POPCP   4      11.813  13.761  -2.526  0.00  0.00      POPC  
ATOM   3192 C312 POPCP   4      12.942  14.592  -4.163  0.00  0.00      POPC  
ATOM   3193 H12X POPCP   4      13.800  13.925  -3.936  0.00  0.00      POPC  
ATOM   3194 H12Y POPCP   4      13.312  15.537  -4.616  0.00  0.00      POPC  
ATOM   3195 C313 POPCP   4      12.241  13.834  -5.388  0.00  0.00      POPC  
ATOM   3196 H13X POPCP   4      12.965  13.989  -6.216  0.00  0.00      POPC  
ATOM   3197 H13Y POPCP   4      11.248  14.318  -5.504  0.00  0.00      POPC  
ATOM   3198 C314 POPCP   4      12.083  12.369  -5.174  0.00  0.00      POPC  
ATOM   3199 H14X POPCP   4      11.656  12.155  -4.171  0.00  0.00      POPC  
ATOM   3200 H14Y POPCP   4      13.088  11.930  -4.995  0.00  0.00      POPC  
ATOM   3201 C315 POPCP   4      11.575  11.465  -6.345  0.00  0.00      POPC  
ATOM   3202 H15X POPCP   4      12.268  11.487  -7.213  0.00  0.00      POPC  
ATOM   3203 H15Y POPCP   4      10.672  12.023  -6.672  0.00  0.00      POPC  
ATOM   3204 C316 POPCP   4      11.206  10.045  -5.987  0.00  0.00      POPC  
ATOM   3205 H16X POPCP   4      10.622   9.992  -5.043  0.00  0.00      POPC  
ATOM   3206 H16Y POPCP   4      12.173   9.542  -5.772  0.00  0.00      POPC  
ATOM   3207 H16Z POPCP   4      10.651   9.537  -6.805  0.00  0.00      POPC  
ATOM   3208  N   POPCP   5     -40.537   3.307  10.154  0.00  0.00      POPC  
ATOM   3209  C12 POPCP   5     -40.646   4.779  10.578  0.00  0.00      POPC  
ATOM   3210 H12A POPCP   5     -41.255   5.319   9.868  0.00  0.00      POPC  
ATOM   3211 H12B POPCP   5     -39.656   5.210  10.548  0.00  0.00      POPC  
ATOM   3212  C13 POPCP   5     -40.305   3.328   8.692  0.00  0.00      POPC  
ATOM   3213 H13A POPCP   5     -39.535   4.033   8.415  0.00  0.00      POPC  
ATOM   3214 H13B POPCP   5     -40.017   2.337   8.374  0.00  0.00      POPC  
ATOM   3215 H13C POPCP   5     -41.249   3.663   8.289  0.00  0.00      POPC  
ATOM   3216  C14 POPCP   5     -39.361   2.675  10.847  0.00  0.00      POPC  
ATOM   3217 H14A POPCP   5     -39.459   2.884  11.902  0.00  0.00      POPC  
ATOM   3218 H14B POPCP   5     -39.378   1.614  10.646  0.00  0.00      POPC  
ATOM   3219 H14C POPCP   5     -38.397   3.006  10.489  0.00  0.00      POPC  
ATOM   3220  C15 POPCP   5     -41.679   2.446  10.386  0.00  0.00      POPC  
ATOM   3221 H15A POPCP   5     -41.891   2.277  11.432  0.00  0.00      POPC  
ATOM   3222 H15B POPCP   5     -41.355   1.482  10.024  0.00  0.00      POPC  
ATOM   3223 H15C POPCP   5     -42.497   2.689   9.725  0.00  0.00      POPC  
ATOM   3224  C11 POPCP   5     -41.232   5.090  12.000  0.00  0.00      POPC  
ATOM   3225 H11A POPCP   5     -42.160   4.503  12.164  0.00  0.00      POPC  
ATOM   3226 H11B POPCP   5     -41.664   6.110  12.094  0.00  0.00      POPC  
ATOM   3227  P   POPCP   5     -39.082   5.748  13.270  0.00  0.00      POPC  
ATOM   3228  O13 POPCP   5     -37.918   4.880  13.628  0.00  0.00      POPC  
ATOM   3229  O14 POPCP   5     -39.645   6.646  14.276  0.00  0.00      POPC  
ATOM   3230  O12 POPCP   5     -40.223   4.720  12.975  0.00  0.00      POPC  
ATOM   3231  O11 POPCP   5     -38.809   6.491  11.877  0.00  0.00      POPC  
ATOM   3232  C1  POPCP   5     -37.492   6.564  11.298  0.00  0.00      POPC  
ATOM   3233  HA  POPCP   5     -37.071   5.536  11.278  0.00  0.00      POPC  
ATOM   3234  HB  POPCP   5     -36.796   7.097  11.980  0.00  0.00      POPC  
ATOM   3235  C2  POPCP   5     -37.494   7.177   9.889  0.00  0.00      POPC  
ATOM   3236  HS  POPCP   5     -37.969   8.167  10.058  0.00  0.00      POPC  
ATOM   3237  O21 POPCP   5     -38.388   6.451   8.955  0.00  0.00      POPC  
ATOM   3238  C21 POPCP   5     -38.710   7.114   7.880  0.00  0.00      POPC  
ATOM   3239  O22 POPCP   5     -38.392   8.227   7.642  0.00  0.00      POPC  
ATOM   3240  C22 POPCP   5     -39.522   6.216   6.881  0.00  0.00      POPC  
ATOM   3241  H2R POPCP   5     -40.105   7.015   6.375  0.00  0.00      POPC  
ATOM   3242  H2S POPCP   5     -40.330   5.689   7.432  0.00  0.00      POPC  
ATOM   3243  C3  POPCP   5     -36.012   7.454   9.347  0.00  0.00      POPC  
ATOM   3244  HX  POPCP   5     -35.489   7.887  10.226  0.00  0.00      POPC  
ATOM   3245  HY  POPCP   5     -36.109   8.212   8.540  0.00  0.00      POPC  
ATOM   3246  O31 POPCP   5     -35.392   6.305   8.687  0.00  0.00      POPC  
ATOM   3247  C31 POPCP   5     -34.763   5.440   9.435  0.00  0.00      POPC  
ATOM   3248  O32 POPCP   5     -34.602   5.554  10.625  0.00  0.00      POPC  
ATOM   3249  C32 POPCP   5     -34.376   4.239   8.601  0.00  0.00      POPC  
ATOM   3250  H2X POPCP   5     -34.661   4.553   7.574  0.00  0.00      POPC  
ATOM   3251  H2Y POPCP   5     -34.876   3.381   9.099  0.00  0.00      POPC  
ATOM   3252  C23 POPCP   5     -38.641   5.298   6.113  0.00  0.00      POPC  
ATOM   3253  H3R POPCP   5     -39.137   4.374   5.747  0.00  0.00      POPC  
ATOM   3254  H3S POPCP   5     -37.806   4.924   6.745  0.00  0.00      POPC  
ATOM   3255  C24 POPCP   5     -38.030   6.017   4.900  0.00  0.00      POPC  
ATOM   3256  H4R POPCP   5     -37.827   7.040   5.282  0.00  0.00      POPC  
ATOM   3257  H4S POPCP   5     -38.759   6.130   4.069  0.00  0.00      POPC  
ATOM   3258  C25 POPCP   5     -36.712   5.345   4.586  0.00  0.00      POPC  
ATOM   3259  H5R POPCP   5     -36.217   5.197   5.570  0.00  0.00      POPC  
ATOM   3260  H5S POPCP   5     -35.996   5.987   4.030  0.00  0.00      POPC  
ATOM   3261  C26 POPCP   5     -36.850   4.018   3.843  0.00  0.00      POPC  
ATOM   3262  H6R POPCP   5     -37.523   4.049   2.959  0.00  0.00      POPC  
ATOM   3263  H6S POPCP   5     -37.338   3.322   4.558  0.00  0.00      POPC  
ATOM   3264  C27 POPCP   5     -35.493   3.596   3.329  0.00  0.00      POPC  
ATOM   3265  H7R POPCP   5     -35.417   2.489   3.376  0.00  0.00      POPC  
ATOM   3266  H7S POPCP   5     -34.734   3.986   4.041  0.00  0.00      POPC  
ATOM   3267  C28 POPCP   5     -35.172   3.952   1.860  0.00  0.00      POPC  
ATOM   3268  H8R POPCP   5     -35.029   5.034   1.652  0.00  0.00      POPC  
ATOM   3269  H8S POPCP   5     -36.116   3.645   1.361  0.00  0.00      POPC  
ATOM   3270  C29 POPCP   5     -33.988   3.260   1.250  0.00  0.00      POPC  
ATOM   3271  H91 POPCP   5     -33.112   3.154   1.907  0.00  0.00      POPC  
ATOM   3272 C210 POPCP   5     -33.992   2.551   0.121  0.00  0.00      POPC  
ATOM   3273 H101 POPCP   5     -32.984   2.145  -0.052  0.00  0.00      POPC  
ATOM   3274 C211 POPCP   5     -35.023   2.346  -0.993  0.00  0.00      POPC  
ATOM   3275 H11R POPCP   5     -34.459   1.950  -1.864  0.00  0.00      POPC  
ATOM   3276 H11S POPCP   5     -35.473   3.349  -1.154  0.00  0.00      POPC  
ATOM   3277 C212 POPCP   5     -36.210   1.370  -0.887  0.00  0.00      POPC  
ATOM   3278 H12R POPCP   5     -36.801   1.405  -1.827  0.00  0.00      POPC  
ATOM   3279 H12S POPCP   5     -36.825   1.633  -0.000  0.00  0.00      POPC  
ATOM   3280 C213 POPCP   5     -35.744  -0.039  -0.713  0.00  0.00      POPC  
ATOM   3281 H13R POPCP   5     -35.060   0.029   0.160  0.00  0.00      POPC  
ATOM   3282 H13S POPCP   5     -35.245  -0.364  -1.650  0.00  0.00      POPC  
ATOM   3283 C214 POPCP   5     -36.945  -0.992  -0.558  0.00  0.00      POPC  
ATOM   3284 H14R POPCP   5     -37.335  -1.148  -1.587  0.00  0.00      POPC  
ATOM   3285 H14S POPCP   5     -37.724  -0.438   0.007  0.00  0.00      POPC  
ATOM   3286 C215 POPCP   5     -36.673  -2.306   0.022  0.00  0.00      POPC  
ATOM   3287 H15R POPCP   5     -35.759  -2.689  -0.481  0.00  0.00      POPC  
ATOM   3288 H15S POPCP   5     -37.406  -3.085  -0.276  0.00  0.00      POPC  
ATOM   3289 C216 POPCP   5     -36.509  -2.271   1.566  0.00  0.00      POPC  
ATOM   3290 H16R POPCP   5     -35.724  -1.513   1.773  0.00  0.00      POPC  
ATOM   3291 H16S POPCP   5     -36.049  -3.205   1.953  0.00  0.00      POPC  
ATOM   3292 C217 POPCP   5     -37.855  -1.985   2.295  0.00  0.00      POPC  
ATOM   3293 H17R POPCP   5     -38.676  -2.657   1.964  0.00  0.00      POPC  
ATOM   3294 H17S POPCP   5     -38.139  -0.971   1.940  0.00  0.00      POPC  
ATOM   3295 C218 POPCP   5     -37.826  -1.846   3.840  0.00  0.00      POPC  
ATOM   3296 H18R POPCP   5     -37.455  -2.738   4.389  0.00  0.00      POPC  
ATOM   3297 H18S POPCP   5     -38.794  -1.419   4.179  0.00  0.00      POPC  
ATOM   3298 H18T POPCP   5     -37.128  -1.016   4.083  0.00  0.00      POPC  
ATOM   3299  C33 POPCP   5     -32.947   3.809   8.661  0.00  0.00      POPC  
ATOM   3300  H3X POPCP   5     -32.586   3.411   9.633  0.00  0.00      POPC  
ATOM   3301  H3Y POPCP   5     -32.305   4.671   8.382  0.00  0.00      POPC  
ATOM   3302  C34 POPCP   5     -32.771   2.639   7.663  0.00  0.00      POPC  
ATOM   3303  H4X POPCP   5     -33.656   1.969   7.703  0.00  0.00      POPC  
ATOM   3304  H4Y POPCP   5     -31.894   2.055   8.015  0.00  0.00      POPC  
ATOM   3305  C35 POPCP   5     -32.447   3.052   6.232  0.00  0.00      POPC  
ATOM   3306  H5X POPCP   5     -31.630   3.804   6.196  0.00  0.00      POPC  
ATOM   3307  H5Y POPCP   5     -33.364   3.510   5.804  0.00  0.00      POPC  
ATOM   3308  C36 POPCP   5     -32.004   1.945   5.298  0.00  0.00      POPC  
ATOM   3309  H6X POPCP   5     -32.931   1.333   5.270  0.00  0.00      POPC  
ATOM   3310  H6Y POPCP   5     -31.200   1.350   5.783  0.00  0.00      POPC  
ATOM   3311  C37 POPCP   5     -31.691   2.376   3.838  0.00  0.00      POPC  
ATOM   3312  H7X POPCP   5     -32.218   3.349   3.735  0.00  0.00      POPC  
ATOM   3313  H7Y POPCP   5     -32.044   1.617   3.108  0.00  0.00      POPC  
ATOM   3314  C38 POPCP   5     -30.265   2.779   3.592  0.00  0.00      POPC  
ATOM   3315  H8X POPCP   5     -29.752   1.809   3.766  0.00  0.00      POPC  
ATOM   3316  H8Y POPCP   5     -29.968   3.577   4.304  0.00  0.00      POPC  
ATOM   3317  C39 POPCP   5     -29.862   3.124   2.101  0.00  0.00      POPC  
ATOM   3318  H9X POPCP   5     -30.257   4.133   1.857  0.00  0.00      POPC  
ATOM   3319  H9Y POPCP   5     -30.204   2.341   1.390  0.00  0.00      POPC  
ATOM   3320 C310 POPCP   5     -28.326   3.372   2.092  0.00  0.00      POPC  
ATOM   3321 H10X POPCP   5     -27.884   2.571   2.721  0.00  0.00      POPC  
ATOM   3322 H10Y POPCP   5     -28.067   4.325   2.601  0.00  0.00      POPC  
ATOM   3323 C311 POPCP   5     -27.703   3.521   0.658  0.00  0.00      POPC  
ATOM   3324 H11X POPCP   5     -28.218   4.331   0.099  0.00  0.00      POPC  
ATOM   3325 H11Y POPCP   5     -27.768   2.568   0.091  0.00  0.00      POPC  
ATOM   3326 C312 POPCP   5     -26.205   3.944   0.821  0.00  0.00      POPC  
ATOM   3327 H12X POPCP   5     -25.678   3.181   1.433  0.00  0.00      POPC  
ATOM   3328 H12Y POPCP   5     -26.106   4.878   1.415  0.00  0.00      POPC  
ATOM   3329 C313 POPCP   5     -25.440   4.047  -0.481  0.00  0.00      POPC  
ATOM   3330 H13X POPCP   5     -25.837   4.922  -1.039  0.00  0.00      POPC  
ATOM   3331 H13Y POPCP   5     -25.599   3.110  -1.058  0.00  0.00      POPC  
ATOM   3332 C314 POPCP   5     -23.950   4.187  -0.358  0.00  0.00      POPC  
ATOM   3333 H14X POPCP   5     -23.392   4.212  -1.319  0.00  0.00      POPC  
ATOM   3334 H14Y POPCP   5     -23.473   3.327   0.157  0.00  0.00      POPC  
ATOM   3335 C315 POPCP   5     -23.549   5.480   0.399  0.00  0.00      POPC  
ATOM   3336 H15X POPCP   5     -22.518   5.311   0.779  0.00  0.00      POPC  
ATOM   3337 H15Y POPCP   5     -24.202   5.561   1.294  0.00  0.00      POPC  
ATOM   3338 C316 POPCP   5     -23.707   6.755  -0.352  0.00  0.00      POPC  
ATOM   3339 H16X POPCP   5     -23.275   7.652   0.141  0.00  0.00      POPC  
ATOM   3340 H16Y POPCP   5     -24.791   6.917  -0.535  0.00  0.00      POPC  
ATOM   3341 H16Z POPCP   5     -23.053   6.765  -1.250  0.00  0.00      POPC  
ATOM   3342  N   POPCP   6      15.906  -7.306  13.887  0.00  0.00      POPC  
ATOM   3343  C12 POPCP   6      15.260  -8.579  13.330  0.00  0.00      POPC  
ATOM   3344 H12A POPCP   6      15.217  -9.367  14.067  0.00  0.00      POPC  
ATOM   3345 H12B POPCP   6      15.820  -8.933  12.478  0.00  0.00      POPC  
ATOM   3346  C13 POPCP   6      15.116  -6.702  14.977  0.00  0.00      POPC  
ATOM   3347 H13A POPCP   6      14.165  -6.343  14.610  0.00  0.00      POPC  
ATOM   3348 H13B POPCP   6      14.909  -7.498  15.676  0.00  0.00      POPC  
ATOM   3349 H13C POPCP   6      15.726  -5.977  15.494  0.00  0.00      POPC  
ATOM   3350  C14 POPCP   6      17.275  -7.686  14.430  0.00  0.00      POPC  
ATOM   3351 H14A POPCP   6      17.751  -8.288  13.670  0.00  0.00      POPC  
ATOM   3352 H14B POPCP   6      17.907  -6.863  14.728  0.00  0.00      POPC  
ATOM   3353 H14C POPCP   6      17.178  -8.358  15.271  0.00  0.00      POPC  
ATOM   3354  C15 POPCP   6      16.100  -6.355  12.753  0.00  0.00      POPC  
ATOM   3355 H15A POPCP   6      15.149  -5.884  12.553  0.00  0.00      POPC  
ATOM   3356 H15B POPCP   6      16.650  -6.707  11.893  0.00  0.00      POPC  
ATOM   3357 H15C POPCP   6      16.657  -5.465  13.004  0.00  0.00      POPC  
ATOM   3358  C11 POPCP   6      13.679  -8.489  12.856  0.00  0.00      POPC  
ATOM   3359 H11A POPCP   6      13.343  -9.365  12.262  0.00  0.00      POPC  
ATOM   3360 H11B POPCP   6      13.681  -7.627  12.155  0.00  0.00      POPC  
ATOM   3361  P   POPCP   6      12.686  -9.543  14.950  0.00  0.00      POPC  
ATOM   3362  O13 POPCP   6      11.558  -9.494  15.820  0.00  0.00      POPC  
ATOM   3363  O14 POPCP   6      13.951  -9.703  15.626  0.00  0.00      POPC  
ATOM   3364  O12 POPCP   6      12.794  -8.316  14.010  0.00  0.00      POPC  
ATOM   3365  O11 POPCP   6      12.472 -10.734  13.860  0.00  0.00      POPC  
ATOM   3366  C1  POPCP   6      11.187 -11.271  13.714  0.00  0.00      POPC  
ATOM   3367  HA  POPCP   6      10.348 -10.542  13.720  0.00  0.00      POPC  
ATOM   3368  HB  POPCP   6      11.100 -12.117  14.430  0.00  0.00      POPC  
ATOM   3369  C2  POPCP   6      11.056 -11.804  12.245  0.00  0.00      POPC  
ATOM   3370  HS  POPCP   6      12.008 -12.293  11.945  0.00  0.00      POPC  
ATOM   3371  O21 POPCP   6      10.602 -10.710  11.446  0.00  0.00      POPC  
ATOM   3372  C21 POPCP   6      11.342 -10.377  10.414  0.00  0.00      POPC  
ATOM   3373  O22 POPCP   6      12.323 -10.997  10.016  0.00  0.00      POPC  
ATOM   3374  C22 POPCP   6      10.729  -9.101   9.880  0.00  0.00      POPC  
ATOM   3375  H2R POPCP   6      11.461  -8.303  10.131  0.00  0.00      POPC  
ATOM   3376  H2S POPCP   6       9.829  -8.714  10.404  0.00  0.00      POPC  
ATOM   3377  C3  POPCP   6       9.997 -12.937  12.174  0.00  0.00      POPC  
ATOM   3378  HX  POPCP   6       9.120 -12.638  12.788  0.00  0.00      POPC  
ATOM   3379  HY  POPCP   6      10.456 -13.844  12.623  0.00  0.00      POPC  
ATOM   3380  O31 POPCP   6       9.528 -13.009  10.834  0.00  0.00      POPC  
ATOM   3381  C31 POPCP   6       9.860 -14.023  10.171  0.00  0.00      POPC  
ATOM   3382  O32 POPCP   6      10.387 -15.039  10.577  0.00  0.00      POPC  
ATOM   3383  C32 POPCP   6       9.576 -13.641   8.687  0.00  0.00      POPC  
ATOM   3384  H2X POPCP   6       8.974 -12.708   8.688  0.00  0.00      POPC  
ATOM   3385  H2Y POPCP   6       8.985 -14.480   8.259  0.00  0.00      POPC  
ATOM   3386  C23 POPCP   6      10.561  -8.997   8.292  0.00  0.00      POPC  
ATOM   3387  H3R POPCP   6      11.477  -9.463   7.871  0.00  0.00      POPC  
ATOM   3388  H3S POPCP   6      10.544  -7.901   8.112  0.00  0.00      POPC  
ATOM   3389  C24 POPCP   6       9.225  -9.631   7.840  0.00  0.00      POPC  
ATOM   3390  H4R POPCP   6       8.271  -9.218   8.233  0.00  0.00      POPC  
ATOM   3391  H4S POPCP   6       9.161 -10.731   7.981  0.00  0.00      POPC  
ATOM   3392  C25 POPCP   6       8.977  -9.247   6.347  0.00  0.00      POPC  
ATOM   3393  H5R POPCP   6       9.683  -9.778   5.674  0.00  0.00      POPC  
ATOM   3394  H5S POPCP   6       9.270  -8.178   6.276  0.00  0.00      POPC  
ATOM   3395  C26 POPCP   6       7.484  -9.494   5.872  0.00  0.00      POPC  
ATOM   3396  H6R POPCP   6       6.756  -8.968   6.526  0.00  0.00      POPC  
ATOM   3397  H6S POPCP   6       7.107 -10.533   5.980  0.00  0.00      POPC  
ATOM   3398  C27 POPCP   6       7.423  -8.993   4.395  0.00  0.00      POPC  
ATOM   3399  H7R POPCP   6       7.697  -7.920   4.310  0.00  0.00      POPC  
ATOM   3400  H7S POPCP   6       6.349  -9.033   4.117  0.00  0.00      POPC  
ATOM   3401  C28 POPCP   6       8.242  -9.772   3.370  0.00  0.00      POPC  
ATOM   3402  H8R POPCP   6       9.311  -9.816   3.669  0.00  0.00      POPC  
ATOM   3403  H8S POPCP   6       8.265  -9.243   2.393  0.00  0.00      POPC  
ATOM   3404  C29 POPCP   6       7.662 -11.129   3.147  0.00  0.00      POPC  
ATOM   3405  H91 POPCP   6       6.933 -11.335   3.945  0.00  0.00      POPC  
ATOM   3406 C210 POPCP   6       8.085 -12.014   2.239  0.00  0.00      POPC  
ATOM   3407 H101 POPCP   6       7.794 -13.074   2.239  0.00  0.00      POPC  
ATOM   3408 C211 POPCP   6       9.141 -11.676   1.204  0.00  0.00      POPC  
ATOM   3409 H11R POPCP   6       9.582 -12.633   0.852  0.00  0.00      POPC  
ATOM   3410 H11S POPCP   6       9.972 -11.003   1.505  0.00  0.00      POPC  
ATOM   3411 C212 POPCP   6       8.425 -11.069  -0.008  0.00  0.00      POPC  
ATOM   3412 H12R POPCP   6       8.297 -10.036   0.380  0.00  0.00      POPC  
ATOM   3413 H12S POPCP   6       7.502 -11.617  -0.294  0.00  0.00      POPC  
ATOM   3414 C213 POPCP   6       9.170 -10.952  -1.331  0.00  0.00      POPC  
ATOM   3415 H13R POPCP   6       8.599 -10.174  -1.881  0.00  0.00      POPC  
ATOM   3416 H13S POPCP   6       9.201 -11.927  -1.863  0.00  0.00      POPC  
ATOM   3417 C214 POPCP   6      10.650 -10.414  -1.332  0.00  0.00      POPC  
ATOM   3418 H14R POPCP   6      11.312 -10.937  -0.609  0.00  0.00      POPC  
ATOM   3419 H14S POPCP   6      10.656  -9.405  -0.867  0.00  0.00      POPC  
ATOM   3420 C215 POPCP   6      11.151 -10.270  -2.755  0.00  0.00      POPC  
ATOM   3421 H15R POPCP   6      10.344  -9.724  -3.288  0.00  0.00      POPC  
ATOM   3422 H15S POPCP   6      11.290 -11.280  -3.196  0.00  0.00      POPC  
ATOM   3423 C216 POPCP   6      12.476  -9.554  -2.690  0.00  0.00      POPC  
ATOM   3424 H16R POPCP   6      13.044  -9.786  -1.764  0.00  0.00      POPC  
ATOM   3425 H16S POPCP   6      12.298  -8.458  -2.730  0.00  0.00      POPC  
ATOM   3426 C217 POPCP   6      13.231  -9.915  -4.014  0.00  0.00      POPC  
ATOM   3427 H17R POPCP   6      12.772  -9.331  -4.840  0.00  0.00      POPC  
ATOM   3428 H17S POPCP   6      13.055 -11.005  -4.135  0.00  0.00      POPC  
ATOM   3429 C218 POPCP   6      14.704  -9.590  -3.844  0.00  0.00      POPC  
ATOM   3430 H18R POPCP   6      14.794  -8.514  -3.584  0.00  0.00      POPC  
ATOM   3431 H18S POPCP   6      15.227  -9.749  -4.811  0.00  0.00      POPC  
ATOM   3432 H18T POPCP   6      15.141 -10.124  -2.972  0.00  0.00      POPC  
ATOM   3433  C33 POPCP   6      10.911 -13.349   7.957  0.00  0.00      POPC  
ATOM   3434  H3X POPCP   6      11.571 -14.227   7.793  0.00  0.00      POPC  
ATOM   3435  H3Y POPCP   6      11.534 -12.597   8.487  0.00  0.00      POPC  
ATOM   3436  C34 POPCP   6      10.621 -12.861   6.520  0.00  0.00      POPC  
ATOM   3437  H4X POPCP   6       9.685 -12.263   6.504  0.00  0.00      POPC  
ATOM   3438  H4Y POPCP   6      10.298 -13.731   5.908  0.00  0.00      POPC  
ATOM   3439  C35 POPCP   6      11.821 -12.118   5.944  0.00  0.00      POPC  
ATOM   3440  H5X POPCP   6      12.755 -12.618   6.279  0.00  0.00      POPC  
ATOM   3441  H5Y POPCP   6      11.859 -11.088   6.358  0.00  0.00      POPC  
ATOM   3442  C36 POPCP   6      11.724 -12.120   4.434  0.00  0.00      POPC  
ATOM   3443  H6X POPCP   6      10.678 -12.192   4.068  0.00  0.00      POPC  
ATOM   3444  H6Y POPCP   6      12.341 -12.955   4.039  0.00  0.00      POPC  
ATOM   3445  C37 POPCP   6      12.448 -10.892   3.828  0.00  0.00      POPC  
ATOM   3446  H7X POPCP   6      13.308 -10.635   4.482  0.00  0.00      POPC  
ATOM   3447  H7Y POPCP   6      11.893  -9.948   4.017  0.00  0.00      POPC  
ATOM   3448  C38 POPCP   6      12.757 -11.161   2.381  0.00  0.00      POPC  
ATOM   3449  H8X POPCP   6      12.442 -10.288   1.769  0.00  0.00      POPC  
ATOM   3450  H8Y POPCP   6      12.077 -11.935   1.967  0.00  0.00      POPC  
ATOM   3451  C39 POPCP   6      14.173 -11.677   2.106  0.00  0.00      POPC  
ATOM   3452  H9X POPCP   6      14.208 -12.719   2.490  0.00  0.00      POPC  
ATOM   3453  H9Y POPCP   6      14.832 -11.029   2.723  0.00  0.00      POPC  
ATOM   3454 C310 POPCP   6      14.472 -11.564   0.588  0.00  0.00      POPC  
ATOM   3455 H10X POPCP   6      15.181 -10.712   0.507  0.00  0.00      POPC  
ATOM   3456 H10Y POPCP   6      13.564 -11.341  -0.012  0.00  0.00      POPC  
ATOM   3457 C311 POPCP   6      15.138 -12.793  -0.094  0.00  0.00      POPC  
ATOM   3458 H11X POPCP   6      14.380 -13.603  -0.160  0.00  0.00      POPC  
ATOM   3459 H11Y POPCP   6      15.894 -13.086   0.665  0.00  0.00      POPC  
ATOM   3460 C312 POPCP   6      15.711 -12.615  -1.482  0.00  0.00      POPC  
ATOM   3461 H12X POPCP   6      16.488 -11.821  -1.514  0.00  0.00      POPC  
ATOM   3462 H12Y POPCP   6      14.842 -12.382  -2.134  0.00  0.00      POPC  
ATOM   3463 C313 POPCP   6      16.151 -13.960  -2.060  0.00  0.00      POPC  
ATOM   3464 H13X POPCP   6      15.310 -14.649  -1.833  0.00  0.00      POPC  
ATOM   3465 H13Y POPCP   6      16.843 -14.470  -1.357  0.00  0.00      POPC  
ATOM   3466 C314 POPCP   6      16.705 -13.885  -3.493  0.00  0.00      POPC  
ATOM   3467 H14X POPCP   6      17.698 -13.389  -3.462  0.00  0.00      POPC  
ATOM   3468 H14Y POPCP   6      16.081 -13.287  -4.192  0.00  0.00      POPC  
ATOM   3469 C315 POPCP   6      16.744 -15.295  -4.037  0.00  0.00      POPC  
ATOM   3470 H15X POPCP   6      15.789 -15.728  -3.670  0.00  0.00      POPC  
ATOM   3471 H15Y POPCP   6      17.567 -15.881  -3.576  0.00  0.00      POPC  
ATOM   3472 C316 POPCP   6      16.757 -15.585  -5.576  0.00  0.00      POPC  
ATOM   3473 H16X POPCP   6      17.014 -16.648  -5.770  0.00  0.00      POPC  
ATOM   3474 H16Y POPCP   6      17.576 -15.058  -6.110  0.00  0.00      POPC  
ATOM   3475 H16Z POPCP   6      15.764 -15.357  -6.020  0.00  0.00      POPC  
ATOM   3476  N   POPCP   7     -19.646   6.848  16.900  0.00  0.00      POPC  
ATOM   3477  C12 POPCP   7     -19.310   5.472  16.291  0.00  0.00      POPC  
ATOM   3478 H12A POPCP   7     -19.706   4.685  16.916  0.00  0.00      POPC  
ATOM   3479 H12B POPCP   7     -18.240   5.333  16.271  0.00  0.00      POPC  
ATOM   3480  C13 POPCP   7     -19.508   6.776  18.372  0.00  0.00      POPC  
ATOM   3481 H13A POPCP   7     -20.097   6.005  18.845  0.00  0.00      POPC  
ATOM   3482 H13B POPCP   7     -18.502   6.492  18.645  0.00  0.00      POPC  
ATOM   3483 H13C POPCP   7     -19.864   7.714  18.771  0.00  0.00      POPC  
ATOM   3484  C14 POPCP   7     -18.693   7.957  16.439  0.00  0.00      POPC  
ATOM   3485 H14A POPCP   7     -18.825   8.185  15.392  0.00  0.00      POPC  
ATOM   3486 H14B POPCP   7     -18.948   8.810  17.051  0.00  0.00      POPC  
ATOM   3487 H14C POPCP   7     -17.670   7.731  16.701  0.00  0.00      POPC  
ATOM   3488  C15 POPCP   7     -21.083   7.192  16.508  0.00  0.00      POPC  
ATOM   3489 H15A POPCP   7     -21.391   7.332  15.482  0.00  0.00      POPC  
ATOM   3490 H15B POPCP   7     -21.290   8.116  17.027  0.00  0.00      POPC  
ATOM   3491 H15C POPCP   7     -21.741   6.445  16.928  0.00  0.00      POPC  
ATOM   3492  C11 POPCP   7     -19.819   5.197  14.839  0.00  0.00      POPC  
ATOM   3493 H11A POPCP   7     -19.121   4.435  14.432  0.00  0.00      POPC  
ATOM   3494 H11B POPCP   7     -19.707   6.155  14.287  0.00  0.00      POPC  
ATOM   3495  P   POPCP   7     -22.085   4.940  13.557  0.00  0.00      POPC  
ATOM   3496  O13 POPCP   7     -23.532   4.976  13.873  0.00  0.00      POPC  
ATOM   3497  O14 POPCP   7     -21.579   3.780  12.780  0.00  0.00      POPC  
ATOM   3498  O12 POPCP   7     -21.244   4.809  14.896  0.00  0.00      POPC  
ATOM   3499  O11 POPCP   7     -21.518   6.265  12.925  0.00  0.00      POPC  
ATOM   3500  C1  POPCP   7     -22.275   7.530  13.013  0.00  0.00      POPC  
ATOM   3501  HA  POPCP   7     -21.668   8.284  13.558  0.00  0.00      POPC  
ATOM   3502  HB  POPCP   7     -23.236   7.382  13.551  0.00  0.00      POPC  
ATOM   3503  C2  POPCP   7     -22.552   8.157  11.624  0.00  0.00      POPC  
ATOM   3504  HS  POPCP   7     -23.272   9.003  11.614  0.00  0.00      POPC  
ATOM   3505  O21 POPCP   7     -23.086   7.218  10.690  0.00  0.00      POPC  
ATOM   3506  C21 POPCP   7     -24.367   6.990  10.817  0.00  0.00      POPC  
ATOM   3507  O22 POPCP   7     -25.170   7.582  11.460  0.00  0.00      POPC  
ATOM   3508  C22 POPCP   7     -24.687   5.699  10.036  0.00  0.00      POPC  
ATOM   3509  H2R POPCP   7     -25.476   5.205  10.642  0.00  0.00      POPC  
ATOM   3510  H2S POPCP   7     -23.863   4.979  10.226  0.00  0.00      POPC  
ATOM   3511  C3  POPCP   7     -21.259   8.712  10.985  0.00  0.00      POPC  
ATOM   3512  HX  POPCP   7     -20.616   7.859  10.680  0.00  0.00      POPC  
ATOM   3513  HY  POPCP   7     -20.726   9.262  11.790  0.00  0.00      POPC  
ATOM   3514  O31 POPCP   7     -21.442   9.434   9.717  0.00  0.00      POPC  
ATOM   3515  C31 POPCP   7     -21.109  10.721   9.803  0.00  0.00      POPC  
ATOM   3516  O32 POPCP   7     -20.599  11.296  10.748  0.00  0.00      POPC  
ATOM   3517  C32 POPCP   7     -21.376  11.354   8.405  0.00  0.00      POPC  
ATOM   3518  H2X POPCP   7     -21.160  10.606   7.613  0.00  0.00      POPC  
ATOM   3519  H2Y POPCP   7     -20.568  12.097   8.236  0.00  0.00      POPC  
ATOM   3520  C23 POPCP   7     -25.100   5.988   8.588  0.00  0.00      POPC  
ATOM   3521  H3R POPCP   7     -25.178   4.945   8.211  0.00  0.00      POPC  
ATOM   3522  H3S POPCP   7     -24.187   6.426   8.129  0.00  0.00      POPC  
ATOM   3523  C24 POPCP   7     -26.382   6.845   8.412  0.00  0.00      POPC  
ATOM   3524  H4R POPCP   7     -26.253   7.866   8.830  0.00  0.00      POPC  
ATOM   3525  H4S POPCP   7     -27.140   6.372   9.074  0.00  0.00      POPC  
ATOM   3526  C25 POPCP   7     -27.039   7.036   7.000  0.00  0.00      POPC  
ATOM   3527  H5R POPCP   7     -27.190   6.005   6.616  0.00  0.00      POPC  
ATOM   3528  H5S POPCP   7     -26.279   7.649   6.469  0.00  0.00      POPC  
ATOM   3529  C26 POPCP   7     -28.378   7.778   7.137  0.00  0.00      POPC  
ATOM   3530  H6R POPCP   7     -28.174   8.723   7.686  0.00  0.00      POPC  
ATOM   3531  H6S POPCP   7     -28.962   7.230   7.907  0.00  0.00      POPC  
ATOM   3532  C27 POPCP   7     -29.025   8.211   5.827  0.00  0.00      POPC  
ATOM   3533  H7R POPCP   7     -28.243   8.851   5.365  0.00  0.00      POPC  
ATOM   3534  H7S POPCP   7     -29.923   8.822   6.060  0.00  0.00      POPC  
ATOM   3535  C28 POPCP   7     -29.383   7.018   4.923  0.00  0.00      POPC  
ATOM   3536  H8R POPCP   7     -28.669   6.168   4.975  0.00  0.00      POPC  
ATOM   3537  H8S POPCP   7     -29.401   7.343   3.861  0.00  0.00      POPC  
ATOM   3538  C29 POPCP   7     -30.694   6.407   5.330  0.00  0.00      POPC  
ATOM   3539  H91 POPCP   7     -30.801   6.277   6.417  0.00  0.00      POPC  
ATOM   3540 C210 POPCP   7     -31.759   6.266   4.568  0.00  0.00      POPC  
ATOM   3541 H101 POPCP   7     -32.617   5.731   5.003  0.00  0.00      POPC  
ATOM   3542 C211 POPCP   7     -31.869   6.492   3.058  0.00  0.00      POPC  
ATOM   3543 H11R POPCP   7     -31.851   5.503   2.552  0.00  0.00      POPC  
ATOM   3544 H11S POPCP   7     -31.121   7.174   2.601  0.00  0.00      POPC  
ATOM   3545 C212 POPCP   7     -33.237   7.143   2.760  0.00  0.00      POPC  
ATOM   3546 H12R POPCP   7     -33.350   8.096   3.319  0.00  0.00      POPC  
ATOM   3547 H12S POPCP   7     -34.029   6.501   3.200  0.00  0.00      POPC  
ATOM   3548 C213 POPCP   7     -33.407   7.400   1.221  0.00  0.00      POPC  
ATOM   3549 H13R POPCP   7     -33.380   6.407   0.722  0.00  0.00      POPC  
ATOM   3550 H13S POPCP   7     -32.619   8.053   0.787  0.00  0.00      POPC  
ATOM   3551 C214 POPCP   7     -34.749   8.128   0.898  0.00  0.00      POPC  
ATOM   3552 H14R POPCP   7     -34.669   9.193   1.204  0.00  0.00      POPC  
ATOM   3553 H14S POPCP   7     -35.623   7.747   1.468  0.00  0.00      POPC  
ATOM   3554 C215 POPCP   7     -35.100   8.107  -0.593  0.00  0.00      POPC  
ATOM   3555 H15R POPCP   7     -34.220   8.535  -1.120  0.00  0.00      POPC  
ATOM   3556 H15S POPCP   7     -35.965   8.749  -0.865  0.00  0.00      POPC  
ATOM   3557 C216 POPCP   7     -35.529   6.745  -1.148  0.00  0.00      POPC  
ATOM   3558 H16R POPCP   7     -36.456   6.395  -0.644  0.00  0.00      POPC  
ATOM   3559 H16S POPCP   7     -34.699   6.012  -1.059  0.00  0.00      POPC  
ATOM   3560 C217 POPCP   7     -35.851   6.864  -2.676  0.00  0.00      POPC  
ATOM   3561 H17R POPCP   7     -34.928   7.374  -3.025  0.00  0.00      POPC  
ATOM   3562 H17S POPCP   7     -36.689   7.581  -2.814  0.00  0.00      POPC  
ATOM   3563 C218 POPCP   7     -36.162   5.437  -3.287  0.00  0.00      POPC  
ATOM   3564 H18R POPCP   7     -36.912   4.915  -2.656  0.00  0.00      POPC  
ATOM   3565 H18S POPCP   7     -35.240   4.871  -3.539  0.00  0.00      POPC  
ATOM   3566 H18T POPCP   7     -36.670   5.521  -4.271  0.00  0.00      POPC  
ATOM   3567  C33 POPCP   7     -22.752  11.961   8.240  0.00  0.00      POPC  
ATOM   3568  H3X POPCP   7     -22.787  12.595   7.328  0.00  0.00      POPC  
ATOM   3569  H3Y POPCP   7     -22.851  12.711   9.053  0.00  0.00      POPC  
ATOM   3570  C34 POPCP   7     -23.853  10.922   8.049  0.00  0.00      POPC  
ATOM   3571  H4X POPCP   7     -24.769  11.551   8.018  0.00  0.00      POPC  
ATOM   3572  H4Y POPCP   7     -23.974  10.254   8.929  0.00  0.00      POPC  
ATOM   3573  C35 POPCP   7     -23.617   9.942   6.844  0.00  0.00      POPC  
ATOM   3574  H5X POPCP   7     -24.453   9.210   6.834  0.00  0.00      POPC  
ATOM   3575  H5Y POPCP   7     -22.792   9.256   7.132  0.00  0.00      POPC  
ATOM   3576  C36 POPCP   7     -23.201  10.447   5.425  0.00  0.00      POPC  
ATOM   3577  H6X POPCP   7     -22.288  11.078   5.469  0.00  0.00      POPC  
ATOM   3578  H6Y POPCP   7     -23.936  11.157   4.988  0.00  0.00      POPC  
ATOM   3579  C37 POPCP   7     -22.911   9.278   4.396  0.00  0.00      POPC  
ATOM   3580  H7X POPCP   7     -22.028   8.783   4.854  0.00  0.00      POPC  
ATOM   3581  H7Y POPCP   7     -22.496   9.514   3.393  0.00  0.00      POPC  
ATOM   3582  C38 POPCP   7     -24.010   8.232   4.304  0.00  0.00      POPC  
ATOM   3583  H8X POPCP   7     -24.469   7.877   5.251  0.00  0.00      POPC  
ATOM   3584  H8Y POPCP   7     -23.588   7.300   3.871  0.00  0.00      POPC  
ATOM   3585  C39 POPCP   7     -25.115   8.900   3.495  0.00  0.00      POPC  
ATOM   3586  H9X POPCP   7     -24.734   9.410   2.584  0.00  0.00      POPC  
ATOM   3587  H9Y POPCP   7     -25.697   9.695   4.008  0.00  0.00      POPC  
ATOM   3588 C310 POPCP   7     -26.193   7.843   3.092  0.00  0.00      POPC  
ATOM   3589 H10X POPCP   7     -26.587   7.531   4.083  0.00  0.00      POPC  
ATOM   3590 H10Y POPCP   7     -25.693   6.939   2.685  0.00  0.00      POPC  
ATOM   3591 C311 POPCP   7     -27.254   8.442   2.093  0.00  0.00      POPC  
ATOM   3592 H11X POPCP   7     -26.687   8.948   1.282  0.00  0.00      POPC  
ATOM   3593 H11Y POPCP   7     -27.864   9.245   2.560  0.00  0.00      POPC  
ATOM   3594 C312 POPCP   7     -28.143   7.439   1.341  0.00  0.00      POPC  
ATOM   3595 H12X POPCP   7     -28.638   6.759   2.066  0.00  0.00      POPC  
ATOM   3596 H12Y POPCP   7     -27.645   6.626   0.770  0.00  0.00      POPC  
ATOM   3597 C313 POPCP   7     -29.045   8.023   0.346  0.00  0.00      POPC  
ATOM   3598 H13X POPCP   7     -28.409   8.577  -0.378  0.00  0.00      POPC  
ATOM   3599 H13Y POPCP   7     -29.566   8.858   0.862  0.00  0.00      POPC  
ATOM   3600 C314 POPCP   7     -29.905   6.976  -0.341  0.00  0.00      POPC  
ATOM   3601 H14X POPCP   7     -30.512   6.434   0.416  0.00  0.00      POPC  
ATOM   3602 H14Y POPCP   7     -29.281   6.287  -0.950  0.00  0.00      POPC  
ATOM   3603 C315 POPCP   7     -30.871   7.673  -1.305  0.00  0.00      POPC  
ATOM   3604 H15X POPCP   7     -30.325   8.365  -1.982  0.00  0.00      POPC  
ATOM   3605 H15Y POPCP   7     -31.444   8.360  -0.646  0.00  0.00      POPC  
ATOM   3606 C316 POPCP   7     -31.798   6.911  -2.210  0.00  0.00      POPC  
ATOM   3607 H16X POPCP   7     -32.491   7.546  -2.803  0.00  0.00      POPC  
ATOM   3608 H16Y POPCP   7     -32.417   6.144  -1.698  0.00  0.00      POPC  
ATOM   3609 H16Z POPCP   7     -31.258   6.314  -2.975  0.00  0.00      POPC  
ATOM   3610  N   POPCP   8      12.993  26.882  13.403  0.00  0.00      POPC  
ATOM   3611  C12 POPCP   8      14.227  27.210  12.596  0.00  0.00      POPC  
ATOM   3612 H12A POPCP   8      14.205  26.672  11.660  0.00  0.00      POPC  
ATOM   3613 H12B POPCP   8      15.146  26.855  13.039  0.00  0.00      POPC  
ATOM   3614  C13 POPCP   8      13.108  25.468  13.846  0.00  0.00      POPC  
ATOM   3615 H13A POPCP   8      12.239  24.938  14.209  0.00  0.00      POPC  
ATOM   3616 H13B POPCP   8      13.386  24.842  13.011  0.00  0.00      POPC  
ATOM   3617 H13C POPCP   8      13.893  25.266  14.559  0.00  0.00      POPC  
ATOM   3618  C14 POPCP   8      13.002  27.749  14.620  0.00  0.00      POPC  
ATOM   3619 H14A POPCP   8      13.925  27.612  15.164  0.00  0.00      POPC  
ATOM   3620 H14B POPCP   8      13.102  28.785  14.334  0.00  0.00      POPC  
ATOM   3621 H14C POPCP   8      12.145  27.527  15.239  0.00  0.00      POPC  
ATOM   3622  C15 POPCP   8      11.755  26.993  12.642  0.00  0.00      POPC  
ATOM   3623 H15A POPCP   8      10.945  26.901  13.351  0.00  0.00      POPC  
ATOM   3624 H15B POPCP   8      11.567  26.213  11.920  0.00  0.00      POPC  
ATOM   3625 H15C POPCP   8      11.642  27.914  12.088  0.00  0.00      POPC  
ATOM   3626  C11 POPCP   8      14.520  28.635  12.050  0.00  0.00      POPC  
ATOM   3627 H11A POPCP   8      13.653  29.012  11.466  0.00  0.00      POPC  
ATOM   3628 H11B POPCP   8      15.355  28.675  11.318  0.00  0.00      POPC  
ATOM   3629  P   POPCP   8      15.990  30.250  13.514  0.00  0.00      POPC  
ATOM   3630  O13 POPCP   8      16.948  29.201  13.205  0.00  0.00      POPC  
ATOM   3631  O14 POPCP   8      15.907  30.845  14.907  0.00  0.00      POPC  
ATOM   3632  O12 POPCP   8      14.589  29.625  13.117  0.00  0.00      POPC  
ATOM   3633  O11 POPCP   8      16.211  31.333  12.387  0.00  0.00      POPC  
ATOM   3634  C1  POPCP   8      15.325  32.429  12.095  0.00  0.00      POPC  
ATOM   3635  HA  POPCP   8      15.913  33.355  11.919  0.00  0.00      POPC  
ATOM   3636  HB  POPCP   8      14.717  32.678  12.990  0.00  0.00      POPC  
ATOM   3637  C2  POPCP   8      14.521  32.190  10.781  0.00  0.00      POPC  
ATOM   3638  HS  POPCP   8      13.999  31.213  10.867  0.00  0.00      POPC  
ATOM   3639  O21 POPCP   8      15.409  32.156   9.647  0.00  0.00      POPC  
ATOM   3640  C21 POPCP   8      15.447  31.093   8.862  0.00  0.00      POPC  
ATOM   3641  O22 POPCP   8      14.618  30.200   8.906  0.00  0.00      POPC  
ATOM   3642  C22 POPCP   8      16.768  31.101   8.094  0.00  0.00      POPC  
ATOM   3643  H2R POPCP   8      17.553  30.580   8.683  0.00  0.00      POPC  
ATOM   3644  H2S POPCP   8      17.042  32.162   7.909  0.00  0.00      POPC  
ATOM   3645  C3  POPCP   8      13.382  33.203  10.486  0.00  0.00      POPC  
ATOM   3646  HX  POPCP   8      13.883  34.158  10.220  0.00  0.00      POPC  
ATOM   3647  HY  POPCP   8      12.803  33.377  11.418  0.00  0.00      POPC  
ATOM   3648  O31 POPCP   8      12.564  32.731   9.402  0.00  0.00      POPC  
ATOM   3649  C31 POPCP   8      11.647  31.801   9.663  0.00  0.00      POPC  
ATOM   3650  O32 POPCP   8      11.470  31.279  10.744  0.00  0.00      POPC  
ATOM   3651  C32 POPCP   8      10.832  31.546   8.427  0.00  0.00      POPC  
ATOM   3652  H2X POPCP   8      10.366  32.503   8.109  0.00  0.00      POPC  
ATOM   3653  H2Y POPCP   8      10.034  30.833   8.725  0.00  0.00      POPC  
ATOM   3654  C23 POPCP   8      16.717  30.437   6.690  0.00  0.00      POPC  
ATOM   3655  H3R POPCP   8      16.342  29.396   6.786  0.00  0.00      POPC  
ATOM   3656  H3S POPCP   8      17.804  30.371   6.470  0.00  0.00      POPC  
ATOM   3657  C24 POPCP   8      15.984  31.338   5.623  0.00  0.00      POPC  
ATOM   3658  H4R POPCP   8      16.541  32.285   5.784  0.00  0.00      POPC  
ATOM   3659  H4S POPCP   8      14.941  31.574   5.924  0.00  0.00      POPC  
ATOM   3660  C25 POPCP   8      16.010  30.816   4.174  0.00  0.00      POPC  
ATOM   3661  H5R POPCP   8      15.512  29.823   4.188  0.00  0.00      POPC  
ATOM   3662  H5S POPCP   8      17.069  30.571   3.943  0.00  0.00      POPC  
ATOM   3663  C26 POPCP   8      15.470  31.922   3.246  0.00  0.00      POPC  
ATOM   3664  H6R POPCP   8      15.902  32.836   3.706  0.00  0.00      POPC  
ATOM   3665  H6S POPCP   8      14.400  32.101   3.488  0.00  0.00      POPC  
ATOM   3666  C27 POPCP   8      15.788  31.700   1.772  0.00  0.00      POPC  
ATOM   3667  H7R POPCP   8      15.522  30.701   1.364  0.00  0.00      POPC  
ATOM   3668  H7S POPCP   8      16.876  31.751   1.553  0.00  0.00      POPC  
ATOM   3669  C28 POPCP   8      15.161  32.857   0.869  0.00  0.00      POPC  
ATOM   3670  H8R POPCP   8      14.067  32.878   1.062  0.00  0.00      POPC  
ATOM   3671  H8S POPCP   8      15.238  32.472  -0.170  0.00  0.00      POPC  
ATOM   3672  C29 POPCP   8      15.798  34.144   0.915  0.00  0.00      POPC  
ATOM   3673  H91 POPCP   8      15.633  34.722   1.836  0.00  0.00      POPC  
ATOM   3674 C210 POPCP   8      16.676  34.667   0.067  0.00  0.00      POPC  
ATOM   3675 H101 POPCP   8      16.992  35.710   0.213  0.00  0.00      POPC  
ATOM   3676 C211 POPCP   8      17.114  34.050  -1.209  0.00  0.00      POPC  
ATOM   3677 H11R POPCP   8      16.209  33.791  -1.800  0.00  0.00      POPC  
ATOM   3678 H11S POPCP   8      17.651  33.097  -1.017  0.00  0.00      POPC  
ATOM   3679 C212 POPCP   8      18.051  34.928  -1.992  0.00  0.00      POPC  
ATOM   3680 H12R POPCP   8      17.624  35.896  -2.332  0.00  0.00      POPC  
ATOM   3681 H12S POPCP   8      18.420  34.346  -2.864  0.00  0.00      POPC  
ATOM   3682 C213 POPCP   8      19.337  35.426  -1.164  0.00  0.00      POPC  
ATOM   3683 H13R POPCP   8      19.739  34.704  -0.422  0.00  0.00      POPC  
ATOM   3684 H13S POPCP   8      19.043  36.380  -0.675  0.00  0.00      POPC  
ATOM   3685 C214 POPCP   8      20.507  35.599  -2.100  0.00  0.00      POPC  
ATOM   3686 H14R POPCP   8      20.767  34.640  -2.597  0.00  0.00      POPC  
ATOM   3687 H14S POPCP   8      21.484  35.807  -1.614  0.00  0.00      POPC  
ATOM   3688 C215 POPCP   8      20.291  36.630  -3.181  0.00  0.00      POPC  
ATOM   3689 H15R POPCP   8      19.389  36.370  -3.774  0.00  0.00      POPC  
ATOM   3690 H15S POPCP   8      21.207  36.665  -3.808  0.00  0.00      POPC  
ATOM   3691 C216 POPCP   8      20.309  38.113  -2.603  0.00  0.00      POPC  
ATOM   3692 H16R POPCP   8      21.241  38.462  -2.108  0.00  0.00      POPC  
ATOM   3693 H16S POPCP   8      19.595  38.182  -1.755  0.00  0.00      POPC  
ATOM   3694 C217 POPCP   8      19.965  39.132  -3.666  0.00  0.00      POPC  
ATOM   3695 H17R POPCP   8      19.185  38.820  -4.393  0.00  0.00      POPC  
ATOM   3696 H17S POPCP   8      20.876  39.277  -4.285  0.00  0.00      POPC  
ATOM   3697 C218 POPCP   8      19.558  40.497  -3.093  0.00  0.00      POPC  
ATOM   3698 H18R POPCP   8      19.213  40.552  -2.039  0.00  0.00      POPC  
ATOM   3699 H18S POPCP   8      18.851  41.071  -3.730  0.00  0.00      POPC  
ATOM   3700 H18T POPCP   8      20.424  41.189  -3.162  0.00  0.00      POPC  
ATOM   3701  C33 POPCP   8      11.693  30.925   7.276  0.00  0.00      POPC  
ATOM   3702  H3X POPCP   8      11.707  29.833   7.485  0.00  0.00      POPC  
ATOM   3703  H3Y POPCP   8      12.772  31.186   7.326  0.00  0.00      POPC  
ATOM   3704  C34 POPCP   8      11.087  31.251   5.898  0.00  0.00      POPC  
ATOM   3705  H4X POPCP   8      10.953  32.354   5.905  0.00  0.00      POPC  
ATOM   3706  H4Y POPCP   8      10.056  30.836   5.921  0.00  0.00      POPC  
ATOM   3707  C35 POPCP   8      11.857  30.533   4.835  0.00  0.00      POPC  
ATOM   3708  H5X POPCP   8      11.782  29.440   5.017  0.00  0.00      POPC  
ATOM   3709  H5Y POPCP   8      12.947  30.744   4.872  0.00  0.00      POPC  
ATOM   3710  C36 POPCP   8      11.408  30.756   3.389  0.00  0.00      POPC  
ATOM   3711  H6X POPCP   8      11.685  31.789   3.090  0.00  0.00      POPC  
ATOM   3712  H6Y POPCP   8      10.309  30.598   3.370  0.00  0.00      POPC  
ATOM   3713  C37 POPCP   8      12.155  29.737   2.444  0.00  0.00      POPC  
ATOM   3714  H7X POPCP   8      12.046  28.705   2.840  0.00  0.00      POPC  
ATOM   3715  H7Y POPCP   8      13.250  29.927   2.426  0.00  0.00      POPC  
ATOM   3716  C38 POPCP   8      11.557  29.585   1.034  0.00  0.00      POPC  
ATOM   3717  H8X POPCP   8      11.775  30.514   0.465  0.00  0.00      POPC  
ATOM   3718  H8Y POPCP   8      10.463  29.389   1.040  0.00  0.00      POPC  
ATOM   3719  C39 POPCP   8      12.210  28.554   0.116  0.00  0.00      POPC  
ATOM   3720  H9X POPCP   8      11.958  27.523   0.445  0.00  0.00      POPC  
ATOM   3721  H9Y POPCP   8      13.289  28.810   0.181  0.00  0.00      POPC  
ATOM   3722 C310 POPCP   8      11.861  28.419  -1.364  0.00  0.00      POPC  
ATOM   3723 H10X POPCP   8      12.634  27.811  -1.880  0.00  0.00      POPC  
ATOM   3724 H10Y POPCP   8      11.806  29.413  -1.858  0.00  0.00      POPC  
ATOM   3725 C311 POPCP   8      10.509  27.663  -1.679  0.00  0.00      POPC  
ATOM   3726 H11X POPCP   8       9.766  27.930  -0.897  0.00  0.00      POPC  
ATOM   3727 H11Y POPCP   8      10.683  26.569  -1.595  0.00  0.00      POPC  
ATOM   3728 C312 POPCP   8       9.983  27.938  -3.129  0.00  0.00      POPC  
ATOM   3729 H12X POPCP   8       9.827  29.034  -3.229  0.00  0.00      POPC  
ATOM   3730 H12Y POPCP   8       8.960  27.546  -3.314  0.00  0.00      POPC  
ATOM   3731 C313 POPCP   8      11.000  27.485  -4.224  0.00  0.00      POPC  
ATOM   3732 H13X POPCP   8      11.265  26.426  -4.017  0.00  0.00      POPC  
ATOM   3733 H13Y POPCP   8      11.922  28.105  -4.223  0.00  0.00      POPC  
ATOM   3734 C314 POPCP   8      10.399  27.501  -5.625  0.00  0.00      POPC  
ATOM   3735 H14X POPCP   8       9.475  26.895  -5.746  0.00  0.00      POPC  
ATOM   3736 H14Y POPCP   8      11.236  27.104  -6.238  0.00  0.00      POPC  
ATOM   3737 C315 POPCP   8      10.046  28.944  -6.043  0.00  0.00      POPC  
ATOM   3738 H15X POPCP   8      10.652  29.719  -5.525  0.00  0.00      POPC  
ATOM   3739 H15Y POPCP   8       9.060  29.005  -5.536  0.00  0.00      POPC  
ATOM   3740 C316 POPCP   8       9.835  29.079  -7.534  0.00  0.00      POPC  
ATOM   3741 H16X POPCP   8       9.434  30.080  -7.802  0.00  0.00      POPC  
ATOM   3742 H16Y POPCP   8       9.074  28.367  -7.918  0.00  0.00      POPC  
ATOM   3743 H16Z POPCP   8      10.763  28.893  -8.116  0.00  0.00      POPC  
ATOM   3744  N   POPCP   9      -5.184  -8.875  21.243  0.00  0.00      POPC  
ATOM   3745  C12 POPCP   9      -5.338  -7.966  20.048  0.00  0.00      POPC  
ATOM   3746 H12A POPCP   9      -4.516  -7.267  20.090  0.00  0.00      POPC  
ATOM   3747 H12B POPCP   9      -6.166  -7.288  20.190  0.00  0.00      POPC  
ATOM   3748  C13 POPCP   9      -6.493  -9.580  21.392  0.00  0.00      POPC  
ATOM   3749 H13A POPCP   9      -6.556 -10.124  22.323  0.00  0.00      POPC  
ATOM   3750 H13B POPCP   9      -7.300  -8.866  21.467  0.00  0.00      POPC  
ATOM   3751 H13C POPCP   9      -6.817 -10.173  20.550  0.00  0.00      POPC  
ATOM   3752  C14 POPCP   9      -4.118  -9.944  21.100  0.00  0.00      POPC  
ATOM   3753 H14A POPCP   9      -3.191  -9.417  21.267  0.00  0.00      POPC  
ATOM   3754 H14B POPCP   9      -4.197 -10.734  21.832  0.00  0.00      POPC  
ATOM   3755 H14C POPCP   9      -4.166 -10.350  20.101  0.00  0.00      POPC  
ATOM   3756  C15 POPCP   9      -4.844  -8.084  22.500  0.00  0.00      POPC  
ATOM   3757 H15A POPCP   9      -3.824  -7.778  22.677  0.00  0.00      POPC  
ATOM   3758 H15B POPCP   9      -5.249  -8.607  23.355  0.00  0.00      POPC  
ATOM   3759 H15C POPCP   9      -5.508  -7.232  22.495  0.00  0.00      POPC  
ATOM   3760  C11 POPCP   9      -5.280  -8.551  18.630  0.00  0.00      POPC  
ATOM   3761 H11A POPCP   9      -4.248  -8.881  18.387  0.00  0.00      POPC  
ATOM   3762 H11B POPCP   9      -5.396  -7.667  17.968  0.00  0.00      POPC  
ATOM   3763  P   POPCP   9      -6.215 -10.924  17.743  0.00  0.00      POPC  
ATOM   3764  O13 POPCP   9      -7.525 -11.484  17.660  0.00  0.00      POPC  
ATOM   3765  O14 POPCP   9      -5.131 -11.718  18.390  0.00  0.00      POPC  
ATOM   3766  O12 POPCP   9      -6.362  -9.500  18.445  0.00  0.00      POPC  
ATOM   3767  O11 POPCP   9      -5.843 -10.671  16.257  0.00  0.00      POPC  
ATOM   3768  C1  POPCP   9      -6.336  -9.512  15.553  0.00  0.00      POPC  
ATOM   3769  HA  POPCP   9      -5.432  -9.127  15.035  0.00  0.00      POPC  
ATOM   3770  HB  POPCP   9      -6.800  -8.740  16.203  0.00  0.00      POPC  
ATOM   3771  C2  POPCP   9      -7.320  -9.876  14.416  0.00  0.00      POPC  
ATOM   3772  HS  POPCP   9      -8.177 -10.407  14.884  0.00  0.00      POPC  
ATOM   3773  O21 POPCP   9      -6.755 -10.805  13.485  0.00  0.00      POPC  
ATOM   3774  C21 POPCP   9      -7.616 -11.212  12.479  0.00  0.00      POPC  
ATOM   3775  O22 POPCP   9      -8.817 -11.068  12.380  0.00  0.00      POPC  
ATOM   3776  C22 POPCP   9      -6.764 -11.772  11.355  0.00  0.00      POPC  
ATOM   3777  H2R POPCP   9      -6.923 -12.871  11.373  0.00  0.00      POPC  
ATOM   3778  H2S POPCP   9      -5.701 -11.556  11.594  0.00  0.00      POPC  
ATOM   3779  C3  POPCP   9      -7.868  -8.549  13.766  0.00  0.00      POPC  
ATOM   3780  HX  POPCP   9      -8.351  -7.985  14.592  0.00  0.00      POPC  
ATOM   3781  HY  POPCP   9      -8.712  -8.912  13.140  0.00  0.00      POPC  
ATOM   3782  O31 POPCP   9      -6.934  -7.886  12.915  0.00  0.00      POPC  
ATOM   3783  C31 POPCP   9      -6.419  -6.739  13.325  0.00  0.00      POPC  
ATOM   3784  O32 POPCP   9      -6.647  -6.235  14.406  0.00  0.00      POPC  
ATOM   3785  C32 POPCP   9      -5.494  -6.110  12.237  0.00  0.00      POPC  
ATOM   3786  H2X POPCP   9      -4.494  -5.850  12.645  0.00  0.00      POPC  
ATOM   3787  H2Y POPCP   9      -5.940  -5.105  12.082  0.00  0.00      POPC  
ATOM   3788  C23 POPCP   9      -7.219 -11.159   9.970  0.00  0.00      POPC  
ATOM   3789  H3R POPCP   9      -7.104 -10.059  10.074  0.00  0.00      POPC  
ATOM   3790  H3S POPCP   9      -8.268 -11.504   9.850  0.00  0.00      POPC  
ATOM   3791  C24 POPCP   9      -6.432 -11.767   8.867  0.00  0.00      POPC  
ATOM   3792  H4R POPCP   9      -6.578 -12.861   8.986  0.00  0.00      POPC  
ATOM   3793  H4S POPCP   9      -5.351 -11.534   8.981  0.00  0.00      POPC  
ATOM   3794  C25 POPCP   9      -6.922 -11.315   7.461  0.00  0.00      POPC  
ATOM   3795  H5R POPCP   9      -6.719 -10.224   7.404  0.00  0.00      POPC  
ATOM   3796  H5S POPCP   9      -8.021 -11.453   7.384  0.00  0.00      POPC  
ATOM   3797  C26 POPCP   9      -6.255 -12.150   6.351  0.00  0.00      POPC  
ATOM   3798  H6R POPCP   9      -6.564 -13.212   6.450  0.00  0.00      POPC  
ATOM   3799  H6S POPCP   9      -5.154 -12.079   6.487  0.00  0.00      POPC  
ATOM   3800  C27 POPCP   9      -6.534 -11.530   4.962  0.00  0.00      POPC  
ATOM   3801  H7R POPCP   9      -6.554 -10.420   4.998  0.00  0.00      POPC  
ATOM   3802  H7S POPCP   9      -7.544 -11.933   4.732  0.00  0.00      POPC  
ATOM   3803  C28 POPCP   9      -5.505 -11.984   3.885  0.00  0.00      POPC  
ATOM   3804  H8R POPCP   9      -5.096 -12.965   4.209  0.00  0.00      POPC  
ATOM   3805  H8S POPCP   9      -4.698 -11.224   3.828  0.00  0.00      POPC  
ATOM   3806  C29 POPCP   9      -6.199 -11.997   2.520  0.00  0.00      POPC  
ATOM   3807  H91 POPCP   9      -7.225 -11.602   2.540  0.00  0.00      POPC  
ATOM   3808 C210 POPCP   9      -5.622 -12.370   1.394  0.00  0.00      POPC  
ATOM   3809 H101 POPCP   9      -6.231 -12.255   0.485  0.00  0.00      POPC  
ATOM   3810 C211 POPCP   9      -4.236 -12.955   1.386  0.00  0.00      POPC  
ATOM   3811 H11R POPCP   9      -4.180 -13.802   2.104  0.00  0.00      POPC  
ATOM   3812 H11S POPCP   9      -3.559 -12.183   1.810  0.00  0.00      POPC  
ATOM   3813 C212 POPCP   9      -3.732 -13.455   0.053  0.00  0.00      POPC  
ATOM   3814 H12R POPCP   9      -4.208 -14.455  -0.046  0.00  0.00      POPC  
ATOM   3815 H12S POPCP   9      -2.647 -13.664   0.174  0.00  0.00      POPC  
ATOM   3816 C213 POPCP   9      -3.812 -12.488  -1.102  0.00  0.00      POPC  
ATOM   3817 H13R POPCP   9      -3.370 -11.537  -0.735  0.00  0.00      POPC  
ATOM   3818 H13S POPCP   9      -4.843 -12.293  -1.467  0.00  0.00      POPC  
ATOM   3819 C214 POPCP   9      -3.122 -13.092  -2.315  0.00  0.00      POPC  
ATOM   3820 H14R POPCP   9      -3.545 -14.113  -2.429  0.00  0.00      POPC  
ATOM   3821 H14S POPCP   9      -2.047 -13.221  -2.065  0.00  0.00      POPC  
ATOM   3822 C215 POPCP   9      -3.417 -12.215  -3.568  0.00  0.00      POPC  
ATOM   3823 H15R POPCP   9      -3.122 -11.163  -3.366  0.00  0.00      POPC  
ATOM   3824 H15S POPCP   9      -4.510 -12.107  -3.738  0.00  0.00      POPC  
ATOM   3825 C216 POPCP   9      -2.591 -12.804  -4.766  0.00  0.00      POPC  
ATOM   3826 H16R POPCP   9      -2.982 -12.422  -5.734  0.00  0.00      POPC  
ATOM   3827 H16S POPCP   9      -2.599 -13.915  -4.750  0.00  0.00      POPC  
ATOM   3828 C217 POPCP   9      -1.099 -12.386  -4.683  0.00  0.00      POPC  
ATOM   3829 H17R POPCP   9      -0.705 -12.945  -3.807  0.00  0.00      POPC  
ATOM   3830 H17S POPCP   9      -0.981 -11.301  -4.479  0.00  0.00      POPC  
ATOM   3831 C218 POPCP   9      -0.307 -12.743  -5.908  0.00  0.00      POPC  
ATOM   3832 H18R POPCP   9      -0.771 -12.335  -6.831  0.00  0.00      POPC  
ATOM   3833 H18S POPCP   9      -0.430 -13.835  -6.074  0.00  0.00      POPC  
ATOM   3834 H18T POPCP   9       0.771 -12.480  -5.864  0.00  0.00      POPC  
ATOM   3835  C33 POPCP   9      -5.360  -6.940  10.897  0.00  0.00      POPC  
ATOM   3836  H3X POPCP   9      -6.360  -7.292  10.563  0.00  0.00      POPC  
ATOM   3837  H3Y POPCP   9      -4.811  -7.845  11.234  0.00  0.00      POPC  
ATOM   3838  C34 POPCP   9      -4.562  -6.227   9.829  0.00  0.00      POPC  
ATOM   3839  H4X POPCP   9      -3.554  -5.911  10.174  0.00  0.00      POPC  
ATOM   3840  H4Y POPCP   9      -5.142  -5.357   9.454  0.00  0.00      POPC  
ATOM   3841  C35 POPCP   9      -4.464  -7.055   8.582  0.00  0.00      POPC  
ATOM   3842  H5X POPCP   9      -4.064  -6.402   7.777  0.00  0.00      POPC  
ATOM   3843  H5Y POPCP   9      -5.430  -7.525   8.299  0.00  0.00      POPC  
ATOM   3844  C36 POPCP   9      -3.458  -8.225   8.669  0.00  0.00      POPC  
ATOM   3845  H6X POPCP   9      -3.884  -8.951   9.394  0.00  0.00      POPC  
ATOM   3846  H6Y POPCP   9      -2.499  -7.876   9.109  0.00  0.00      POPC  
ATOM   3847  C37 POPCP   9      -3.164  -8.947   7.381  0.00  0.00      POPC  
ATOM   3848  H7X POPCP   9      -2.450  -8.342   6.781  0.00  0.00      POPC  
ATOM   3849  H7Y POPCP   9      -4.103  -9.224   6.856  0.00  0.00      POPC  
ATOM   3850  C38 POPCP   9      -2.320 -10.284   7.686  0.00  0.00      POPC  
ATOM   3851  H8X POPCP   9      -3.047 -11.025   8.081  0.00  0.00      POPC  
ATOM   3852  H8Y POPCP   9      -1.490 -10.053   8.388  0.00  0.00      POPC  
ATOM   3853  C39 POPCP   9      -1.484 -10.761   6.494  0.00  0.00      POPC  
ATOM   3854  H9X POPCP   9      -0.998 -11.703   6.825  0.00  0.00      POPC  
ATOM   3855  H9Y POPCP   9      -0.753  -9.997   6.152  0.00  0.00      POPC  
ATOM   3856 C310 POPCP   9      -2.347 -11.104   5.244  0.00  0.00      POPC  
ATOM   3857 H10X POPCP   9      -2.888 -10.196   4.903  0.00  0.00      POPC  
ATOM   3858 H10Y POPCP   9      -3.122 -11.835   5.560  0.00  0.00      POPC  
ATOM   3859 C311 POPCP   9      -1.534 -11.664   4.092  0.00  0.00      POPC  
ATOM   3860 H11X POPCP   9      -2.226 -11.558   3.229  0.00  0.00      POPC  
ATOM   3861 H11Y POPCP   9      -1.527 -12.764   4.247  0.00  0.00      POPC  
ATOM   3862 C312 POPCP   9      -0.183 -11.096   3.819  0.00  0.00      POPC  
ATOM   3863 H12X POPCP   9       0.529 -11.431   4.604  0.00  0.00      POPC  
ATOM   3864 H12Y POPCP   9      -0.433 -10.014   3.792  0.00  0.00      POPC  
ATOM   3865 C313 POPCP   9       0.412 -11.590   2.408  0.00  0.00      POPC  
ATOM   3866 H13X POPCP   9       0.499 -12.697   2.459  0.00  0.00      POPC  
ATOM   3867 H13Y POPCP   9       1.398 -11.105   2.248  0.00  0.00      POPC  
ATOM   3868 C314 POPCP   9      -0.441 -11.239   1.192  0.00  0.00      POPC  
ATOM   3869 H14X POPCP   9      -0.905 -10.243   1.357  0.00  0.00      POPC  
ATOM   3870 H14Y POPCP   9      -1.285 -11.930   0.983  0.00  0.00      POPC  
ATOM   3871 C315 POPCP   9       0.297 -11.233  -0.200  0.00  0.00      POPC  
ATOM   3872 H15X POPCP   9       0.533 -12.211  -0.670  0.00  0.00      POPC  
ATOM   3873 H15Y POPCP   9       1.313 -10.798  -0.088  0.00  0.00      POPC  
ATOM   3874 C316 POPCP   9      -0.545 -10.470  -1.223  0.00  0.00      POPC  
ATOM   3875 H16X POPCP   9      -1.449 -11.065  -1.474  0.00  0.00      POPC  
ATOM   3876 H16Y POPCP   9       0.005 -10.321  -2.176  0.00  0.00      POPC  
ATOM   3877 H16Z POPCP   9      -0.778  -9.518  -0.698  0.00  0.00      POPC  
ATOM   3878  N   POPCP  10       4.238  33.279  14.057  0.00  0.00      POPC  
ATOM   3879  C12 POPCP  10       4.803  32.396  12.941  0.00  0.00      POPC  
ATOM   3880 H12A POPCP  10       5.247  31.538  13.424  0.00  0.00      POPC  
ATOM   3881 H12B POPCP  10       5.568  32.884  12.356  0.00  0.00      POPC  
ATOM   3882  C13 POPCP  10       3.723  32.324  15.103  0.00  0.00      POPC  
ATOM   3883 H13A POPCP  10       3.238  32.783  15.952  0.00  0.00      POPC  
ATOM   3884 H13B POPCP  10       2.997  31.654  14.666  0.00  0.00      POPC  
ATOM   3885 H13C POPCP  10       4.522  31.712  15.493  0.00  0.00      POPC  
ATOM   3886  C14 POPCP  10       5.305  34.016  14.834  0.00  0.00      POPC  
ATOM   3887 H14A POPCP  10       6.130  33.345  15.024  0.00  0.00      POPC  
ATOM   3888 H14B POPCP  10       5.795  34.813  14.295  0.00  0.00      POPC  
ATOM   3889 H14C POPCP  10       4.913  34.433  15.750  0.00  0.00      POPC  
ATOM   3890  C15 POPCP  10       3.149  34.203  13.554  0.00  0.00      POPC  
ATOM   3891 H15A POPCP  10       2.911  34.821  14.407  0.00  0.00      POPC  
ATOM   3892 H15B POPCP  10       2.339  33.595  13.181  0.00  0.00      POPC  
ATOM   3893 H15C POPCP  10       3.467  34.809  12.719  0.00  0.00      POPC  
ATOM   3894  C11 POPCP  10       3.688  31.999  11.844  0.00  0.00      POPC  
ATOM   3895 H11A POPCP  10       4.213  31.520  10.990  0.00  0.00      POPC  
ATOM   3896 H11B POPCP  10       3.204  32.922  11.459  0.00  0.00      POPC  
ATOM   3897  P   POPCP  10       3.079  29.585  12.421  0.00  0.00      POPC  
ATOM   3898  O13 POPCP  10       1.840  28.817  12.759  0.00  0.00      POPC  
ATOM   3899  O14 POPCP  10       4.156  29.358  13.360  0.00  0.00      POPC  
ATOM   3900  O12 POPCP  10       2.656  31.121  12.347  0.00  0.00      POPC  
ATOM   3901  O11 POPCP  10       3.590  29.296  10.978  0.00  0.00      POPC  
ATOM   3902  C1  POPCP  10       2.728  29.267   9.852  0.00  0.00      POPC  
ATOM   3903  HA  POPCP  10       1.870  29.973   9.878  0.00  0.00      POPC  
ATOM   3904  HB  POPCP  10       2.345  28.230   9.745  0.00  0.00      POPC  
ATOM   3905  C2  POPCP  10       3.616  29.542   8.544  0.00  0.00      POPC  
ATOM   3906  HS  POPCP  10       3.588  30.638   8.361  0.00  0.00      POPC  
ATOM   3907  O21 POPCP  10       3.167  28.736   7.447  0.00  0.00      POPC  
ATOM   3908  C21 POPCP  10       2.345  29.332   6.659  0.00  0.00      POPC  
ATOM   3909  O22 POPCP  10       1.968  30.483   6.790  0.00  0.00      POPC  
ATOM   3910  C22 POPCP  10       1.881  28.495   5.445  0.00  0.00      POPC  
ATOM   3911  H2R POPCP  10       1.140  27.753   5.812  0.00  0.00      POPC  
ATOM   3912  H2S POPCP  10       2.763  27.876   5.175  0.00  0.00      POPC  
ATOM   3913  C3  POPCP  10       5.037  29.041   8.938  0.00  0.00      POPC  
ATOM   3914  HX  POPCP  10       4.920  28.043   9.412  0.00  0.00      POPC  
ATOM   3915  HY  POPCP  10       5.386  29.827   9.641  0.00  0.00      POPC  
ATOM   3916  O31 POPCP  10       5.921  28.943   7.816  0.00  0.00      POPC  
ATOM   3917  C31 POPCP  10       7.221  29.160   8.069  0.00  0.00      POPC  
ATOM   3918  O32 POPCP  10       7.666  29.516   9.128  0.00  0.00      POPC  
ATOM   3919  C32 POPCP  10       7.975  29.061   6.751  0.00  0.00      POPC  
ATOM   3920  H2X POPCP  10       9.009  29.381   7.002  0.00  0.00      POPC  
ATOM   3921  H2Y POPCP  10       7.543  29.812   6.057  0.00  0.00      POPC  
ATOM   3922  C23 POPCP  10       1.217  29.230   4.315  0.00  0.00      POPC  
ATOM   3923  H3R POPCP  10       1.881  30.036   3.936  0.00  0.00      POPC  
ATOM   3924  H3S POPCP  10       0.302  29.716   4.718  0.00  0.00      POPC  
ATOM   3925  C24 POPCP  10       0.972  28.351   3.143  0.00  0.00      POPC  
ATOM   3926  H4R POPCP  10       0.362  27.517   3.552  0.00  0.00      POPC  
ATOM   3927  H4S POPCP  10       1.970  28.028   2.778  0.00  0.00      POPC  
ATOM   3928  C25 POPCP  10       0.286  28.996   1.899  0.00  0.00      POPC  
ATOM   3929  H5R POPCP  10       0.233  28.212   1.113  0.00  0.00      POPC  
ATOM   3930  H5S POPCP  10       0.943  29.842   1.608  0.00  0.00      POPC  
ATOM   3931  C26 POPCP  10      -1.085  29.558   2.291  0.00  0.00      POPC  
ATOM   3932  H6R POPCP  10      -1.223  30.010   3.296  0.00  0.00      POPC  
ATOM   3933  H6S POPCP  10      -1.714  28.645   2.213  0.00  0.00      POPC  
ATOM   3934  C27 POPCP  10      -1.669  30.660   1.326  0.00  0.00      POPC  
ATOM   3935  H7R POPCP  10      -1.357  30.456   0.279  0.00  0.00      POPC  
ATOM   3936  H7S POPCP  10      -1.168  31.628   1.540  0.00  0.00      POPC  
ATOM   3937  C28 POPCP  10      -3.171  30.945   1.395  0.00  0.00      POPC  
ATOM   3938  H8R POPCP  10      -3.733  30.033   1.688  0.00  0.00      POPC  
ATOM   3939  H8S POPCP  10      -3.453  31.196   0.350  0.00  0.00      POPC  
ATOM   3940  C29 POPCP  10      -3.609  31.893   2.397  0.00  0.00      POPC  
ATOM   3941  H91 POPCP  10      -3.154  31.785   3.393  0.00  0.00      POPC  
ATOM   3942 C210 POPCP  10      -4.313  33.075   2.320  0.00  0.00      POPC  
ATOM   3943 H101 POPCP  10      -4.584  33.618   3.238  0.00  0.00      POPC  
ATOM   3944 C211 POPCP  10      -5.000  33.604   1.024  0.00  0.00      POPC  
ATOM   3945 H11R POPCP  10      -4.884  32.900   0.171  0.00  0.00      POPC  
ATOM   3946 H11S POPCP  10      -4.581  34.573   0.679  0.00  0.00      POPC  
ATOM   3947 C212 POPCP  10      -6.421  34.063   1.414  0.00  0.00      POPC  
ATOM   3948 H12R POPCP  10      -6.423  35.133   1.715  0.00  0.00      POPC  
ATOM   3949 H12S POPCP  10      -6.994  33.425   2.119  0.00  0.00      POPC  
ATOM   3950 C213 POPCP  10      -7.356  34.198   0.106  0.00  0.00      POPC  
ATOM   3951 H13R POPCP  10      -7.459  33.182  -0.332  0.00  0.00      POPC  
ATOM   3952 H13S POPCP  10      -6.779  34.822  -0.609  0.00  0.00      POPC  
ATOM   3953 C214 POPCP  10      -8.789  34.658   0.289  0.00  0.00      POPC  
ATOM   3954 H14R POPCP  10      -8.855  35.674   0.734  0.00  0.00      POPC  
ATOM   3955 H14S POPCP  10      -9.395  33.955   0.899  0.00  0.00      POPC  
ATOM   3956 C215 POPCP  10      -9.560  34.671  -1.078  0.00  0.00      POPC  
ATOM   3957 H15R POPCP  10      -8.850  34.935  -1.891  0.00  0.00      POPC  
ATOM   3958 H15S POPCP  10     -10.385  35.406  -1.196  0.00  0.00      POPC  
ATOM   3959 C216 POPCP  10     -10.048  33.290  -1.409  0.00  0.00      POPC  
ATOM   3960 H16R POPCP  10     -11.096  33.201  -1.051  0.00  0.00      POPC  
ATOM   3961 H16S POPCP  10      -9.580  32.409  -0.921  0.00  0.00      POPC  
ATOM   3962 C217 POPCP  10      -9.933  32.910  -2.884  0.00  0.00      POPC  
ATOM   3963 H17R POPCP  10     -10.192  31.844  -3.061  0.00  0.00      POPC  
ATOM   3964 H17S POPCP  10      -8.850  33.075  -3.070  0.00  0.00      POPC  
ATOM   3965 C218 POPCP  10     -10.766  33.721  -3.912  0.00  0.00      POPC  
ATOM   3966 H18R POPCP  10     -10.830  34.826  -3.812  0.00  0.00      POPC  
ATOM   3967 H18S POPCP  10     -11.807  33.343  -4.005  0.00  0.00      POPC  
ATOM   3968 H18T POPCP  10     -10.385  33.556  -4.942  0.00  0.00      POPC  
ATOM   3969  C33 POPCP  10       8.005  27.627   6.261  0.00  0.00      POPC  
ATOM   3970  H3X POPCP  10       6.983  27.383   5.899  0.00  0.00      POPC  
ATOM   3971  H3Y POPCP  10       8.217  26.853   7.029  0.00  0.00      POPC  
ATOM   3972  C34 POPCP  10       8.925  27.447   5.030  0.00  0.00      POPC  
ATOM   3973  H4X POPCP  10       9.158  26.414   4.691  0.00  0.00      POPC  
ATOM   3974  H4Y POPCP  10       9.897  27.891   5.333  0.00  0.00      POPC  
ATOM   3975  C35 POPCP  10       8.392  28.128   3.768  0.00  0.00      POPC  
ATOM   3976  H5X POPCP  10       9.197  28.441   3.070  0.00  0.00      POPC  
ATOM   3977  H5Y POPCP  10       7.847  29.035   4.106  0.00  0.00      POPC  
ATOM   3978  C36 POPCP  10       7.454  27.117   3.050  0.00  0.00      POPC  
ATOM   3979  H6X POPCP  10       6.729  26.575   3.694  0.00  0.00      POPC  
ATOM   3980  H6Y POPCP  10       8.104  26.302   2.667  0.00  0.00      POPC  
ATOM   3981  C37 POPCP  10       6.651  27.835   1.954  0.00  0.00      POPC  
ATOM   3982  H7X POPCP  10       7.180  28.572   1.313  0.00  0.00      POPC  
ATOM   3983  H7Y POPCP  10       5.831  28.458   2.372  0.00  0.00      POPC  
ATOM   3984  C38 POPCP  10       5.973  26.815   0.986  0.00  0.00      POPC  
ATOM   3985  H8X POPCP  10       5.277  27.334   0.293  0.00  0.00      POPC  
ATOM   3986  H8Y POPCP  10       5.395  26.151   1.664  0.00  0.00      POPC  
ATOM   3987  C39 POPCP  10       7.079  26.023   0.147  0.00  0.00      POPC  
ATOM   3988  H9X POPCP  10       7.440  25.193   0.792  0.00  0.00      POPC  
ATOM   3989  H9Y POPCP  10       7.978  26.597  -0.162  0.00  0.00      POPC  
ATOM   3990 C310 POPCP  10       6.448  25.424  -1.099  0.00  0.00      POPC  
ATOM   3991 H10X POPCP  10       6.152  26.306  -1.705  0.00  0.00      POPC  
ATOM   3992 H10Y POPCP  10       5.570  24.893  -0.674  0.00  0.00      POPC  
ATOM   3993 C311 POPCP  10       7.428  24.559  -1.847  0.00  0.00      POPC  
ATOM   3994 H11X POPCP  10       7.343  23.586  -1.317  0.00  0.00      POPC  
ATOM   3995 H11Y POPCP  10       8.411  25.011  -1.594  0.00  0.00      POPC  
ATOM   3996 C312 POPCP  10       7.267  24.379  -3.322  0.00  0.00      POPC  
ATOM   3997 H12X POPCP  10       7.374  25.434  -3.655  0.00  0.00      POPC  
ATOM   3998 H12Y POPCP  10       6.283  23.975  -3.641  0.00  0.00      POPC  
ATOM   3999 C313 POPCP  10       8.289  23.430  -3.987  0.00  0.00      POPC  
ATOM   4000 H13X POPCP  10       7.959  23.344  -5.045  0.00  0.00      POPC  
ATOM   4001 H13Y POPCP  10       8.206  22.412  -3.551  0.00  0.00      POPC  
ATOM   4002 C314 POPCP  10       9.743  23.945  -3.832  0.00  0.00      POPC  
ATOM   4003 H14X POPCP  10       9.981  24.246  -2.790  0.00  0.00      POPC  
ATOM   4004 H14Y POPCP  10       9.894  24.817  -4.504  0.00  0.00      POPC  
ATOM   4005 C315 POPCP  10      10.904  22.996  -4.316  0.00  0.00      POPC  
ATOM   4006 H15X POPCP  10      10.804  22.779  -5.401  0.00  0.00      POPC  
ATOM   4007 H15Y POPCP  10      10.858  22.009  -3.809  0.00  0.00      POPC  
ATOM   4008 C316 POPCP  10      12.286  23.551  -4.195  0.00  0.00      POPC  
ATOM   4009 H16X POPCP  10      13.047  22.889  -4.660  0.00  0.00      POPC  
ATOM   4010 H16Y POPCP  10      12.671  23.621  -3.155  0.00  0.00      POPC  
ATOM   4011 H16Z POPCP  10      12.447  24.606  -4.506  0.00  0.00      POPC  
ATOM   4012  N   POPCP  11      39.440 -22.708  11.649  0.00  0.00      POPC  
ATOM   4013  C12 POPCP  11      40.421 -23.654  11.019  0.00  0.00      POPC  
ATOM   4014 H12A POPCP  11      40.764 -23.223  10.091  0.00  0.00      POPC  
ATOM   4015 H12B POPCP  11      39.872 -24.490  10.612  0.00  0.00      POPC  
ATOM   4016  C13 POPCP  11      40.212 -21.454  11.879  0.00  0.00      POPC  
ATOM   4017 H13A POPCP  11      41.145 -21.667  12.378  0.00  0.00      POPC  
ATOM   4018 H13B POPCP  11      40.372 -20.952  10.937  0.00  0.00      POPC  
ATOM   4019 H13C POPCP  11      39.693 -20.774  12.539  0.00  0.00      POPC  
ATOM   4020  C14 POPCP  11      38.224 -22.483  10.855  0.00  0.00      POPC  
ATOM   4021 H14A POPCP  11      37.656 -23.376  10.642  0.00  0.00      POPC  
ATOM   4022 H14B POPCP  11      37.529 -21.878  11.418  0.00  0.00      POPC  
ATOM   4023 H14C POPCP  11      38.495 -22.010   9.923  0.00  0.00      POPC  
ATOM   4024  C15 POPCP  11      39.049 -23.313  12.984  0.00  0.00      POPC  
ATOM   4025 H15A POPCP  11      39.928 -23.438  13.599  0.00  0.00      POPC  
ATOM   4026 H15B POPCP  11      38.661 -24.320  12.944  0.00  0.00      POPC  
ATOM   4027 H15C POPCP  11      38.379 -22.661  13.524  0.00  0.00      POPC  
ATOM   4028  C11 POPCP  11      41.529 -24.206  11.921  0.00  0.00      POPC  
ATOM   4029 H11A POPCP  11      42.150 -24.817  11.231  0.00  0.00      POPC  
ATOM   4030 H11B POPCP  11      41.161 -25.001  12.604  0.00  0.00      POPC  
ATOM   4031  P   POPCP  11      43.677 -22.552  12.179  0.00  0.00      POPC  
ATOM   4032  O13 POPCP  11      44.752 -23.184  12.989  0.00  0.00      POPC  
ATOM   4033  O14 POPCP  11      43.542 -21.056  12.341  0.00  0.00      POPC  
ATOM   4034  O12 POPCP  11      42.317 -23.222  12.635  0.00  0.00      POPC  
ATOM   4035  O11 POPCP  11      43.896 -22.870  10.601  0.00  0.00      POPC  
ATOM   4036  C1  POPCP  11      45.169 -22.427  10.111  0.00  0.00      POPC  
ATOM   4037  HA  POPCP  11      45.976 -22.308  10.866  0.00  0.00      POPC  
ATOM   4038  HB  POPCP  11      44.921 -21.478   9.589  0.00  0.00      POPC  
ATOM   4039  C2  POPCP  11      45.837 -23.494   9.208  0.00  0.00      POPC  
ATOM   4040  HS  POPCP  11      46.760 -23.023   8.807  0.00  0.00      POPC  
ATOM   4041  O21 POPCP  11      44.924 -23.759   8.123  0.00  0.00      POPC  
ATOM   4042  C21 POPCP  11      45.486 -23.932   6.952  0.00  0.00      POPC  
ATOM   4043  O22 POPCP  11      46.697 -23.869   6.727  0.00  0.00      POPC  
ATOM   4044  C22 POPCP  11      44.502 -24.188   5.874  0.00  0.00      POPC  
ATOM   4045  H2R POPCP  11      44.270 -23.218   5.384  0.00  0.00      POPC  
ATOM   4046  H2S POPCP  11      43.585 -24.638   6.311  0.00  0.00      POPC  
ATOM   4047  C3  POPCP  11      46.150 -24.817   9.927  0.00  0.00      POPC  
ATOM   4048  HX  POPCP  11      45.209 -25.303  10.265  0.00  0.00      POPC  
ATOM   4049  HY  POPCP  11      46.618 -24.623  10.916  0.00  0.00      POPC  
ATOM   4050  O31 POPCP  11      46.893 -25.802   9.152  0.00  0.00      POPC  
ATOM   4051  C31 POPCP  11      48.174 -25.784   9.388  0.00  0.00      POPC  
ATOM   4052  O32 POPCP  11      48.793 -24.978  10.000  0.00  0.00      POPC  
ATOM   4053  C32 POPCP  11      48.905 -26.956   8.728  0.00  0.00      POPC  
ATOM   4054  H2X POPCP  11      48.391 -27.890   9.038  0.00  0.00      POPC  
ATOM   4055  H2Y POPCP  11      49.923 -26.944   9.173  0.00  0.00      POPC  
ATOM   4056  C23 POPCP  11      45.079 -25.158   4.737  0.00  0.00      POPC  
ATOM   4057  H3R POPCP  11      45.230 -26.147   5.220  0.00  0.00      POPC  
ATOM   4058  H3S POPCP  11      46.059 -24.727   4.441  0.00  0.00      POPC  
ATOM   4059  C24 POPCP  11      44.075 -25.309   3.549  0.00  0.00      POPC  
ATOM   4060  H4R POPCP  11      44.527 -26.003   2.808  0.00  0.00      POPC  
ATOM   4061  H4S POPCP  11      43.882 -24.319   3.083  0.00  0.00      POPC  
ATOM   4062  C25 POPCP  11      42.748 -25.957   3.967  0.00  0.00      POPC  
ATOM   4063  H5R POPCP  11      42.274 -25.422   4.817  0.00  0.00      POPC  
ATOM   4064  H5S POPCP  11      43.011 -26.920   4.456  0.00  0.00      POPC  
ATOM   4065  C26 POPCP  11      41.662 -26.151   2.817  0.00  0.00      POPC  
ATOM   4066  H6R POPCP  11      41.681 -25.203   2.239  0.00  0.00      POPC  
ATOM   4067  H6S POPCP  11      40.661 -26.173   3.299  0.00  0.00      POPC  
ATOM   4068  C27 POPCP  11      41.966 -27.349   1.873  0.00  0.00      POPC  
ATOM   4069  H7R POPCP  11      42.076 -28.231   2.539  0.00  0.00      POPC  
ATOM   4070  H7S POPCP  11      42.789 -27.167   1.149  0.00  0.00      POPC  
ATOM   4071  C28 POPCP  11      40.649 -27.573   1.117  0.00  0.00      POPC  
ATOM   4072  H8R POPCP  11      40.534 -26.676   0.472  0.00  0.00      POPC  
ATOM   4073  H8S POPCP  11      39.836 -27.619   1.873  0.00  0.00      POPC  
ATOM   4074  C29 POPCP  11      40.612 -28.840   0.242  0.00  0.00      POPC  
ATOM   4075  H91 POPCP  11      40.666 -29.762   0.838  0.00  0.00      POPC  
ATOM   4076 C210 POPCP  11      40.444 -28.804  -1.075  0.00  0.00      POPC  
ATOM   4077 H101 POPCP  11      40.499 -29.733  -1.661  0.00  0.00      POPC  
ATOM   4078 C211 POPCP  11      40.567 -27.573  -1.993  0.00  0.00      POPC  
ATOM   4079 H11R POPCP  11      41.659 -27.374  -2.025  0.00  0.00      POPC  
ATOM   4080 H11S POPCP  11      40.017 -26.683  -1.618  0.00  0.00      POPC  
ATOM   4081 C212 POPCP  11      40.042 -27.804  -3.417  0.00  0.00      POPC  
ATOM   4082 H12R POPCP  11      40.018 -26.785  -3.859  0.00  0.00      POPC  
ATOM   4083 H12S POPCP  11      38.965 -28.077  -3.439  0.00  0.00      POPC  
ATOM   4084 C213 POPCP  11      40.914 -28.698  -4.336  0.00  0.00      POPC  
ATOM   4085 H13R POPCP  11      40.946 -29.756  -3.998  0.00  0.00      POPC  
ATOM   4086 H13S POPCP  11      41.951 -28.319  -4.216  0.00  0.00      POPC  
ATOM   4087 C214 POPCP  11      40.583 -28.549  -5.813  0.00  0.00      POPC  
ATOM   4088 H14R POPCP  11      40.460 -27.467  -6.033  0.00  0.00      POPC  
ATOM   4089 H14S POPCP  11      39.574 -28.946  -6.055  0.00  0.00      POPC  
ATOM   4090 C215 POPCP  11      41.676 -29.179  -6.730  0.00  0.00      POPC  
ATOM   4091 H15R POPCP  11      41.961 -30.155  -6.282  0.00  0.00      POPC  
ATOM   4092 H15S POPCP  11      42.576 -28.532  -6.806  0.00  0.00      POPC  
ATOM   4093 C216 POPCP  11      41.182 -29.446  -8.136  0.00  0.00      POPC  
ATOM   4094 H16R POPCP  11      40.368 -30.202  -8.133  0.00  0.00      POPC  
ATOM   4095 H16S POPCP  11      42.071 -29.789  -8.707  0.00  0.00      POPC  
ATOM   4096 C217 POPCP  11      40.651 -28.221  -8.899  0.00  0.00      POPC  
ATOM   4097 H17R POPCP  11      41.258 -27.297  -8.785  0.00  0.00      POPC  
ATOM   4098 H17S POPCP  11      39.753 -28.017  -8.277  0.00  0.00      POPC  
ATOM   4099 C218 POPCP  11      40.470 -28.428 -10.419  0.00  0.00      POPC  
ATOM   4100 H18R POPCP  11      40.362 -27.441 -10.918  0.00  0.00      POPC  
ATOM   4101 H18S POPCP  11      39.652 -29.120 -10.710  0.00  0.00      POPC  
ATOM   4102 H18T POPCP  11      41.381 -28.917 -10.826  0.00  0.00      POPC  
ATOM   4103  C33 POPCP  11      48.990 -26.693   7.208  0.00  0.00      POPC  
ATOM   4104  H3X POPCP  11      47.953 -26.551   6.836  0.00  0.00      POPC  
ATOM   4105  H3Y POPCP  11      49.395 -27.681   6.902  0.00  0.00      POPC  
ATOM   4106  C34 POPCP  11      49.926 -25.590   6.730  0.00  0.00      POPC  
ATOM   4107  H4X POPCP  11      50.912 -25.758   7.214  0.00  0.00      POPC  
ATOM   4108  H4Y POPCP  11      49.608 -24.616   7.158  0.00  0.00      POPC  
ATOM   4109  C35 POPCP  11      50.208 -25.636   5.199  0.00  0.00      POPC  
ATOM   4110  H5X POPCP  11      50.729 -26.575   4.913  0.00  0.00      POPC  
ATOM   4111  H5Y POPCP  11      50.820 -24.788   4.826  0.00  0.00      POPC  
ATOM   4112  C36 POPCP  11      48.925 -25.754   4.285  0.00  0.00      POPC  
ATOM   4113  H6X POPCP  11      48.027 -25.185   4.610  0.00  0.00      POPC  
ATOM   4114  H6Y POPCP  11      48.599 -26.801   4.460  0.00  0.00      POPC  
ATOM   4115  C37 POPCP  11      49.222 -25.447   2.801  0.00  0.00      POPC  
ATOM   4116  H7X POPCP  11      50.147 -25.981   2.496  0.00  0.00      POPC  
ATOM   4117  H7Y POPCP  11      49.271 -24.345   2.673  0.00  0.00      POPC  
ATOM   4118  C38 POPCP  11      48.192 -26.045   1.816  0.00  0.00      POPC  
ATOM   4119  H8X POPCP  11      47.261 -25.440   1.786  0.00  0.00      POPC  
ATOM   4120  H8Y POPCP  11      47.889 -27.056   2.161  0.00  0.00      POPC  
ATOM   4121  C39 POPCP  11      48.730 -26.212   0.314  0.00  0.00      POPC  
ATOM   4122  H9X POPCP  11      47.968 -26.761  -0.278  0.00  0.00      POPC  
ATOM   4123  H9Y POPCP  11      49.618 -26.878   0.282  0.00  0.00      POPC  
ATOM   4124 C310 POPCP  11      49.011 -24.923  -0.403  0.00  0.00      POPC  
ATOM   4125 H10X POPCP  11      49.870 -24.411   0.082  0.00  0.00      POPC  
ATOM   4126 H10Y POPCP  11      48.132 -24.245  -0.371  0.00  0.00      POPC  
ATOM   4127 C311 POPCP  11      49.486 -25.192  -1.821  0.00  0.00      POPC  
ATOM   4128 H11X POPCP  11      48.603 -25.585  -2.369  0.00  0.00      POPC  
ATOM   4129 H11Y POPCP  11      50.148 -26.080  -1.915  0.00  0.00      POPC  
ATOM   4130 C312 POPCP  11      50.058 -23.934  -2.558  0.00  0.00      POPC  
ATOM   4131 H12X POPCP  11      51.142 -23.701  -2.486  0.00  0.00      POPC  
ATOM   4132 H12Y POPCP  11      49.399 -23.066  -2.342  0.00  0.00      POPC  
ATOM   4133 C313 POPCP  11      49.963 -23.936  -4.057  0.00  0.00      POPC  
ATOM   4134 H13X POPCP  11      50.311 -22.941  -4.407  0.00  0.00      POPC  
ATOM   4135 H13Y POPCP  11      48.885 -23.915  -4.328  0.00  0.00      POPC  
ATOM   4136 C314 POPCP  11      50.707 -25.043  -4.750  0.00  0.00      POPC  
ATOM   4137 H14X POPCP  11      50.297 -25.932  -4.226  0.00  0.00      POPC  
ATOM   4138 H14Y POPCP  11      51.795 -24.906  -4.571  0.00  0.00      POPC  
ATOM   4139 C315 POPCP  11      50.333 -25.249  -6.251  0.00  0.00      POPC  
ATOM   4140 H15X POPCP  11      49.257 -24.975  -6.290  0.00  0.00      POPC  
ATOM   4141 H15Y POPCP  11      50.375 -26.311  -6.577  0.00  0.00      POPC  
ATOM   4142 C316 POPCP  11      51.179 -24.205  -7.117  0.00  0.00      POPC  
ATOM   4143 H16X POPCP  11      52.274 -24.317  -6.960  0.00  0.00      POPC  
ATOM   4144 H16Y POPCP  11      51.072 -23.155  -6.771  0.00  0.00      POPC  
ATOM   4145 H16Z POPCP  11      51.063 -24.281  -8.219  0.00  0.00      POPC  
ATOM   4146  N   POPCP  12      17.284 -32.908  12.874  0.00  0.00      POPC  
ATOM   4147  C12 POPCP  12      17.222 -33.801  11.683  0.00  0.00      POPC  
ATOM   4148 H12A POPCP  12      16.725 -33.298  10.867  0.00  0.00      POPC  
ATOM   4149 H12B POPCP  12      16.725 -34.715  11.973  0.00  0.00      POPC  
ATOM   4150  C13 POPCP  12      17.415 -33.794  14.109  0.00  0.00      POPC  
ATOM   4151 H13A POPCP  12      16.509 -34.363  14.250  0.00  0.00      POPC  
ATOM   4152 H13B POPCP  12      18.258 -34.453  13.963  0.00  0.00      POPC  
ATOM   4153 H13C POPCP  12      17.693 -33.203  14.969  0.00  0.00      POPC  
ATOM   4154  C14 POPCP  12      18.458 -31.990  12.846  0.00  0.00      POPC  
ATOM   4155 H14A POPCP  12      18.428 -31.303  12.014  0.00  0.00      POPC  
ATOM   4156 H14B POPCP  12      18.414 -31.369  13.729  0.00  0.00      POPC  
ATOM   4157 H14C POPCP  12      19.374 -32.554  12.940  0.00  0.00      POPC  
ATOM   4158  C15 POPCP  12      15.957 -32.124  13.025  0.00  0.00      POPC  
ATOM   4159 H15A POPCP  12      15.080 -32.752  12.978  0.00  0.00      POPC  
ATOM   4160 H15B POPCP  12      15.811 -31.435  12.206  0.00  0.00      POPC  
ATOM   4161 H15C POPCP  12      16.004 -31.494  13.901  0.00  0.00      POPC  
ATOM   4162  C11 POPCP  12      18.457 -34.331  11.110  0.00  0.00      POPC  
ATOM   4163 H11A POPCP  12      19.237 -33.572  10.884  0.00  0.00      POPC  
ATOM   4164 H11B POPCP  12      18.295 -34.940  10.195  0.00  0.00      POPC  
ATOM   4165  P   POPCP  12      18.839 -36.614  12.290  0.00  0.00      POPC  
ATOM   4166  O13 POPCP  12      18.617 -36.770  13.715  0.00  0.00      POPC  
ATOM   4167  O14 POPCP  12      19.923 -37.379  11.638  0.00  0.00      POPC  
ATOM   4168  O12 POPCP  12      19.103 -35.084  12.101  0.00  0.00      POPC  
ATOM   4169  O11 POPCP  12      17.355 -36.736  11.550  0.00  0.00      POPC  
ATOM   4170  C1  POPCP  12      16.770 -38.067  11.386  0.00  0.00      POPC  
ATOM   4171  HA  POPCP  12      15.743 -38.222  11.779  0.00  0.00      POPC  
ATOM   4172  HB  POPCP  12      17.386 -38.938  11.697  0.00  0.00      POPC  
ATOM   4173  C2  POPCP  12      16.697 -38.249   9.860  0.00  0.00      POPC  
ATOM   4174  HS  POPCP  12      16.122 -39.138   9.523  0.00  0.00      POPC  
ATOM   4175  O21 POPCP  12      18.039 -38.261   9.272  0.00  0.00      POPC  
ATOM   4176  C21 POPCP  12      18.752 -39.358   9.329  0.00  0.00      POPC  
ATOM   4177  O22 POPCP  12      18.369 -40.361   9.871  0.00  0.00      POPC  
ATOM   4178  C22 POPCP  12      20.062 -39.251   8.670  0.00  0.00      POPC  
ATOM   4179  H2R POPCP  12      20.607 -38.351   9.027  0.00  0.00      POPC  
ATOM   4180  H2S POPCP  12      19.711 -39.126   7.623  0.00  0.00      POPC  
ATOM   4181  C3  POPCP  12      15.777 -37.187   9.228  0.00  0.00      POPC  
ATOM   4182  HX  POPCP  12      16.139 -36.142   9.329  0.00  0.00      POPC  
ATOM   4183  HY  POPCP  12      14.848 -37.207   9.837  0.00  0.00      POPC  
ATOM   4184  O31 POPCP  12      15.440 -37.436   7.850  0.00  0.00      POPC  
ATOM   4185  C31 POPCP  12      14.720 -36.532   7.276  0.00  0.00      POPC  
ATOM   4186  O32 POPCP  12      14.478 -35.437   7.709  0.00  0.00      POPC  
ATOM   4187  C32 POPCP  12      14.192 -37.105   5.959  0.00  0.00      POPC  
ATOM   4188  H2X POPCP  12      13.295 -37.664   6.300  0.00  0.00      POPC  
ATOM   4189  H2Y POPCP  12      14.974 -37.739   5.489  0.00  0.00      POPC  
ATOM   4190  C23 POPCP  12      20.956 -40.495   8.442  0.00  0.00      POPC  
ATOM   4191  H3R POPCP  12      20.239 -41.343   8.493  0.00  0.00      POPC  
ATOM   4192  H3S POPCP  12      21.672 -40.570   9.288  0.00  0.00      POPC  
ATOM   4193  C24 POPCP  12      21.813 -40.458   7.161  0.00  0.00      POPC  
ATOM   4194  H4R POPCP  12      21.994 -39.393   6.903  0.00  0.00      POPC  
ATOM   4195  H4S POPCP  12      21.189 -40.800   6.308  0.00  0.00      POPC  
ATOM   4196  C25 POPCP  12      23.188 -41.200   7.244  0.00  0.00      POPC  
ATOM   4197  H5R POPCP  12      23.582 -41.121   8.280  0.00  0.00      POPC  
ATOM   4198  H5S POPCP  12      23.893 -40.603   6.627  0.00  0.00      POPC  
ATOM   4199  C26 POPCP  12      23.393 -42.549   6.695  0.00  0.00      POPC  
ATOM   4200  H6R POPCP  12      22.650 -42.768   5.898  0.00  0.00      POPC  
ATOM   4201  H6S POPCP  12      23.246 -43.226   7.563  0.00  0.00      POPC  
ATOM   4202  C27 POPCP  12      24.742 -42.933   6.029  0.00  0.00      POPC  
ATOM   4203  H7R POPCP  12      24.785 -42.419   5.045  0.00  0.00      POPC  
ATOM   4204  H7S POPCP  12      24.697 -44.011   5.766  0.00  0.00      POPC  
ATOM   4205  C28 POPCP  12      26.039 -42.723   6.838  0.00  0.00      POPC  
ATOM   4206  H8R POPCP  12      26.109 -41.676   7.202  0.00  0.00      POPC  
ATOM   4207  H8S POPCP  12      26.889 -42.899   6.145  0.00  0.00      POPC  
ATOM   4208  C29 POPCP  12      26.141 -43.583   8.067  0.00  0.00      POPC  
ATOM   4209  H91 POPCP  12      25.251 -43.506   8.709  0.00  0.00      POPC  
ATOM   4210 C210 POPCP  12      27.161 -44.430   8.422  0.00  0.00      POPC  
ATOM   4211 H101 POPCP  12      27.087 -45.001   9.359  0.00  0.00      POPC  
ATOM   4212 C211 POPCP  12      28.465 -44.723   7.730  0.00  0.00      POPC  
ATOM   4213 H11R POPCP  12      29.271 -44.316   8.377  0.00  0.00      POPC  
ATOM   4214 H11S POPCP  12      28.563 -44.218   6.745  0.00  0.00      POPC  
ATOM   4215 C212 POPCP  12      28.689 -46.190   7.547  0.00  0.00      POPC  
ATOM   4216 H12R POPCP  12      28.375 -46.687   8.490  0.00  0.00      POPC  
ATOM   4217 H12S POPCP  12      29.778 -46.404   7.510  0.00  0.00      POPC  
ATOM   4218 C213 POPCP  12      27.939 -46.791   6.377  0.00  0.00      POPC  
ATOM   4219 H13R POPCP  12      26.904 -46.392   6.303  0.00  0.00      POPC  
ATOM   4220 H13S POPCP  12      27.974 -47.902   6.392  0.00  0.00      POPC  
ATOM   4221 C214 POPCP  12      28.600 -46.567   5.062  0.00  0.00      POPC  
ATOM   4222 H14R POPCP  12      29.603 -47.010   4.882  0.00  0.00      POPC  
ATOM   4223 H14S POPCP  12      28.828 -45.492   4.898  0.00  0.00      POPC  
ATOM   4224 C215 POPCP  12      27.760 -46.968   3.809  0.00  0.00      POPC  
ATOM   4225 H15R POPCP  12      26.973 -46.187   3.748  0.00  0.00      POPC  
ATOM   4226 H15S POPCP  12      27.314 -47.943   4.100  0.00  0.00      POPC  
ATOM   4227 C216 POPCP  12      28.582 -46.870   2.533  0.00  0.00      POPC  
ATOM   4228 H16R POPCP  12      29.555 -47.309   2.840  0.00  0.00      POPC  
ATOM   4229 H16S POPCP  12      28.750 -45.791   2.329  0.00  0.00      POPC  
ATOM   4230 C217 POPCP  12      27.858 -47.451   1.359  0.00  0.00      POPC  
ATOM   4231 H17R POPCP  12      27.288 -46.674   0.806  0.00  0.00      POPC  
ATOM   4232 H17S POPCP  12      27.094 -48.165   1.734  0.00  0.00      POPC  
ATOM   4233 C218 POPCP  12      28.612 -48.252   0.279  0.00  0.00      POPC  
ATOM   4234 H18R POPCP  12      27.838 -48.626  -0.426  0.00  0.00      POPC  
ATOM   4235 H18S POPCP  12      29.112 -49.103   0.789  0.00  0.00      POPC  
ATOM   4236 H18T POPCP  12      29.375 -47.681  -0.293  0.00  0.00      POPC  
ATOM   4237  C33 POPCP  12      13.720 -36.139   4.803  0.00  0.00      POPC  
ATOM   4238  H3X POPCP  12      14.503 -35.367   4.639  0.00  0.00      POPC  
ATOM   4239  H3Y POPCP  12      12.889 -35.446   5.055  0.00  0.00      POPC  
ATOM   4240  C34 POPCP  12      13.364 -36.896   3.541  0.00  0.00      POPC  
ATOM   4241  H4X POPCP  12      12.484 -37.532   3.778  0.00  0.00      POPC  
ATOM   4242  H4Y POPCP  12      14.211 -37.578   3.313  0.00  0.00      POPC  
ATOM   4243  C35 POPCP  12      13.266 -36.047   2.310  0.00  0.00      POPC  
ATOM   4244  H5X POPCP  12      14.139 -35.362   2.248  0.00  0.00      POPC  
ATOM   4245  H5Y POPCP  12      12.355 -35.411   2.324  0.00  0.00      POPC  
ATOM   4246  C36 POPCP  12      13.066 -36.950   1.085  0.00  0.00      POPC  
ATOM   4247  H6X POPCP  12      12.241 -37.662   1.303  0.00  0.00      POPC  
ATOM   4248  H6Y POPCP  12      14.021 -37.504   0.961  0.00  0.00      POPC  
ATOM   4249  C37 POPCP  12      12.870 -36.228  -0.223  0.00  0.00      POPC  
ATOM   4250  H7X POPCP  12      13.696 -35.488  -0.285  0.00  0.00      POPC  
ATOM   4251  H7Y POPCP  12      11.940 -35.623  -0.175  0.00  0.00      POPC  
ATOM   4252  C38 POPCP  12      12.861 -37.078  -1.574  0.00  0.00      POPC  
ATOM   4253  H8X POPCP  12      12.784 -36.338  -2.399  0.00  0.00      POPC  
ATOM   4254  H8Y POPCP  12      11.946 -37.679  -1.758  0.00  0.00      POPC  
ATOM   4255  C39 POPCP  12      14.116 -37.889  -1.829  0.00  0.00      POPC  
ATOM   4256  H9X POPCP  12      14.337 -38.663  -1.063  0.00  0.00      POPC  
ATOM   4257  H9Y POPCP  12      14.958 -37.164  -1.820  0.00  0.00      POPC  
ATOM   4258 C310 POPCP  12      14.152 -38.541  -3.226  0.00  0.00      POPC  
ATOM   4259 H10X POPCP  12      14.309 -37.699  -3.934  0.00  0.00      POPC  
ATOM   4260 H10Y POPCP  12      13.236 -39.117  -3.475  0.00  0.00      POPC  
ATOM   4261 C311 POPCP  12      15.330 -39.436  -3.478  0.00  0.00      POPC  
ATOM   4262 H11X POPCP  12      15.607 -40.154  -2.676  0.00  0.00      POPC  
ATOM   4263 H11Y POPCP  12      16.215 -38.773  -3.579  0.00  0.00      POPC  
ATOM   4264 C312 POPCP  12      15.274 -40.218  -4.813  0.00  0.00      POPC  
ATOM   4265 H12X POPCP  12      14.917 -39.490  -5.573  0.00  0.00      POPC  
ATOM   4266 H12Y POPCP  12      14.426 -40.932  -4.739  0.00  0.00      POPC  
ATOM   4267 C313 POPCP  12      16.670 -40.776  -5.200  0.00  0.00      POPC  
ATOM   4268 H13X POPCP  12      17.085 -41.479  -4.446  0.00  0.00      POPC  
ATOM   4269 H13Y POPCP  12      17.447 -39.983  -5.236  0.00  0.00      POPC  
ATOM   4270 C314 POPCP  12      16.548 -41.587  -6.480  0.00  0.00      POPC  
ATOM   4271 H14X POPCP  12      15.996 -42.544  -6.363  0.00  0.00      POPC  
ATOM   4272 H14Y POPCP  12      17.598 -41.866  -6.712  0.00  0.00      POPC  
ATOM   4273 C315 POPCP  12      16.095 -40.811  -7.707  0.00  0.00      POPC  
ATOM   4274 H15X POPCP  12      16.746 -39.925  -7.869  0.00  0.00      POPC  
ATOM   4275 H15Y POPCP  12      15.059 -40.465  -7.501  0.00  0.00      POPC  
ATOM   4276 C316 POPCP  12      16.071 -41.620  -8.956  0.00  0.00      POPC  
ATOM   4277 H16X POPCP  12      17.062 -42.045  -9.223  0.00  0.00      POPC  
ATOM   4278 H16Y POPCP  12      15.617 -40.949  -9.717  0.00  0.00      POPC  
ATOM   4279 H16Z POPCP  12      15.278 -42.397  -8.891  0.00  0.00      POPC  
ATOM   4280  N   POPCP  13      18.575 -16.506  13.858  0.00  0.00      POPC  
ATOM   4281  C12 POPCP  13      17.826 -17.661  13.135  0.00  0.00      POPC  
ATOM   4282 H12A POPCP  13      16.843 -17.791  13.564  0.00  0.00      POPC  
ATOM   4283 H12B POPCP  13      18.293 -18.602  13.384  0.00  0.00      POPC  
ATOM   4284  C13 POPCP  13      17.759 -15.297  13.555  0.00  0.00      POPC  
ATOM   4285 H13A POPCP  13      16.883 -15.320  14.186  0.00  0.00      POPC  
ATOM   4286 H13B POPCP  13      18.279 -14.389  13.821  0.00  0.00      POPC  
ATOM   4287 H13C POPCP  13      17.395 -15.318  12.538  0.00  0.00      POPC  
ATOM   4288  C14 POPCP  13      18.544 -16.659  15.352  0.00  0.00      POPC  
ATOM   4289 H14A POPCP  13      19.045 -17.592  15.564  0.00  0.00      POPC  
ATOM   4290 H14B POPCP  13      19.071 -15.886  15.892  0.00  0.00      POPC  
ATOM   4291 H14C POPCP  13      17.523 -16.745  15.693  0.00  0.00      POPC  
ATOM   4292  C15 POPCP  13      19.988 -16.375  13.493  0.00  0.00      POPC  
ATOM   4293 H15A POPCP  13      19.965 -16.380  12.413  0.00  0.00      POPC  
ATOM   4294 H15B POPCP  13      20.683 -17.172  13.710  0.00  0.00      POPC  
ATOM   4295 H15C POPCP  13      20.430 -15.446  13.821  0.00  0.00      POPC  
ATOM   4296  C11 POPCP  13      18.053 -17.743  11.592  0.00  0.00      POPC  
ATOM   4297 H11A POPCP  13      17.751 -16.778  11.131  0.00  0.00      POPC  
ATOM   4298 H11B POPCP  13      17.354 -18.476  11.135  0.00  0.00      POPC  
ATOM   4299  P   POPCP  13      19.890 -19.559  11.088  0.00  0.00      POPC  
ATOM   4300  O13 POPCP  13      19.645 -20.313  12.345  0.00  0.00      POPC  
ATOM   4301  O14 POPCP  13      21.312 -19.529  10.673  0.00  0.00      POPC  
ATOM   4302  O12 POPCP  13      19.373 -18.086  11.150  0.00  0.00      POPC  
ATOM   4303  O11 POPCP  13      19.038 -20.234   9.959  0.00  0.00      POPC  
ATOM   4304  C1  POPCP  13      19.219 -20.105   8.606  0.00  0.00      POPC  
ATOM   4305  HA  POPCP  13      18.746 -21.010   8.169  0.00  0.00      POPC  
ATOM   4306  HB  POPCP  13      20.263 -20.177   8.233  0.00  0.00      POPC  
ATOM   4307  C2  POPCP  13      18.437 -18.926   8.051  0.00  0.00      POPC  
ATOM   4308  HS  POPCP  13      18.795 -17.981   8.513  0.00  0.00      POPC  
ATOM   4309  O21 POPCP  13      17.037 -19.084   8.284  0.00  0.00      POPC  
ATOM   4310  C21 POPCP  13      16.233 -18.038   8.341  0.00  0.00      POPC  
ATOM   4311  O22 POPCP  13      16.559 -16.852   8.422  0.00  0.00      POPC  
ATOM   4312  C22 POPCP  13      14.794 -18.552   8.298  0.00  0.00      POPC  
ATOM   4313  H2R POPCP  13      14.549 -18.847   9.340  0.00  0.00      POPC  
ATOM   4314  H2S POPCP  13      14.834 -19.514   7.745  0.00  0.00      POPC  
ATOM   4315  C3  POPCP  13      18.762 -18.797   6.564  0.00  0.00      POPC  
ATOM   4316  HX  POPCP  13      18.247 -17.863   6.253  0.00  0.00      POPC  
ATOM   4317  HY  POPCP  13      18.322 -19.738   6.169  0.00  0.00      POPC  
ATOM   4318  O31 POPCP  13      20.142 -18.649   6.172  0.00  0.00      POPC  
ATOM   4319  C31 POPCP  13      20.684 -17.383   6.239  0.00  0.00      POPC  
ATOM   4320  O32 POPCP  13      20.046 -16.490   6.657  0.00  0.00      POPC  
ATOM   4321  C32 POPCP  13      22.069 -17.305   5.628  0.00  0.00      POPC  
ATOM   4322  H2X POPCP  13      22.820 -17.391   6.442  0.00  0.00      POPC  
ATOM   4323  H2Y POPCP  13      22.239 -16.259   5.293  0.00  0.00      POPC  
ATOM   4324  C23 POPCP  13      13.804 -17.536   7.796  0.00  0.00      POPC  
ATOM   4325  H3R POPCP  13      13.947 -16.549   8.285  0.00  0.00      POPC  
ATOM   4326  H3S POPCP  13      12.791 -17.863   8.114  0.00  0.00      POPC  
ATOM   4327  C24 POPCP  13      13.790 -17.354   6.286  0.00  0.00      POPC  
ATOM   4328  H4R POPCP  13      13.688 -18.338   5.780  0.00  0.00      POPC  
ATOM   4329  H4S POPCP  13      14.697 -16.793   5.975  0.00  0.00      POPC  
ATOM   4330  C25 POPCP  13      12.603 -16.495   5.855  0.00  0.00      POPC  
ATOM   4331  H5R POPCP  13      12.935 -15.435   5.888  0.00  0.00      POPC  
ATOM   4332  H5S POPCP  13      11.751 -16.341   6.552  0.00  0.00      POPC  
ATOM   4333  C26 POPCP  13      12.031 -16.719   4.411  0.00  0.00      POPC  
ATOM   4334  H6R POPCP  13      11.211 -15.997   4.209  0.00  0.00      POPC  
ATOM   4335  H6S POPCP  13      11.576 -17.732   4.382  0.00  0.00      POPC  
ATOM   4336  C27 POPCP  13      13.063 -16.648   3.314  0.00  0.00      POPC  
ATOM   4337  H7R POPCP  13      13.866 -17.293   3.731  0.00  0.00      POPC  
ATOM   4338  H7S POPCP  13      13.552 -15.652   3.256  0.00  0.00      POPC  
ATOM   4339  C28 POPCP  13      12.659 -17.097   1.964  0.00  0.00      POPC  
ATOM   4340  H8R POPCP  13      13.422 -16.903   1.181  0.00  0.00      POPC  
ATOM   4341  H8S POPCP  13      11.816 -16.436   1.670  0.00  0.00      POPC  
ATOM   4342  C29 POPCP  13      12.268 -18.517   1.926  0.00  0.00      POPC  
ATOM   4343  H91 POPCP  13      12.683 -19.140   2.732  0.00  0.00      POPC  
ATOM   4344 C210 POPCP  13      11.541 -19.092   0.959  0.00  0.00      POPC  
ATOM   4345 H101 POPCP  13      11.481 -20.180   1.109  0.00  0.00      POPC  
ATOM   4346 C211 POPCP  13      11.028 -18.447  -0.250  0.00  0.00      POPC  
ATOM   4347 H11R POPCP  13      11.814 -18.664  -1.005  0.00  0.00      POPC  
ATOM   4348 H11S POPCP  13      11.018 -17.340  -0.151  0.00  0.00      POPC  
ATOM   4349 C212 POPCP  13       9.608 -18.819  -0.850  0.00  0.00      POPC  
ATOM   4350 H12R POPCP  13       9.476 -18.075  -1.664  0.00  0.00      POPC  
ATOM   4351 H12S POPCP  13       8.888 -18.498  -0.066  0.00  0.00      POPC  
ATOM   4352 C213 POPCP  13       9.362 -20.259  -1.284  0.00  0.00      POPC  
ATOM   4353 H13R POPCP  13       9.483 -20.864  -0.360  0.00  0.00      POPC  
ATOM   4354 H13S POPCP  13      10.225 -20.597  -1.896  0.00  0.00      POPC  
ATOM   4355 C214 POPCP  13       8.105 -20.609  -2.050  0.00  0.00      POPC  
ATOM   4356 H14R POPCP  13       8.040 -19.881  -2.887  0.00  0.00      POPC  
ATOM   4357 H14S POPCP  13       7.222 -20.511  -1.384  0.00  0.00      POPC  
ATOM   4358 C215 POPCP  13       8.189 -22.019  -2.552  0.00  0.00      POPC  
ATOM   4359 H15R POPCP  13       8.664 -22.688  -1.803  0.00  0.00      POPC  
ATOM   4360 H15S POPCP  13       8.945 -22.046  -3.365  0.00  0.00      POPC  
ATOM   4361 C216 POPCP  13       6.894 -22.558  -3.166  0.00  0.00      POPC  
ATOM   4362 H16R POPCP  13       6.364 -21.661  -3.551  0.00  0.00      POPC  
ATOM   4363 H16S POPCP  13       6.268 -23.024  -2.376  0.00  0.00      POPC  
ATOM   4364 C217 POPCP  13       7.248 -23.579  -4.344  0.00  0.00      POPC  
ATOM   4365 H17R POPCP  13       7.779 -24.419  -3.849  0.00  0.00      POPC  
ATOM   4366 H17S POPCP  13       7.885 -23.025  -5.066  0.00  0.00      POPC  
ATOM   4367 C218 POPCP  13       5.998 -24.066  -5.030  0.00  0.00      POPC  
ATOM   4368 H18R POPCP  13       5.343 -23.212  -5.308  0.00  0.00      POPC  
ATOM   4369 H18S POPCP  13       5.618 -24.818  -4.306  0.00  0.00      POPC  
ATOM   4370 H18T POPCP  13       6.250 -24.653  -5.938  0.00  0.00      POPC  
ATOM   4371  C33 POPCP  13      22.387 -18.270   4.468  0.00  0.00      POPC  
ATOM   4372  H3X POPCP  13      21.658 -18.532   3.672  0.00  0.00      POPC  
ATOM   4373  H3Y POPCP  13      22.851 -19.219   4.812  0.00  0.00      POPC  
ATOM   4374  C34 POPCP  13      23.428 -17.526   3.589  0.00  0.00      POPC  
ATOM   4375  H4X POPCP  13      24.162 -16.866   4.099  0.00  0.00      POPC  
ATOM   4376  H4Y POPCP  13      22.867 -16.729   3.055  0.00  0.00      POPC  
ATOM   4377  C35 POPCP  13      24.183 -18.416   2.507  0.00  0.00      POPC  
ATOM   4378  H5X POPCP  13      25.007 -17.907   1.963  0.00  0.00      POPC  
ATOM   4379  H5Y POPCP  13      23.428 -18.867   1.828  0.00  0.00      POPC  
ATOM   4380  C36 POPCP  13      24.912 -19.495   3.329  0.00  0.00      POPC  
ATOM   4381  H6X POPCP  13      24.205 -20.268   3.701  0.00  0.00      POPC  
ATOM   4382  H6Y POPCP  13      25.447 -19.178   4.249  0.00  0.00      POPC  
ATOM   4383  C37 POPCP  13      26.025 -20.064   2.467  0.00  0.00      POPC  
ATOM   4384  H7X POPCP  13      26.631 -20.828   3.000  0.00  0.00      POPC  
ATOM   4385  H7Y POPCP  13      26.708 -19.224   2.216  0.00  0.00      POPC  
ATOM   4386  C38 POPCP  13      25.606 -20.491   1.087  0.00  0.00      POPC  
ATOM   4387  H8X POPCP  13      26.454 -20.825   0.451  0.00  0.00      POPC  
ATOM   4388  H8Y POPCP  13      25.142 -19.605   0.605  0.00  0.00      POPC  
ATOM   4389  C39 POPCP  13      24.455 -21.610   1.141  0.00  0.00      POPC  
ATOM   4390  H9X POPCP  13      23.629 -21.299   1.816  0.00  0.00      POPC  
ATOM   4391  H9Y POPCP  13      24.889 -22.509   1.628  0.00  0.00      POPC  
ATOM   4392 C310 POPCP  13      23.988 -22.082  -0.261  0.00  0.00      POPC  
ATOM   4393 H10X POPCP  13      23.582 -21.191  -0.786  0.00  0.00      POPC  
ATOM   4394 H10Y POPCP  13      23.068 -22.693  -0.138  0.00  0.00      POPC  
ATOM   4395 C311 POPCP  13      25.057 -22.611  -1.278  0.00  0.00      POPC  
ATOM   4396 H11X POPCP  13      24.671 -23.584  -1.650  0.00  0.00      POPC  
ATOM   4397 H11Y POPCP  13      26.009 -22.791  -0.736  0.00  0.00      POPC  
ATOM   4398 C312 POPCP  13      25.319 -21.645  -2.471  0.00  0.00      POPC  
ATOM   4399 H12X POPCP  13      25.426 -20.621  -2.053  0.00  0.00      POPC  
ATOM   4400 H12Y POPCP  13      24.493 -21.527  -3.204  0.00  0.00      POPC  
ATOM   4401 C313 POPCP  13      26.665 -22.050  -3.204  0.00  0.00      POPC  
ATOM   4402 H13X POPCP  13      26.594 -23.103  -3.552  0.00  0.00      POPC  
ATOM   4403 H13Y POPCP  13      27.490 -21.985  -2.461  0.00  0.00      POPC  
ATOM   4404 C314 POPCP  13      26.964 -21.105  -4.352  0.00  0.00      POPC  
ATOM   4405 H14X POPCP  13      27.106 -20.094  -3.914  0.00  0.00      POPC  
ATOM   4406 H14Y POPCP  13      26.069 -21.040  -5.008  0.00  0.00      POPC  
ATOM   4407 C315 POPCP  13      28.359 -21.330  -5.033  0.00  0.00      POPC  
ATOM   4408 H15X POPCP  13      28.501 -20.617  -5.873  0.00  0.00      POPC  
ATOM   4409 H15Y POPCP  13      28.335 -22.335  -5.506  0.00  0.00      POPC  
ATOM   4410 C316 POPCP  13      29.522 -21.290  -3.972  0.00  0.00      POPC  
ATOM   4411 H16X POPCP  13      30.518 -21.223  -4.459  0.00  0.00      POPC  
ATOM   4412 H16Y POPCP  13      29.475 -22.195  -3.329  0.00  0.00      POPC  
ATOM   4413 H16Z POPCP  13      29.386 -20.355  -3.387  0.00  0.00      POPC  
ATOM   4414  N   POPCP  14      17.270  -0.595  12.883  0.00  0.00      POPC  
ATOM   4415  C12 POPCP  14      16.910  -2.070  13.150  0.00  0.00      POPC  
ATOM   4416 H12A POPCP  14      17.771  -2.583  12.747  0.00  0.00      POPC  
ATOM   4417 H12B POPCP  14      16.050  -2.299  12.538  0.00  0.00      POPC  
ATOM   4418  C13 POPCP  14      17.317  -0.437  11.326  0.00  0.00      POPC  
ATOM   4419 H13A POPCP  14      18.141  -1.058  11.005  0.00  0.00      POPC  
ATOM   4420 H13B POPCP  14      16.436  -0.661  10.744  0.00  0.00      POPC  
ATOM   4421 H13C POPCP  14      17.628   0.562  11.056  0.00  0.00      POPC  
ATOM   4422  C14 POPCP  14      16.145   0.303  13.409  0.00  0.00      POPC  
ATOM   4423 H14A POPCP  14      16.248   1.297  12.999  0.00  0.00      POPC  
ATOM   4424 H14B POPCP  14      15.207  -0.034  12.993  0.00  0.00      POPC  
ATOM   4425 H14C POPCP  14      16.202   0.412  14.482  0.00  0.00      POPC  
ATOM   4426  C15 POPCP  14      18.592  -0.208  13.475  0.00  0.00      POPC  
ATOM   4427 H15A POPCP  14      18.584  -0.147  14.554  0.00  0.00      POPC  
ATOM   4428 H15B POPCP  14      18.950   0.735  13.089  0.00  0.00      POPC  
ATOM   4429 H15C POPCP  14      19.335  -0.867  13.051  0.00  0.00      POPC  
ATOM   4430  C11 POPCP  14      16.705  -2.453  14.572  0.00  0.00      POPC  
ATOM   4431 H11A POPCP  14      16.149  -3.402  14.729  0.00  0.00      POPC  
ATOM   4432 H11B POPCP  14      16.118  -1.787  15.239  0.00  0.00      POPC  
ATOM   4433  P   POPCP  14      18.800  -4.054  14.897  0.00  0.00      POPC  
ATOM   4434  O13 POPCP  14      18.128  -5.124  15.624  0.00  0.00      POPC  
ATOM   4435  O14 POPCP  14      20.287  -3.931  15.095  0.00  0.00      POPC  
ATOM   4436  O12 POPCP  14      18.064  -2.565  15.164  0.00  0.00      POPC  
ATOM   4437  O11 POPCP  14      18.466  -4.368  13.377  0.00  0.00      POPC  
ATOM   4438  C1  POPCP  14      19.468  -4.681  12.446  0.00  0.00      POPC  
ATOM   4439  HA  POPCP  14      19.238  -5.751  12.257  0.00  0.00      POPC  
ATOM   4440  HB  POPCP  14      20.523  -4.829  12.761  0.00  0.00      POPC  
ATOM   4441  C2  POPCP  14      19.452  -3.787  11.161  0.00  0.00      POPC  
ATOM   4442  HS  POPCP  14      19.855  -2.835  11.569  0.00  0.00      POPC  
ATOM   4443  O21 POPCP  14      18.075  -3.782  10.694  0.00  0.00      POPC  
ATOM   4444  C21 POPCP  14      17.828  -3.247   9.533  0.00  0.00      POPC  
ATOM   4445  O22 POPCP  14      18.573  -2.474   8.959  0.00  0.00      POPC  
ATOM   4446  C22 POPCP  14      16.564  -3.732   8.830  0.00  0.00      POPC  
ATOM   4447  H2R POPCP  14      15.780  -2.956   8.958  0.00  0.00      POPC  
ATOM   4448  H2S POPCP  14      16.292  -4.760   9.154  0.00  0.00      POPC  
ATOM   4449  C3  POPCP  14      20.618  -4.063  10.110  0.00  0.00      POPC  
ATOM   4450  HX  POPCP  14      21.607  -3.925  10.598  0.00  0.00      POPC  
ATOM   4451  HY  POPCP  14      20.601  -3.284   9.318  0.00  0.00      POPC  
ATOM   4452  O31 POPCP  14      20.387  -5.377   9.527  0.00  0.00      POPC  
ATOM   4453  C31 POPCP  14      21.342  -5.469   8.489  0.00  0.00      POPC  
ATOM   4454  O32 POPCP  14      22.217  -4.636   8.127  0.00  0.00      POPC  
ATOM   4455  C32 POPCP  14      21.197  -6.962   7.905  0.00  0.00      POPC  
ATOM   4456  H2X POPCP  14      20.676  -7.462   8.749  0.00  0.00      POPC  
ATOM   4457  H2Y POPCP  14      22.222  -7.390   7.868  0.00  0.00      POPC  
ATOM   4458  C23 POPCP  14      16.753  -3.750   7.321  0.00  0.00      POPC  
ATOM   4459  H3R POPCP  14      17.084  -2.740   6.997  0.00  0.00      POPC  
ATOM   4460  H3S POPCP  14      15.756  -3.820   6.837  0.00  0.00      POPC  
ATOM   4461  C24 POPCP  14      17.695  -4.882   6.798  0.00  0.00      POPC  
ATOM   4462  H4R POPCP  14      17.253  -5.848   7.124  0.00  0.00      POPC  
ATOM   4463  H4S POPCP  14      18.711  -4.683   7.200  0.00  0.00      POPC  
ATOM   4464  C25 POPCP  14      17.807  -4.875   5.374  0.00  0.00      POPC  
ATOM   4465  H5R POPCP  14      16.844  -4.640   4.873  0.00  0.00      POPC  
ATOM   4466  H5S POPCP  14      18.054  -5.899   5.021  0.00  0.00      POPC  
ATOM   4467  C26 POPCP  14      18.921  -4.002   4.732  0.00  0.00      POPC  
ATOM   4468  H6R POPCP  14      19.881  -4.363   5.160  0.00  0.00      POPC  
ATOM   4469  H6S POPCP  14      18.713  -2.926   4.916  0.00  0.00      POPC  
ATOM   4470  C27 POPCP  14      18.853  -4.207   3.185  0.00  0.00      POPC  
ATOM   4471  H7R POPCP  14      17.867  -4.002   2.714  0.00  0.00      POPC  
ATOM   4472  H7S POPCP  14      19.076  -5.282   3.018  0.00  0.00      POPC  
ATOM   4473  C28 POPCP  14      19.915  -3.312   2.463  0.00  0.00      POPC  
ATOM   4474  H8R POPCP  14      20.146  -3.674   1.438  0.00  0.00      POPC  
ATOM   4475  H8S POPCP  14      20.806  -3.465   3.108  0.00  0.00      POPC  
ATOM   4476  C29 POPCP  14      19.555  -1.859   2.645  0.00  0.00      POPC  
ATOM   4477  H91 POPCP  14      19.441  -1.603   3.709  0.00  0.00      POPC  
ATOM   4478 C210 POPCP  14      19.393  -0.892   1.713  0.00  0.00      POPC  
ATOM   4479 H101 POPCP  14      19.134   0.127   2.035  0.00  0.00      POPC  
ATOM   4480 C211 POPCP  14      19.505  -1.066   0.227  0.00  0.00      POPC  
ATOM   4481 H11R POPCP  14      19.588  -2.121  -0.109  0.00  0.00      POPC  
ATOM   4482 H11S POPCP  14      20.459  -0.562  -0.039  0.00  0.00      POPC  
ATOM   4483 C212 POPCP  14      18.411  -0.421  -0.696  0.00  0.00      POPC  
ATOM   4484 H12R POPCP  14      18.032   0.540  -0.285  0.00  0.00      POPC  
ATOM   4485 H12S POPCP  14      17.512  -1.071  -0.761  0.00  0.00      POPC  
ATOM   4486 C213 POPCP  14      18.990  -0.183  -2.131  0.00  0.00      POPC  
ATOM   4487 H13R POPCP  14      19.913   0.435  -2.101  0.00  0.00      POPC  
ATOM   4488 H13S POPCP  14      18.309   0.495  -2.688  0.00  0.00      POPC  
ATOM   4489 C214 POPCP  14      19.048  -1.509  -2.984  0.00  0.00      POPC  
ATOM   4490 H14R POPCP  14      18.064  -1.999  -3.148  0.00  0.00      POPC  
ATOM   4491 H14S POPCP  14      19.722  -2.240  -2.490  0.00  0.00      POPC  
ATOM   4492 C215 POPCP  14      19.503  -1.150  -4.421  0.00  0.00      POPC  
ATOM   4493 H15R POPCP  14      18.799  -0.435  -4.899  0.00  0.00      POPC  
ATOM   4494 H15S POPCP  14      19.359  -2.151  -4.881  0.00  0.00      POPC  
ATOM   4495 C216 POPCP  14      20.958  -0.653  -4.343  0.00  0.00      POPC  
ATOM   4496 H16R POPCP  14      21.599  -1.374  -3.790  0.00  0.00      POPC  
ATOM   4497 H16S POPCP  14      21.068   0.354  -3.887  0.00  0.00      POPC  
ATOM   4498 C217 POPCP  14      21.398  -0.565  -5.822  0.00  0.00      POPC  
ATOM   4499 H17R POPCP  14      20.658   0.096  -6.322  0.00  0.00      POPC  
ATOM   4500 H17S POPCP  14      21.393  -1.608  -6.204  0.00  0.00      POPC  
ATOM   4501 C218 POPCP  14      22.796   0.127  -6.019  0.00  0.00      POPC  
ATOM   4502 H18R POPCP  14      22.751   1.229  -5.885  0.00  0.00      POPC  
ATOM   4503 H18S POPCP  14      23.256  -0.139  -6.994  0.00  0.00      POPC  
ATOM   4504 H18T POPCP  14      23.450  -0.214  -5.187  0.00  0.00      POPC  
ATOM   4505  C33 POPCP  14      20.442  -7.166   6.614  0.00  0.00      POPC  
ATOM   4506  H3X POPCP  14      20.878  -6.574   5.782  0.00  0.00      POPC  
ATOM   4507  H3Y POPCP  14      19.418  -6.739   6.669  0.00  0.00      POPC  
ATOM   4508  C34 POPCP  14      20.641  -8.575   6.011  0.00  0.00      POPC  
ATOM   4509  H4X POPCP  14      20.104  -9.265   6.697  0.00  0.00      POPC  
ATOM   4510  H4Y POPCP  14      21.710  -8.875   6.021  0.00  0.00      POPC  
ATOM   4511  C35 POPCP  14      19.924  -8.757   4.680  0.00  0.00      POPC  
ATOM   4512  H5X POPCP  14      20.606  -8.343   3.907  0.00  0.00      POPC  
ATOM   4513  H5Y POPCP  14      18.895  -8.341   4.636  0.00  0.00      POPC  
ATOM   4514  C36 POPCP  14      19.826 -10.215   4.221  0.00  0.00      POPC  
ATOM   4515  H6X POPCP  14      19.464 -10.840   5.065  0.00  0.00      POPC  
ATOM   4516  H6Y POPCP  14      20.847 -10.540   3.929  0.00  0.00      POPC  
ATOM   4517  C37 POPCP  14      18.940 -10.394   2.943  0.00  0.00      POPC  
ATOM   4518  H7X POPCP  14      18.004  -9.805   3.051  0.00  0.00      POPC  
ATOM   4519  H7Y POPCP  14      18.670 -11.468   2.856  0.00  0.00      POPC  
ATOM   4520  C38 POPCP  14      19.711  -9.996   1.607  0.00  0.00      POPC  
ATOM   4521  H8X POPCP  14      20.708 -10.444   1.807  0.00  0.00      POPC  
ATOM   4522  H8Y POPCP  14      19.843  -8.894   1.659  0.00  0.00      POPC  
ATOM   4523  C39 POPCP  14      18.844 -10.222   0.322  0.00  0.00      POPC  
ATOM   4524  H9X POPCP  14      17.972  -9.541   0.417  0.00  0.00      POPC  
ATOM   4525  H9Y POPCP  14      18.440 -11.250   0.443  0.00  0.00      POPC  
ATOM   4526 C310 POPCP  14      19.740 -10.050  -0.922  0.00  0.00      POPC  
ATOM   4527 H10X POPCP  14      20.629 -10.715  -0.862  0.00  0.00      POPC  
ATOM   4528 H10Y POPCP  14      20.124  -9.010  -0.997  0.00  0.00      POPC  
ATOM   4529 C311 POPCP  14      19.045 -10.430  -2.174  0.00  0.00      POPC  
ATOM   4530 H11X POPCP  14      18.054  -9.930  -2.195  0.00  0.00      POPC  
ATOM   4531 H11Y POPCP  14      18.855 -11.520  -2.084  0.00  0.00      POPC  
ATOM   4532 C312 POPCP  14      19.757 -10.037  -3.438  0.00  0.00      POPC  
ATOM   4533 H12X POPCP  14      20.720 -10.587  -3.501  0.00  0.00      POPC  
ATOM   4534 H12Y POPCP  14      19.932  -8.944  -3.529  0.00  0.00      POPC  
ATOM   4535 C313 POPCP  14      19.070 -10.517  -4.696  0.00  0.00      POPC  
ATOM   4536 H13X POPCP  14      18.153  -9.986  -5.029  0.00  0.00      POPC  
ATOM   4537 H13Y POPCP  14      18.785 -11.576  -4.515  0.00  0.00      POPC  
ATOM   4538 C314 POPCP  14      19.965 -10.648  -5.914  0.00  0.00      POPC  
ATOM   4539 H14X POPCP  14      20.763 -11.415  -5.820  0.00  0.00      POPC  
ATOM   4540 H14Y POPCP  14      20.381  -9.621  -5.991  0.00  0.00      POPC  
ATOM   4541 C315 POPCP  14      19.171 -10.786  -7.301  0.00  0.00      POPC  
ATOM   4542 H15X POPCP  14      18.781 -11.826  -7.297  0.00  0.00      POPC  
ATOM   4543 H15Y POPCP  14      19.857 -10.459  -8.113  0.00  0.00      POPC  
ATOM   4544 C316 POPCP  14      17.912  -9.913  -7.499  0.00  0.00      POPC  
ATOM   4545 H16X POPCP  14      18.036  -8.813  -7.408  0.00  0.00      POPC  
ATOM   4546 H16Y POPCP  14      17.100 -10.162  -6.783  0.00  0.00      POPC  
ATOM   4547 H16Z POPCP  14      17.661 -10.083  -8.568  0.00  0.00      POPC  
ATOM   4548  N   POPCP  15      10.038  41.318  16.342  0.00  0.00      POPC  
ATOM   4549  C12 POPCP  15       9.724  40.945  17.821  0.00  0.00      POPC  
ATOM   4550 H12A POPCP  15      10.581  41.233  18.412  0.00  0.00      POPC  
ATOM   4551 H12B POPCP  15       9.870  39.876  17.778  0.00  0.00      POPC  
ATOM   4552  C13 POPCP  15       9.869  42.736  16.085  0.00  0.00      POPC  
ATOM   4553 H13A POPCP  15       9.834  43.013  15.041  0.00  0.00      POPC  
ATOM   4554 H13B POPCP  15       9.062  43.134  16.682  0.00  0.00      POPC  
ATOM   4555 H13C POPCP  15      10.754  43.249  16.431  0.00  0.00      POPC  
ATOM   4556  C14 POPCP  15      11.498  40.957  16.027  0.00  0.00      POPC  
ATOM   4557 H14A POPCP  15      11.612  41.219  14.985  0.00  0.00      POPC  
ATOM   4558 H14B POPCP  15      12.256  41.400  16.654  0.00  0.00      POPC  
ATOM   4559 H14C POPCP  15      11.538  39.880  15.951  0.00  0.00      POPC  
ATOM   4560  C15 POPCP  15       9.147  40.544  15.385  0.00  0.00      POPC  
ATOM   4561 H15A POPCP  15       9.450  39.511  15.473  0.00  0.00      POPC  
ATOM   4562 H15B POPCP  15       9.300  40.975  14.406  0.00  0.00      POPC  
ATOM   4563 H15C POPCP  15       8.126  40.800  15.627  0.00  0.00      POPC  
ATOM   4564  C11 POPCP  15       8.412  41.327  18.330  0.00  0.00      POPC  
ATOM   4565 H11A POPCP  15       8.373  42.436  18.391  0.00  0.00      POPC  
ATOM   4566 H11B POPCP  15       8.396  40.851  19.333  0.00  0.00      POPC  
ATOM   4567  P   POPCP  15       5.863  41.280  17.343  0.00  0.00      POPC  
ATOM   4568  O13 POPCP  15       5.271  41.908  18.592  0.00  0.00      POPC  
ATOM   4569  O14 POPCP  15       5.020  40.167  16.763  0.00  0.00      POPC  
ATOM   4570  O12 POPCP  15       7.337  40.698  17.680  0.00  0.00      POPC  
ATOM   4571  O11 POPCP  15       6.173  42.332  16.247  0.00  0.00      POPC  
ATOM   4572  C1  POPCP  15       5.179  42.636  15.275  0.00  0.00      POPC  
ATOM   4573  HA  POPCP  15       4.667  43.512  15.726  0.00  0.00      POPC  
ATOM   4574  HB  POPCP  15       4.406  41.840  15.222  0.00  0.00      POPC  
ATOM   4575  C2  POPCP  15       5.725  42.724  13.829  0.00  0.00      POPC  
ATOM   4576  HS  POPCP  15       4.840  43.030  13.231  0.00  0.00      POPC  
ATOM   4577  O21 POPCP  15       6.165  41.419  13.412  0.00  0.00      POPC  
ATOM   4578  C21 POPCP  15       5.956  41.151  12.122  0.00  0.00      POPC  
ATOM   4579  O22 POPCP  15       5.636  41.997  11.252  0.00  0.00      POPC  
ATOM   4580  C22 POPCP  15       6.175  39.670  11.931  0.00  0.00      POPC  
ATOM   4581  H2R POPCP  15       5.967  39.089  12.854  0.00  0.00      POPC  
ATOM   4582  H2S POPCP  15       7.202  39.434  11.577  0.00  0.00      POPC  
ATOM   4583  C3  POPCP  15       6.858  43.808  13.798  0.00  0.00      POPC  
ATOM   4584  HX  POPCP  15       7.805  43.501  14.292  0.00  0.00      POPC  
ATOM   4585  HY  POPCP  15       6.439  44.701  14.309  0.00  0.00      POPC  
ATOM   4586  O31 POPCP  15       7.243  44.127  12.453  0.00  0.00      POPC  
ATOM   4587  C31 POPCP  15       6.394  44.915  11.754  0.00  0.00      POPC  
ATOM   4588  O32 POPCP  15       5.387  45.453  12.187  0.00  0.00      POPC  
ATOM   4589  C32 POPCP  15       6.821  45.075  10.301  0.00  0.00      POPC  
ATOM   4590  H2X POPCP  15       6.490  44.225   9.667  0.00  0.00      POPC  
ATOM   4591  H2Y POPCP  15       7.926  45.191  10.313  0.00  0.00      POPC  
ATOM   4592  C23 POPCP  15       5.171  39.113  10.921  0.00  0.00      POPC  
ATOM   4593  H3R POPCP  15       5.258  39.693   9.977  0.00  0.00      POPC  
ATOM   4594  H3S POPCP  15       4.091  39.232  11.152  0.00  0.00      POPC  
ATOM   4595  C24 POPCP  15       5.375  37.615  10.636  0.00  0.00      POPC  
ATOM   4596  H4R POPCP  15       5.164  36.988  11.528  0.00  0.00      POPC  
ATOM   4597  H4S POPCP  15       6.438  37.367  10.428  0.00  0.00      POPC  
ATOM   4598  C25 POPCP  15       4.564  37.090   9.454  0.00  0.00      POPC  
ATOM   4599  H5R POPCP  15       4.926  37.569   8.520  0.00  0.00      POPC  
ATOM   4600  H5S POPCP  15       3.490  37.323   9.620  0.00  0.00      POPC  
ATOM   4601  C26 POPCP  15       4.815  35.611   9.299  0.00  0.00      POPC  
ATOM   4602  H6R POPCP  15       4.306  35.177  10.186  0.00  0.00      POPC  
ATOM   4603  H6S POPCP  15       5.894  35.349   9.248  0.00  0.00      POPC  
ATOM   4604  C27 POPCP  15       4.318  34.870   8.123  0.00  0.00      POPC  
ATOM   4605  H7R POPCP  15       4.850  35.160   7.191  0.00  0.00      POPC  
ATOM   4606  H7S POPCP  15       3.267  35.160   7.913  0.00  0.00      POPC  
ATOM   4607  C28 POPCP  15       4.250  33.336   8.367  0.00  0.00      POPC  
ATOM   4608  H8R POPCP  15       3.698  32.928   7.493  0.00  0.00      POPC  
ATOM   4609  H8S POPCP  15       3.641  33.133   9.274  0.00  0.00      POPC  
ATOM   4610  C29 POPCP  15       5.636  32.781   8.392  0.00  0.00      POPC  
ATOM   4611  H91 POPCP  15       6.103  32.616   9.374  0.00  0.00      POPC  
ATOM   4612 C210 POPCP  15       6.349  32.403   7.331  0.00  0.00      POPC  
ATOM   4613 H101 POPCP  15       7.283  31.858   7.529  0.00  0.00      POPC  
ATOM   4614 C211 POPCP  15       5.939  32.435   5.863  0.00  0.00      POPC  
ATOM   4615 H11R POPCP  15       5.230  33.240   5.572  0.00  0.00      POPC  
ATOM   4616 H11S POPCP  15       5.454  31.442   5.752  0.00  0.00      POPC  
ATOM   4617 C212 POPCP  15       7.113  32.483   4.836  0.00  0.00      POPC  
ATOM   4618 H12R POPCP  15       7.727  31.587   5.070  0.00  0.00      POPC  
ATOM   4619 H12S POPCP  15       7.706  33.409   4.997  0.00  0.00      POPC  
ATOM   4620 C213 POPCP  15       6.517  32.338   3.501  0.00  0.00      POPC  
ATOM   4621 H13R POPCP  15       5.954  33.264   3.259  0.00  0.00      POPC  
ATOM   4622 H13S POPCP  15       5.788  31.500   3.530  0.00  0.00      POPC  
ATOM   4623 C214 POPCP  15       7.648  31.944   2.422  0.00  0.00      POPC  
ATOM   4624 H14R POPCP  15       8.169  31.014   2.736  0.00  0.00      POPC  
ATOM   4625 H14S POPCP  15       8.483  32.678   2.419  0.00  0.00      POPC  
ATOM   4626 C215 POPCP  15       6.988  31.943   1.022  0.00  0.00      POPC  
ATOM   4627 H15R POPCP  15       6.404  32.866   0.821  0.00  0.00      POPC  
ATOM   4628 H15S POPCP  15       6.197  31.163   1.037  0.00  0.00      POPC  
ATOM   4629 C216 POPCP  15       7.896  31.813  -0.227  0.00  0.00      POPC  
ATOM   4630 H16R POPCP  15       8.334  30.794  -0.150  0.00  0.00      POPC  
ATOM   4631 H16S POPCP  15       8.779  32.487  -0.255  0.00  0.00      POPC  
ATOM   4632 C217 POPCP  15       7.031  31.840  -1.474  0.00  0.00      POPC  
ATOM   4633 H17R POPCP  15       6.627  32.841  -1.734  0.00  0.00      POPC  
ATOM   4634 H17S POPCP  15       6.091  31.291  -1.252  0.00  0.00      POPC  
ATOM   4635 C218 POPCP  15       7.736  31.227  -2.691  0.00  0.00      POPC  
ATOM   4636 H18R POPCP  15       8.575  31.822  -3.111  0.00  0.00      POPC  
ATOM   4637 H18S POPCP  15       7.048  30.984  -3.529  0.00  0.00      POPC  
ATOM   4638 H18T POPCP  15       8.171  30.289  -2.285  0.00  0.00      POPC  
ATOM   4639  C33 POPCP  15       6.349  46.356   9.473  0.00  0.00      POPC  
ATOM   4640  H3X POPCP  15       7.149  46.590   8.739  0.00  0.00      POPC  
ATOM   4641  H3Y POPCP  15       6.298  47.205  10.187  0.00  0.00      POPC  
ATOM   4642  C34 POPCP  15       5.110  45.986   8.565  0.00  0.00      POPC  
ATOM   4643  H4X POPCP  15       4.267  45.880   9.281  0.00  0.00      POPC  
ATOM   4644  H4Y POPCP  15       5.263  45.005   8.066  0.00  0.00      POPC  
ATOM   4645  C35 POPCP  15       4.872  47.046   7.484  0.00  0.00      POPC  
ATOM   4646  H5X POPCP  15       5.719  46.936   6.774  0.00  0.00      POPC  
ATOM   4647  H5Y POPCP  15       4.982  47.962   8.104  0.00  0.00      POPC  
ATOM   4648  C36 POPCP  15       3.492  46.913   6.846  0.00  0.00      POPC  
ATOM   4649  H6X POPCP  15       2.771  47.509   7.445  0.00  0.00      POPC  
ATOM   4650  H6Y POPCP  15       3.086  45.892   7.014  0.00  0.00      POPC  
ATOM   4651  C37 POPCP  15       3.478  47.063   5.321  0.00  0.00      POPC  
ATOM   4652  H7X POPCP  15       2.453  46.979   4.902  0.00  0.00      POPC  
ATOM   4653  H7Y POPCP  15       4.181  46.373   4.806  0.00  0.00      POPC  
ATOM   4654  C38 POPCP  15       3.832  48.462   4.683  0.00  0.00      POPC  
ATOM   4655  H8X POPCP  15       4.929  48.582   4.556  0.00  0.00      POPC  
ATOM   4656  H8Y POPCP  15       3.638  49.287   5.401  0.00  0.00      POPC  
ATOM   4657  C39 POPCP  15       3.306  48.622   3.269  0.00  0.00      POPC  
ATOM   4658  H9X POPCP  15       2.198  48.635   3.343  0.00  0.00      POPC  
ATOM   4659  H9Y POPCP  15       3.587  47.725   2.678  0.00  0.00      POPC  
ATOM   4660 C310 POPCP  15       3.823  49.938   2.550  0.00  0.00      POPC  
ATOM   4661 H10X POPCP  15       4.931  49.854   2.563  0.00  0.00      POPC  
ATOM   4662 H10Y POPCP  15       3.494  50.884   3.032  0.00  0.00      POPC  
ATOM   4663 C311 POPCP  15       3.457  50.061   1.046  0.00  0.00      POPC  
ATOM   4664 H11X POPCP  15       3.389  49.049   0.592  0.00  0.00      POPC  
ATOM   4665 H11Y POPCP  15       4.282  50.577   0.511  0.00  0.00      POPC  
ATOM   4666 C312 POPCP  15       2.194  50.842   0.680  0.00  0.00      POPC  
ATOM   4667 H12X POPCP  15       2.403  51.902   0.938  0.00  0.00      POPC  
ATOM   4668 H12Y POPCP  15       1.376  50.398   1.287  0.00  0.00      POPC  
ATOM   4669 C313 POPCP  15       1.896  50.915  -0.794  0.00  0.00      POPC  
ATOM   4670 H13X POPCP  15       1.598  49.921  -1.190  0.00  0.00      POPC  
ATOM   4671 H13Y POPCP  15       2.811  51.119  -1.389  0.00  0.00      POPC  
ATOM   4672 C314 POPCP  15       0.826  52.021  -1.066  0.00  0.00      POPC  
ATOM   4673 H14X POPCP  15       0.655  51.838  -2.148  0.00  0.00      POPC  
ATOM   4674 H14Y POPCP  15       1.220  53.045  -0.891  0.00  0.00      POPC  
ATOM   4675 C315 POPCP  15      -0.509  51.749  -0.404  0.00  0.00      POPC  
ATOM   4676 H15X POPCP  15      -0.367  51.289   0.597  0.00  0.00      POPC  
ATOM   4677 H15Y POPCP  15      -1.006  50.933  -0.971  0.00  0.00      POPC  
ATOM   4678 C316 POPCP  15      -1.326  53.044  -0.351  0.00  0.00      POPC  
ATOM   4679 H16X POPCP  15      -1.090  53.554  -1.309  0.00  0.00      POPC  
ATOM   4680 H16Y POPCP  15      -0.864  53.604   0.490  0.00  0.00      POPC  
ATOM   4681 H16Z POPCP  15      -2.433  53.005  -0.274  0.00  0.00      POPC  
ATOM   4682  N   POPCP  16     -10.904  40.190  18.913  0.00  0.00      POPC  
ATOM   4683  C12 POPCP  16     -10.217  41.357  19.587  0.00  0.00      POPC  
ATOM   4684 H12A POPCP  16     -10.187  41.266  20.663  0.00  0.00      POPC  
ATOM   4685 H12B POPCP  16     -10.767  42.249  19.325  0.00  0.00      POPC  
ATOM   4686  C13 POPCP  16     -10.948  40.212  17.446  0.00  0.00      POPC  
ATOM   4687 H13A POPCP  16     -11.223  39.256  17.027  0.00  0.00      POPC  
ATOM   4688 H13B POPCP  16     -11.565  41.012  17.063  0.00  0.00      POPC  
ATOM   4689 H13C POPCP  16      -9.946  40.450  17.122  0.00  0.00      POPC  
ATOM   4690  C14 POPCP  16     -10.349  38.910  19.329  0.00  0.00      POPC  
ATOM   4691 H14A POPCP  16     -10.430  38.907  20.406  0.00  0.00      POPC  
ATOM   4692 H14B POPCP  16     -10.893  38.044  18.983  0.00  0.00      POPC  
ATOM   4693 H14C POPCP  16      -9.316  38.917  19.016  0.00  0.00      POPC  
ATOM   4694  C15 POPCP  16     -12.361  40.234  19.353  0.00  0.00      POPC  
ATOM   4695 H15A POPCP  16     -12.868  39.480  18.769  0.00  0.00      POPC  
ATOM   4696 H15B POPCP  16     -12.635  41.261  19.161  0.00  0.00      POPC  
ATOM   4697 H15C POPCP  16     -12.494  39.971  20.392  0.00  0.00      POPC  
ATOM   4698  C11 POPCP  16      -8.761  41.357  19.141  0.00  0.00      POPC  
ATOM   4699 H11A POPCP  16      -8.254  40.420  19.454  0.00  0.00      POPC  
ATOM   4700 H11B POPCP  16      -8.241  42.150  19.720  0.00  0.00      POPC  
ATOM   4701  P   POPCP  16      -8.689  42.971  17.033  0.00  0.00      POPC  
ATOM   4702  O13 POPCP  16      -7.920  43.898  17.920  0.00  0.00      POPC  
ATOM   4703  O14 POPCP  16     -10.142  43.202  16.860  0.00  0.00      POPC  
ATOM   4704  O12 POPCP  16      -8.582  41.622  17.760  0.00  0.00      POPC  
ATOM   4705  O11 POPCP  16      -8.018  42.864  15.599  0.00  0.00      POPC  
ATOM   4706  C1  POPCP  16      -8.288  41.816  14.671  0.00  0.00      POPC  
ATOM   4707  HA  POPCP  16      -9.334  41.446  14.741  0.00  0.00      POPC  
ATOM   4708  HB  POPCP  16      -7.610  40.977  14.937  0.00  0.00      POPC  
ATOM   4709  C2  POPCP  16      -8.002  42.240  13.247  0.00  0.00      POPC  
ATOM   4710  HS  POPCP  16      -6.935  42.548  13.292  0.00  0.00      POPC  
ATOM   4711  O21 POPCP  16      -8.893  43.356  13.091  0.00  0.00      POPC  
ATOM   4712  C21 POPCP  16      -8.493  44.291  12.338  0.00  0.00      POPC  
ATOM   4713  O22 POPCP  16      -7.293  44.433  11.997  0.00  0.00      POPC  
ATOM   4714  C22 POPCP  16      -9.675  45.192  11.882  0.00  0.00      POPC  
ATOM   4715  H2R POPCP  16      -9.840  45.885  12.735  0.00  0.00      POPC  
ATOM   4716  H2S POPCP  16     -10.556  44.516  11.847  0.00  0.00      POPC  
ATOM   4717  C3  POPCP  16      -8.215  41.135  12.280  0.00  0.00      POPC  
ATOM   4718  HX  POPCP  16      -9.250  40.763  12.436  0.00  0.00      POPC  
ATOM   4719  HY  POPCP  16      -7.601  40.217  12.403  0.00  0.00      POPC  
ATOM   4720  O31 POPCP  16      -8.104  41.723  10.948  0.00  0.00      POPC  
ATOM   4721  C31 POPCP  16      -6.836  41.663  10.543  0.00  0.00      POPC  
ATOM   4722  O32 POPCP  16      -5.981  41.068  11.123  0.00  0.00      POPC  
ATOM   4723  C32 POPCP  16      -6.700  42.327   9.176  0.00  0.00      POPC  
ATOM   4724  H2X POPCP  16      -6.640  43.398   9.464  0.00  0.00      POPC  
ATOM   4725  H2Y POPCP  16      -7.617  42.148   8.574  0.00  0.00      POPC  
ATOM   4726  C23 POPCP  16      -9.446  45.922  10.537  0.00  0.00      POPC  
ATOM   4727  H3R POPCP  16      -8.340  46.017  10.585  0.00  0.00      POPC  
ATOM   4728  H3S POPCP  16      -9.804  46.949  10.308  0.00  0.00      POPC  
ATOM   4729  C24 POPCP  16      -9.738  44.900   9.343  0.00  0.00      POPC  
ATOM   4730  H4R POPCP  16     -10.730  44.400   9.393  0.00  0.00      POPC  
ATOM   4731  H4S POPCP  16      -8.951  44.131   9.500  0.00  0.00      POPC  
ATOM   4732  C25 POPCP  16      -9.525  45.442   7.918  0.00  0.00      POPC  
ATOM   4733  H5R POPCP  16      -8.570  46.002   8.014  0.00  0.00      POPC  
ATOM   4734  H5S POPCP  16     -10.306  46.129   7.526  0.00  0.00      POPC  
ATOM   4735  C26 POPCP  16      -9.241  44.345   6.836  0.00  0.00      POPC  
ATOM   4736  H6R POPCP  16     -10.138  43.750   6.564  0.00  0.00      POPC  
ATOM   4737  H6S POPCP  16      -8.674  43.494   7.269  0.00  0.00      POPC  
ATOM   4738  C27 POPCP  16      -8.461  44.875   5.594  0.00  0.00      POPC  
ATOM   4739  H7R POPCP  16      -7.428  44.859   6.002  0.00  0.00      POPC  
ATOM   4740  H7S POPCP  16      -8.763  45.932   5.440  0.00  0.00      POPC  
ATOM   4741  C28 POPCP  16      -8.622  44.003   4.442  0.00  0.00      POPC  
ATOM   4742  H8R POPCP  16      -9.705  43.884   4.225  0.00  0.00      POPC  
ATOM   4743  H8S POPCP  16      -8.368  43.008   4.866  0.00  0.00      POPC  
ATOM   4744  C29 POPCP  16      -7.853  44.318   3.264  0.00  0.00      POPC  
ATOM   4745  H91 POPCP  16      -6.789  44.126   3.469  0.00  0.00      POPC  
ATOM   4746 C210 POPCP  16      -8.190  44.710   1.972  0.00  0.00      POPC  
ATOM   4747 H101 POPCP  16      -7.455  44.917   1.180  0.00  0.00      POPC  
ATOM   4748 C211 POPCP  16      -9.627  44.977   1.608  0.00  0.00      POPC  
ATOM   4749 H11R POPCP  16      -9.631  45.982   1.134  0.00  0.00      POPC  
ATOM   4750 H11S POPCP  16     -10.371  44.904   2.430  0.00  0.00      POPC  
ATOM   4751 C212 POPCP  16     -10.132  44.192   0.458  0.00  0.00      POPC  
ATOM   4752 H12R POPCP  16     -11.200  44.375   0.212  0.00  0.00      POPC  
ATOM   4753 H12S POPCP  16     -10.011  43.092   0.555  0.00  0.00      POPC  
ATOM   4754 C213 POPCP  16      -9.401  44.564  -0.836  0.00  0.00      POPC  
ATOM   4755 H13R POPCP  16      -8.304  44.386  -0.830  0.00  0.00      POPC  
ATOM   4756 H13S POPCP  16      -9.501  45.656  -1.020  0.00  0.00      POPC  
ATOM   4757 C214 POPCP  16      -9.910  43.866  -2.098  0.00  0.00      POPC  
ATOM   4758 H14R POPCP  16      -9.443  44.420  -2.940  0.00  0.00      POPC  
ATOM   4759 H14S POPCP  16     -11.015  43.977  -2.063  0.00  0.00      POPC  
ATOM   4760 C215 POPCP  16      -9.430  42.431  -2.355  0.00  0.00      POPC  
ATOM   4761 H15R POPCP  16      -9.654  41.846  -1.437  0.00  0.00      POPC  
ATOM   4762 H15S POPCP  16      -8.321  42.464  -2.409  0.00  0.00      POPC  
ATOM   4763 C216 POPCP  16     -10.253  41.827  -3.487  0.00  0.00      POPC  
ATOM   4764 H16R POPCP  16     -11.167  42.450  -3.594  0.00  0.00      POPC  
ATOM   4765 H16S POPCP  16     -10.553  40.767  -3.341  0.00  0.00      POPC  
ATOM   4766 C217 POPCP  16      -9.552  41.877  -4.819  0.00  0.00      POPC  
ATOM   4767 H17R POPCP  16      -8.569  41.361  -4.843  0.00  0.00      POPC  
ATOM   4768 H17S POPCP  16      -9.394  42.942  -5.093  0.00  0.00      POPC  
ATOM   4769 C218 POPCP  16     -10.441  41.324  -5.967  0.00  0.00      POPC  
ATOM   4770 H18R POPCP  16     -10.012  41.327  -6.992  0.00  0.00      POPC  
ATOM   4771 H18S POPCP  16     -11.388  41.902  -6.022  0.00  0.00      POPC  
ATOM   4772 H18T POPCP  16     -10.813  40.286  -5.835  0.00  0.00      POPC  
ATOM   4773  C33 POPCP  16      -5.442  42.004   8.401  0.00  0.00      POPC  
ATOM   4774  H3X POPCP  16      -5.464  40.913   8.192  0.00  0.00      POPC  
ATOM   4775  H3Y POPCP  16      -4.610  42.075   9.134  0.00  0.00      POPC  
ATOM   4776  C34 POPCP  16      -5.162  42.835   7.192  0.00  0.00      POPC  
ATOM   4777  H4X POPCP  16      -4.990  43.853   7.602  0.00  0.00      POPC  
ATOM   4778  H4Y POPCP  16      -6.005  42.871   6.469  0.00  0.00      POPC  
ATOM   4779  C35 POPCP  16      -3.946  42.155   6.584  0.00  0.00      POPC  
ATOM   4780  H5X POPCP  16      -3.418  41.406   7.211  0.00  0.00      POPC  
ATOM   4781  H5Y POPCP  16      -3.283  42.990   6.271  0.00  0.00      POPC  
ATOM   4782  C36 POPCP  16      -4.304  41.636   5.199  0.00  0.00      POPC  
ATOM   4783  H6X POPCP  16      -4.833  42.429   4.629  0.00  0.00      POPC  
ATOM   4784  H6Y POPCP  16      -5.074  40.836   5.231  0.00  0.00      POPC  
ATOM   4785  C37 POPCP  16      -3.074  41.256   4.391  0.00  0.00      POPC  
ATOM   4786  H7X POPCP  16      -2.764  40.258   4.767  0.00  0.00      POPC  
ATOM   4787  H7Y POPCP  16      -2.300  42.029   4.584  0.00  0.00      POPC  
ATOM   4788  C38 POPCP  16      -3.201  41.271   2.840  0.00  0.00      POPC  
ATOM   4789  H8X POPCP  16      -3.910  40.471   2.538  0.00  0.00      POPC  
ATOM   4790  H8Y POPCP  16      -2.201  41.028   2.422  0.00  0.00      POPC  
ATOM   4791  C39 POPCP  16      -3.652  42.744   2.351  0.00  0.00      POPC  
ATOM   4792  H9X POPCP  16      -3.081  43.605   2.760  0.00  0.00      POPC  
ATOM   4793  H9Y POPCP  16      -4.652  42.933   2.797  0.00  0.00      POPC  
ATOM   4794 C310 POPCP  16      -3.962  42.964   0.863  0.00  0.00      POPC  
ATOM   4795 H10X POPCP  16      -4.531  43.910   0.741  0.00  0.00      POPC  
ATOM   4796 H10Y POPCP  16      -4.597  42.185   0.389  0.00  0.00      POPC  
ATOM   4797 C311 POPCP  16      -2.703  43.209   0.030  0.00  0.00      POPC  
ATOM   4798 H11X POPCP  16      -2.002  42.347   0.061  0.00  0.00      POPC  
ATOM   4799 H11Y POPCP  16      -2.144  44.021   0.542  0.00  0.00      POPC  
ATOM   4800 C312 POPCP  16      -2.979  43.634  -1.456  0.00  0.00      POPC  
ATOM   4801 H12X POPCP  16      -1.966  43.727  -1.904  0.00  0.00      POPC  
ATOM   4802 H12Y POPCP  16      -3.272  44.706  -1.438  0.00  0.00      POPC  
ATOM   4803 C313 POPCP  16      -3.921  42.726  -2.335  0.00  0.00      POPC  
ATOM   4804 H13X POPCP  16      -4.620  42.091  -1.749  0.00  0.00      POPC  
ATOM   4805 H13Y POPCP  16      -3.221  42.029  -2.844  0.00  0.00      POPC  
ATOM   4806 C314 POPCP  16      -4.711  43.581  -3.329  0.00  0.00      POPC  
ATOM   4807 H14X POPCP  16      -4.053  44.284  -3.884  0.00  0.00      POPC  
ATOM   4808 H14Y POPCP  16      -5.483  44.153  -2.771  0.00  0.00      POPC  
ATOM   4809 C315 POPCP  16      -5.339  42.792  -4.469  0.00  0.00      POPC  
ATOM   4810 H15X POPCP  16      -6.100  42.067  -4.110  0.00  0.00      POPC  
ATOM   4811 H15Y POPCP  16      -4.535  42.156  -4.897  0.00  0.00      POPC  
ATOM   4812 C316 POPCP  16      -5.923  43.580  -5.628  0.00  0.00      POPC  
ATOM   4813 H16X POPCP  16      -5.089  44.091  -6.156  0.00  0.00      POPC  
ATOM   4814 H16Y POPCP  16      -6.711  44.297  -5.316  0.00  0.00      POPC  
ATOM   4815 H16Z POPCP  16      -6.329  42.862  -6.372  0.00  0.00      POPC  
ATOM   4816  N   POPCP  17      23.190  -7.770  15.545  0.00  0.00      POPC  
ATOM   4817  C12 POPCP  17      24.572  -7.240  15.229  0.00  0.00      POPC  
ATOM   4818 H12A POPCP  17      25.291  -7.910  15.677  0.00  0.00      POPC  
ATOM   4819 H12B POPCP  17      24.890  -6.397  15.824  0.00  0.00      POPC  
ATOM   4820  C13 POPCP  17      22.894  -8.993  14.762  0.00  0.00      POPC  
ATOM   4821 H13A POPCP  17      22.856  -9.861  15.404  0.00  0.00      POPC  
ATOM   4822 H13B POPCP  17      21.900  -8.912  14.347  0.00  0.00      POPC  
ATOM   4823 H13C POPCP  17      23.542  -9.152  13.912  0.00  0.00      POPC  
ATOM   4824  C14 POPCP  17      23.129  -8.304  16.982  0.00  0.00      POPC  
ATOM   4825 H14A POPCP  17      23.906  -9.054  17.015  0.00  0.00      POPC  
ATOM   4826 H14B POPCP  17      23.240  -7.488  17.681  0.00  0.00      POPC  
ATOM   4827 H14C POPCP  17      22.140  -8.699  17.162  0.00  0.00      POPC  
ATOM   4828  C15 POPCP  17      22.158  -6.713  15.270  0.00  0.00      POPC  
ATOM   4829 H15A POPCP  17      21.213  -6.959  15.731  0.00  0.00      POPC  
ATOM   4830 H15B POPCP  17      22.033  -6.676  14.198  0.00  0.00      POPC  
ATOM   4831 H15C POPCP  17      22.419  -5.711  15.576  0.00  0.00      POPC  
ATOM   4832  C11 POPCP  17      24.958  -6.856  13.727  0.00  0.00      POPC  
ATOM   4833 H11A POPCP  17      25.967  -6.391  13.710  0.00  0.00      POPC  
ATOM   4834 H11B POPCP  17      24.262  -6.020  13.498  0.00  0.00      POPC  
ATOM   4835  P   POPCP  17      25.956  -9.042  12.794  0.00  0.00      POPC  
ATOM   4836  O13 POPCP  17      25.507 -10.219  13.524  0.00  0.00      POPC  
ATOM   4837  O14 POPCP  17      27.334  -8.521  13.149  0.00  0.00      POPC  
ATOM   4838  O12 POPCP  17      24.901  -7.930  12.889  0.00  0.00      POPC  
ATOM   4839  O11 POPCP  17      25.838  -9.347  11.214  0.00  0.00      POPC  
ATOM   4840  C1  POPCP  17      26.131  -8.288  10.295  0.00  0.00      POPC  
ATOM   4841  HA  POPCP  17      27.235  -8.334  10.176  0.00  0.00      POPC  
ATOM   4842  HB  POPCP  17      25.928  -7.278  10.710  0.00  0.00      POPC  
ATOM   4843  C2  POPCP  17      25.551  -8.497   8.884  0.00  0.00      POPC  
ATOM   4844  HS  POPCP  17      24.451  -8.570   9.018  0.00  0.00      POPC  
ATOM   4845  O21 POPCP  17      26.169  -9.673   8.252  0.00  0.00      POPC  
ATOM   4846  C21 POPCP  17      25.289 -10.424   7.629  0.00  0.00      POPC  
ATOM   4847  O22 POPCP  17      24.053 -10.286   7.729  0.00  0.00      POPC  
ATOM   4848  C22 POPCP  17      25.967 -11.641   7.020  0.00  0.00      POPC  
ATOM   4849  H2R POPCP  17      26.644 -12.079   7.785  0.00  0.00      POPC  
ATOM   4850  H2S POPCP  17      26.455 -11.361   6.062  0.00  0.00      POPC  
ATOM   4851  C3  POPCP  17      25.783  -7.275   8.031  0.00  0.00      POPC  
ATOM   4852  HX  POPCP  17      26.860  -7.220   7.766  0.00  0.00      POPC  
ATOM   4853  HY  POPCP  17      25.387  -6.304   8.400  0.00  0.00      POPC  
ATOM   4854  O31 POPCP  17      25.009  -7.528   6.844  0.00  0.00      POPC  
ATOM   4855  C31 POPCP  17      25.382  -6.891   5.646  0.00  0.00      POPC  
ATOM   4856  O32 POPCP  17      26.267  -6.045   5.509  0.00  0.00      POPC  
ATOM   4857  C32 POPCP  17      24.404  -7.333   4.532  0.00  0.00      POPC  
ATOM   4858  H2X POPCP  17      24.754  -6.716   3.677  0.00  0.00      POPC  
ATOM   4859  H2Y POPCP  17      23.357  -7.161   4.863  0.00  0.00      POPC  
ATOM   4860  C23 POPCP  17      25.032 -12.777   6.754  0.00  0.00      POPC  
ATOM   4861  H3R POPCP  17      24.297 -12.824   7.585  0.00  0.00      POPC  
ATOM   4862  H3S POPCP  17      25.541 -13.760   6.851  0.00  0.00      POPC  
ATOM   4863  C24 POPCP  17      24.390 -12.674   5.413  0.00  0.00      POPC  
ATOM   4864  H4R POPCP  17      25.070 -13.157   4.679  0.00  0.00      POPC  
ATOM   4865  H4S POPCP  17      24.248 -11.583   5.260  0.00  0.00      POPC  
ATOM   4866  C25 POPCP  17      22.979 -13.242   5.271  0.00  0.00      POPC  
ATOM   4867  H5R POPCP  17      22.380 -12.570   5.922  0.00  0.00      POPC  
ATOM   4868  H5S POPCP  17      22.980 -14.247   5.745  0.00  0.00      POPC  
ATOM   4869  C26 POPCP  17      22.537 -13.278   3.759  0.00  0.00      POPC  
ATOM   4870  H6R POPCP  17      23.137 -14.082   3.280  0.00  0.00      POPC  
ATOM   4871  H6S POPCP  17      22.706 -12.257   3.357  0.00  0.00      POPC  
ATOM   4872  C27 POPCP  17      21.062 -13.502   3.574  0.00  0.00      POPC  
ATOM   4873  H7R POPCP  17      20.447 -12.801   4.177  0.00  0.00      POPC  
ATOM   4874  H7S POPCP  17      20.844 -14.428   4.147  0.00  0.00      POPC  
ATOM   4875  C28 POPCP  17      20.547 -13.753   2.135  0.00  0.00      POPC  
ATOM   4876  H8R POPCP  17      20.774 -12.807   1.598  0.00  0.00      POPC  
ATOM   4877  H8S POPCP  17      19.483 -14.062   2.214  0.00  0.00      POPC  
ATOM   4878  C29 POPCP  17      21.273 -14.922   1.419  0.00  0.00      POPC  
ATOM   4879  H91 POPCP  17      21.091 -15.845   1.988  0.00  0.00      POPC  
ATOM   4880 C210 POPCP  17      21.988 -14.804   0.289  0.00  0.00      POPC  
ATOM   4881 H101 POPCP  17      22.590 -15.661  -0.048  0.00  0.00      POPC  
ATOM   4882 C211 POPCP  17      22.210 -13.525  -0.527  0.00  0.00      POPC  
ATOM   4883 H11R POPCP  17      23.288 -13.261  -0.580  0.00  0.00      POPC  
ATOM   4884 H11S POPCP  17      21.833 -12.635   0.020  0.00  0.00      POPC  
ATOM   4885 C212 POPCP  17      21.805 -13.539  -1.932  0.00  0.00      POPC  
ATOM   4886 H12R POPCP  17      22.075 -12.592  -2.446  0.00  0.00      POPC  
ATOM   4887 H12S POPCP  17      20.713 -13.668  -2.087  0.00  0.00      POPC  
ATOM   4888 C213 POPCP  17      22.437 -14.649  -2.810  0.00  0.00      POPC  
ATOM   4889 H13R POPCP  17      22.162 -15.664  -2.451  0.00  0.00      POPC  
ATOM   4890 H13S POPCP  17      23.520 -14.399  -2.810  0.00  0.00      POPC  
ATOM   4891 C214 POPCP  17      21.921 -14.642  -4.295  0.00  0.00      POPC  
ATOM   4892 H14R POPCP  17      21.856 -13.613  -4.709  0.00  0.00      POPC  
ATOM   4893 H14S POPCP  17      20.824 -14.793  -4.204  0.00  0.00      POPC  
ATOM   4894 C215 POPCP  17      22.757 -15.629  -5.131  0.00  0.00      POPC  
ATOM   4895 H15R POPCP  17      22.629 -16.669  -4.760  0.00  0.00      POPC  
ATOM   4896 H15S POPCP  17      23.846 -15.421  -5.053  0.00  0.00      POPC  
ATOM   4897 C216 POPCP  17      22.463 -15.636  -6.636  0.00  0.00      POPC  
ATOM   4898 H16R POPCP  17      22.647 -14.573  -6.904  0.00  0.00      POPC  
ATOM   4899 H16S POPCP  17      21.408 -15.928  -6.825  0.00  0.00      POPC  
ATOM   4900 C217 POPCP  17      23.441 -16.430  -7.523  0.00  0.00      POPC  
ATOM   4901 H17R POPCP  17      23.238 -17.507  -7.342  0.00  0.00      POPC  
ATOM   4902 H17S POPCP  17      24.496 -16.158  -7.304  0.00  0.00      POPC  
ATOM   4903 C218 POPCP  17      23.232 -16.101  -8.977  0.00  0.00      POPC  
ATOM   4904 H18R POPCP  17      22.126 -16.138  -9.085  0.00  0.00      POPC  
ATOM   4905 H18S POPCP  17      23.603 -16.790  -9.766  0.00  0.00      POPC  
ATOM   4906 H18T POPCP  17      23.674 -15.125  -9.272  0.00  0.00      POPC  
ATOM   4907  C33 POPCP  17      24.547  -8.800   4.110  0.00  0.00      POPC  
ATOM   4908  H3X POPCP  17      24.419  -9.366   5.057  0.00  0.00      POPC  
ATOM   4909  H3Y POPCP  17      25.611  -8.932   3.821  0.00  0.00      POPC  
ATOM   4910  C34 POPCP  17      23.590  -9.214   3.009  0.00  0.00      POPC  
ATOM   4911  H4X POPCP  17      22.531  -8.982   3.254  0.00  0.00      POPC  
ATOM   4912  H4Y POPCP  17      23.570 -10.322   2.940  0.00  0.00      POPC  
ATOM   4913  C35 POPCP  17      23.930  -8.544   1.662  0.00  0.00      POPC  
ATOM   4914  H5X POPCP  17      25.011  -8.713   1.471  0.00  0.00      POPC  
ATOM   4915  H5Y POPCP  17      23.801  -7.446   1.771  0.00  0.00      POPC  
ATOM   4916  C36 POPCP  17      23.156  -9.210   0.495  0.00  0.00      POPC  
ATOM   4917  H6X POPCP  17      22.126  -8.977   0.843  0.00  0.00      POPC  
ATOM   4918  H6Y POPCP  17      23.255 -10.297   0.702  0.00  0.00      POPC  
ATOM   4919  C37 POPCP  17      23.479  -8.581  -0.891  0.00  0.00      POPC  
ATOM   4920  H7X POPCP  17      24.479  -8.097  -0.924  0.00  0.00      POPC  
ATOM   4921  H7Y POPCP  17      22.741  -7.759  -1.003  0.00  0.00      POPC  
ATOM   4922  C38 POPCP  17      23.315  -9.524  -2.127  0.00  0.00      POPC  
ATOM   4923  H8X POPCP  17      22.902  -8.908  -2.955  0.00  0.00      POPC  
ATOM   4924  H8Y POPCP  17      22.585 -10.327  -1.886  0.00  0.00      POPC  
ATOM   4925  C39 POPCP  17      24.582 -10.225  -2.615  0.00  0.00      POPC  
ATOM   4926  H9X POPCP  17      24.736 -10.959  -1.796  0.00  0.00      POPC  
ATOM   4927  H9Y POPCP  17      25.417  -9.495  -2.688  0.00  0.00      POPC  
ATOM   4928 C310 POPCP  17      24.688 -11.141  -3.872  0.00  0.00      POPC  
ATOM   4929 H10X POPCP  17      24.792 -10.401  -4.693  0.00  0.00      POPC  
ATOM   4930 H10Y POPCP  17      23.718 -11.651  -4.053  0.00  0.00      POPC  
ATOM   4931 C311 POPCP  17      25.933 -12.074  -3.871  0.00  0.00      POPC  
ATOM   4932 H11X POPCP  17      25.849 -12.752  -2.996  0.00  0.00      POPC  
ATOM   4933 H11Y POPCP  17      26.891 -11.539  -3.698  0.00  0.00      POPC  
ATOM   4934 C312 POPCP  17      26.007 -12.779  -5.211  0.00  0.00      POPC  
ATOM   4935 H12X POPCP  17      26.453 -12.016  -5.884  0.00  0.00      POPC  
ATOM   4936 H12Y POPCP  17      24.946 -12.950  -5.495  0.00  0.00      POPC  
ATOM   4937 C313 POPCP  17      26.892 -13.991  -5.270  0.00  0.00      POPC  
ATOM   4938 H13X POPCP  17      26.476 -14.779  -4.606  0.00  0.00      POPC  
ATOM   4939 H13Y POPCP  17      27.945 -13.718  -5.044  0.00  0.00      POPC  
ATOM   4940 C314 POPCP  17      26.801 -14.467  -6.742  0.00  0.00      POPC  
ATOM   4941 H14X POPCP  17      27.311 -13.689  -7.351  0.00  0.00      POPC  
ATOM   4942 H14Y POPCP  17      25.745 -14.559  -7.073  0.00  0.00      POPC  
ATOM   4943 C315 POPCP  17      27.565 -15.739  -6.917  0.00  0.00      POPC  
ATOM   4944 H15X POPCP  17      28.639 -15.490  -6.783  0.00  0.00      POPC  
ATOM   4945 H15Y POPCP  17      27.303 -16.065  -7.946  0.00  0.00      POPC  
ATOM   4946 C316 POPCP  17      27.173 -17.010  -6.055  0.00  0.00      POPC  
ATOM   4947 H16X POPCP  17      27.909 -17.806  -6.302  0.00  0.00      POPC  
ATOM   4948 H16Y POPCP  17      26.120 -17.353  -6.148  0.00  0.00      POPC  
ATOM   4949 H16Z POPCP  17      27.221 -16.801  -4.965  0.00  0.00      POPC  
ATOM   4950  N   POPCP  18      29.282 -22.040  12.581  0.00  0.00      POPC  
ATOM   4951  C12 POPCP  18      29.096 -20.887  11.480  0.00  0.00      POPC  
ATOM   4952 H12A POPCP  18      29.567 -19.994  11.863  0.00  0.00      POPC  
ATOM   4953 H12B POPCP  18      28.058 -20.588  11.506  0.00  0.00      POPC  
ATOM   4954  C13 POPCP  18      28.597 -21.771  13.833  0.00  0.00      POPC  
ATOM   4955 H13A POPCP  18      27.555 -21.492  13.796  0.00  0.00      POPC  
ATOM   4956 H13B POPCP  18      28.464 -22.679  14.402  0.00  0.00      POPC  
ATOM   4957 H13C POPCP  18      29.028 -20.928  14.354  0.00  0.00      POPC  
ATOM   4958  C14 POPCP  18      28.836 -23.417  12.039  0.00  0.00      POPC  
ATOM   4959 H14A POPCP  18      29.417 -23.734  11.186  0.00  0.00      POPC  
ATOM   4960 H14B POPCP  18      28.976 -24.151  12.820  0.00  0.00      POPC  
ATOM   4961 H14C POPCP  18      27.781 -23.382  11.810  0.00  0.00      POPC  
ATOM   4962  C15 POPCP  18      30.702 -22.262  12.919  0.00  0.00      POPC  
ATOM   4963 H15A POPCP  18      31.328 -22.286  12.040  0.00  0.00      POPC  
ATOM   4964 H15B POPCP  18      30.807 -23.173  13.490  0.00  0.00      POPC  
ATOM   4965 H15C POPCP  18      31.099 -21.492  13.564  0.00  0.00      POPC  
ATOM   4966  C11 POPCP  18      29.600 -20.958  10.020  0.00  0.00      POPC  
ATOM   4967 H11A POPCP  18      29.518 -20.016   9.437  0.00  0.00      POPC  
ATOM   4968 H11B POPCP  18      29.052 -21.753   9.471  0.00  0.00      POPC  
ATOM   4969  P   POPCP  18      32.139 -20.298  10.139  0.00  0.00      POPC  
ATOM   4970  O13 POPCP  18      33.402 -20.999  10.463  0.00  0.00      POPC  
ATOM   4971  O14 POPCP  18      31.672 -19.195  11.071  0.00  0.00      POPC  
ATOM   4972  O12 POPCP  18      30.960 -21.343  10.099  0.00  0.00      POPC  
ATOM   4973  O11 POPCP  18      32.275 -19.568   8.722  0.00  0.00      POPC  
ATOM   4974  C1  POPCP  18      31.736 -20.009   7.519  0.00  0.00      POPC  
ATOM   4975  HA  POPCP  18      31.719 -19.145   6.821  0.00  0.00      POPC  
ATOM   4976  HB  POPCP  18      30.666 -20.299   7.587  0.00  0.00      POPC  
ATOM   4977  C2  POPCP  18      32.561 -21.209   6.904  0.00  0.00      POPC  
ATOM   4978  HS  POPCP  18      32.237 -21.437   5.866  0.00  0.00      POPC  
ATOM   4979  O21 POPCP  18      32.421 -22.339   7.739  0.00  0.00      POPC  
ATOM   4980  C21 POPCP  18      31.311 -23.028   7.461  0.00  0.00      POPC  
ATOM   4981  O22 POPCP  18      30.604 -22.784   6.504  0.00  0.00      POPC  
ATOM   4982  C22 POPCP  18      31.198 -24.251   8.409  0.00  0.00      POPC  
ATOM   4983  H2R POPCP  18      31.422 -23.934   9.450  0.00  0.00      POPC  
ATOM   4984  H2S POPCP  18      31.995 -24.973   8.130  0.00  0.00      POPC  
ATOM   4985  C3  POPCP  18      34.099 -20.971   6.873  0.00  0.00      POPC  
ATOM   4986  HX  POPCP  18      34.447 -20.735   7.902  0.00  0.00      POPC  
ATOM   4987  HY  POPCP  18      34.333 -20.085   6.245  0.00  0.00      POPC  
ATOM   4988  O31 POPCP  18      34.885 -22.156   6.404  0.00  0.00      POPC  
ATOM   4989  C31 POPCP  18      34.739 -22.422   5.106  0.00  0.00      POPC  
ATOM   4990  O32 POPCP  18      34.282 -21.710   4.269  0.00  0.00      POPC  
ATOM   4991  C32 POPCP  18      35.348 -23.838   4.907  0.00  0.00      POPC  
ATOM   4992  H2X POPCP  18      35.416 -24.281   5.923  0.00  0.00      POPC  
ATOM   4993  H2Y POPCP  18      36.394 -23.638   4.590  0.00  0.00      POPC  
ATOM   4994  C23 POPCP  18      29.823 -25.090   8.262  0.00  0.00      POPC  
ATOM   4995  H3R POPCP  18      29.125 -24.229   8.342  0.00  0.00      POPC  
ATOM   4996  H3S POPCP  18      29.855 -25.752   9.154  0.00  0.00      POPC  
ATOM   4997  C24 POPCP  18      29.695 -25.957   7.016  0.00  0.00      POPC  
ATOM   4998  H4R POPCP  18      30.462 -26.754   7.126  0.00  0.00      POPC  
ATOM   4999  H4S POPCP  18      29.721 -25.439   6.033  0.00  0.00      POPC  
ATOM   5000  C25 POPCP  18      28.344 -26.763   7.095  0.00  0.00      POPC  
ATOM   5001  H5R POPCP  18      27.500 -26.097   7.376  0.00  0.00      POPC  
ATOM   5002  H5S POPCP  18      28.436 -27.474   7.944  0.00  0.00      POPC  
ATOM   5003  C26 POPCP  18      27.985 -27.589   5.846  0.00  0.00      POPC  
ATOM   5004  H6R POPCP  18      28.631 -28.425   5.505  0.00  0.00      POPC  
ATOM   5005  H6S POPCP  18      28.134 -26.883   5.001  0.00  0.00      POPC  
ATOM   5006  C27 POPCP  18      26.600 -28.116   6.112  0.00  0.00      POPC  
ATOM   5007  H7R POPCP  18      25.929 -27.302   6.460  0.00  0.00      POPC  
ATOM   5008  H7S POPCP  18      26.686 -28.843   6.948  0.00  0.00      POPC  
ATOM   5009  C28 POPCP  18      25.889 -28.946   5.030  0.00  0.00      POPC  
ATOM   5010  H8R POPCP  18      24.899 -29.232   5.444  0.00  0.00      POPC  
ATOM   5011  H8S POPCP  18      26.517 -29.829   4.782  0.00  0.00      POPC  
ATOM   5012  C29 POPCP  18      25.850 -27.995   3.813  0.00  0.00      POPC  
ATOM   5013  H91 POPCP  18      25.941 -26.907   3.947  0.00  0.00      POPC  
ATOM   5014 C210 POPCP  18      25.680 -28.446   2.547  0.00  0.00      POPC  
ATOM   5015 H101 POPCP  18      25.660 -27.715   1.726  0.00  0.00      POPC  
ATOM   5016 C211 POPCP  18      25.509 -29.918   2.097  0.00  0.00      POPC  
ATOM   5017 H11R POPCP  18      25.503 -30.610   2.966  0.00  0.00      POPC  
ATOM   5018 H11S POPCP  18      26.444 -30.295   1.631  0.00  0.00      POPC  
ATOM   5019 C212 POPCP  18      24.328 -30.214   1.152  0.00  0.00      POPC  
ATOM   5020 H12R POPCP  18      24.576 -31.103   0.533  0.00  0.00      POPC  
ATOM   5021 H12S POPCP  18      24.273 -29.496   0.306  0.00  0.00      POPC  
ATOM   5022 C213 POPCP  18      22.940 -30.307   1.739  0.00  0.00      POPC  
ATOM   5023 H13R POPCP  18      22.095 -30.450   1.032  0.00  0.00      POPC  
ATOM   5024 H13S POPCP  18      22.801 -29.385   2.344  0.00  0.00      POPC  
ATOM   5025 C214 POPCP  18      22.876 -31.601   2.678  0.00  0.00      POPC  
ATOM   5026 H14R POPCP  18      21.984 -31.421   3.316  0.00  0.00      POPC  
ATOM   5027 H14S POPCP  18      23.828 -31.690   3.244  0.00  0.00      POPC  
ATOM   5028 C215 POPCP  18      22.555 -32.867   1.881  0.00  0.00      POPC  
ATOM   5029 H15R POPCP  18      23.375 -33.072   1.160  0.00  0.00      POPC  
ATOM   5030 H15S POPCP  18      21.702 -32.539   1.250  0.00  0.00      POPC  
ATOM   5031 C216 POPCP  18      22.182 -34.020   2.789  0.00  0.00      POPC  
ATOM   5032 H16R POPCP  18      21.698 -34.745   2.099  0.00  0.00      POPC  
ATOM   5033 H16S POPCP  18      21.405 -33.608   3.467  0.00  0.00      POPC  
ATOM   5034 C217 POPCP  18      23.358 -34.608   3.512  0.00  0.00      POPC  
ATOM   5035 H17R POPCP  18      23.950 -33.869   4.093  0.00  0.00      POPC  
ATOM   5036 H17S POPCP  18      24.039 -34.899   2.683  0.00  0.00      POPC  
ATOM   5037 C218 POPCP  18      22.932 -35.642   4.614  0.00  0.00      POPC  
ATOM   5038 H18R POPCP  18      23.816 -36.190   5.003  0.00  0.00      POPC  
ATOM   5039 H18S POPCP  18      22.176 -36.407   4.335  0.00  0.00      POPC  
ATOM   5040 H18T POPCP  18      22.412 -35.246   5.512  0.00  0.00      POPC  
ATOM   5041  C33 POPCP  18      34.588 -24.835   3.992  0.00  0.00      POPC  
ATOM   5042  H3X POPCP  18      35.293 -25.681   3.846  0.00  0.00      POPC  
ATOM   5043  H3Y POPCP  18      34.291 -24.377   3.024  0.00  0.00      POPC  
ATOM   5044  C34 POPCP  18      33.263 -25.417   4.522  0.00  0.00      POPC  
ATOM   5045  H4X POPCP  18      32.433 -24.680   4.548  0.00  0.00      POPC  
ATOM   5046  H4Y POPCP  18      33.481 -25.895   5.501  0.00  0.00      POPC  
ATOM   5047  C35 POPCP  18      32.868 -26.582   3.664  0.00  0.00      POPC  
ATOM   5048  H5X POPCP  18      33.647 -27.339   3.428  0.00  0.00      POPC  
ATOM   5049  H5Y POPCP  18      32.507 -26.195   2.687  0.00  0.00      POPC  
ATOM   5050  C36 POPCP  18      31.739 -27.404   4.214  0.00  0.00      POPC  
ATOM   5051  H6X POPCP  18      30.839 -26.761   4.313  0.00  0.00      POPC  
ATOM   5052  H6Y POPCP  18      31.897 -27.689   5.276  0.00  0.00      POPC  
ATOM   5053  C37 POPCP  18      31.277 -28.657   3.489  0.00  0.00      POPC  
ATOM   5054  H7X POPCP  18      30.426 -29.096   4.052  0.00  0.00      POPC  
ATOM   5055  H7Y POPCP  18      32.059 -29.439   3.592  0.00  0.00      POPC  
ATOM   5056  C38 POPCP  18      31.055 -28.305   2.042  0.00  0.00      POPC  
ATOM   5057  H8X POPCP  18      32.071 -28.143   1.622  0.00  0.00      POPC  
ATOM   5058  H8Y POPCP  18      30.464 -27.366   1.990  0.00  0.00      POPC  
ATOM   5059  C39 POPCP  18      30.221 -29.381   1.350  0.00  0.00      POPC  
ATOM   5060  H9X POPCP  18      29.222 -29.219   1.808  0.00  0.00      POPC  
ATOM   5061  H9Y POPCP  18      30.602 -30.376   1.662  0.00  0.00      POPC  
ATOM   5062 C310 POPCP  18      30.258 -29.088  -0.187  0.00  0.00      POPC
[truncated: 7,391,403 more chars]
