# Supplementary material for: Native American ataxia medicines rescue ataxia-linked mutant potassium channel activity via binding to the voltage sensing domain
Source: Nat Commun. 2023 Jun 6;14:3281. doi: 10.1038/s41467-023-38834-6 (PMC10244465; doi:10.1038/s41467-023-38834-6)
Supplement: Supplementary file 7 — Source Data [file 41467_2023_38834_MOESM7_ESM.zip › Figure_2_KCNA1_100_uM_Catechin_Hydrate.xlsx]

## Sheet: Ctrl
	1	2	3	4	5	6
File Name
Voltage (mV)								Mean	SEM	n
-80	0	0	0	0	0	0		0	0	6
-70	0	0	0	0	0	0		0	0	6
-60	0	0	0	0	0	0		0	0	6
-50	0	0	0	0	0	0		0	0	6
-40	0	0	0	0	0	0		0	0	6
-30	0	0	0	0	0	0		0	0	6
-20	0	0.0183105	0.0671387	0	0.0183105	0.0671387		0.0284831	0.0126729	6
-10	0.0427246	0.106812	0.0976562	0.0427246	0.106812	0.0976562		0.0823975	0.0126565	6
0	0.10376	0.15564	0.112915	0.10376	0.15564	0.112915		0.124105	0.0101113	6
10	0.12207	0.17395	0.115967	0.12207	0.17395	0.115967		0.137329	0.0116341	6
20	0.128174	0.17395	0.115967	0.128174	0.17395	0.115967		0.139364	0.011162	6
30	0.143433	0.177002	0.119019	0.143433	0.177002	0.119019		0.146484	0.0106302	6
40	0.149536	0.186157	0.128174	0.149536	0.186157	0.128174		0.154622	0.0107078	6
G/Gmax
Voltage (mV)								Mean	SEM	n
-80	0	0	0	0	0	0		0	0	6
-70	0	0	0	0	0	0		0	0	6
-60	0	0	0	0	0	0		0	0	6
-50	0	0	0	0	0	0		0	0	6
-40	0	0	0	0	0	0		0	0	6
-30	0	0	0	0	0	0		0	0	6
-20	0	0.0983607	0.52381	0	0.0983607	0.52381		0.20739	0.101659	6
-10	0.285714	0.57377	0.761905	0.285714	0.57377	0.761905		0.540463	0.0875758	6
0	0.693878	0.836066	0.880952	0.693878	0.836066	0.880952		0.803632	0.0356618	6
10	0.816327	0.934426	0.904762	0.816327	0.934426	0.904762		0.885172	0.0224343	6
20	0.857143	0.934426	0.904762	0.857143	0.934426	0.904762		0.898777	0.0142363	6
30	0.959184	0.95082	0.928571	0.959184	0.95082	0.928571		0.946192	0.00577745	6
40	1	1	1	1	1	1		1	0	6

## Sheet: 100 uM Catechin Hydrate
	1	2	3	4	5	6
File Name
Voltage (mV)								Mean	SEM	n
-80	0	0	0	0	0	0		0	0	6
-70	0	0	0	0	0	0		0	0	6
-60	0	0	0	0	0	0		0	0	6
-50	0	0	0	0	0.00305176	0		0.000508626	0.000508626	6
-40	0	0.00610352	0	0	0.00610352	0		0.00203451	0.00128673	6
-30	0	0.012207	0	0	0.012207	0		0.00406901	0.00257347	6
-20	0.0457764	0.10376	0.0213623	0.0457764	0.10376	0.0213623		0.0569661	0.0154542	6
-10	0.15564	0.170898	0.0610352	0.15564	0.170898	0.0610352		0.129191	0.0217321	6
0	0.213623	0.210571	0.0762939	0.213623	0.210571	0.0762939		0.166829	0.0286353	6
10	0.219727	0.216675	0.0854492	0.219727	0.216675	0.0854492		0.17395	0.027992	6
20	0.222778	0.219727	0.0915527	0.222778	0.219727	0.0915527		0.178019	0.0273488	6
30	0.22583	0.228882	0.0976562	0.22583	0.228882	0.0976562		0.184123	0.0273488	6
40	0.228882	0.238037	0.100708	0.228882	0.238037	0.100708		0.189209	0.0280363	6
G/Gmax
Voltage (mV)								Mean	SEM	n
-80	0	0	0	0	0	0		0	0	6
-70	0	0	0	0	0	0		0	0	6
-60	0	0	0	0	0	0		0	0	6
-50	0	0	0	0	0.0128205	0		0.00213675	0.00213675	6
-40	0	0.025641	0	0	0.025641	0		0.00854701	0.0054056	6
-30	0	0.0512821	0	0	0.0512821	0		0.017094	0.0108112	6
-20	0.2	0.435897	0.212121	0.2	0.435897	0.212121		0.282673	0.0485044	6
-10	0.68	0.717949	0.606061	0.68	0.717949	0.606061		0.668003	0.0207772	6
0	0.933333	0.884615	0.757576	0.933333	0.884615	0.757576		0.858508	0.0331338	6
10	0.96	0.910256	0.848485	0.96	0.910256	0.848485		0.906247	0.0203992	6
20	0.973333	0.923077	0.909091	0.973333	0.923077	0.909091		0.935167	0.0123364	6
30	0.986667	0.961538	0.969697	0.986667	0.961538	0.969697		0.972634	0.00468083	6
40	1	1	1	1	1	1		1	0	6
