# Supplementary material for: Native American ataxia medicines rescue ataxia-linked mutant potassium channel activity via binding to the voltage sensing domain
Source: Nat Commun. 2023 Jun 6;14:3281. doi: 10.1038/s41467-023-38834-6 (PMC10244465; doi:10.1038/s41467-023-38834-6)
Supplement: Supplementary file 7 — Source Data [file 41467_2023_38834_MOESM7_ESM.zip › Figure_4_KCNA2_Rutin_Dose_Response_-_Gmax.xlsx]

## Sheet: Ctrl
	1	2	3	4	5
File Name
Voltage (mV)							Mean	SEM	n
-80	-0.00470336	-0.0457764	0.106812	-0.00915527	0.125122		0.0344597	0.0341528	5
-70	-0.00468493	-0.0213623	0.0732422	0.0396729	0.0549316		0.0283599	0.0179063	5
-60	-0.0185835	-0.0244141	0.0823975	0.00915527	0.012207		0.0121524	0.0190068	5
-50	-0.0341767	-0.0640869	0.0732422	0.0640869	0		0.0078131	0.0268715	5
-40	-0.0426034	-0.0701904	0.219727	0.473022	0.149536		0.145898	0.0986664	5
-30	-0.00466992	-0.00915527	0.930786	1.89209	1.32446		0.826703	0.373061	5
-20	0.219458	0.344849	1.94397	3.38745	2.6947		1.71809	0.629414	5
-10	0.416335	0.927734	2.6886	4.29993	3.50647		2.36781	0.742112	5
0	0.499383	1.23596	3.40576	4.69971	3.89404		2.74697	0.803049	5
10	0.542561	1.45569	3.70483	4.87061	4.0741		2.92956	0.823065	5
20	0.569004	1.5625	3.85132	4.83398	4.09241		2.98184	0.814128	5
30	0.576911	1.56555	3.82996	4.68445	4.04663		2.9407	0.791614	5
40	0.589106	1.54419	3.78113	4.39758	4.01611		2.86562	0.756221	5
G/Gmax
Voltage (mV)							Mean	SEM	n
-80	-0.00798389	-0.0292398	0.0277338	-0.0018797	0.0305742		0.00384092	0.0112969	5
-70	-0.00795261	-0.0136452	0.0190174	0.00814536	0.0134228		0.00379756	0.00626702	5
-60	-0.0315453	-0.0155945	0.0213946	0.0018797	0.00298285		-0.00417653	0.00900344	5
-50	-0.0580144	-0.0409357	0.0190174	0.0131579	0		-0.013355	0.0153043	5
-40	-0.0723186	-0.0448343	0.0570523	0.0971178	0.0365399		0.0147114	0.0317647	5
-30	-0.00792713	-0.00584795	0.24168	0.388471	0.323639		0.188003	0.0828953	5
-20	0.372528	0.220273	0.504754	0.695489	0.658464		0.490301	0.0887061	5
-10	0.706723	0.592593	0.698098	0.882832	0.856823		0.747414	0.0540212	5
0	0.847696	0.789474	0.884311	0.964912	0.951529		0.887584	0.0326313	5
10	0.920989	0.929825	0.961965	1	0.995526		0.961661	0.016255	5
20	0.965876	0.998051	1	0.992481	1		0.991282	0.00649887	5
30	0.979298	1	0.994453	0.961779	0.988814		0.984869	0.00671019	5
40	1	0.986355	0.981775	0.902882	0.981357		0.970474	0.0172319	5

## Sheet: 0.1 uM
	1	2	3	4	5
File Name
Voltage (mV)							Mean	SEM	n
-80	-0.0183105	0.0457764	0.112915	0.125122			0.0663757	0.0296796	5
-70	-0.0946045	0.0427246	0.0640869	0.0518799			0.0160217	0.0332137	5
-60	-0.00610352	0.012207	0.0488281	0.0823975			0.0343323	0.0175973	5
-50	-0.152588	-0.012207	0.0274658	0.134277			-0.000762939	0.05305	5
-40	0.0335693	0.012207	0.344849	0.527954			0.229645	0.111948	5
-30	0.115967	0.512695	1.43433	1.87683			0.984955	0.362909	5
-20	0.457764	1.40991	2.4353	3.35083			1.91345	0.560414	5
-10	0.616455	2.02026	3.23486	4.21143			2.52075	0.69499	5
0	0.55542	2.36511	3.90015	4.57153			2.84805	0.798611	5
10	0.637817	2.48718	4.13513	4.71191			2.99301	0.819018	5
20	0.689697	2.5177	4.21143	4.59595			3.00369	0.79936	5
30	0.695801	2.49329	4.14734	4.36096			2.92435	0.762094	5
40	0.704956	2.43835	4.06494	4.09546			2.82593	0.720907	5
G/Gmax
Voltage (mV)							Mean	SEM	n
-80	-0.0263158	0.0181818	0.0268116	0.0265544			0.011308	0.0113596	5
-70	-0.135965	0.0169697	0.0152174	0.0110104			-0.0231919	0.033641	5
-60	-0.00877193	0.00484848	0.0115942	0.017487			0.00628945	0.00504941	5
-50	-0.219298	-0.00484848	0.00652174	0.0284974			-0.0472819	0.0516576	5
-40	0.0482456	0.00484848	0.0818841	0.112047			0.0617562	0.0205836	5
-30	0.166667	0.203636	0.34058	0.398316			0.2773	0.0492038	5
-20	0.657895	0.56	0.578261	0.71114			0.626824	0.0315155	5
-10	0.885965	0.802424	0.768116	0.893782			0.837572	0.0277621	5
0	0.798246	0.939394	0.926087	0.970207			0.908483	0.0338896	5
10	0.916667	0.987879	0.981884	1			0.971607	0.0167232	5
20	0.991228	1	1	0.975389			0.991654	0.00519009	5
30	1	0.990303	0.984783	0.925518			0.975151	0.0150626	5
40	1.01316	0.968485	0.965217	0.869171			0.954008	0.0271186	5

## Sheet: 1 uM
	1	2	3	4	5
File Name
Voltage (mV)							Mean	SEM	n
-80	-0.0793457	0.0518799	0.0793457	0.0427246	0.088501		0.0366211	0.0301954	5
-70	-0.0976562	0.0427246	0.0213623	0.0518799	0.0823975		0.0201416	0.031041	5
-60	0.00610352	-0.00305176	-0.0610352	0.0488281	0.0427246		0.00671387	0.0196927	5
-50	-0.0244141	0.012207	-0.0701904	0.0640869	0.0244141		0.0012207	0.0227678	5
-40	-0.106812	0.170898	0.357056	0.497437	0.201416		0.223999	0.101301	5
-30	0.186157	1.28174	1.68457	1.93176	1.26038		1.26892	0.298725	5
-20	0.653076	2.21863	2.6001	3.42102	2.64893		2.30835	0.457555	5
-10	0.698853	2.67639	3.49121	4.25415	3.36304		2.89673	0.603848	5
0	0.750732	2.88086	4.01917	4.67529	3.64075		3.19336	0.676104	5
10	0.778198	2.89917	4.2511	4.73633	3.90625		3.31421	0.701937	5
20	0.820923	2.89307	4.23584	4.64478	3.93066		3.30505	0.685319	5
30	0.827026	2.84729	4.15344	4.44641	3.89404		3.23364	0.659319	5
40	0.72937	2.72522	4.03137	4.1626	3.79639		3.08899	0.641921	5
G/Gmax
Voltage (mV)							Mean	SEM	n
-80	-0.095941	0.0178947	0.0186648	0.00902062	0.0225155		-0.00556906	0.0227008	5
-70	-0.118081	0.0147368	0.00502513	0.0109536	0.0209627		-0.0132806	0.0263279	5
-60	0.00738007	-0.00105263	-0.0143575	0.0103093	0.0108696		0.00262976	0.00475164	5
-50	-0.0295203	0.00421053	-0.0165111	0.0135309	0.00621118		-0.00441576	0.00801862	5
-40	-0.129151	0.0589474	0.0839914	0.105026	0.0512422		0.0340111	0.0418819	5
-30	0.225092	0.442105	0.396267	0.407861	0.320652		0.358396	0.0387832	5
-20	0.789668	0.765263	0.61163	0.722294	0.673913		0.712553	0.0320145	5
-10	0.845018	0.923158	0.821249	0.898196	0.85559		0.868642	0.0184661	5
0	0.907749	0.993684	0.945441	0.987113	0.926242		0.952046	0.0167856	5
10	0.940959	1	1	1	0.993789		0.98695	0.0115603	5
20	0.99262	0.997895	0.996411	0.98067	1		0.993519	0.00343085	5
30	1	0.982105	0.977028	0.938789	0.990683		0.977721	0.0104876	5
40	0.881919	0.94	0.948313	0.878866	0.965839		0.922987	0.017889	5

## Sheet: 3 uM
	1	2	3	4	5
File Name
Voltage (mV)							Mean	SEM	n
-80	-0.0518799	0.0610352	0.0183105	0.10376			0.0328064	0.0296796	5
-70	-0.0427246	0.0213623	-0.10376	0.0732422			-0.01297	0.0343893	5
-60	-0.100708	0.0152588	-0.109863	0.0335693			-0.0404358	0.0336963	5
-50	-0.0701904	0.0183105	-0.143433	0.0549316			-0.0350952	0.039938	5
-40	-0.0427246	0.43335	0.396729	0.561523			0.337219	0.117602	5
-30	0.384521	1.64795	1.75171	2.04163			1.45645	0.328158	5
-20	0.640869	2.4292	2.70996	3.45764			2.30942	0.533995	5
-10	0.817871	2.80457	3.50952	4.33044			2.8656	0.671184	5
0	0.866699	3.00293	3.9917	4.67834			3.13492	0.742899	5
10	0.881958	3.08533	4.19006	4.7699			3.23181	0.767126	5
20	0.909424	3.09143	4.2511	4.62952			3.22037	0.748563	5
30	0.894165	3.05481	4.18396	4.44031			3.14331	0.722571	5
40	0.827026	3.01208	4.02832	4.13208			2.99988	0.6861	5
G/Gmax
Voltage (mV)							Mean	SEM	n
-80	-0.057047	0.0197824	0.00430725	0.021753			-0.00280107	0.016545	5
-70	-0.0469799	0.00692384	-0.0244078	0.0153551			-0.0122772	0.0128677	5
-60	-0.110738	0.0049456	-0.0258435	0.00703775			-0.0311496	0.0246626	5
-50	-0.0771812	0.00593472	-0.0337401	0.0115163			-0.0233676	0.0184011	5
-40	-0.0469799	0.140455	0.0933238	0.117722			0.0761303	0.0376999	5
-30	0.422819	0.534125	0.41206	0.428023			0.449257	0.0254767	5
-20	0.704698	0.787339	0.637473	0.724888			0.7136	0.0276158	5
-10	0.899329	0.909001	0.825556	0.907869			0.885439	0.0179576	5
0	0.95302	0.973294	0.938981	0.980806			0.961525	0.00852779	5
10	0.969799	1	0.985642	1			0.98886	0.00643887	5
20	1	1.00198	1	0.970569			0.993137	0.00674124	5
30	0.983221	0.990109	0.984207	0.930902			0.97211	0.0123608	5
40	0.909396	0.976261	0.947595	0.866283			0.924884	0.0213376	5

## Sheet: 10 uM
	1	2	3	4	5
File Name
Voltage (mV)							Mean	SEM	n
-80		0.0854492		-0.0640869	0.0701904		0.0305176	0.0367987	5
-70		0.0549316		-0.0244141	0.0549316		0.0284831	0.020487	5
-60		0.0732422		-0.0213623	0.0305176		0.0274658	0.0211872	5
-50		0.0793457		0.0335693	-0.00305176		0.0366211	0.0184625	5
-40		0.521851		0.527954	0.15564		0.401815	0.095353	5
-30		1.71204		1.9989	1.26953		1.66016	0.164325	5
-20		2.54211		3.4729	2.58484		2.86662	0.235006	5
-10		2.99072		4.26636	3.31116		3.52275	0.296779	5
0		3.17993		4.67224	3.58887		3.81368	0.344863	5
10		3.22571		4.70886	3.76892		3.90116	0.335575	5
20		3.22266		4.6051	3.95813		3.92863	0.309335	5
30		3.18909		4.40369	3.85437		3.81571	0.272005	5
40		3.1311		4.14429	3.79639		3.69059	0.23023	5
G/Gmax
Voltage (mV)							Mean	SEM	n
-80		0.0264901		-0.0136099	0.0177332		0.0102045	0.00942881	5
-70		0.0170293		-0.00518471	0.0138782		0.00857427	0.00537521	5
-60		0.0227058		-0.00453662	0.0077101		0.00862642	0.00610191	5
-50		0.0245979		0.00712897	-0.00077101		0.0103186	0.00580562	5
-40		0.161779		0.112119	0.0393215		0.104406	0.0275447	5
-30		0.530747		0.424498	0.32074		0.425328	0.0469601	5
-20		0.788079		0.737524	0.653045		0.726216	0.0305105	5
-10		0.927152		0.906027	0.836546		0.889908	0.0212002	5
0		0.985809		0.992223	0.906708		0.96158	0.0213002	5
10		1		1	0.952197		0.984066	0.0123426	5
20		0.999054		0.977965	1		0.99234	0.00557129	5
30		0.988647		0.935191	0.973786		0.965875	0.0123395	5
40		0.970672		0.880104	0.959136		0.936637	0.0220468	5

## Sheet: 30 uM
	1	2	3	4	5
File Name
Voltage (mV)							Mean	SEM	n
-80		0.0732422		-0.0762939	0.0640869		0.0203451	0.0374841	5
-70		0.0152588		-0.119019	0.0549316		-0.016276	0.0407689	5
-60		-0.0244141		-0.128174	0.0183105		-0.0447591	0.0336893	5
-50		0.0335693		-0.0762939	0.0335693		-0.00305176	0.0283666	5
-40		0.491333		0.354004	0.170898		0.338745	0.0718946	5
-30		1.77612		1.71509	1.34583		1.61235	0.104121	5
-20		2.63367		3.06702	2.76489		2.82186	0.0993799	5
-10		3.02429		3.88794	3.45764		3.45662	0.193118	5
0		3.19519		4.22668	3.62854		3.68347	0.231628	5
10		3.18298		4.34875	3.87268		3.80147	0.262129	5
20		3.24402		4.28162	3.93066		3.81877	0.236027	5
30		3.23181		4.04663	3.88184		3.72009	0.192667	5
40		3.20435		3.75977	3.7384		3.5675	0.140732	5
G/Gmax
Voltage (mV)							Mean	SEM	n
-80		0.0225776		-0.0175439	0.0163043		0.0071127	0.00965192	5
-70		0.00470367		-0.0273684	0.0139752		-0.00289653	0.00970201	5
-60		-0.00752587		-0.0294737	0.00465839		-0.0107804	0.00773555	5
-50		0.0103481		-0.0175439	0.00854037		0.000448195	0.00698001	5
-40		0.151458		0.0814035	0.0434783		0.0921133	0.0244987	5
-30		0.547507		0.394386	0.342391		0.428095	0.0476872	5
-20		0.811853		0.705263	0.703416		0.740178	0.027763	5
-10		0.932267		0.894035	0.879658		0.901987	0.0121601	5
0		0.984948		0.97193	0.923137		0.960005	0.0145727	5
10		0.981185		1	0.985248		0.988811	0.0044276	5
20		1		0.984561	1		0.994854	0.00398623	5
30		0.996237		0.930526	0.987578		0.971447	0.0159664	5
40		0.98777		0.864561	0.951087		0.934473	0.0282918	5

## Sheet: 100 uM
	1	2	3	4	5
File Name
Voltage (mV)							Mean	SEM	n
-80		0.0244141		-0.088501	-0.0213623		-0.0284831	0.0253987	5
-70		-0.0213623		-0.143433	0.0579834		-0.0356038	0.0453745	5
-60		-0.0366211		-0.119019	0.00305176		-0.0508626	0.0278475	5
-50		0		-0.137329	0.0183105		-0.0396729	0.0380431	5
-40		0.512695		0.43335	0.210571		0.385539	0.0700488	5
-30		1.81885		1.828	1.25122		1.63269	0.147757	5
-20		2.27966		3.31421	2.61536		2.73641	0.236035	5
-10		2.89612		4.14124	3.50647		3.51461	0.278435	5
0		3.38135		4.53796	3.65295		3.85742	0.270479	5
10		3.5675		4.60815	3.69263		3.9561	0.254086	5
20		3.57361		4.54712	3.86658		3.99577	0.22336	5
30		3.54309		4.29688	3.84216		3.89404	0.169745	5
40		3.43018		4.01001	3.70483		3.71501	0.129715	5
G/Gmax
Voltage (mV)							Mean	SEM	n
-80		0.00684346		-0.0192053	-0.00552486		-0.00596223	0.00582714	5
-70		-0.00598802		-0.0311258	0.0149961		-0.0073726	0.0103271	5
-60		-0.0102652		-0.0258278	0.000789266		-0.0117679	0.00598015	5
-50		0		-0.0298013	0.0047356		-0.00835524	0.00837326	5
-40		0.143713		0.0940397	0.0544594		0.0974039	0.0200001	5
-30		0.509837		0.396689	0.323599		0.410042	0.0419641	5
-20		0.639008		0.719205	0.676401		0.678205	0.0179463	5
-10		0.811805		0.898675	0.906867		0.872449	0.0235587	5
0		0.947819		0.984768	0.944751		0.959113	0.00995996	5
10		1		1	0.955012		0.985004	0.0116159	5
20		1.00171		0.986755	1		0.996155	0.00366077	5
30		0.993157		0.93245	0.993686		0.973098	0.0157431	5
40		0.961506		0.870199	0.958169		0.929958	0.0231566	5
