# Supplementary material for: Native American ataxia medicines rescue ataxia-linked mutant potassium channel activity via binding to the voltage sensing domain
Source: Nat Commun. 2023 Jun 6;14:3281. doi: 10.1038/s41467-023-38834-6 (PMC10244465; doi:10.1038/s41467-023-38834-6)
Supplement: Supplementary file 7 — Source Data [file 41467_2023_38834_MOESM7_ESM.zip › Figure_3_KCNA1_1_in_50_Cramp_Bark.xlsx]

## Sheet: Ctrl
	1	2	3	4	5
File Name
Voltage (mV)							Mean	SEM	n
-120	0.0244141	-0.00610352	0.0152588	-0.0396729	-0.00915527		-0.00305176	0.0111295	5
-110	0.0244141	-0.00610352	0.0183105	-0.0335693	-0.00305176		0	0.0102586	5
-100	0.0305176	-0.00610352	0.0244141	0	0		0.00976562	0.00737491	5
-90	0.0366211	-0.00305176	0.0335693	0.012207	0.00305176		0.0164795	0.00799304	5
-80	0.0396729	0	0.0427246	0.0183105	0.00305176		0.020752	0.00891824	5
-70	0.0518799	0	0.0457764	0.0183105	0.00305176		0.0238037	0.0107203	5
-60	0.0579834	0	0.0610352	0.0213623	0.00610352		0.0292969	0.0128246	5
-50	0.0946045	0.00610352	0.0732422	0.0213623	0.00915527		0.0408936	0.0180699	5
-40	0.167847	0.0305176	0.128174	0.0213623	0.012207		0.0720215	0.0317823	5
-30	0.247192	0.12207	0.231934	0.0244141	0.0762939		0.140381	0.0434058	5
-20	0.296021	0.27771	0.350952	0.0976562	0.219727		0.248413	0.0431217	5
-10	0.305176	0.344849	0.45166	0.158691	0.332642		0.318604	0.0470862	5
0	0.311279	0.372314	0.518799	0.20752	0.415039		0.36499	0.0519122	5
10	0.314331	0.38147	0.564575	0.268555	0.457764		0.397339	0.0526054	5
20	0.317383	0.384521	0.588989	0.283813	0.482178		0.411377	0.0558513	5
30	0.320435	0.396729	0.598145	0.289917	0.488281		0.418701	0.0564649	5
40	0.323486	0.402832	0.601196	0.302124	0.494385		0.424805	0.0555671	5
G/Gmax
Voltage (mV)							Mean	SEM	n
-120	0.0754717	-0.0151515	0.0253807	-0.131313	-0.0185185		-0.0128262	0.0341564	5
-110	0.0754717	-0.0151515	0.0304569	-0.111111	-0.00617284		-0.00530138	0.0309002	5
-100	0.0943396	-0.0151515	0.0406091	0	0		0.0239594	0.0198851	5
-90	0.113208	-0.00757576	0.0558376	0.040404	0.00617284		0.0416092	0.0212192	5
-80	0.122642	0	0.071066	0.0606061	0.00617284		0.0520973	0.0226184	5
-70	0.160377	0	0.0761421	0.0606061	0.00617284		0.0606597	0.0290101	5
-60	0.179245	0	0.101523	0.0707071	0.0123457		0.0727642	0.032492	5
-50	0.292453	0.0151515	0.121827	0.0707071	0.0185185		0.103731	0.0510595	5
-40	0.518868	0.0757576	0.213198	0.0707071	0.0246914		0.180644	0.0902396	5
-30	0.764151	0.30303	0.385787	0.0808081	0.154321		0.337619	0.119373	5
-20	0.915094	0.689394	0.583756	0.323232	0.444444		0.591184	0.101968	5
-10	0.943396	0.856061	0.751269	0.525253	0.67284		0.749764	0.0724974	5
0	0.962264	0.924242	0.862944	0.686869	0.839506		0.855165	0.0473663	5
10	0.971698	0.94697	0.939086	0.888889	0.925926		0.934514	0.0136274	5
20	0.981132	0.954545	0.979695	0.939394	0.975309		0.966015	0.00819232	5
30	0.990566	0.984848	0.994924	0.959596	0.987654		0.983518	0.00620851	5
40	1	1	1	1	1		1	0	5

## Sheet: 1 in 50 Cramp Bark
	1	2	3	4	5
File Name
Voltage (mV)							Mean	SEM	n
-120	0.0183105	-0.0244141	0.0366211	0.0152588	-0.0305176		0.00305176	0.0130192	5
-110	0.0183105	-0.012207	0.0518799	0.0183105	-0.0183105		0.0115967	0.0125975	5
-100	0.0183105	-0.00915527	0.0610352	0.0244141	-0.0152588		0.0158691	0.0136274	5
-90	0.0244141	0.012207	0.0671387	0.0305176	0		0.0268555	0.0113532	5
-80	0.0244141	0.0183105	0.0732422	0.0335693	0.0244141		0.03479	0.00991704	5
-70	0.0305176	0.0335693	0.0762939	0.0457764	0.0396729		0.045166	0.00821144	5
-60	0.0335693	0.0366211	0.0915527	0.0457764	0.0549316		0.0524902	0.0104564	5
-50	0.0335693	0.0518799	0.241089	0.0518799	0.0579834		0.0872803	0.0386695	5
-40	0.0854492	0.143433	0.350952	0.119019	0.161743		0.172119	0.046499	5
-30	0.17395	0.241089	0.546265	0.219727	0.22583		0.281372	0.0671622	5
-20	0.20752	0.244141	0.610352	0.22583	0.363159		0.3302	0.0751402	5
-10	0.20752	0.259399	0.671387	0.253296	0.466919		0.371704	0.0873112	5
0	0.22583	0.283813	0.686646	0.265503	0.497437		0.391846	0.087536	5
10	0.241089	0.289917	0.689697	0.268555	0.506592		0.39917	0.0865828	5
20	0.250244	0.289917	0.689697	0.268555	0.546265		0.408936	0.0885273	5
30	0.253296	0.289917	0.692749	0.308228	0.546265		0.418091	0.0858841	5
40	0.268555	0.311279	0.692749	0.323486	0.549316		0.429077	0.0820894	5
G/Gmax
Voltage (mV)							Mean	SEM	n
-120	0.0681818	-0.0784314	0.0528634	0.0471698	-0.0555556		0.00684563	0.0305548	5
-110	0.0681818	-0.0392157	0.0748899	0.0566038	-0.0333333		0.0254253	0.0253752	5
-100	0.0681818	-0.0294118	0.0881057	0.0754717	-0.0277778		0.0349139	0.0261238	5
-90	0.0909091	0.0392157	0.0969163	0.0943396	0		0.0642761	0.0192847	5
-80	0.0909091	0.0588235	0.105727	0.103774	0.0444444		0.0807355	0.0123612	5
-70	0.113636	0.107843	0.110132	0.141509	0.0722222		0.109069	0.0110308	5
-60	0.125	0.117647	0.132159	0.141509	0.1		0.123263	0.00702776	5
-50	0.125	0.166667	0.348018	0.160377	0.105556		0.181123	0.0432166	5
-40	0.318182	0.460784	0.506608	0.367925	0.294444		0.389589	0.0408552	5
-30	0.647727	0.77451	0.788546	0.679245	0.411111		0.660228	0.0678613	5
-20	0.772727	0.784314	0.881057	0.698113	0.661111		0.759465	0.0380891	5
-10	0.772727	0.833333	0.969163	0.783019	0.85		0.841648	0.0350617	5
0	0.840909	0.911765	0.991189	0.820755	0.905556		0.894035	0.0300653	5
10	0.897727	0.931373	0.995595	0.830189	0.922222		0.915421	0.0267452	5
20	0.931818	0.931373	0.995595	0.830189	0.994444		0.936684	0.0301661	5
30	0.943182	0.931373	1	0.95283	0.994444		0.964366	0.0138653	5
40	1	1	1	1	1		1	0	5
