# Supplementary material for: Native American ataxia medicines rescue ataxia-linked mutant potassium channel activity via binding to the voltage sensing domain
Source: Nat Commun. 2023 Jun 6;14:3281. doi: 10.1038/s41467-023-38834-6 (PMC10244465; doi:10.1038/s41467-023-38834-6)
Supplement: Supplementary file 7 — Source Data [file 41467_2023_38834_MOESM7_ESM.zip › kv11_3M_2_gala_popc_waters_ions_final.pdb]

CRYST1   97.226   97.226  100.377  90.00  90.00  90.00 P 1           1
ATOM      1  N   TYR P  95     -17.907  -9.285 -24.450  1.00  0.00      PROA  
ATOM      2  HT1 TYR P  95     -18.935  -9.293 -24.606  1.00  0.00      PROA  
ATOM      3  HT2 TYR P  95     -17.428 -10.126 -24.830  1.00  0.00      PROA  
ATOM      4  HT3 TYR P  95     -17.408  -8.551 -24.991  1.00  0.00      PROA  
ATOM      5  CA  TYR P  95     -17.574  -9.302 -22.927  1.00  0.00      PROA  
ATOM      6  HA  TYR P  95     -18.077  -8.461 -22.474  1.00  0.00      PROA  
ATOM      7  CB  TYR P  95     -18.137 -10.613 -22.280  1.00  0.00      PROA  
ATOM      8  HB1 TYR P  95     -17.382 -11.416 -22.144  1.00  0.00      PROA  
ATOM      9  HB2 TYR P  95     -18.919 -11.049 -22.939  1.00  0.00      PROA  
ATOM     10  CG  TYR P  95     -18.724 -10.122 -20.970  1.00  0.00      PROA  
ATOM     11  CD1 TYR P  95     -18.033 -10.113 -19.701  1.00  0.00      PROA  
ATOM     12  HD1 TYR P  95     -17.003 -10.427 -19.611  1.00  0.00      PROA  
ATOM     13  CE1 TYR P  95     -18.778  -9.835 -18.543  1.00  0.00      PROA  
ATOM     14  HE1 TYR P  95     -18.252  -9.958 -17.608  1.00  0.00      PROA  
ATOM     15  CZ  TYR P  95     -20.148  -9.529 -18.585  1.00  0.00      PROA  
ATOM     16  OH  TYR P  95     -20.847  -9.244 -17.344  1.00  0.00      PROA  
ATOM     17  HH  TYR P  95     -21.793  -9.349 -17.465  1.00  0.00      PROA  
ATOM     18  CD2 TYR P  95     -20.112  -9.705 -20.989  1.00  0.00      PROA  
ATOM     19  HD2 TYR P  95     -20.728  -9.880 -21.858  1.00  0.00      PROA  
ATOM     20  CE2 TYR P  95     -20.818  -9.507 -19.801  1.00  0.00      PROA  
ATOM     21  HE2 TYR P  95     -21.868  -9.258 -19.788  1.00  0.00      PROA  
ATOM     22  C   TYR P  95     -16.078  -9.103 -22.633  1.00  0.00      PROA  
ATOM     23  O   TYR P  95     -15.768  -8.059 -22.090  1.00  0.00      PROA  
ATOM     24  N   GLN P  96     -15.301 -10.135 -22.848  1.00  0.00      PROA  
ATOM     25  HN  GLN P  96     -15.648 -10.950 -23.306  1.00  0.00      PROA  
ATOM     26  CA  GLN P  96     -13.917 -10.252 -22.218  1.00  0.00      PROA  
ATOM     27  HA  GLN P  96     -14.014 -10.249 -21.143  1.00  0.00      PROA  
ATOM     28  CB  GLN P  96     -13.188 -11.586 -22.600  1.00  0.00      PROA  
ATOM     29  HB1 GLN P  96     -12.128 -11.669 -22.278  1.00  0.00      PROA  
ATOM     30  HB2 GLN P  96     -13.172 -11.609 -23.710  1.00  0.00      PROA  
ATOM     31  CG  GLN P  96     -13.744 -12.916 -21.942  1.00  0.00      PROA  
ATOM     32  HG1 GLN P  96     -13.009 -13.749 -21.963  1.00  0.00      PROA  
ATOM     33  HG2 GLN P  96     -14.586 -13.290 -22.563  1.00  0.00      PROA  
ATOM     34  CD  GLN P  96     -14.278 -12.723 -20.505  1.00  0.00      PROA  
ATOM     35  OE1 GLN P  96     -15.526 -12.567 -20.269  1.00  0.00      PROA  
ATOM     36  NE2 GLN P  96     -13.407 -12.672 -19.530  1.00  0.00      PROA  
ATOM     37 HE21 GLN P  96     -13.682 -12.385 -18.612  1.00  0.00      PROA  
ATOM     38 HE22 GLN P  96     -12.467 -12.993 -19.647  1.00  0.00      PROA  
ATOM     39  C   GLN P  96     -12.994  -9.187 -22.659  1.00  0.00      PROA  
ATOM     40  O   GLN P  96     -12.446  -8.441 -21.861  1.00  0.00      PROA  
ATOM     41  N   ARG P  97     -12.892  -9.031 -24.058  1.00  0.00      PROA  
ATOM     42  HN  ARG P  97     -13.452  -9.644 -24.610  1.00  0.00      PROA  
ATOM     43  CA  ARG P  97     -12.157  -7.915 -24.632  1.00  0.00      PROA  
ATOM     44  HA  ARG P  97     -11.158  -7.916 -24.223  1.00  0.00      PROA  
ATOM     45  CB  ARG P  97     -12.265  -8.080 -26.196  1.00  0.00      PROA  
ATOM     46  HB1 ARG P  97     -11.662  -7.259 -26.639  1.00  0.00      PROA  
ATOM     47  HB2 ARG P  97     -13.308  -7.900 -26.532  1.00  0.00      PROA  
ATOM     48  CG  ARG P  97     -11.858  -9.403 -26.777  1.00  0.00      PROA  
ATOM     49  HG1 ARG P  97     -11.719  -9.348 -27.878  1.00  0.00      PROA  
ATOM     50  HG2 ARG P  97     -12.656 -10.163 -26.633  1.00  0.00      PROA  
ATOM     51  CD  ARG P  97     -10.592 -10.004 -26.140  1.00  0.00      PROA  
ATOM     52  HD1 ARG P  97     -10.446 -11.052 -26.480  1.00  0.00      PROA  
ATOM     53  HD2 ARG P  97     -10.666 -10.009 -25.031  1.00  0.00      PROA  
ATOM     54  NE  ARG P  97      -9.385  -9.173 -26.508  1.00  0.00      PROA  
ATOM     55  HE  ARG P  97      -9.488  -8.617 -27.333  1.00  0.00      PROA  
ATOM     56  CZ  ARG P  97      -8.120  -9.462 -26.357  1.00  0.00      PROA  
ATOM     57  NH1 ARG P  97      -7.637 -10.495 -25.685  1.00  0.00      PROA  
ATOM     58 HH11 ARG P  97      -8.255 -10.707 -24.927  1.00  0.00      PROA  
ATOM     59 HH12 ARG P  97      -6.643 -10.599 -25.725  1.00  0.00      PROA  
ATOM     60  NH2 ARG P  97      -7.256  -9.071 -27.296  1.00  0.00      PROA  
ATOM     61 HH21 ARG P  97      -6.316  -9.361 -27.116  1.00  0.00      PROA  
ATOM     62 HH22 ARG P  97      -7.344  -8.319 -27.949  1.00  0.00      PROA  
ATOM     63  C   ARG P  97     -12.696  -6.549 -24.169  1.00  0.00      PROA  
ATOM     64  O   ARG P  97     -12.018  -5.585 -23.955  1.00  0.00      PROA  
ATOM     65  N   GLN P  98     -14.046  -6.469 -24.039  1.00  0.00      PROA  
ATOM     66  HN  GLN P  98     -14.630  -7.259 -24.208  1.00  0.00      PROA  
ATOM     67  CA  GLN P  98     -14.626  -5.185 -23.647  1.00  0.00      PROA  
ATOM     68  HA  GLN P  98     -14.224  -4.402 -24.274  1.00  0.00      PROA  
ATOM     69  CB  GLN P  98     -16.229  -5.181 -23.841  1.00  0.00      PROA  
ATOM     70  HB1 GLN P  98     -16.547  -4.279 -23.275  1.00  0.00      PROA  
ATOM     71  HB2 GLN P  98     -16.538  -6.079 -23.265  1.00  0.00      PROA  
ATOM     72  CG  GLN P  98     -16.760  -5.105 -25.311  1.00  0.00      PROA  
ATOM     73  HG1 GLN P  98     -16.326  -4.177 -25.740  1.00  0.00      PROA  
ATOM     74  HG2 GLN P  98     -17.863  -4.983 -25.261  1.00  0.00      PROA  
ATOM     75  CD  GLN P  98     -16.260  -6.256 -26.225  1.00  0.00      PROA  
ATOM     76  OE1 GLN P  98     -16.303  -7.372 -25.738  1.00  0.00      PROA  
ATOM     77  NE2 GLN P  98     -15.880  -5.986 -27.485  1.00  0.00      PROA  
ATOM     78 HE21 GLN P  98     -15.316  -6.715 -27.872  1.00  0.00      PROA  
ATOM     79 HE22 GLN P  98     -15.815  -5.020 -27.736  1.00  0.00      PROA  
ATOM     80  C   GLN P  98     -14.282  -4.728 -22.278  1.00  0.00      PROA  
ATOM     81  O   GLN P  98     -14.551  -3.590 -21.956  1.00  0.00      PROA  
ATOM     82  N   VAL P  99     -13.735  -5.571 -21.391  1.00  0.00      PROA  
ATOM     83  HN  VAL P  99     -13.697  -6.541 -21.616  1.00  0.00      PROA  
ATOM     84  CA  VAL P  99     -13.210  -5.126 -20.088  1.00  0.00      PROA  
ATOM     85  HA  VAL P  99     -13.530  -4.108 -19.922  1.00  0.00      PROA  
ATOM     86  CB  VAL P  99     -13.793  -5.987 -18.947  1.00  0.00      PROA  
ATOM     87  HB  VAL P  99     -14.877  -5.742 -18.929  1.00  0.00      PROA  
ATOM     88  CG1 VAL P  99     -13.683  -7.473 -19.295  1.00  0.00      PROA  
ATOM     89 HG11 VAL P  99     -12.596  -7.694 -19.367  1.00  0.00      PROA  
ATOM     90 HG12 VAL P  99     -14.184  -7.629 -20.274  1.00  0.00      PROA  
ATOM     91 HG13 VAL P  99     -14.143  -8.166 -18.559  1.00  0.00      PROA  
ATOM     92  CG2 VAL P  99     -13.082  -5.761 -17.579  1.00  0.00      PROA  
ATOM     93 HG21 VAL P  99     -11.994  -5.985 -17.617  1.00  0.00      PROA  
ATOM     94 HG22 VAL P  99     -13.480  -6.531 -16.884  1.00  0.00      PROA  
ATOM     95 HG23 VAL P  99     -13.176  -4.718 -17.209  1.00  0.00      PROA  
ATOM     96  C   VAL P  99     -11.661  -4.950 -20.059  1.00  0.00      PROA  
ATOM     97  O   VAL P  99     -11.155  -4.024 -19.455  1.00  0.00      PROA  
ATOM     98  N   TRP P 100     -10.909  -5.825 -20.746  1.00  0.00      PROA  
ATOM     99  HN  TRP P 100     -11.463  -6.448 -21.293  1.00  0.00      PROA  
ATOM    100  CA  TRP P 100      -9.463  -5.823 -20.789  1.00  0.00      PROA  
ATOM    101  HA  TRP P 100      -9.099  -5.704 -19.779  1.00  0.00      PROA  
ATOM    102  CB  TRP P 100      -8.987  -7.187 -21.343  1.00  0.00      PROA  
ATOM    103  HB1 TRP P 100      -9.441  -7.244 -22.356  1.00  0.00      PROA  
ATOM    104  HB2 TRP P 100      -9.377  -8.053 -20.768  1.00  0.00      PROA  
ATOM    105  CG  TRP P 100      -7.552  -7.471 -21.496  1.00  0.00      PROA  
ATOM    106  CD1 TRP P 100      -6.936  -7.679 -22.756  1.00  0.00      PROA  
ATOM    107  HD1 TRP P 100      -7.576  -7.451 -23.596  1.00  0.00      PROA  
ATOM    108  NE1 TRP P 100      -5.627  -7.944 -22.583  1.00  0.00      PROA  
ATOM    109  HE1 TRP P 100      -4.930  -7.725 -23.231  1.00  0.00      PROA  
ATOM    110  CE2 TRP P 100      -5.327  -7.996 -21.225  1.00  0.00      PROA  
ATOM    111  CD2 TRP P 100      -6.532  -7.704 -20.515  1.00  0.00      PROA  
ATOM    112  CE3 TRP P 100      -6.378  -7.546 -19.159  1.00  0.00      PROA  
ATOM    113  HE3 TRP P 100      -7.178  -7.320 -18.468  1.00  0.00      PROA  
ATOM    114  CZ3 TRP P 100      -5.120  -7.753 -18.512  1.00  0.00      PROA  
ATOM    115  HZ3 TRP P 100      -5.089  -7.667 -17.436  1.00  0.00      PROA  
ATOM    116  CZ2 TRP P 100      -4.170  -8.254 -20.642  1.00  0.00      PROA  
ATOM    117  HZ2 TRP P 100      -3.277  -8.517 -21.190  1.00  0.00      PROA  
ATOM    118  CH2 TRP P 100      -4.078  -8.218 -19.254  1.00  0.00      PROA  
ATOM    119  HH2 TRP P 100      -3.177  -8.540 -18.753  1.00  0.00      PROA  
ATOM    120  C   TRP P 100      -8.826  -4.683 -21.553  1.00  0.00      PROA  
ATOM    121  O   TRP P 100      -7.875  -4.038 -21.049  1.00  0.00      PROA  
ATOM    122  N   LEU P 101      -9.511  -4.332 -22.624  1.00  0.00      PROA  
ATOM    123  HN  LEU P 101     -10.276  -4.872 -22.967  1.00  0.00      PROA  
ATOM    124  CA  LEU P 101      -8.996  -3.296 -23.491  1.00  0.00      PROA  
ATOM    125  HA  LEU P 101      -7.933  -3.379 -23.661  1.00  0.00      PROA  
ATOM    126  CB  LEU P 101      -9.731  -3.377 -24.871  1.00  0.00      PROA  
ATOM    127  HB1 LEU P 101      -9.265  -2.530 -25.417  1.00  0.00      PROA  
ATOM    128  HB2 LEU P 101     -10.779  -3.091 -24.636  1.00  0.00      PROA  
ATOM    129  CG  LEU P 101      -9.565  -4.588 -25.716  1.00  0.00      PROA  
ATOM    130  HG  LEU P 101      -9.618  -5.555 -25.172  1.00  0.00      PROA  
ATOM    131  CD1 LEU P 101     -10.728  -4.533 -26.822  1.00  0.00      PROA  
ATOM    132 HD11 LEU P 101     -10.524  -5.334 -27.563  1.00  0.00      PROA  
ATOM    133 HD12 LEU P 101     -10.634  -3.492 -27.200  1.00  0.00      PROA  
ATOM    134 HD13 LEU P 101     -11.745  -4.587 -26.378  1.00  0.00      PROA  
ATOM    135  CD2 LEU P 101      -8.183  -4.493 -26.433  1.00  0.00      PROA  
ATOM    136 HD21 LEU P 101      -7.979  -5.468 -26.925  1.00  0.00      PROA  
ATOM    137 HD22 LEU P 101      -7.446  -4.438 -25.603  1.00  0.00      PROA  
ATOM    138 HD23 LEU P 101      -8.081  -3.680 -27.184  1.00  0.00      PROA  
ATOM    139  C   LEU P 101      -9.082  -1.867 -22.914  1.00  0.00      PROA  
ATOM    140  O   LEU P 101      -8.315  -0.941 -23.277  1.00  0.00      PROA  
ATOM    141  N   LEU P 102      -9.965  -1.689 -21.969  1.00  0.00      PROA  
ATOM    142  HN  LEU P 102     -10.716  -2.319 -21.790  1.00  0.00      PROA  
ATOM    143  CA  LEU P 102     -10.022  -0.535 -21.125  1.00  0.00      PROA  
ATOM    144  HA  LEU P 102     -10.249   0.335 -21.723  1.00  0.00      PROA  
ATOM    145  CB  LEU P 102     -11.297  -0.707 -20.225  1.00  0.00      PROA  
ATOM    146  HB1 LEU P 102     -11.167   0.127 -19.503  1.00  0.00      PROA  
ATOM    147  HB2 LEU P 102     -11.190  -1.688 -19.713  1.00  0.00      PROA  
ATOM    148  CG  LEU P 102     -12.677  -0.801 -20.871  1.00  0.00      PROA  
ATOM    149  HG  LEU P 102     -12.651  -1.690 -21.536  1.00  0.00      PROA  
ATOM    150  CD1 LEU P 102     -13.604  -1.006 -19.626  1.00  0.00      PROA  
ATOM    151 HD11 LEU P 102     -14.596  -1.432 -19.890  1.00  0.00      PROA  
ATOM    152 HD12 LEU P 102     -13.687  -0.118 -18.964  1.00  0.00      PROA  
ATOM    153 HD13 LEU P 102     -13.164  -1.828 -19.022  1.00  0.00      PROA  
ATOM    154  CD2 LEU P 102     -12.904   0.481 -21.675  1.00  0.00      PROA  
ATOM    155 HD21 LEU P 102     -13.935   0.388 -22.077  1.00  0.00      PROA  
ATOM    156 HD22 LEU P 102     -12.147   0.602 -22.480  1.00  0.00      PROA  
ATOM    157 HD23 LEU P 102     -12.811   1.392 -21.047  1.00  0.00      PROA  
ATOM    158  C   LEU P 102      -8.787  -0.218 -20.328  1.00  0.00      PROA  
ATOM    159  O   LEU P 102      -8.388   0.941 -20.301  1.00  0.00      PROA  
ATOM    160  N   PHE P 103      -8.083  -1.179 -19.713  1.00  0.00      PROA  
ATOM    161  HN  PHE P 103      -8.450  -2.104 -19.650  1.00  0.00      PROA  
ATOM    162  CA  PHE P 103      -6.816  -0.976 -19.012  1.00  0.00      PROA  
ATOM    163  HA  PHE P 103      -6.761   0.006 -18.564  1.00  0.00      PROA  
ATOM    164  CB  PHE P 103      -6.605  -2.119 -17.909  1.00  0.00      PROA  
ATOM    165  HB1 PHE P 103      -5.714  -2.112 -17.245  1.00  0.00      PROA  
ATOM    166  HB2 PHE P 103      -6.478  -3.087 -18.440  1.00  0.00      PROA  
ATOM    167  CG  PHE P 103      -7.753  -2.277 -17.012  1.00  0.00      PROA  
ATOM    168  CD1 PHE P 103      -7.848  -1.610 -15.752  1.00  0.00      PROA  
ATOM    169  HD1 PHE P 103      -7.075  -0.931 -15.424  1.00  0.00      PROA  
ATOM    170  CE1 PHE P 103      -8.906  -1.803 -14.828  1.00  0.00      PROA  
ATOM    171  HE1 PHE P 103      -8.973  -1.236 -13.911  1.00  0.00      PROA  
ATOM    172  CZ  PHE P 103      -9.947  -2.610 -15.276  1.00  0.00      PROA  
ATOM    173  HZ  PHE P 103     -10.803  -2.664 -14.620  1.00  0.00      PROA  
ATOM    174  CD2 PHE P 103      -8.837  -3.118 -17.344  1.00  0.00      PROA  
ATOM    175  HD2 PHE P 103      -8.940  -3.574 -18.317  1.00  0.00      PROA  
ATOM    176  CE2 PHE P 103      -9.851  -3.346 -16.476  1.00  0.00      PROA  
ATOM    177  HE2 PHE P 103     -10.643  -4.032 -16.738  1.00  0.00      PROA  
ATOM    178  C   PHE P 103      -5.649  -1.048 -20.068  1.00  0.00      PROA  
ATOM    179  O   PHE P 103      -4.558  -0.455 -19.855  1.00  0.00      PROA  
ATOM    180  N   GLU P 104      -5.877  -1.762 -21.167  1.00  0.00      PROA  
ATOM    181  HN  GLU P 104      -6.767  -2.188 -21.307  1.00  0.00      PROA  
ATOM    182  CA  GLU P 104      -4.828  -1.950 -22.146  1.00  0.00      PROA  
ATOM    183  HA  GLU P 104      -3.951  -2.111 -21.536  1.00  0.00      PROA  
ATOM    184  CB  GLU P 104      -5.066  -3.204 -23.013  1.00  0.00      PROA  
ATOM    185  HB1 GLU P 104      -4.378  -3.196 -23.886  1.00  0.00      PROA  
ATOM    186  HB2 GLU P 104      -6.051  -3.152 -23.525  1.00  0.00      PROA  
ATOM    187  CG  GLU P 104      -4.776  -4.589 -22.400  1.00  0.00      PROA  
ATOM    188  HG1 GLU P 104      -4.936  -5.295 -23.243  1.00  0.00      PROA  
ATOM    189  HG2 GLU P 104      -5.258  -4.834 -21.429  1.00  0.00      PROA  
ATOM    190  CD  GLU P 104      -3.234  -4.637 -22.185  1.00  0.00      PROA  
ATOM    191  OE1 GLU P 104      -2.462  -5.154 -23.061  1.00  0.00      PROA  
ATOM    192  OE2 GLU P 104      -2.796  -4.240 -21.092  1.00  0.00      PROA  
ATOM    193  C   GLU P 104      -4.430  -0.786 -23.081  1.00  0.00      PROA  
ATOM    194  O   GLU P 104      -3.353  -0.577 -23.532  1.00  0.00      PROA  
ATOM    195  N   TYR P 105      -5.452  -0.057 -23.466  1.00  0.00      PROA  
ATOM    196  HN  TYR P 105      -6.343  -0.430 -23.221  1.00  0.00      PROA  
ATOM    197  CA  TYR P 105      -5.424   1.116 -24.324  1.00  0.00      PROA  
ATOM    198  HA  TYR P 105      -4.407   1.361 -24.596  1.00  0.00      PROA  
ATOM    199  CB  TYR P 105      -6.237   0.936 -25.622  1.00  0.00      PROA  
ATOM    200  HB1 TYR P 105      -6.452   1.846 -26.222  1.00  0.00      PROA  
ATOM    201  HB2 TYR P 105      -7.205   0.561 -25.227  1.00  0.00      PROA  
ATOM    202  CG  TYR P 105      -5.591  -0.141 -26.421  1.00  0.00      PROA  
ATOM    203  CD1 TYR P 105      -6.271  -1.327 -26.772  1.00  0.00      PROA  
ATOM    204  HD1 TYR P 105      -7.250  -1.542 -26.369  1.00  0.00      PROA  
ATOM    205  CE1 TYR P 105      -5.562  -2.250 -27.592  1.00  0.00      PROA  
ATOM    206  HE1 TYR P 105      -6.111  -3.150 -27.828  1.00  0.00      PROA  
ATOM    207  CZ  TYR P 105      -4.329  -1.954 -28.147  1.00  0.00      PROA  
ATOM    208  OH  TYR P 105      -3.725  -2.771 -29.141  1.00  0.00      PROA  
ATOM    209  HH  TYR P 105      -2.876  -2.365 -29.332  1.00  0.00      PROA  
ATOM    210  CD2 TYR P 105      -4.317   0.107 -26.914  1.00  0.00      PROA  
ATOM    211  HD2 TYR P 105      -3.712   0.962 -26.651  1.00  0.00      PROA  
ATOM    212  CE2 TYR P 105      -3.688  -0.778 -27.752  1.00  0.00      PROA  
ATOM    213  HE2 TYR P 105      -2.728  -0.468 -28.137  1.00  0.00      PROA  
ATOM    214  C   TYR P 105      -6.045   2.207 -23.426  1.00  0.00      PROA  
ATOM    215  O   TYR P 105      -7.239   2.386 -23.354  1.00  0.00      PROA  
ATOM    216  N   PRO P 106      -5.226   2.960 -22.665  1.00  0.00      PROA  
ATOM    217  CD  PRO P 106      -3.766   2.914 -22.740  1.00  0.00      PROA  
ATOM    218  HD1 PRO P 106      -3.507   3.221 -23.776  1.00  0.00      PROA  
ATOM    219  HD2 PRO P 106      -3.450   1.877 -22.497  1.00  0.00      PROA  
ATOM    220  CA  PRO P 106      -5.627   4.086 -21.794  1.00  0.00      PROA  
ATOM    221  HA  PRO P 106      -6.569   3.845 -21.324  1.00  0.00      PROA  
ATOM    222  CB  PRO P 106      -4.397   4.198 -20.869  1.00  0.00      PROA  
ATOM    223  HB1 PRO P 106      -4.414   3.287 -20.235  1.00  0.00      PROA  
ATOM    224  HB2 PRO P 106      -4.475   5.107 -20.235  1.00  0.00      PROA  
ATOM    225  CG  PRO P 106      -3.215   3.908 -21.768  1.00  0.00      PROA  
ATOM    226  HG1 PRO P 106      -2.929   4.883 -22.217  1.00  0.00      PROA  
ATOM    227  HG2 PRO P 106      -2.319   3.556 -21.213  1.00  0.00      PROA  
ATOM    228  C   PRO P 106      -6.049   5.296 -22.522  1.00  0.00      PROA  
ATOM    229  O   PRO P 106      -6.740   6.113 -21.901  1.00  0.00      PROA  
ATOM    230  N   GLU P 107      -5.683   5.467 -23.811  1.00  0.00      PROA  
ATOM    231  HN  GLU P 107      -5.201   4.737 -24.288  1.00  0.00      PROA  
ATOM    232  CA  GLU P 107      -5.946   6.711 -24.530  1.00  0.00      PROA  
ATOM    233  HA  GLU P 107      -6.179   7.535 -23.871  1.00  0.00      PROA  
ATOM    234  CB  GLU P 107      -4.768   7.286 -25.315  1.00  0.00      PROA  
ATOM    235  HB1 GLU P 107      -5.046   8.135 -25.976  1.00  0.00      PROA  
ATOM    236  HB2 GLU P 107      -4.550   6.486 -26.055  1.00  0.00      PROA  
ATOM    237  CG  GLU P 107      -3.597   7.796 -24.409  1.00  0.00      PROA  
ATOM    238  HG1 GLU P 107      -3.178   6.966 -23.801  1.00  0.00      PROA  
ATOM    239  HG2 GLU P 107      -4.023   8.540 -23.702  1.00  0.00      PROA  
ATOM    240  CD  GLU P 107      -2.523   8.477 -25.275  1.00  0.00      PROA  
ATOM    241  OE1 GLU P 107      -2.346   9.676 -25.030  1.00  0.00      PROA  
ATOM    242  OE2 GLU P 107      -1.827   7.800 -26.082  1.00  0.00      PROA  
ATOM    243  C   GLU P 107      -7.219   6.657 -25.463  1.00  0.00      PROA  
ATOM    244  O   GLU P 107      -7.483   7.579 -26.186  1.00  0.00      PROA  
ATOM    245  N   SER P 108      -7.961   5.548 -25.428  1.00  0.00      PROA  
ATOM    246  HN  SER P 108      -7.680   4.823 -24.804  1.00  0.00      PROA  
ATOM    247  CA  SER P 108      -9.190   5.484 -26.219  1.00  0.00      PROA  
ATOM    248  HA  SER P 108      -9.628   6.468 -26.301  1.00  0.00      PROA  
ATOM    249  CB  SER P 108      -9.014   4.891 -27.628  1.00  0.00      PROA  
ATOM    250  HB1 SER P 108      -8.584   3.887 -27.425  1.00  0.00      PROA  
ATOM    251  HB2 SER P 108      -8.254   5.428 -28.234  1.00  0.00      PROA  
ATOM    252  OG  SER P 108     -10.184   4.829 -28.482  1.00  0.00      PROA  
ATOM    253  HG1 SER P 108     -10.649   4.076 -28.110  1.00  0.00      PROA  
ATOM    254  C   SER P 108     -10.173   4.659 -25.456  1.00  0.00      PROA  
ATOM    255  O   SER P 108      -9.848   3.591 -24.921  1.00  0.00      PROA  
ATOM    256  N   SER P 109     -11.389   5.215 -25.501  1.00  0.00      PROA  
ATOM    257  HN  SER P 109     -11.450   6.165 -25.797  1.00  0.00      PROA  
ATOM    258  CA  SER P 109     -12.708   4.761 -24.993  1.00  0.00      PROA  
ATOM    259  HA  SER P 109     -13.389   5.146 -25.738  1.00  0.00      PROA  
ATOM    260  CB  SER P 109     -12.837   3.233 -24.741  1.00  0.00      PROA  
ATOM    261  HB1 SER P 109     -12.131   2.858 -23.970  1.00  0.00      PROA  
ATOM    262  HB2 SER P 109     -12.632   2.782 -25.735  1.00  0.00      PROA  
ATOM    263  OG  SER P 109     -14.131   2.722 -24.321  1.00  0.00      PROA  
ATOM    264  HG1 SER P 109     -14.654   2.656 -25.124  1.00  0.00      PROA  
ATOM    265  C   SER P 109     -13.094   5.513 -23.741  1.00  0.00      PROA  
ATOM    266  O   SER P 109     -12.228   5.621 -22.815  1.00  0.00      PROA  
ATOM    267  N   GLY P 110     -14.241   6.032 -23.615  1.00  0.00      PROA  
ATOM    268  HN  GLY P 110     -14.978   5.806 -24.248  1.00  0.00      PROA  
ATOM    269  CA  GLY P 110     -14.769   6.881 -22.532  1.00  0.00      PROA  
ATOM    270  HA1 GLY P 110     -15.812   7.145 -22.623  1.00  0.00      PROA  
ATOM    271  HA2 GLY P 110     -14.176   7.784 -22.517  1.00  0.00      PROA  
ATOM    272  C   GLY P 110     -14.619   6.308 -21.108  1.00  0.00      PROA  
ATOM    273  O   GLY P 110     -14.122   6.952 -20.209  1.00  0.00      PROA  
ATOM    274  N   PRO P 111     -14.905   4.989 -20.792  1.00  0.00      PROA  
ATOM    275  CD  PRO P 111     -15.991   4.240 -21.336  1.00  0.00      PROA  
ATOM    276  HD1 PRO P 111     -15.576   3.554 -22.105  1.00  0.00      PROA  
ATOM    277  HD2 PRO P 111     -16.695   4.876 -21.913  1.00  0.00      PROA  
ATOM    278  CA  PRO P 111     -14.513   4.420 -19.466  1.00  0.00      PROA  
ATOM    279  HA  PRO P 111     -14.872   4.995 -18.625  1.00  0.00      PROA  
ATOM    280  CB  PRO P 111     -15.253   3.039 -19.403  1.00  0.00      PROA  
ATOM    281  HB1 PRO P 111     -15.492   2.664 -18.385  1.00  0.00      PROA  
ATOM    282  HB2 PRO P 111     -14.708   2.224 -19.927  1.00  0.00      PROA  
ATOM    283  CG  PRO P 111     -16.550   3.361 -20.180  1.00  0.00      PROA  
ATOM    284  HG1 PRO P 111     -16.848   2.380 -20.608  1.00  0.00      PROA  
ATOM    285  HG2 PRO P 111     -17.323   3.949 -19.641  1.00  0.00      PROA  
ATOM    286  C   PRO P 111     -12.989   4.245 -19.261  1.00  0.00      PROA  
ATOM    287  O   PRO P 111     -12.509   4.319 -18.122  1.00  0.00      PROA  
ATOM    288  N   ALA P 112     -12.267   4.089 -20.321  1.00  0.00      PROA  
ATOM    289  HN  ALA P 112     -12.688   4.001 -21.221  1.00  0.00      PROA  
ATOM    290  CA  ALA P 112     -10.838   3.863 -20.306  1.00  0.00      PROA  
ATOM    291  HA  ALA P 112     -10.564   3.096 -19.597  1.00  0.00      PROA  
ATOM    292  CB  ALA P 112     -10.218   3.378 -21.632  1.00  0.00      PROA  
ATOM    293  HB1 ALA P 112      -9.174   3.029 -21.480  1.00  0.00      PROA  
ATOM    294  HB2 ALA P 112     -10.272   4.086 -22.486  1.00  0.00      PROA  
ATOM    295  HB3 ALA P 112     -10.760   2.567 -22.163  1.00  0.00      PROA  
ATOM    296  C   ALA P 112     -10.105   5.078 -19.846  1.00  0.00      PROA  
ATOM    297  O   ALA P 112      -9.152   4.978 -19.076  1.00  0.00      PROA  
ATOM    298  N   ARG P 113     -10.456   6.289 -20.317  1.00  0.00      PROA  
ATOM    299  HN  ARG P 113     -11.172   6.207 -21.006  1.00  0.00      PROA  
ATOM    300  CA  ARG P 113      -9.929   7.612 -19.934  1.00  0.00      PROA  
ATOM    301  HA  ARG P 113      -8.861   7.462 -19.999  1.00  0.00      PROA  
ATOM    302  CB  ARG P 113     -10.511   8.767 -20.728  1.00  0.00      PROA  
ATOM    303  HB1 ARG P 113     -10.029   9.724 -20.432  1.00  0.00      PROA  
ATOM    304  HB2 ARG P 113     -11.596   8.832 -20.499  1.00  0.00      PROA  
ATOM    305  CG  ARG P 113     -10.418   8.584 -22.287  1.00  0.00      PROA  
ATOM    306  HG1 ARG P 113     -10.569   9.559 -22.798  1.00  0.00      PROA  
ATOM    307  HG2 ARG P 113     -11.213   7.870 -22.587  1.00  0.00      PROA  
ATOM    308  CD  ARG P 113      -9.245   7.927 -22.859  1.00  0.00      PROA  
ATOM    309  HD1 ARG P 113      -9.325   7.710 -23.946  1.00  0.00      PROA  
ATOM    310  HD2 ARG P 113      -8.995   6.930 -22.439  1.00  0.00      PROA  
ATOM    311  NE  ARG P 113      -8.071   8.753 -22.497  1.00  0.00      PROA  
ATOM    312  HE  ARG P 113      -7.496   8.488 -21.723  1.00  0.00      PROA  
ATOM    313  CZ  ARG P 113      -7.583   9.655 -23.328  1.00  0.00      PROA  
ATOM    314  NH1 ARG P 113      -8.112  10.078 -24.468  1.00  0.00      PROA  
ATOM    315 HH11 ARG P 113      -7.626  10.822 -24.927  1.00  0.00      PROA  
ATOM    316 HH12 ARG P 113      -8.911   9.610 -24.847  1.00  0.00      PROA  
ATOM    317  NH2 ARG P 113      -6.449  10.151 -22.896  1.00  0.00      PROA  
ATOM    318 HH21 ARG P 113      -5.857  10.687 -23.497  1.00  0.00      PROA  
ATOM    319 HH22 ARG P 113      -6.210   9.938 -21.948  1.00  0.00      PROA  
ATOM    320  C   ARG P 113     -10.205   7.862 -18.506  1.00  0.00      PROA  
ATOM    321  O   ARG P 113      -9.299   8.257 -17.812  1.00  0.00      PROA  
ATOM    322  N   VAL P 114     -11.443   7.490 -17.991  1.00  0.00      PROA  
ATOM    323  HN  VAL P 114     -12.227   7.185 -18.527  1.00  0.00      PROA  
ATOM    324  CA  VAL P 114     -11.814   7.491 -16.591  1.00  0.00      PROA  
ATOM    325  HA  VAL P 114     -11.625   8.482 -16.205  1.00  0.00      PROA  
ATOM    326  CB  VAL P 114     -13.293   7.229 -16.303  1.00  0.00      PROA  
ATOM    327  HB  VAL P 114     -13.586   6.178 -16.512  1.00  0.00      PROA  
ATOM    328  CG1 VAL P 114     -13.598   7.545 -14.839  1.00  0.00      PROA  
ATOM    329 HG11 VAL P 114     -14.655   7.475 -14.503  1.00  0.00      PROA  
ATOM    330 HG12 VAL P 114     -13.122   8.485 -14.487  1.00  0.00      PROA  
ATOM    331 HG13 VAL P 114     -13.090   6.819 -14.170  1.00  0.00      PROA  
ATOM    332  CG2 VAL P 114     -14.168   8.078 -17.202  1.00  0.00      PROA  
ATOM    333 HG21 VAL P 114     -13.767   8.192 -18.232  1.00  0.00      PROA  
ATOM    334 HG22 VAL P 114     -14.082   9.099 -16.773  1.00  0.00      PROA  
ATOM    335 HG23 VAL P 114     -15.227   7.748 -17.261  1.00  0.00      PROA  
ATOM    336  C   VAL P 114     -10.942   6.648 -15.698  1.00  0.00      PROA  
ATOM    337  O   VAL P 114     -10.459   7.097 -14.655  1.00  0.00      PROA  
ATOM    338  N   ILE P 115     -10.662   5.415 -16.018  1.00  0.00      PROA  
ATOM    339  HN  ILE P 115     -10.964   5.120 -16.921  1.00  0.00      PROA  
ATOM    340  CA  ILE P 115      -9.978   4.508 -15.100  1.00  0.00      PROA  
ATOM    341  HA  ILE P 115     -10.274   4.609 -14.066  1.00  0.00      PROA  
ATOM    342  CB  ILE P 115     -10.110   3.085 -15.383  1.00  0.00      PROA  
ATOM    343  HB  ILE P 115      -9.761   2.784 -16.393  1.00  0.00      PROA  
ATOM    344  CG2 ILE P 115      -9.374   2.193 -14.316  1.00  0.00      PROA  
ATOM    345 HG21 ILE P 115      -8.285   2.219 -14.535  1.00  0.00      PROA  
ATOM    346 HG22 ILE P 115      -9.710   1.151 -14.506  1.00  0.00      PROA  
ATOM    347 HG23 ILE P 115      -9.645   2.459 -13.272  1.00  0.00      PROA  
ATOM    348  CG1 ILE P 115     -11.583   2.648 -15.349  1.00  0.00      PROA  
ATOM    349 HG11 ILE P 115     -11.651   1.636 -15.802  1.00  0.00      PROA  
ATOM    350 HG12 ILE P 115     -12.112   3.170 -16.176  1.00  0.00      PROA  
ATOM    351  CD  ILE P 115     -12.275   2.644 -14.010  1.00  0.00      PROA  
ATOM    352  HD1 ILE P 115     -11.794   1.919 -13.320  1.00  0.00      PROA  
ATOM    353  HD2 ILE P 115     -13.329   2.351 -14.206  1.00  0.00      PROA  
ATOM    354  HD3 ILE P 115     -12.258   3.697 -13.657  1.00  0.00      PROA  
ATOM    355  C   ILE P 115      -8.533   4.896 -14.989  1.00  0.00      PROA  
ATOM    356  O   ILE P 115      -7.974   4.891 -13.898  1.00  0.00      PROA  
ATOM    357  N   ALA P 116      -7.965   5.190 -16.159  1.00  0.00      PROA  
ATOM    358  HN  ALA P 116      -8.399   4.986 -17.033  1.00  0.00      PROA  
ATOM    359  CA  ALA P 116      -6.635   5.760 -16.308  1.00  0.00      PROA  
ATOM    360  HA  ALA P 116      -5.914   5.078 -15.883  1.00  0.00      PROA  
ATOM    361  CB  ALA P 116      -6.204   6.030 -17.728  1.00  0.00      PROA  
ATOM    362  HB1 ALA P 116      -5.154   6.393 -17.736  1.00  0.00      PROA  
ATOM    363  HB2 ALA P 116      -6.810   6.856 -18.159  1.00  0.00      PROA  
ATOM    364  HB3 ALA P 116      -6.278   5.110 -18.347  1.00  0.00      PROA  
ATOM    365  C   ALA P 116      -6.387   7.000 -15.423  1.00  0.00      PROA  
ATOM    366  O   ALA P 116      -5.552   7.017 -14.504  1.00  0.00      PROA  
ATOM    367  N   ILE P 117      -7.181   8.069 -15.585  1.00  0.00      PROA  
ATOM    368  HN  ILE P 117      -7.980   8.080 -16.180  1.00  0.00      PROA  
ATOM    369  CA  ILE P 117      -7.100   9.249 -14.725  1.00  0.00      PROA  
ATOM    370  HA  ILE P 117      -6.051   9.506 -14.762  1.00  0.00      PROA  
ATOM    371  CB  ILE P 117      -7.819  10.466 -15.326  1.00  0.00      PROA  
ATOM    372  HB  ILE P 117      -8.901  10.235 -15.433  1.00  0.00      PROA  
ATOM    373  CG2 ILE P 117      -7.728  11.760 -14.543  1.00  0.00      PROA  
ATOM    374 HG21 ILE P 117      -8.564  11.902 -13.825  1.00  0.00      PROA  
ATOM    375 HG22 ILE P 117      -7.866  12.602 -15.255  1.00  0.00      PROA  
ATOM    376 HG23 ILE P 117      -6.730  11.830 -14.060  1.00  0.00      PROA  
ATOM    377  CG1 ILE P 117      -7.112  10.633 -16.770  1.00  0.00      PROA  
ATOM    378 HG11 ILE P 117      -7.819  11.274 -17.340  1.00  0.00      PROA  
ATOM    379 HG12 ILE P 117      -7.288   9.705 -17.356  1.00  0.00      PROA  
ATOM    380  CD  ILE P 117      -5.690  11.224 -16.886  1.00  0.00      PROA  
ATOM    381  HD1 ILE P 117      -5.423  11.274 -17.964  1.00  0.00      PROA  
ATOM    382  HD2 ILE P 117      -5.018  10.472 -16.421  1.00  0.00      PROA  
ATOM    383  HD3 ILE P 117      -5.550  12.225 -16.424  1.00  0.00      PROA  
ATOM    384  C   ILE P 117      -7.527   9.072 -13.251  1.00  0.00      PROA  
ATOM    385  O   ILE P 117      -6.891   9.664 -12.359  1.00  0.00      PROA  
ATOM    386  N   VAL P 118      -8.548   8.281 -12.951  1.00  0.00      PROA  
ATOM    387  HN  VAL P 118      -9.097   7.766 -13.605  1.00  0.00      PROA  
ATOM    388  CA  VAL P 118      -8.786   7.834 -11.558  1.00  0.00      PROA  
ATOM    389  HA  VAL P 118      -8.751   8.712 -10.930  1.00  0.00      PROA  
ATOM    390  CB  VAL P 118     -10.088   7.059 -11.468  1.00  0.00      PROA  
ATOM    391  HB  VAL P 118     -10.133   6.247 -12.225  1.00  0.00      PROA  
ATOM    392  CG1 VAL P 118     -10.398   6.383 -10.149  1.00  0.00      PROA  
ATOM    393 HG11 VAL P 118     -11.278   5.709 -10.220  1.00  0.00      PROA  
ATOM    394 HG12 VAL P 118     -10.621   7.070  -9.305  1.00  0.00      PROA  
ATOM    395 HG13 VAL P 118      -9.534   5.730  -9.904  1.00  0.00      PROA  
ATOM    396  CG2 VAL P 118     -11.267   7.957 -11.831  1.00  0.00      PROA  
ATOM    397 HG21 VAL P 118     -11.513   8.605 -10.963  1.00  0.00      PROA  
ATOM    398 HG22 VAL P 118     -12.132   7.302 -12.069  1.00  0.00      PROA  
ATOM    399 HG23 VAL P 118     -11.120   8.708 -12.636  1.00  0.00      PROA  
ATOM    400  C   VAL P 118      -7.582   7.052 -10.925  1.00  0.00      PROA  
ATOM    401  O   VAL P 118      -7.418   7.066  -9.718  1.00  0.00      PROA  
ATOM    402  N   SER P 119      -6.847   6.196 -11.748  1.00  0.00      PROA  
ATOM    403  HN  SER P 119      -7.167   5.896 -12.643  1.00  0.00      PROA  
ATOM    404  CA  SER P 119      -5.641   5.493 -11.257  1.00  0.00      PROA  
ATOM    405  HA  SER P 119      -5.885   5.089 -10.286  1.00  0.00      PROA  
ATOM    406  CB  SER P 119      -5.096   4.397 -12.218  1.00  0.00      PROA  
ATOM    407  HB1 SER P 119      -4.267   3.852 -11.718  1.00  0.00      PROA  
ATOM    408  HB2 SER P 119      -4.790   4.877 -13.172  1.00  0.00      PROA  
ATOM    409  OG  SER P 119      -6.187   3.496 -12.429  1.00  0.00      PROA  
ATOM    410  HG1 SER P 119      -6.798   4.058 -12.912  1.00  0.00      PROA  
ATOM    411  C   SER P 119      -4.503   6.458 -10.996  1.00  0.00      PROA  
ATOM    412  O   SER P 119      -3.893   6.424  -9.904  1.00  0.00      PROA  
ATOM    413  N   VAL P 120      -4.261   7.417 -11.846  1.00  0.00      PROA  
ATOM    414  HN  VAL P 120      -4.912   7.363 -12.598  1.00  0.00      PROA  
ATOM    415  CA  VAL P 120      -3.364   8.548 -11.736  1.00  0.00      PROA  
ATOM    416  HA  VAL P 120      -2.360   8.214 -11.524  1.00  0.00      PROA  
ATOM    417  CB  VAL P 120      -3.339   9.420 -13.118  1.00  0.00      PROA  
ATOM    418  HB  VAL P 120      -4.395   9.588 -13.419  1.00  0.00      PROA  
ATOM    419  CG1 VAL P 120      -2.635  10.748 -12.951  1.00  0.00      PROA  
ATOM    420 HG11 VAL P 120      -3.316  11.441 -12.413  1.00  0.00      PROA  
ATOM    421 HG12 VAL P 120      -2.404  11.199 -13.940  1.00  0.00      PROA  
ATOM    422 HG13 VAL P 120      -1.686  10.710 -12.375  1.00  0.00      PROA  
ATOM    423  CG2 VAL P 120      -2.648   8.503 -14.075  1.00  0.00      PROA  
ATOM    424 HG21 VAL P 120      -3.221   7.556 -14.172  1.00  0.00      PROA  
ATOM    425 HG22 VAL P 120      -1.580   8.321 -13.829  1.00  0.00      PROA  
ATOM    426 HG23 VAL P 120      -2.702   9.059 -15.035  1.00  0.00      PROA  
ATOM    427  C   VAL P 120      -3.701   9.398 -10.463  1.00  0.00      PROA  
ATOM    428  O   VAL P 120      -2.776   9.799  -9.773  1.00  0.00      PROA  
ATOM    429  N   MET P 121      -4.970   9.617 -10.247  1.00  0.00      PROA  
ATOM    430  HN  MET P 121      -5.688   9.465 -10.923  1.00  0.00      PROA  
ATOM    431  CA  MET P 121      -5.342  10.328  -9.020  1.00  0.00      PROA  
ATOM    432  HA  MET P 121      -4.708  11.201  -8.983  1.00  0.00      PROA  
ATOM    433  CB  MET P 121      -6.746  10.906  -9.057  1.00  0.00      PROA  
ATOM    434  HB1 MET P 121      -7.057  11.294  -8.063  1.00  0.00      PROA  
ATOM    435  HB2 MET P 121      -7.397  10.091  -9.438  1.00  0.00      PROA  
ATOM    436  CG  MET P 121      -6.924  12.152 -10.022  1.00  0.00      PROA  
ATOM    437  HG1 MET P 121      -6.555  11.948 -11.050  1.00  0.00      PROA  
ATOM    438  HG2 MET P 121      -6.349  13.011  -9.618  1.00  0.00      PROA  
ATOM    439  SD  MET P 121      -8.673  12.764 -10.081  1.00  0.00      PROA  
ATOM    440  CE  MET P 121      -8.324  14.399 -10.815  1.00  0.00      PROA  
ATOM    441  HE1 MET P 121      -7.360  14.530 -11.351  1.00  0.00      PROA  
ATOM    442  HE2 MET P 121      -8.322  15.231 -10.079  1.00  0.00      PROA  
ATOM    443  HE3 MET P 121      -9.085  14.665 -11.580  1.00  0.00      PROA  
ATOM    444  C   MET P 121      -5.117   9.500  -7.722  1.00  0.00      PROA  
ATOM    445  O   MET P 121      -4.575   9.915  -6.723  1.00  0.00      PROA  
ATOM    446  N   VAL P 122      -5.583   8.237  -7.774  1.00  0.00      PROA  
ATOM    447  HN  VAL P 122      -6.076   7.793  -8.518  1.00  0.00      PROA  
ATOM    448  CA  VAL P 122      -5.341   7.280  -6.621  1.00  0.00      PROA  
ATOM    449  HA  VAL P 122      -5.771   7.757  -5.753  1.00  0.00      PROA  
ATOM    450  CB  VAL P 122      -6.048   5.931  -6.660  1.00  0.00      PROA  
ATOM    451  HB  VAL P 122      -5.757   5.352  -7.562  1.00  0.00      PROA  
ATOM    452  CG1 VAL P 122      -5.695   4.991  -5.439  1.00  0.00      PROA  
ATOM    453 HG11 VAL P 122      -5.939   5.333  -4.411  1.00  0.00      PROA  
ATOM    454 HG12 VAL P 122      -4.622   4.709  -5.387  1.00  0.00      PROA  
ATOM    455 HG13 VAL P 122      -6.284   4.053  -5.516  1.00  0.00      PROA  
ATOM    456  CG2 VAL P 122      -7.572   6.032  -6.633  1.00  0.00      PROA  
ATOM    457 HG21 VAL P 122      -8.057   5.050  -6.820  1.00  0.00      PROA  
ATOM    458 HG22 VAL P 122      -8.060   6.692  -7.382  1.00  0.00      PROA  
ATOM    459 HG23 VAL P 122      -7.962   6.395  -5.658  1.00  0.00      PROA  
ATOM    460  C   VAL P 122      -3.849   7.161  -6.328  1.00  0.00      PROA  
ATOM    461  O   VAL P 122      -3.343   7.411  -5.214  1.00  0.00      PROA  
ATOM    462  N   ILE P 123      -2.997   6.841  -7.330  1.00  0.00      PROA  
ATOM    463  HN  ILE P 123      -3.371   6.781  -8.253  1.00  0.00      PROA  
ATOM    464  CA  ILE P 123      -1.536   6.864  -7.258  1.00  0.00      PROA  
ATOM    465  HA  ILE P 123      -1.196   6.088  -6.588  1.00  0.00      PROA  
ATOM    466  CB  ILE P 123      -0.853   6.541  -8.639  1.00  0.00      PROA  
ATOM    467  HB  ILE P 123      -1.341   7.220  -9.370  1.00  0.00      PROA  
ATOM    468  CG2 ILE P 123       0.633   6.885  -8.663  1.00  0.00      PROA  
ATOM    469 HG21 ILE P 123       0.772   7.988  -8.642  1.00  0.00      PROA  
ATOM    470 HG22 ILE P 123       1.104   6.670  -9.646  1.00  0.00      PROA  
ATOM    471 HG23 ILE P 123       1.145   6.434  -7.786  1.00  0.00      PROA  
ATOM    472  CG1 ILE P 123      -1.085   4.974  -8.951  1.00  0.00      PROA  
ATOM    473 HG11 ILE P 123      -0.787   4.941 -10.021  1.00  0.00      PROA  
ATOM    474 HG12 ILE P 123      -2.129   4.610  -8.836  1.00  0.00      PROA  
ATOM    475  CD  ILE P 123      -0.201   4.046  -8.052  1.00  0.00      PROA  
ATOM    476  HD1 ILE P 123      -0.172   4.361  -6.987  1.00  0.00      PROA  
ATOM    477  HD2 ILE P 123       0.844   4.245  -8.370  1.00  0.00      PROA  
ATOM    478  HD3 ILE P 123      -0.495   3.001  -8.289  1.00  0.00      PROA  
ATOM    479  C   ILE P 123      -0.858   8.138  -6.660  1.00  0.00      PROA  
ATOM    480  O   ILE P 123       0.025   8.169  -5.804  1.00  0.00      PROA  
ATOM    481  N   LEU P 124      -1.318   9.322  -7.157  1.00  0.00      PROA  
ATOM    482  HN  LEU P 124      -2.036   9.397  -7.844  1.00  0.00      PROA  
ATOM    483  CA  LEU P 124      -0.801  10.609  -6.697  1.00  0.00      PROA  
ATOM    484  HA  LEU P 124       0.278  10.580  -6.655  1.00  0.00      PROA  
ATOM    485  CB  LEU P 124      -1.302  11.811  -7.542  1.00  0.00      PROA  
ATOM    486  HB1 LEU P 124      -1.561  12.768  -7.041  1.00  0.00      PROA  
ATOM    487  HB2 LEU P 124      -2.327  11.449  -7.767  1.00  0.00      PROA  
ATOM    488  CG  LEU P 124      -0.605  12.040  -8.927  1.00  0.00      PROA  
ATOM    489  HG  LEU P 124      -0.655  11.118  -9.544  1.00  0.00      PROA  
ATOM    490  CD1 LEU P 124      -1.322  13.162  -9.815  1.00  0.00      PROA  
ATOM    491 HD11 LEU P 124      -2.388  12.858  -9.886  1.00  0.00      PROA  
ATOM    492 HD12 LEU P 124      -1.038  13.353 -10.872  1.00  0.00      PROA  
ATOM    493 HD13 LEU P 124      -1.339  14.114  -9.243  1.00  0.00      PROA  
ATOM    494  CD2 LEU P 124       0.968  12.353  -8.795  1.00  0.00      PROA  
ATOM    495 HD21 LEU P 124       1.098  13.214  -8.105  1.00  0.00      PROA  
ATOM    496 HD22 LEU P 124       1.356  12.522  -9.823  1.00  0.00      PROA  
ATOM    497 HD23 LEU P 124       1.633  11.533  -8.449  1.00  0.00      PROA  
ATOM    498  C   LEU P 124      -1.242  10.878  -5.262  1.00  0.00      PROA  
ATOM    499  O   LEU P 124      -0.460  11.336  -4.391  1.00  0.00      PROA  
ATOM    500  N   ILE P 125      -2.521  10.566  -4.917  1.00  0.00      PROA  
ATOM    501  HN  ILE P 125      -3.310  10.271  -5.451  1.00  0.00      PROA  
ATOM    502  CA  ILE P 125      -2.889  10.644  -3.513  1.00  0.00      PROA  
ATOM    503  HA  ILE P 125      -2.520  11.588  -3.139  1.00  0.00      PROA  
ATOM    504  CB  ILE P 125      -4.412  10.601  -3.489  1.00  0.00      PROA  
ATOM    505  HB  ILE P 125      -4.674   9.896  -4.306  1.00  0.00      PROA  
ATOM    506  CG2 ILE P 125      -5.068  10.008  -2.191  1.00  0.00      PROA  
ATOM    507 HG21 ILE P 125      -4.950  10.758  -1.380  1.00  0.00      PROA  
ATOM    508 HG22 ILE P 125      -4.578   9.064  -1.871  1.00  0.00      PROA  
ATOM    509 HG23 ILE P 125      -6.140   9.761  -2.342  1.00  0.00      PROA  
ATOM    510  CG1 ILE P 125      -5.050  11.967  -3.779  1.00  0.00      PROA  
ATOM    511 HG11 ILE P 125      -4.485  12.316  -4.670  1.00  0.00      PROA  
ATOM    512 HG12 ILE P 125      -4.927  12.817  -3.075  1.00  0.00      PROA  
ATOM    513  CD  ILE P 125      -6.484  11.755  -4.242  1.00  0.00      PROA  
ATOM    514  HD1 ILE P 125      -6.417  10.898  -4.946  1.00  0.00      PROA  
ATOM    515  HD2 ILE P 125      -6.900  12.650  -4.752  1.00  0.00      PROA  
ATOM    516  HD3 ILE P 125      -7.236  11.688  -3.427  1.00  0.00      PROA  
ATOM    517  C   ILE P 125      -2.166   9.746  -2.519  1.00  0.00      PROA  
ATOM    518  O   ILE P 125      -1.673  10.248  -1.473  1.00  0.00      PROA  
ATOM    519  N   SER P 126      -1.871   8.515  -2.859  1.00  0.00      PROA  
ATOM    520  HN  SER P 126      -2.349   8.162  -3.659  1.00  0.00      PROA  
ATOM    521  CA  SER P 126      -1.136   7.490  -2.118  1.00  0.00      PROA  
ATOM    522  HA  SER P 126      -1.536   7.505  -1.115  1.00  0.00      PROA  
ATOM    523  CB  SER P 126      -1.182   6.072  -2.707  1.00  0.00      PROA  
ATOM    524  HB1 SER P 126      -2.272   5.931  -2.869  1.00  0.00      PROA  
ATOM    525  HB2 SER P 126      -0.880   5.380  -1.892  1.00  0.00      PROA  
ATOM    526  OG  SER P 126      -0.355   5.852  -3.884  1.00  0.00      PROA  
ATOM    527  HG1 SER P 126      -0.719   6.467  -4.524  1.00  0.00      PROA  
ATOM    528  C   SER P 126       0.296   7.959  -1.905  1.00  0.00      PROA  
ATOM    529  O   SER P 126       0.868   7.836  -0.811  1.00  0.00      PROA  
ATOM    530  N   ILE P 127       1.006   8.467  -2.894  1.00  0.00      PROA  
ATOM    531  HN  ILE P 127       0.581   8.590  -3.788  1.00  0.00      PROA  
ATOM    532  CA  ILE P 127       2.337   8.947  -2.772  1.00  0.00      PROA  
ATOM    533  HA  ILE P 127       2.955   8.186  -2.318  1.00  0.00      PROA  
ATOM    534  CB  ILE P 127       2.983   9.238  -4.169  1.00  0.00      PROA  
ATOM    535  HB  ILE P 127       2.333  10.020  -4.618  1.00  0.00      PROA  
ATOM    536  CG2 ILE P 127       4.430   9.800  -4.046  1.00  0.00      PROA  
ATOM    537 HG21 ILE P 127       4.815   9.986  -5.071  1.00  0.00      PROA  
ATOM    538 HG22 ILE P 127       5.075   9.144  -3.422  1.00  0.00      PROA  
ATOM    539 HG23 ILE P 127       4.524  10.758  -3.490  1.00  0.00      PROA  
ATOM    540  CG1 ILE P 127       2.927   7.934  -5.102  1.00  0.00      PROA  
ATOM    541 HG11 ILE P 127       2.746   8.185  -6.169  1.00  0.00      PROA  
ATOM    542 HG12 ILE P 127       2.089   7.267  -4.806  1.00  0.00      PROA  
ATOM    543  CD  ILE P 127       4.169   7.069  -4.860  1.00  0.00      PROA  
ATOM    544  HD1 ILE P 127       4.064   6.151  -5.476  1.00  0.00      PROA  
ATOM    545  HD2 ILE P 127       4.295   7.025  -3.757  1.00  0.00      PROA  
ATOM    546  HD3 ILE P 127       5.005   7.687  -5.251  1.00  0.00      PROA  
ATOM    547  C   ILE P 127       2.377  10.165  -1.828  1.00  0.00      PROA  
ATOM    548  O   ILE P 127       3.273  10.374  -0.933  1.00  0.00      PROA  
ATOM    549  N   VAL P 128       1.412  11.086  -1.988  1.00  0.00      PROA  
ATOM    550  HN  VAL P 128       0.695  10.928  -2.663  1.00  0.00      PROA  
ATOM    551  CA  VAL P 128       1.364  12.248  -1.090  1.00  0.00      PROA  
ATOM    552  HA  VAL P 128       2.360  12.609  -0.881  1.00  0.00      PROA  
ATOM    553  CB  VAL P 128       0.419  13.383  -1.627  1.00  0.00      PROA  
ATOM    554  HB  VAL P 128      -0.488  12.881  -2.027  1.00  0.00      PROA  
ATOM    555  CG1 VAL P 128      -0.108  14.396  -0.538  1.00  0.00      PROA  
ATOM    556 HG11 VAL P 128      -0.866  14.013   0.178  1.00  0.00      PROA  
ATOM    557 HG12 VAL P 128      -0.603  15.287  -0.982  1.00  0.00      PROA  
ATOM    558 HG13 VAL P 128       0.782  14.720   0.043  1.00  0.00      PROA  
ATOM    559  CG2 VAL P 128       1.055  14.237  -2.722  1.00  0.00      PROA  
ATOM    560 HG21 VAL P 128       0.259  14.718  -3.330  1.00  0.00      PROA  
ATOM    561 HG22 VAL P 128       1.599  13.527  -3.382  1.00  0.00      PROA  
ATOM    562 HG23 VAL P 128       1.757  15.044  -2.421  1.00  0.00      PROA  
ATOM    563  C   VAL P 128       0.950  11.828   0.344  1.00  0.00      PROA  
ATOM    564  O   VAL P 128       1.625  12.294   1.184  1.00  0.00      PROA  
ATOM    565  N   SER P 129      -0.049  10.911   0.626  1.00  0.00      PROA  
ATOM    566  HN  SER P 129      -0.646  10.698  -0.143  1.00  0.00      PROA  
ATOM    567  CA  SER P 129      -0.258  10.308   1.944  1.00  0.00      PROA  
ATOM    568  HA  SER P 129      -0.497  11.190   2.520  1.00  0.00      PROA  
ATOM    569  CB  SER P 129      -1.461   9.441   1.843  0.00  0.00      PROA  
ATOM    570  HB1 SER P 129      -2.315   9.986   1.386  0.00  0.00      PROA  
ATOM    571  HB2 SER P 129      -1.260   8.434   1.420  0.00  0.00      PROA  
ATOM    572  OG  SER P 129      -1.867   9.128   3.195  0.00  0.00      PROA  
ATOM    573  HG1 SER P 129      -1.614   8.220   3.376  0.00  0.00      PROA  
ATOM    574  C   SER P 129       0.957   9.621   2.564  1.00  0.00      PROA  
ATOM    575  O   SER P 129       1.378   9.984   3.660  1.00  0.00      PROA  
ATOM    576  N   PHE P 130       1.622   8.769   1.758  1.00  0.00      PROA  
ATOM    577  HN  PHE P 130       1.408   8.397   0.858  1.00  0.00      PROA  
ATOM    578  CA  PHE P 130       2.860   8.164   2.127  1.00  0.00      PROA  
ATOM    579  HA  PHE P 130       2.711   7.691   3.087  1.00  0.00      PROA  
ATOM    580  CB  PHE P 130       3.279   7.023   1.064  1.00  0.00      PROA  
ATOM    581  HB1 PHE P 130       3.227   7.414   0.025  1.00  0.00      PROA  
ATOM    582  HB2 PHE P 130       2.427   6.313   1.129  1.00  0.00      PROA  
ATOM    583  CG  PHE P 130       4.562   6.302   1.252  1.00  0.00      PROA  
ATOM    584  CD1 PHE P 130       4.889   5.759   2.518  1.00  0.00      PROA  
ATOM    585  HD1 PHE P 130       4.167   5.791   3.321  1.00  0.00      PROA  
ATOM    586  CE1 PHE P 130       6.175   5.098   2.603  1.00  0.00      PROA  
ATOM    587  HE1 PHE P 130       6.473   4.621   3.525  1.00  0.00      PROA  
ATOM    588  CZ  PHE P 130       7.088   5.148   1.495  1.00  0.00      PROA  
ATOM    589  HZ  PHE P 130       8.087   4.738   1.522  1.00  0.00      PROA  
ATOM    590  CD2 PHE P 130       5.461   6.330   0.163  1.00  0.00      PROA  
ATOM    591  HD2 PHE P 130       5.165   6.648  -0.826  1.00  0.00      PROA  
ATOM    592  CE2 PHE P 130       6.688   5.662   0.282  1.00  0.00      PROA  
ATOM    593  HE2 PHE P 130       7.257   5.478  -0.617  1.00  0.00      PROA  
ATOM    594  C   PHE P 130       4.041   9.118   2.352  1.00  0.00      PROA  
ATOM    595  O   PHE P 130       4.814   8.934   3.276  1.00  0.00      PROA  
ATOM    596  N   CYS P 131       4.270  10.165   1.552  1.00  0.00      PROA  
ATOM    597  HN  CYS P 131       3.712  10.258   0.731  1.00  0.00      PROA  
ATOM    598  CA  CYS P 131       5.102  11.222   1.931  1.00  0.00      PROA  
ATOM    599  HA  CYS P 131       6.073  10.769   2.069  1.00  0.00      PROA  
ATOM    600  CB  CYS P 131       5.337  12.188   0.734  1.00  0.00      PROA  
ATOM    601  HB1 CYS P 131       5.708  13.149   1.150  1.00  0.00      PROA  
ATOM    602  HB2 CYS P 131       4.381  12.398   0.210  1.00  0.00      PROA  
ATOM    603  SG  CYS P 131       6.525  11.443  -0.457  1.00  0.00      PROA  
ATOM    604  HG1 CYS P 131       5.778  10.436  -0.886  1.00  0.00      PROA  
ATOM    605  C   CYS P 131       4.728  11.944   3.247  1.00  0.00      PROA  
ATOM    606  O   CYS P 131       5.637  12.073   4.124  1.00  0.00      PROA  
ATOM    607  N   LEU P 132       3.496  12.329   3.525  1.00  0.00      PROA  
ATOM    608  HN  LEU P 132       2.787  12.171   2.842  1.00  0.00      PROA  
ATOM    609  CA  LEU P 132       3.120  12.981   4.762  1.00  0.00      PROA  
ATOM    610  HA  LEU P 132       3.554  13.959   4.910  1.00  0.00      PROA  
ATOM    611  CB  LEU P 132       1.599  13.234   4.810  1.00  0.00      PROA  
ATOM    612  HB1 LEU P 132       1.287  13.631   5.799  1.00  0.00      PROA  
ATOM    613  HB2 LEU P 132       1.080  12.252   4.778  1.00  0.00      PROA  
ATOM    614  CG  LEU P 132       1.204  14.222   3.671  1.00  0.00      PROA  
ATOM    615  HG  LEU P 132       1.551  13.970   2.646  1.00  0.00      PROA  
ATOM    616  CD1 LEU P 132      -0.352  14.135   3.569  1.00  0.00      PROA  
ATOM    617 HD11 LEU P 132      -0.802  14.314   4.569  1.00  0.00      PROA  
ATOM    618 HD12 LEU P 132      -0.712  13.115   3.314  1.00  0.00      PROA  
ATOM    619 HD13 LEU P 132      -0.805  14.870   2.870  1.00  0.00      PROA  
ATOM    620  CD2 LEU P 132       1.627  15.649   4.016  1.00  0.00      PROA  
ATOM    621 HD21 LEU P 132       1.187  16.273   3.208  1.00  0.00      PROA  
ATOM    622 HD22 LEU P 132       2.714  15.876   3.996  1.00  0.00      PROA  
ATOM    623 HD23 LEU P 132       1.140  16.031   4.938  1.00  0.00      PROA  
ATOM    624  C   LEU P 132       3.406  12.080   5.991  1.00  0.00      PROA  
ATOM    625  O   LEU P 132       3.964  12.611   6.950  1.00  0.00      PROA  
ATOM    626  N   GLU P 133       3.058  10.833   5.903  1.00  0.00      PROA  
ATOM    627  HN  GLU P 133       2.434  10.648   5.148  1.00  0.00      PROA  
ATOM    628  CA  GLU P 133       3.352   9.748   6.848  1.00  0.00      PROA  
ATOM    629  HA  GLU P 133       2.874   9.899   7.804  1.00  0.00      PROA  
ATOM    630  CB  GLU P 133       2.806   8.368   6.083  1.00  0.00      PROA  
ATOM    631  HB1 GLU P 133       3.289   8.350   5.083  1.00  0.00      PROA  
ATOM    632  HB2 GLU P 133       1.746   8.625   5.870  1.00  0.00      PROA  
ATOM    633  CG  GLU P 133       3.009   7.093   6.925  1.00  0.00      PROA  
ATOM    634  HG1 GLU P 133       2.348   7.201   7.812  1.00  0.00      PROA  
ATOM    635  HG2 GLU P 133       4.075   6.962   7.208  1.00  0.00      PROA  
ATOM    636  CD  GLU P 133       2.406   5.925   6.221  1.00  0.00      PROA  
ATOM    637  OE1 GLU P 133       2.864   4.775   6.517  1.00  0.00      PROA  
ATOM    638  OE2 GLU P 133       1.461   6.044   5.401  1.00  0.00      PROA  
ATOM    639  C   GLU P 133       4.814   9.575   7.094  1.00  0.00      PROA  
ATOM    640  O   GLU P 133       5.380   9.350   8.214  1.00  0.00      PROA  
ATOM    641  N   THR P 134       5.635   9.691   6.004  1.00  0.00      PROA  
ATOM    642  HN  THR P 134       5.279   9.924   5.102  1.00  0.00      PROA  
ATOM    643  CA  THR P 134       7.124   9.585   6.020  1.00  0.00      PROA  
ATOM    644  HA  THR P 134       7.396   8.720   6.605  1.00  0.00      PROA  
ATOM    645  CB  THR P 134       7.609   9.575   4.557  1.00  0.00      PROA  
ATOM    646  HB  THR P 134       7.208  10.333   3.850  1.00  0.00      PROA  
ATOM    647  OG1 THR P 134       7.355   8.285   3.998  1.00  0.00      PROA  
ATOM    648  HG1 THR P 134       6.489   8.430   3.610  1.00  0.00      PROA  
ATOM    649  CG2 THR P 134       9.130   9.727   4.353  1.00  0.00      PROA  
ATOM    650 HG21 THR P 134       9.448  10.653   4.879  1.00  0.00      PROA  
ATOM    651 HG22 THR P 134       9.433   9.808   3.287  1.00  0.00      PROA  
ATOM    652 HG23 THR P 134       9.783   9.016   4.902  1.00  0.00      PROA  
ATOM    653  C   THR P 134       7.754  10.778   6.710  1.00  0.00      PROA  
ATOM    654  O   THR P 134       8.781  10.637   7.417  1.00  0.00      PROA  
ATOM    655  N   LEU P 135       7.201  11.987   6.490  1.00  0.00      PROA  
ATOM    656  HN  LEU P 135       6.390  12.015   5.910  1.00  0.00      PROA  
ATOM    657  CA  LEU P 135       7.458  13.235   7.181  1.00  0.00      PROA  
ATOM    658  HA  LEU P 135       8.535  13.319   7.180  1.00  0.00      PROA  
ATOM    659  CB  LEU P 135       6.870  14.530   6.571  1.00  0.00      PROA  
ATOM    660  HB1 LEU P 135       6.888  15.429   7.224  1.00  0.00      PROA  
ATOM    661  HB2 LEU P 135       5.777  14.345   6.500  1.00  0.00      PROA  
ATOM    662  CG  LEU P 135       7.582  14.934   5.222  1.00  0.00      PROA  
ATOM    663  HG  LEU P 135       7.762  14.003   4.643  1.00  0.00      PROA  
ATOM    664  CD1 LEU P 135       6.624  15.902   4.512  1.00  0.00      PROA  
ATOM    665 HD11 LEU P 135       5.772  15.357   4.054  1.00  0.00      PROA  
ATOM    666 HD12 LEU P 135       7.175  16.362   3.664  1.00  0.00      PROA  
ATOM    667 HD13 LEU P 135       6.332  16.695   5.234  1.00  0.00      PROA  
ATOM    668  CD2 LEU P 135       9.036  15.450   5.389  1.00  0.00      PROA  
ATOM    669 HD21 LEU P 135       9.199  16.165   6.224  1.00  0.00      PROA  
ATOM    670 HD22 LEU P 135       9.432  15.912   4.459  1.00  0.00      PROA  
ATOM    671 HD23 LEU P 135       9.726  14.606   5.602  1.00  0.00      PROA  
ATOM    672  C   LEU P 135       7.032  13.185   8.701  1.00  0.00      PROA  
ATOM    673  O   LEU P 135       6.054  12.530   9.023  1.00  0.00      PROA  
ATOM    674  N   PRO P 136       7.809  13.804   9.561  1.00  0.00      PROA  
ATOM    675  CD  PRO P 136       9.175  14.314   9.384  1.00  0.00      PROA  
ATOM    676  HD1 PRO P 136       9.080  15.246   8.787  1.00  0.00      PROA  
ATOM    677  HD2 PRO P 136       9.737  13.549   8.806  1.00  0.00      PROA  
ATOM    678  CA  PRO P 136       7.467  13.605  10.995  1.00  0.00      PROA  
ATOM    679  HA  PRO P 136       6.761  12.865  11.342  1.00  0.00      PROA  
ATOM    680  CB  PRO P 136       8.884  13.680  11.686  1.00  0.00      PROA  
ATOM    681  HB1 PRO P 136       9.322  12.661  11.635  1.00  0.00      PROA  
ATOM    682  HB2 PRO P 136       8.945  13.919  12.770  1.00  0.00      PROA  
ATOM    683  CG  PRO P 136       9.713  14.662  10.799  1.00  0.00      PROA  
ATOM    684  HG1 PRO P 136       9.377  15.673  11.115  1.00  0.00      PROA  
ATOM    685  HG2 PRO P 136      10.806  14.475  10.867  1.00  0.00      PROA  
ATOM    686  C   PRO P 136       6.621  14.954  11.452  1.00  0.00      PROA  
ATOM    687  O   PRO P 136       6.870  15.609  12.445  1.00  0.00      PROA  
ATOM    688  N   ILE P 137       5.557  15.281  10.706  1.00  0.00      PROA  
ATOM    689  HN  ILE P 137       5.230  14.685   9.977  1.00  0.00      PROA  
ATOM    690  CA  ILE P 137       4.627  16.436  10.901  1.00  0.00      PROA  
ATOM    691  HA  ILE P 137       5.301  17.259  11.081  1.00  0.00      PROA  
ATOM    692  CB  ILE P 137       3.744  16.803   9.651  0.00  0.00      PROA  
ATOM    693  HB  ILE P 137       2.779  16.279   9.825  0.00  0.00      PROA  
ATOM    694  CG2 ILE P 137       3.525  18.317   9.676  0.00  0.00      PROA  
ATOM    695 HG21 ILE P 137       2.761  18.481   8.886  0.00  0.00      PROA  
ATOM    696 HG22 ILE P 137       3.127  18.546  10.688  0.00  0.00      PROA  
ATOM    697 HG23 ILE P 137       4.522  18.789   9.547  0.00  0.00      PROA  
ATOM    698  CG1 ILE P 137       4.358  16.352   8.402  0.00  0.00      PROA  
ATOM    699 HG11 ILE P 137       5.388  16.746   8.536  0.00  0.00      PROA  
ATOM    700 HG12 ILE P 137       4.464  15.247   8.435  0.00  0.00      PROA  
ATOM    701  CD  ILE P 137       3.704  16.789   7.072  0.00  0.00      PROA  
ATOM    702  HD1 ILE P 137       4.324  16.540   6.184  0.00  0.00      PROA  
ATOM    703  HD2 ILE P 137       2.704  16.345   6.877  0.00  0.00      PROA  
ATOM    704  HD3 ILE P 137       3.657  17.890   6.934  0.00  0.00      PROA  
ATOM    705  C   ILE P 137       3.762  16.209  12.182  1.00  0.00      PROA  
ATOM    706  O   ILE P 137       3.578  17.205  12.937  1.00  0.00      PROA  
ATOM    707  N   LEU P 138       3.248  14.978  12.443  1.00  0.00      PROA  
ATOM    708  HN  LEU P 138       3.381  14.283  11.741  1.00  0.00      PROA  
ATOM    709  CA  LEU P 138       2.353  14.788  13.587  1.00  0.00      PROA  
ATOM    710  HA  LEU P 138       1.919  15.725  13.903  1.00  0.00      PROA  
ATOM    711  CB  LEU P 138       1.206  13.720  13.281  1.00  0.00      PROA  
ATOM    712  HB1 LEU P 138       0.451  13.701  14.096  1.00  0.00      PROA  
ATOM    713  HB2 LEU P 138       1.672  12.721  13.139  1.00  0.00      PROA  
ATOM    714  CG  LEU P 138       0.371  14.095  12.003  1.00  0.00      PROA  
ATOM    715  HG  LEU P 138       0.865  13.707  11.087  1.00  0.00      PROA  
ATOM    716  CD1 LEU P 138      -1.105  13.435  12.084  1.00  0.00      PROA  
ATOM    717 HD11 LEU P 138      -1.627  13.691  11.138  1.00  0.00      PROA  
ATOM    718 HD12 LEU P 138      -1.588  13.901  12.969  1.00  0.00      PROA  
ATOM    719 HD13 LEU P 138      -1.062  12.330  12.198  1.00  0.00      PROA  
ATOM    720  CD2 LEU P 138       0.189  15.631  11.911  1.00  0.00      PROA  
ATOM    721 HD21 LEU P 138      -0.536  15.978  11.143  1.00  0.00      PROA  
ATOM    722 HD22 LEU P 138       1.164  16.117  11.693  1.00  0.00      PROA  
ATOM    723 HD23 LEU P 138      -0.277  15.836  12.899  1.00  0.00      PROA  
ATOM    724  C   LEU P 138       2.960  14.304  14.879  1.00  0.00      PROA  
ATOM    725  O   LEU P 138       2.445  13.483  15.656  1.00  0.00      PROA  
ATOM    726  N   LYS P 139       4.216  14.723  15.119  1.00  0.00      PROA  
ATOM    727  HN  LYS P 139       4.658  15.399  14.535  1.00  0.00      PROA  
ATOM    728  CA  LYS P 139       5.081  14.129  16.101  1.00  0.00      PROA  
ATOM    729  HA  LYS P 139       5.126  13.065  15.923  1.00  0.00      PROA  
ATOM    730  CB  LYS P 139       6.521  14.781  16.181  1.00  0.00      PROA  
ATOM    731  HB1 LYS P 139       6.401  15.875  16.332  1.00  0.00      PROA  
ATOM    732  HB2 LYS P 139       6.893  14.739  15.135  1.00  0.00      PROA  
ATOM    733  CG  LYS P 139       7.580  14.366  17.234  1.00  0.00      PROA  
ATOM    734  HG1 LYS P 139       7.214  14.675  18.237  1.00  0.00      PROA  
ATOM    735  HG2 LYS P 139       8.570  14.776  16.941  1.00  0.00      PROA  
ATOM    736  CD  LYS P 139       7.790  12.832  17.083  1.00  0.00      PROA  
ATOM    737  HD1 LYS P 139       7.801  12.601  15.996  1.00  0.00      PROA  
ATOM    738  HD2 LYS P 139       6.918  12.282  17.496  1.00  0.00      PROA  
ATOM    739  CE  LYS P 139       9.035  12.180  17.774  1.00  0.00      PROA  
ATOM    740  HE1 LYS P 139       9.952  12.440  17.204  1.00  0.00      PROA  
ATOM    741  HE2 LYS P 139       8.913  11.088  17.943  1.00  0.00      PROA  
ATOM    742  NZ  LYS P 139       9.145  12.718  19.124  1.00  0.00      PROA  
ATOM    743  HZ1 LYS P 139       9.854  12.329  19.777  1.00  0.00      PROA  
ATOM    744  HZ2 LYS P 139       8.198  12.689  19.553  1.00  0.00      PROA  
ATOM    745  HZ3 LYS P 139       9.374  13.727  19.020  1.00  0.00      PROA  
ATOM    746  C   LYS P 139       4.604  14.144  17.529  1.00  0.00      PROA  
ATOM    747  O   LYS P 139       4.629  13.136  18.244  1.00  0.00      PROA  
ATOM    748  N   ASP P 140       4.112  15.257  17.923  1.00  0.00      PROA  
ATOM    749  HN  ASP P 140       4.201  15.952  17.213  1.00  0.00      PROA  
ATOM    750  CA  ASP P 140       3.643  15.563  19.212  1.00  0.00      PROA  
ATOM    751  HA  ASP P 140       4.408  15.304  19.928  1.00  0.00      PROA  
ATOM    752  CB  ASP P 140       3.409  17.048  19.413  1.00  0.00      PROA  
ATOM    753  HB1 ASP P 140       2.924  17.248  20.393  1.00  0.00      PROA  
ATOM    754  HB2 ASP P 140       2.776  17.434  18.585  1.00  0.00      PROA  
ATOM    755  CG  ASP P 140       4.721  17.764  19.389  1.00  0.00      PROA  
ATOM    756  OD1 ASP P 140       4.855  18.770  18.724  1.00  0.00      PROA  
ATOM    757  OD2 ASP P 140       5.675  17.259  20.051  1.00  0.00      PROA  
ATOM    758  C   ASP P 140       2.329  14.832  19.541  1.00  0.00      PROA  
ATOM    759  O   ASP P 140       2.056  14.524  20.670  1.00  0.00      PROA  
ATOM    760  N   ASP P 141       1.514  14.530  18.505  1.00  0.00      PROA  
ATOM    761  HN  ASP P 141       1.781  14.610  17.548  1.00  0.00      PROA  
ATOM    762  CA  ASP P 141       0.348  13.687  18.704  1.00  0.00      PROA  
ATOM    763  HA  ASP P 141      -0.180  14.000  19.593  1.00  0.00      PROA  
ATOM    764  CB  ASP P 141      -0.621  13.896  17.578  1.00  0.00      PROA  
ATOM    765  HB1 ASP P 141      -1.404  13.108  17.559  1.00  0.00      PROA  
ATOM    766  HB2 ASP P 141      -0.176  13.702  16.579  1.00  0.00      PROA  
ATOM    767  CG  ASP P 141      -1.203  15.289  17.625  1.00  0.00      PROA  
ATOM    768  OD1 ASP P 141      -0.889  16.084  18.574  1.00  0.00      PROA  
ATOM    769  OD2 ASP P 141      -2.018  15.605  16.716  1.00  0.00      PROA  
ATOM    770  C   ASP P 141       0.702  12.222  18.869  1.00  0.00      PROA  
ATOM    771  O   ASP P 141       0.198  11.516  19.744  1.00  0.00      PROA  
ATOM    772  N   ASN P 142       1.774  11.815  18.121  1.00  0.00      PROA  
ATOM    773  HN  ASN P 142       2.226  12.391  17.444  1.00  0.00      PROA  
ATOM    774  CA  ASN P 142       2.321  10.505  18.170  1.00  0.00      PROA  
ATOM    775  HA  ASN P 142       1.474   9.835  18.154  1.00  0.00      PROA  
ATOM    776  CB  ASN P 142       3.320  10.220  17.025  0.00  0.00      PROA  
ATOM    777  HB1 ASN P 142       4.299  10.718  17.190  0.00  0.00      PROA  
ATOM    778  HB2 ASN P 142       3.505   9.127  16.948  0.00  0.00      PROA  
ATOM    779  CG  ASN P 142       2.791  10.502  15.575  0.00  0.00      PROA  
ATOM    780  OD1 ASN P 142       3.537  10.786  14.663  0.00  0.00      PROA  
ATOM    781  ND2 ASN P 142       1.456  10.531  15.513  0.00  0.00      PROA  
ATOM    782 HD21 ASN P 142       1.050  11.047  14.758  0.00  0.00      PROA  
ATOM    783 HD22 ASN P 142       0.931  10.134  16.266  0.00  0.00      PROA  
ATOM    784  C   ASN P 142       3.038  10.290  19.467  1.00  0.00      PROA  
ATOM    785  O   ASN P 142       3.034   9.268  20.105  1.00  0.00      PROA  
ATOM    786  N   ASP P 143       3.716  11.316  20.042  1.00  0.00      PROA  
ATOM    787  HN  ASP P 143       3.736  12.202  19.586  1.00  0.00      PROA  
ATOM    788  CA  ASP P 143       4.355  11.154  21.354  1.00  0.00      PROA  
ATOM    789  HA  ASP P 143       5.027  10.311  21.291  1.00  0.00      PROA  
ATOM    790  CB  ASP P 143       5.212  12.420  21.640  1.00  0.00      PROA  
ATOM    791  HB1 ASP P 143       5.606  12.440  22.678  1.00  0.00      PROA  
ATOM    792  HB2 ASP P 143       4.512  13.283  21.640  1.00  0.00      PROA  
ATOM    793  CG  ASP P 143       6.437  12.709  20.850  1.00  0.00      PROA  
ATOM    794  OD1 ASP P 143       6.919  11.804  20.121  1.00  0.00      PROA  
ATOM    795  OD2 ASP P 143       7.081  13.760  21.074  1.00  0.00      PROA  
ATOM    796  C   ASP P 143       3.323  10.950  22.488  1.00  0.00      PROA  
ATOM    797  O   ASP P 143       3.459  10.154  23.408  1.00  0.00      PROA  
ATOM    798  N   PHE P 144       2.224  11.766  22.469  1.00  0.00      PROA  
ATOM    799  HN  PHE P 144       2.197  12.473  21.767  1.00  0.00      PROA  
ATOM    800  CA  PHE P 144       1.018  11.745  23.299  1.00  0.00      PROA  
ATOM    801  HA  PHE P 144       1.358  11.775  24.323  1.00  0.00      PROA  
ATOM    802  CB  PHE P 144       0.201  13.009  23.062  1.00  0.00      PROA  
ATOM    803  HB1 PHE P 144       0.130  13.100  21.957  1.00  0.00      PROA  
ATOM    804  HB2 PHE P 144       0.739  13.913  23.418  1.00  0.00      PROA  
ATOM    805  CG  PHE P 144      -1.152  12.940  23.709  1.00  0.00      PROA  
ATOM    806  CD1 PHE P 144      -2.365  13.108  22.970  1.00  0.00      PROA  
ATOM    807  HD1 PHE P 144      -2.352  13.292  21.906  1.00  0.00      PROA  
ATOM    808  CE1 PHE P 144      -3.593  13.352  23.669  1.00  0.00      PROA  
ATOM    809  HE1 PHE P 144      -4.549  13.459  23.176  1.00  0.00      PROA  
ATOM    810  CZ  PHE P 144      -3.652  13.128  25.041  1.00  0.00      PROA  
ATOM    811  HZ  PHE P 144      -4.588  13.325  25.542  1.00  0.00      PROA  
ATOM    812  CD2 PHE P 144      -1.243  12.803  25.114  1.00  0.00      PROA  
ATOM    813  HD2 PHE P 144      -0.390  12.544  25.723  1.00  0.00      PROA  
ATOM    814  CE2 PHE P 144      -2.535  12.853  25.787  1.00  0.00      PROA  
ATOM    815  HE2 PHE P 144      -2.548  12.755  26.862  1.00  0.00      PROA  
ATOM    816  C   PHE P 144       0.173  10.450  23.315  1.00  0.00      PROA  
ATOM    817  O   PHE P 144      -0.180   9.901  24.377  1.00  0.00      PROA  
ATOM    818  N   THR P 145       0.008   9.829  22.155  1.00  0.00      PROA  
ATOM    819  HN  THR P 145       0.317  10.287  21.325  1.00  0.00      PROA  
ATOM    820  CA  THR P 145      -0.859   8.624  21.965  1.00  0.00      PROA  
ATOM    821  HA  THR P 145      -1.540   8.595  22.803  1.00  0.00      PROA  
ATOM    822  CB  THR P 145      -1.593   8.619  20.575  1.00  0.00      PROA  
ATOM    823  HB  THR P 145      -2.086   7.640  20.392  1.00  0.00      PROA  
ATOM    824  OG1 THR P 145      -0.676   9.014  19.569  1.00  0.00      PROA  
ATOM    825  HG1 THR P 145      -0.473   9.945  19.682  1.00  0.00      PROA  
ATOM    826  CG2 THR P 145      -2.693   9.743  20.551  1.00  0.00      PROA  
ATOM    827 HG21 THR P 145      -3.357   9.706  19.661  1.00  0.00      PROA  
ATOM    828 HG22 THR P 145      -2.221  10.743  20.666  1.00  0.00      PROA  
ATOM    829 HG23 THR P 145      -3.329   9.625  21.454  1.00  0.00      PROA  
ATOM    830  C   THR P 145       0.027   7.435  21.987  1.00  0.00      PROA  
ATOM    831  O   THR P 145      -0.486   6.354  21.964  1.00  0.00      PROA  
ATOM    832  N   GLY P 146       1.303   7.671  22.028  1.00  0.00      PROA  
ATOM    833  HN  GLY P 146       1.714   8.527  21.725  1.00  0.00      PROA  
ATOM    834  CA  GLY P 146       2.284   6.604  22.334  1.00  0.00      PROA  
ATOM    835  HA1 GLY P 146       3.222   7.085  22.097  1.00  0.00      PROA  
ATOM    836  HA2 GLY P 146       2.053   5.711  21.772  1.00  0.00      PROA  
ATOM    837  C   GLY P 146       2.161   6.109  23.808  1.00  0.00      PROA  
ATOM    838  O   GLY P 146       1.262   6.425  24.572  1.00  0.00      PROA  
ATOM    839  N   THR P 147       3.028   5.183  24.284  1.00  0.00      PROA  
ATOM    840  HN  THR P 147       3.776   4.807  23.742  1.00  0.00      PROA  
ATOM    841  CA  THR P 147       3.074   4.763  25.673  1.00  0.00      PROA  
ATOM    842  HA  THR P 147       2.250   5.271  26.154  1.00  0.00      PROA  
ATOM    843  CB  THR P 147       2.803   3.229  25.871  1.00  0.00      PROA  
ATOM    844  HB  THR P 147       3.664   2.689  25.423  1.00  0.00      PROA  
ATOM    845  OG1 THR P 147       1.570   2.899  25.159  1.00  0.00      PROA  
ATOM    846  HG1 THR P 147       1.780   2.996  24.228  1.00  0.00      PROA  
ATOM    847  CG2 THR P 147       2.434   2.942  27.376  1.00  0.00      PROA  
ATOM    848 HG21 THR P 147       2.309   1.847  27.515  1.00  0.00      PROA  
ATOM    849 HG22 THR P 147       1.473   3.418  27.668  1.00  0.00      PROA  
ATOM    850 HG23 THR P 147       3.251   3.304  28.036  1.00  0.00      PROA  
ATOM    851  C   THR P 147       4.268   5.166  26.295  1.00  0.00      PROA  
ATOM    852  O   THR P 147       5.320   5.003  25.831  1.00  0.00      PROA  
ATOM    853  N   VAL P 148       4.257   5.668  27.543  1.00  0.00      PROA  
ATOM    854  HN  VAL P 148       3.452   6.012  28.019  1.00  0.00      PROA  
ATOM    855  CA  VAL P 148       5.505   5.861  28.314  1.00  0.00      PROA  
ATOM    856  HA  VAL P 148       6.179   6.258  27.569  1.00  0.00      PROA  
ATOM    857  CB  VAL P 148       5.100   6.934  29.379  1.00  0.00      PROA  
ATOM    858  HB  VAL P 148       4.384   6.536  30.130  1.00  0.00      PROA  
ATOM    859  CG1 VAL P 148       6.346   7.504  30.186  1.00  0.00      PROA  
ATOM    860 HG11 VAL P 148       6.927   6.744  30.751  1.00  0.00      PROA  
ATOM    861 HG12 VAL P 148       6.190   8.228  31.015  1.00  0.00      PROA  
ATOM    862 HG13 VAL P 148       7.088   7.924  29.474  1.00  0.00      PROA  
ATOM    863  CG2 VAL P 148       4.429   8.214  28.820  1.00  0.00      PROA  
ATOM    864 HG21 VAL P 148       3.476   8.145  28.253  1.00  0.00      PROA  
ATOM    865 HG22 VAL P 148       5.195   8.833  28.305  1.00  0.00      PROA  
ATOM    866 HG23 VAL P 148       4.162   8.894  29.658  1.00  0.00      PROA  
ATOM    867  C   VAL P 148       6.073   4.499  28.825  1.00  0.00      PROA  
ATOM    868  O   VAL P 148       5.351   3.754  29.542  1.00  0.00      PROA  
ATOM    869  N   HSD P 149       7.335   4.072  28.466  1.00  0.00      PROA  
ATOM    870  HN  HSD P 149       7.940   4.643  27.917  1.00  0.00      PROA  
ATOM    871  CA  HSD P 149       7.920   2.900  29.066  1.00  0.00      PROA  
ATOM    872  HA  HSD P 149       7.192   2.509  29.762  1.00  0.00      PROA  
ATOM    873  CB  HSD P 149       8.336   1.899  27.889  1.00  0.00      PROA  
ATOM    874  HB1 HSD P 149       9.056   1.152  28.285  1.00  0.00      PROA  
ATOM    875  HB2 HSD P 149       8.910   2.432  27.100  1.00  0.00      PROA  
ATOM    876  ND1 HSD P 149       7.560  -0.167  26.609  1.00  0.00      PROA  
ATOM    877  HD1 HSD P 149       8.461  -0.484  26.314  1.00  0.00      PROA  
ATOM    878  CG  HSD P 149       7.222   0.966  27.348  1.00  0.00      PROA  
ATOM    879  CE1 HSD P 149       6.405  -0.776  26.418  1.00  0.00      PROA  
ATOM    880  HE1 HSD P 149       6.256  -1.725  25.904  1.00  0.00      PROA  
ATOM    881  NE2 HSD P 149       5.350  -0.236  27.033  1.00  0.00      PROA  
ATOM    882  CD2 HSD P 149       5.889   0.845  27.690  1.00  0.00      PROA  
ATOM    883  HD2 HSD P 149       5.352   1.422  28.433  1.00  0.00      PROA  
ATOM    884  C   HSD P 149       9.213   3.171  29.816  1.00  0.00      PROA  
ATOM    885  O   HSD P 149       9.921   4.179  29.623  1.00  0.00      PROA  
ATOM    886  N   ARG P 150       9.505   2.344  30.842  1.00  0.00      PROA  
ATOM    887  HN  ARG P 150       8.780   1.756  31.192  1.00  0.00      PROA  
ATOM    888  CA  ARG P 150      10.784   2.484  31.686  1.00  0.00      PROA  
ATOM    889  HA  ARG P 150      11.162   3.478  31.496  1.00  0.00      PROA  
ATOM    890  CB  ARG P 150      10.700   2.353  33.214  1.00  0.00      PROA  
ATOM    891  HB1 ARG P 150      11.532   2.833  33.771  1.00  0.00      PROA  
ATOM    892  HB2 ARG P 150      10.820   1.294  33.529  1.00  0.00      PROA  
ATOM    893  CG  ARG P 150       9.390   2.947  33.756  1.00  0.00      PROA  
ATOM    894  HG1 ARG P 150       8.482   2.382  33.455  1.00  0.00      PROA  
ATOM    895  HG2 ARG P 150       9.271   3.942  33.276  1.00  0.00      PROA  
ATOM    896  CD  ARG P 150       9.217   3.062  35.330  1.00  0.00      PROA  
ATOM    897  HD1 ARG P 150       8.251   3.324  35.811  1.00  0.00      PROA  
ATOM    898  HD2 ARG P 150      10.046   3.756  35.587  1.00  0.00      PROA  
ATOM    899  NE  ARG P 150       9.670   1.804  35.908  1.00  0.00      PROA  
ATOM    900  HE  ARG P 150      10.485   1.762  36.486  1.00  0.00      PROA  
ATOM    901  CZ  ARG P 150       9.088   0.680  35.938  1.00  0.00      PROA  
ATOM    902  NH1 ARG P 150       7.943   0.410  35.333  1.00  0.00      PROA  
ATOM    903 HH11 ARG P 150       7.434   1.144  34.883  1.00  0.00      PROA  
ATOM    904 HH12 ARG P 150       7.795  -0.550  35.095  1.00  0.00      PROA  
ATOM    905  NH2 ARG P 150       9.722  -0.356  36.427  1.00  0.00      PROA  
ATOM    906 HH21 ARG P 150      10.683  -0.138  36.598  1.00  0.00      PROA  
ATOM    907 HH22 ARG P 150       9.510  -1.237  36.003  1.00  0.00      PROA  
ATOM    908  C   ARG P 150      11.948   1.642  31.199  1.00  0.00      PROA  
ATOM    909  O   ARG P 150      11.906   0.401  31.085  1.00  0.00      PROA  
ATOM    910  N   ILE P 151      12.968   2.345  30.833  1.00  0.00      PROA  
ATOM    911  HN  ILE P 151      12.910   3.324  30.652  1.00  0.00      PROA  
ATOM    912  CA  ILE P 151      14.238   1.680  30.454  1.00  0.00      PROA  
ATOM    913  HA  ILE P 151      14.219   0.633  30.718  1.00  0.00      PROA  
ATOM    914  CB  ILE P 151      14.431   1.818  28.925  1.00  0.00      PROA  
ATOM    915  HB  ILE P 151      14.342   2.845  28.510  1.00  0.00      PROA  
ATOM    916  CG2 ILE P 151      15.954   1.429  28.511  1.00  0.00      PROA  
ATOM    917 HG21 ILE P 151      16.132   1.370  27.416  1.00  0.00      PROA  
ATOM    918 HG22 ILE P 151      16.349   0.542  29.051  1.00  0.00      PROA  
ATOM    919 HG23 ILE P 151      16.529   2.321  28.840  1.00  0.00      PROA  
ATOM    920  CG1 ILE P 151      13.497   0.900  28.117  1.00  0.00      PROA  
ATOM    921 HG11 ILE P 151      13.379  -0.033  28.709  1.00  0.00      PROA  
ATOM    922 HG12 ILE P 151      13.997   0.568  27.183  1.00  0.00      PROA  
ATOM    923  CD  ILE P 151      12.174   1.444  27.729  1.00  0.00      PROA  
ATOM    924  HD1 ILE P 151      11.451   0.645  27.458  1.00  0.00      PROA  
ATOM    925  HD2 ILE P 151      12.261   2.181  26.903  1.00  0.00      PROA  
ATOM    926  HD3 ILE P 151      11.674   1.905  28.607  1.00  0.00      PROA  
ATOM    927  C   ILE P 151      15.396   2.318  31.151  1.00  0.00      PROA  
ATOM    928  O   ILE P 151      15.753   3.428  30.865  1.00  0.00      PROA  
ATOM    929  N   ASP P 152      16.001   1.612  32.044  1.00  0.00      PROA  
ATOM    930  HN  ASP P 152      15.575   0.745  32.292  1.00  0.00      PROA  
ATOM    931  CA  ASP P 152      17.214   1.963  32.781  1.00  0.00      PROA  
ATOM    932  HA  ASP P 152      17.549   1.155  33.415  1.00  0.00      PROA  
ATOM    933  CB  ASP P 152      18.313   2.075  31.711  1.00  0.00      PROA  
ATOM    934  HB1 ASP P 152      19.228   2.549  32.126  1.00  0.00      PROA  
ATOM    935  HB2 ASP P 152      17.951   2.707  30.873  1.00  0.00      PROA  
ATOM    936  CG  ASP P 152      18.662   0.736  31.079  1.00  0.00      PROA  
ATOM    937  OD1 ASP P 152      19.625   0.752  30.226  1.00  0.00      PROA  
ATOM    938  OD2 ASP P 152      18.079  -0.309  31.444  1.00  0.00      PROA  
ATOM    939  C   ASP P 152      17.106   3.286  33.621  1.00  0.00      PROA  
ATOM    940  O   ASP P 152      17.984   4.100  33.594  1.00  0.00      PROA  
ATOM    941  N   ASN P 153      15.900   3.535  34.263  1.00  0.00      PROA  
ATOM    942  HN  ASN P 153      15.125   2.918  34.149  1.00  0.00      PROA  
ATOM    943  CA  ASN P 153      15.548   4.730  35.005  1.00  0.00      PROA  
ATOM    944  HA  ASN P 153      14.626   4.516  35.524  1.00  0.00      PROA  
ATOM    945  CB  ASN P 153      16.672   5.039  36.096  1.00  0.00      PROA  
ATOM    946  HB1 ASN P 153      16.325   5.916  36.684  1.00  0.00      PROA  
ATOM    947  HB2 ASN P 153      17.634   5.326  35.619  1.00  0.00      PROA  
ATOM    948  CG  ASN P 153      16.888   3.855  37.055  1.00  0.00      PROA  
ATOM    949  OD1 ASN P 153      18.019   3.414  37.214  1.00  0.00      PROA  
ATOM    950  ND2 ASN P 153      15.771   3.365  37.619  1.00  0.00      PROA  
ATOM    951 HD21 ASN P 153      15.782   2.478  38.080  1.00  0.00      PROA  
ATOM    952 HD22 ASN P 153      15.015   4.005  37.478  1.00  0.00      PROA  
ATOM    953  C   ASN P 153      15.274   5.986  34.142  1.00  0.00      PROA  
ATOM    954  O   ASN P 153      15.345   7.120  34.619  1.00  0.00      PROA  
ATOM    955  N   THR P 154      15.004   5.804  32.838  1.00  0.00      PROA  
ATOM    956  HN  THR P 154      14.970   4.923  32.372  1.00  0.00      PROA  
ATOM    957  CA  THR P 154      14.464   6.867  32.049  1.00  0.00      PROA  
ATOM    958  HA  THR P 154      14.315   7.719  32.696  1.00  0.00      PROA  
ATOM    959  CB  THR P 154      15.568   7.237  31.012  1.00  0.00      PROA  
ATOM    960  HB  THR P 154      15.229   8.199  30.570  1.00  0.00      PROA  
ATOM    961  OG1 THR P 154      15.691   6.282  29.942  1.00  0.00      PROA  
ATOM    962  HG1 THR P 154      15.932   5.432  30.316  1.00  0.00      PROA  
ATOM    963  CG2 THR P 154      16.961   7.524  31.618  1.00  0.00      PROA  
ATOM    964 HG21 THR P 154      17.446   6.635  32.073  1.00  0.00      PROA  
ATOM    965 HG22 THR P 154      16.979   8.369  32.339  1.00  0.00      PROA  
ATOM    966 HG23 THR P 154      17.662   7.786  30.797  1.00  0.00      PROA  
ATOM    967  C   THR P 154      13.164   6.552  31.443  1.00  0.00      PROA  
ATOM    968  O   THR P 154      12.905   5.371  31.202  1.00  0.00      PROA  
ATOM    969  N   THR P 155      12.301   7.526  31.114  1.00  0.00      PROA  
ATOM    970  HN  THR P 155      12.590   8.470  31.250  1.00  0.00      PROA  
ATOM    971  CA  THR P 155      11.117   7.362  30.380  1.00  0.00      PROA  
ATOM    972  HA  THR P 155      10.702   6.399  30.637  1.00  0.00      PROA  
ATOM    973  CB  THR P 155      10.003   8.247  30.811  1.00  0.00      PROA  
ATOM    974  HB  THR P 155       9.185   8.185  30.062  1.00  0.00      PROA  
ATOM    975  OG1 THR P 155      10.380   9.636  31.031  1.00  0.00      PROA  
ATOM    976  HG1 THR P 155      10.459  10.088  30.188  1.00  0.00      PROA  
ATOM    977  CG2 THR P 155       9.626   7.794  32.260  1.00  0.00      PROA  
ATOM    978 HG21 THR P 155       9.275   6.741  32.211  1.00  0.00      PROA  
ATOM    979 HG22 THR P 155       8.791   8.408  32.658  1.00  0.00      PROA  
ATOM    980 HG23 THR P 155      10.471   8.012  32.948  1.00  0.00      PROA  
ATOM    981  C   THR P 155      11.301   7.462  28.866  1.00  0.00      PROA  
ATOM    982  O   THR P 155      11.931   8.418  28.355  1.00  0.00      PROA  
ATOM    983  N   VAL P 156      10.832   6.479  28.162  1.00  0.00      PROA  
ATOM    984  HN  VAL P 156      10.325   5.693  28.506  1.00  0.00      PROA  
ATOM    985  CA  VAL P 156      11.027   6.394  26.736  1.00  0.00      PROA  
ATOM    986  HA  VAL P 156      11.371   7.322  26.304  1.00  0.00      PROA  
ATOM    987  CB  VAL P 156      11.912   5.185  26.362  1.00  0.00      PROA  
ATOM    988  HB  VAL P 156      11.560   4.271  26.889  1.00  0.00      PROA  
ATOM    989  CG1 VAL P 156      11.840   4.842  24.842  1.00  0.00      PROA  
ATOM    990 HG11 VAL P 156      10.912   4.267  24.635  1.00  0.00      PROA  
ATOM    991 HG12 VAL P 156      12.687   4.225  24.473  1.00  0.00      PROA  
ATOM    992 HG13 VAL P 156      11.893   5.761  24.221  1.00  0.00      PROA  
ATOM    993  CG2 VAL P 156      13.312   5.641  26.634  1.00  0.00      PROA  
ATOM    994 HG21 VAL P 156      13.985   4.845  26.251  1.00  0.00      PROA  
ATOM    995 HG22 VAL P 156      13.381   5.841  27.725  1.00  0.00      PROA  
ATOM    996 HG23 VAL P 156      13.575   6.559  26.065  1.00  0.00      PROA  
ATOM    997  C   VAL P 156       9.641   6.136  26.219  1.00  0.00      PROA  
ATOM    998  O   VAL P 156       8.811   5.429  26.814  1.00  0.00      PROA  
ATOM    999  N   ILE P 157       9.225   6.753  25.067  1.00  0.00      PROA  
ATOM   1000  HN  ILE P 157       9.775   7.373  24.513  1.00  0.00      PROA  
ATOM   1001  CA  ILE P 157       7.913   6.567  24.570  1.00  0.00      PROA  
ATOM   1002  HA  ILE P 157       7.231   6.384  25.388  1.00  0.00      PROA  
ATOM   1003  CB  ILE P 157       7.423   7.887  23.961  1.00  0.00      PROA  
ATOM   1004  HB  ILE P 157       7.991   8.259  23.081  1.00  0.00      PROA  
ATOM   1005  CG2 ILE P 157       5.917   7.646  23.633  1.00  0.00      PROA  
ATOM   1006 HG21 ILE P 157       5.470   8.496  23.075  1.00  0.00      PROA  
ATOM   1007 HG22 ILE P 157       5.362   7.584  24.593  1.00  0.00      PROA  
ATOM   1008 HG23 ILE P 157       5.636   6.787  22.986  1.00  0.00      PROA  
ATOM   1009  CG1 ILE P 157       7.544   8.967  25.024  1.00  0.00      PROA  
ATOM   1010 HG11 ILE P 157       8.605   8.962  25.356  1.00  0.00      PROA  
ATOM   1011 HG12 ILE P 157       6.804   8.637  25.783  1.00  0.00      PROA  
ATOM   1012  CD  ILE P 157       7.181  10.293  24.461  1.00  0.00      PROA  
ATOM   1013  HD1 ILE P 157       7.236  11.111  25.212  1.00  0.00      PROA  
ATOM   1014  HD2 ILE P 157       6.191  10.265  23.957  1.00  0.00      PROA  
ATOM   1015  HD3 ILE P 157       7.884  10.518  23.631  1.00  0.00      PROA  
ATOM   1016  C   ILE P 157       7.818   5.469  23.543  1.00  0.00      PROA  
ATOM   1017  O   ILE P 157       8.344   5.458  22.466  1.00  0.00      PROA  
ATOM   1018  N   TYR P 158       7.258   4.361  23.985  1.00  0.00      PROA  
ATOM   1019  HN  TYR P 158       7.057   4.201  24.948  1.00  0.00      PROA  
ATOM   1020  CA  TYR P 158       6.847   3.343  23.011  1.00  0.00      PROA  
ATOM   1021  HA  TYR P 158       7.775   3.066  22.534  1.00  0.00      PROA  
ATOM   1022  CB  TYR P 158       6.208   2.126  23.784  1.00  0.00      PROA  
ATOM   1023  HB1 TYR P 158       5.200   2.408  24.155  1.00  0.00      PROA  
ATOM   1024  HB2 TYR P 158       6.901   2.002  24.645  1.00  0.00      PROA  
ATOM   1025  CG  TYR P 158       6.297   0.851  22.936  1.00  0.00      PROA  
ATOM   1026  CD1 TYR P 158       5.036   0.310  22.580  1.00  0.00      PROA  
ATOM   1027  HD1 TYR P 158       4.062   0.684  22.861  1.00  0.00      PROA  
ATOM   1028  CE1 TYR P 158       5.013  -0.784  21.724  1.00  0.00      PROA  
ATOM   1029  HE1 TYR P 158       4.079  -1.277  21.498  1.00  0.00      PROA  
ATOM   1030  CZ  TYR P 158       6.194  -1.393  21.395  1.00  0.00      PROA  
ATOM   1031  OH  TYR P 158       6.221  -2.406  20.398  1.00  0.00      PROA  
ATOM   1032  HH  TYR P 158       5.369  -2.489  19.964  1.00  0.00      PROA  
ATOM   1033  CD2 TYR P 158       7.483   0.215  22.629  1.00  0.00      PROA  
ATOM   1034  HD2 TYR P 158       8.481   0.574  22.834  1.00  0.00      PROA  
ATOM   1035  CE2 TYR P 158       7.441  -0.907  21.877  1.00  0.00      PROA  
ATOM   1036  HE2 TYR P 158       8.417  -1.255  21.571  1.00  0.00      PROA  
ATOM   1037  C   TYR P 158       5.860   3.854  22.020  1.00  0.00      PROA  
ATOM   1038  O   TYR P 158       4.758   4.254  22.385  1.00  0.00      PROA  
ATOM   1039  N   ASN P 159       6.136   3.718  20.753  1.00  0.00      PROA  
ATOM   1040  HN  ASN P 159       6.927   3.150  20.540  1.00  0.00      PROA  
ATOM   1041  CA  ASN P 159       5.447   4.286  19.598  1.00  0.00      PROA  
ATOM   1042  HA  ASN P 159       5.603   5.353  19.543  1.00  0.00      PROA  
ATOM   1043  CB  ASN P 159       5.834   3.668  18.215  1.00  0.00      PROA  
ATOM   1044  HB1 ASN P 159       5.342   4.256  17.411  1.00  0.00      PROA  
ATOM   1045  HB2 ASN P 159       5.520   2.610  18.086  1.00  0.00      PROA  
ATOM   1046  CG  ASN P 159       7.322   3.882  17.841  1.00  0.00      PROA  
ATOM   1047  OD1 ASN P 159       8.040   4.700  18.412  1.00  0.00      PROA  
ATOM   1048  ND2 ASN P 159       7.889   3.093  16.882  1.00  0.00      PROA  
ATOM   1049 HD21 ASN P 159       8.696   3.421  16.390  1.00  0.00      PROA  
ATOM   1050 HD22 ASN P 159       7.384   2.330  16.480  1.00  0.00      PROA  
ATOM   1051  C   ASN P 159       3.963   4.142  19.717  1.00  0.00      PROA  
ATOM   1052  O   ASN P 159       3.525   3.079  20.130  1.00  0.00      PROA  
ATOM   1053  N   SER P 160       3.224   5.169  19.178  1.00  0.00      PROA  
ATOM   1054  HN  SER P 160       3.719   6.027  19.059  1.00  0.00      PROA  
ATOM   1055  CA  SER P 160       1.726   5.156  18.837  1.00  0.00      PROA  
ATOM   1056  HA  SER P 160       1.166   4.896  19.723  1.00  0.00      PROA  
ATOM   1057  CB  SER P 160       1.201   6.520  18.433  1.00  0.00      PROA  
ATOM   1058  HB1 SER P 160       1.434   7.258  19.231  1.00  0.00      PROA  
ATOM   1059  HB2 SER P 160       0.105   6.489  18.251  1.00  0.00      PROA  
ATOM   1060  OG  SER P 160       1.813   7.073  17.245  1.00  0.00      PROA  
ATOM   1061  HG1 SER P 160       1.572   6.386  16.619  1.00  0.00      PROA  
ATOM   1062  C   SER P 160       1.248   4.148  17.840  1.00  0.00      PROA  
ATOM   1063  O   SER P 160       2.058   3.727  16.942  1.00  0.00      PROA  
ATOM   1064  N   ASN P 161       0.010   3.616  17.993  1.00  0.00      PROA  
ATOM   1065  HN  ASN P 161      -0.489   3.772  18.842  1.00  0.00      PROA  
ATOM   1066  CA  ASN P 161      -0.553   2.671  17.099  1.00  0.00      PROA  
ATOM   1067  HA  ASN P 161       0.175   1.894  16.919  1.00  0.00      PROA  
ATOM   1068  CB  ASN P 161      -1.787   2.075  17.769  1.00  0.00      PROA  
ATOM   1069  HB1 ASN P 161      -2.495   2.854  18.126  1.00  0.00      PROA  
ATOM   1070  HB2 ASN P 161      -1.549   1.466  18.667  1.00  0.00      PROA  
ATOM   1071  CG  ASN P 161      -2.604   1.190  16.850  1.00  0.00      PROA  
ATOM   1072  OD1 ASN P 161      -3.776   1.451  16.596  1.00  0.00      PROA  
ATOM   1073  ND2 ASN P 161      -1.972   0.128  16.219  1.00  0.00      PROA  
ATOM   1074 HD21 ASN P 161      -2.404  -0.265  15.407  1.00  0.00      PROA  
ATOM   1075 HD22 ASN P 161      -1.089  -0.184  16.570  1.00  0.00      PROA  
ATOM   1076  C   ASN P 161      -0.886   3.423  15.785  1.00  0.00      PROA  
ATOM   1077  O   ASN P 161      -1.371   4.547  15.739  1.00  0.00      PROA  
ATOM   1078  N   ILE P 162      -0.682   2.719  14.649  1.00  0.00      PROA  
ATOM   1079  HN  ILE P 162      -0.258   1.844  14.872  1.00  0.00      PROA  
ATOM   1080  CA  ILE P 162      -0.759   3.183  13.299  1.00  0.00      PROA  
ATOM   1081  HA  ILE P 162      -0.242   4.118  13.137  1.00  0.00      PROA  
ATOM   1082  CB  ILE P 162      -0.067   2.108  12.472  1.00  0.00      PROA  
ATOM   1083  HB  ILE P 162      -0.482   1.108  12.721  1.00  0.00      PROA  
ATOM   1084  CG2 ILE P 162      -0.320   2.434  11.026  1.00  0.00      PROA  
ATOM   1085 HG21 ILE P 162      -0.052   3.502  10.879  1.00  0.00      PROA  
ATOM   1086 HG22 ILE P 162      -1.425   2.390  10.917  1.00  0.00      PROA  
ATOM   1087 HG23 ILE P 162       0.222   1.649  10.458  1.00  0.00      PROA  
ATOM   1088  CG1 ILE P 162       1.493   2.036  12.746  1.00  0.00      PROA  
ATOM   1089 HG11 ILE P 162       1.627   2.011  13.849  1.00  0.00      PROA  
ATOM   1090 HG12 ILE P 162       1.903   3.035  12.483  1.00  0.00      PROA  
ATOM   1091  CD  ILE P 162       2.310   1.023  11.997  1.00  0.00      PROA  
ATOM   1092  HD1 ILE P 162       2.552   1.315  10.953  1.00  0.00      PROA  
ATOM   1093  HD2 ILE P 162       1.873   0.003  12.051  1.00  0.00      PROA  
ATOM   1094  HD3 ILE P 162       3.272   0.912  12.542  1.00  0.00      PROA  
ATOM   1095  C   ILE P 162      -2.175   3.455  12.966  1.00  0.00      PROA  
ATOM   1096  O   ILE P 162      -2.455   4.429  12.273  1.00  0.00      PROA  
ATOM   1097  N   PHE P 163      -3.180   2.707  13.476  1.00  0.00      PROA  
ATOM   1098  HN  PHE P 163      -2.909   1.935  14.045  1.00  0.00      PROA  
ATOM   1099  CA  PHE P 163      -4.610   2.778  13.172  1.00  0.00      PROA  
ATOM   1100  HA  PHE P 163      -4.746   2.689  12.105  1.00  0.00      PROA  
ATOM   1101  CB  PHE P 163      -5.415   1.669  13.962  1.00  0.00      PROA  
ATOM   1102  HB1 PHE P 163      -6.456   1.784  13.593  1.00  0.00      PROA  
ATOM   1103  HB2 PHE P 163      -5.389   1.854  15.058  1.00  0.00      PROA  
ATOM   1104  CG  PHE P 163      -5.098   0.223  13.636  1.00  0.00      PROA  
ATOM   1105  CD1 PHE P 163      -4.291  -0.277  12.593  1.00  0.00      PROA  
ATOM   1106  HD1 PHE P 163      -3.815   0.312  11.822  1.00  0.00      PROA  
ATOM   1107  CE1 PHE P 163      -3.942  -1.655  12.481  1.00  0.00      PROA  
ATOM   1108  HE1 PHE P 163      -3.493  -1.932  11.538  1.00  0.00      PROA  
ATOM   1109  CZ  PHE P 163      -4.532  -2.623  13.333  1.00  0.00      PROA  
ATOM   1110  HZ  PHE P 163      -4.120  -3.620  13.295  1.00  0.00      PROA  
ATOM   1111  CD2 PHE P 163      -5.540  -0.797  14.561  1.00  0.00      PROA  
ATOM   1112  HD2 PHE P 163      -6.252  -0.471  15.305  1.00  0.00      PROA  
ATOM   1113  CE2 PHE P 163      -5.275  -2.158  14.427  1.00  0.00      PROA  
ATOM   1114  HE2 PHE P 163      -5.693  -2.872  15.121  1.00  0.00      PROA  
ATOM   1115  C   PHE P 163      -5.275   4.168  13.564  1.00  0.00      PROA  
ATOM   1116  O   PHE P 163      -6.341   4.557  13.039  1.00  0.00      PROA  
ATOM   1117  N   THR P 164      -4.609   5.021  14.400  1.00  0.00      PROA  
ATOM   1118  HN  THR P 164      -3.805   4.736  14.916  1.00  0.00      PROA  
ATOM   1119  CA  THR P 164      -5.139   6.341  14.728  1.00  0.00      PROA  
ATOM   1120  HA  THR P 164      -6.218   6.340  14.763  1.00  0.00      PROA  
ATOM   1121  CB  THR P 164      -4.816   6.956  16.074  1.00  0.00      PROA  
ATOM   1122  HB  THR P 164      -4.755   8.065  16.051  1.00  0.00      PROA  
ATOM   1123  OG1 THR P 164      -3.647   6.394  16.776  1.00  0.00      PROA  
ATOM   1124  HG1 THR P 164      -2.904   6.764  16.293  1.00  0.00      PROA  
ATOM   1125  CG2 THR P 164      -5.931   6.610  17.109  1.00  0.00      PROA  
ATOM   1126 HG21 THR P 164      -5.871   5.501  17.144  1.00  0.00      PROA  
ATOM   1127 HG22 THR P 164      -6.952   6.946  16.829  1.00  0.00      PROA  
ATOM   1128 HG23 THR P 164      -5.707   7.122  18.069  1.00  0.00      PROA  
ATOM   1129  C   THR P 164      -4.723   7.341  13.579  1.00  0.00      PROA  
ATOM   1130  O   THR P 164      -5.356   8.387  13.319  1.00  0.00      PROA  
ATOM   1131  N   ASP P 165      -3.716   7.025  12.769  1.00  0.00      PROA  
ATOM   1132  HN  ASP P 165      -3.210   6.169  12.841  1.00  0.00      PROA  
ATOM   1133  CA  ASP P 165      -3.169   7.928  11.743  1.00  0.00      PROA  
ATOM   1134  HA  ASP P 165      -2.879   8.833  12.256  1.00  0.00      PROA  
ATOM   1135  CB  ASP P 165      -2.003   7.271  11.007  1.00  0.00      PROA  
ATOM   1136  HB1 ASP P 165      -1.710   7.830  10.093  1.00  0.00      PROA  
ATOM   1137  HB2 ASP P 165      -2.257   6.241  10.676  1.00  0.00      PROA  
ATOM   1138  CG  ASP P 165      -0.747   7.358  11.825  1.00  0.00      PROA  
ATOM   1139  OD1 ASP P 165       0.242   6.719  11.498  1.00  0.00      PROA  
ATOM   1140  OD2 ASP P 165      -0.633   8.203  12.744  1.00  0.00      PROA  
ATOM   1141  C   ASP P 165      -4.247   8.344  10.711  1.00  0.00      PROA  
ATOM   1142  O   ASP P 165      -5.122   7.508  10.482  1.00  0.00      PROA  
ATOM   1143  N   PRO P 166      -4.295   9.474  10.122  1.00  0.00      PROA  
ATOM   1144  CD  PRO P 166      -3.620  10.744  10.566  1.00  0.00      PROA  
ATOM   1145  HD1 PRO P 166      -2.557  10.546  10.821  1.00  0.00      PROA  
ATOM   1146  HD2 PRO P 166      -4.081  11.212  11.462  1.00  0.00      PROA  
ATOM   1147  CA  PRO P 166      -5.275   9.677   9.038  1.00  0.00      PROA  
ATOM   1148  HA  PRO P 166      -6.201   9.187   9.302  1.00  0.00      PROA  
ATOM   1149  CB  PRO P 166      -5.244  11.223   8.886  1.00  0.00      PROA  
ATOM   1150  HB1 PRO P 166      -6.015  11.782   9.458  1.00  0.00      PROA  
ATOM   1151  HB2 PRO P 166      -5.543  11.504   7.853  1.00  0.00      PROA  
ATOM   1152  CG  PRO P 166      -3.870  11.664   9.354  1.00  0.00      PROA  
ATOM   1153  HG1 PRO P 166      -3.110  11.523   8.556  1.00  0.00      PROA  
ATOM   1154  HG2 PRO P 166      -3.841  12.713   9.720  1.00  0.00      PROA  
ATOM   1155  C   PRO P 166      -4.718   8.891   7.801  1.00  0.00      PROA  
ATOM   1156  O   PRO P 166      -5.485   8.483   7.019  1.00  0.00      PROA  
ATOM   1157  N   PHE P 167      -3.421   8.876   7.668  1.00  0.00      PROA  
ATOM   1158  HN  PHE P 167      -3.006   9.457   8.364  1.00  0.00      PROA  
ATOM   1159  CA  PHE P 167      -2.641   8.286   6.568  1.00  0.00      PROA  
ATOM   1160  HA  PHE P 167      -2.975   8.706   5.631  1.00  0.00      PROA  
ATOM   1161  CB  PHE P 167      -1.127   8.486   6.755  1.00  0.00      PROA  
ATOM   1162  HB1 PHE P 167      -0.498   8.449   5.840  1.00  0.00      PROA  
ATOM   1163  HB2 PHE P 167      -0.696   7.861   7.567  1.00  0.00      PROA  
ATOM   1164  CG  PHE P 167      -0.872   9.930   7.175  1.00  0.00      PROA  
ATOM   1165  CD1 PHE P 167      -1.135  10.999   6.380  1.00  0.00      PROA  
ATOM   1166  HD1 PHE P 167      -1.600  10.877   5.412  1.00  0.00      PROA  
ATOM   1167  CE1 PHE P 167      -0.856  12.332   6.774  1.00  0.00      PROA  
ATOM   1168  HE1 PHE P 167      -1.005  13.196   6.144  1.00  0.00      PROA  
ATOM   1169  CZ  PHE P 167      -0.179  12.562   8.027  1.00  0.00      PROA  
ATOM   1170  HZ  PHE P 167      -0.075  13.578   8.376  1.00  0.00      PROA  
ATOM   1171  CD2 PHE P 167      -0.251  10.191   8.443  1.00  0.00      PROA  
ATOM   1172  HD2 PHE P 167      -0.011   9.346   9.071  1.00  0.00      PROA  
ATOM   1173  CE2 PHE P 167       0.049  11.452   8.862  1.00  0.00      PROA  
ATOM   1174  HE2 PHE P 167       0.563  11.485   9.811  1.00  0.00      PROA  
ATOM   1175  C   PHE P 167      -2.912   6.756   6.410  1.00  0.00      PROA  
ATOM   1176  O   PHE P 167      -3.145   6.235   5.291  1.00  0.00      PROA  
ATOM   1177  N   PHE P 168      -3.013   5.986   7.492  1.00  0.00      PROA  
ATOM   1178  HN  PHE P 168      -2.678   6.418   8.326  1.00  0.00      PROA  
ATOM   1179  CA  PHE P 168      -3.529   4.614   7.577  1.00  0.00      PROA  
ATOM   1180  HA  PHE P 168      -2.769   4.029   7.080  1.00  0.00      PROA  
ATOM   1181  CB  PHE P 168      -3.652   4.183   9.106  1.00  0.00      PROA  
ATOM   1182  HB1 PHE P 168      -4.321   4.848   9.691  1.00  0.00      PROA  
ATOM   1183  HB2 PHE P 168      -2.627   4.069   9.520  1.00  0.00      PROA  
ATOM   1184  CG  PHE P 168      -4.321   2.807   9.231  1.00  0.00      PROA  
ATOM   1185  CD1 PHE P 168      -5.571   2.472   9.847  1.00  0.00      PROA  
ATOM   1186  HD1 PHE P 168      -6.178   3.299  10.184  1.00  0.00      PROA  
ATOM   1187  CE1 PHE P 168      -6.013   1.122   9.780  1.00  0.00      PROA  
ATOM   1188  HE1 PHE P 168      -6.965   0.866  10.222  1.00  0.00      PROA  
ATOM   1189  CZ  PHE P 168      -5.251   0.093   9.278  1.00  0.00      PROA  
ATOM   1190  HZ  PHE P 168      -5.665  -0.902   9.348  1.00  0.00      PROA  
ATOM   1191  CD2 PHE P 168      -3.565   1.705   8.681  1.00  0.00      PROA  
ATOM   1192  HD2 PHE P 168      -2.606   1.953   8.249  1.00  0.00      PROA  
ATOM   1193  CE2 PHE P 168      -3.989   0.420   8.759  1.00  0.00      PROA  
ATOM   1194  HE2 PHE P 168      -3.336  -0.334   8.346  1.00  0.00      PROA  
ATOM   1195  C   PHE P 168      -4.865   4.355   6.753  1.00  0.00      PROA  
ATOM   1196  O   PHE P 168      -5.037   3.413   5.971  1.00  0.00      PROA  
ATOM   1197  N   ILE P 169      -5.837   5.210   6.965  1.00  0.00      PROA  
ATOM   1198  HN  ILE P 169      -5.589   5.900   7.641  1.00  0.00      PROA  
ATOM   1199  CA  ILE P 169      -7.099   5.314   6.240  1.00  0.00      PROA  
ATOM   1200  HA  ILE P 169      -7.643   4.407   6.462  1.00  0.00      PROA  
ATOM   1201  CB  ILE P 169      -8.069   6.449   6.774  1.00  0.00      PROA  
ATOM   1202  HB  ILE P 169      -7.689   7.442   6.451  1.00  0.00      PROA  
ATOM   1203  CG2 ILE P 169      -9.414   6.317   6.063  1.00  0.00      PROA  
ATOM   1204 HG21 ILE P 169      -9.858   5.307   6.194  1.00  0.00      PROA  
ATOM   1205 HG22 ILE P 169      -9.252   6.597   5.000  1.00  0.00      PROA  
ATOM   1206 HG23 ILE P 169     -10.238   6.988   6.387  1.00  0.00      PROA  
ATOM   1207  CG1 ILE P 169      -8.188   6.364   8.269  1.00  0.00      PROA  
ATOM   1208 HG11 ILE P 169      -8.483   7.380   8.609  1.00  0.00      PROA  
ATOM   1209 HG12 ILE P 169      -7.156   6.181   8.637  1.00  0.00      PROA  
ATOM   1210  CD  ILE P 169      -9.084   5.276   8.820  1.00  0.00      PROA  
ATOM   1211  HD1 ILE P 169     -10.149   5.297   8.505  1.00  0.00      PROA  
ATOM   1212  HD2 ILE P 169      -9.117   5.455   9.916  1.00  0.00      PROA  
ATOM   1213  HD3 ILE P 169      -8.540   4.339   8.575  1.00  0.00      PROA  
ATOM   1214  C   ILE P 169      -7.055   5.511   4.700  1.00  0.00      PROA  
ATOM   1215  O   ILE P 169      -7.709   4.887   3.813  1.00  0.00      PROA  
ATOM   1216  N   VAL P 170      -6.222   6.502   4.286  1.00  0.00      PROA  
ATOM   1217  HN  VAL P 170      -5.697   7.024   4.953  1.00  0.00      PROA  
ATOM   1218  CA  VAL P 170      -5.919   6.925   2.983  1.00  0.00      PROA  
ATOM   1219  HA  VAL P 170      -6.842   7.120   2.456  1.00  0.00      PROA  
ATOM   1220  CB  VAL P 170      -5.039   8.206   2.897  1.00  0.00      PROA  
ATOM   1221  HB  VAL P 170      -4.015   7.917   3.214  1.00  0.00      PROA  
ATOM   1222  CG1 VAL P 170      -5.032   8.630   1.426  1.00  0.00      PROA  
ATOM   1223 HG11 VAL P 170      -6.039   8.822   0.998  1.00  0.00      PROA  
ATOM   1224 HG12 VAL P 170      -4.487   7.872   0.826  1.00  0.00      PROA  
ATOM   1225 HG13 VAL P 170      -4.505   9.586   1.218  1.00  0.00      PROA  
ATOM   1226  CG2 VAL P 170      -5.652   9.271   3.734  1.00  0.00      PROA  
ATOM   1227 HG21 VAL P 170      -5.190  10.274   3.610  1.00  0.00      PROA  
ATOM   1228 HG22 VAL P 170      -5.806   9.136   4.826  1.00  0.00      PROA  
ATOM   1229 HG23 VAL P 170      -6.686   9.405   3.351  1.00  0.00      PROA  
ATOM   1230  C   VAL P 170      -5.306   5.734   2.205  1.00  0.00      PROA  
ATOM   1231  O   VAL P 170      -5.796   5.341   1.123  1.00  0.00      PROA  
ATOM   1232  N   GLU P 171      -4.367   5.083   2.873  1.00  0.00      PROA  
ATOM   1233  HN  GLU P 171      -4.102   5.514   3.732  1.00  0.00      PROA  
ATOM   1234  CA  GLU P 171      -3.608   3.871   2.433  1.00  0.00      PROA  
ATOM   1235  HA  GLU P 171      -3.139   4.108   1.490  1.00  0.00      PROA  
ATOM   1236  CB  GLU P 171      -2.374   3.511   3.367  1.00  0.00      PROA  
ATOM   1237  HB1 GLU P 171      -2.707   3.412   4.422  1.00  0.00      PROA  
ATOM   1238  HB2 GLU P 171      -1.638   4.341   3.430  1.00  0.00      PROA  
ATOM   1239  CG  GLU P 171      -1.669   2.248   3.032  1.00  0.00      PROA  
ATOM   1240  HG1 GLU P 171      -2.389   1.442   2.776  1.00  0.00      PROA  
ATOM   1241  HG2 GLU P 171      -1.025   1.973   3.895  1.00  0.00      PROA  
ATOM   1242  CD  GLU P 171      -0.675   2.278   1.756  1.00  0.00      PROA  
ATOM   1243  OE1 GLU P 171      -0.498   3.381   1.225  1.00  0.00      PROA  
ATOM   1244  OE2 GLU P 171      -0.036   1.276   1.320  1.00  0.00      PROA  
ATOM   1245  C   GLU P 171      -4.543   2.699   2.319  1.00  0.00      PROA  
ATOM   1246  O   GLU P 171      -4.510   2.005   1.251  1.00  0.00      PROA  
ATOM   1247  N   THR P 172      -5.503   2.530   3.278  1.00  0.00      PROA  
ATOM   1248  HN  THR P 172      -5.346   3.144   4.047  1.00  0.00      PROA  
ATOM   1249  CA  THR P 172      -6.624   1.615   3.204  1.00  0.00      PROA  
ATOM   1250  HA  THR P 172      -6.092   0.675   3.209  1.00  0.00      PROA  
ATOM   1251  CB  THR P 172      -7.431   1.676   4.531  1.00  0.00      PROA  
ATOM   1252  HB  THR P 172      -7.934   2.654   4.693  1.00  0.00      PROA  
ATOM   1253  OG1 THR P 172      -6.609   1.410   5.663  1.00  0.00      PROA  
ATOM   1254  HG1 THR P 172      -5.842   1.987   5.637  1.00  0.00      PROA  
ATOM   1255  CG2 THR P 172      -8.559   0.662   4.566  1.00  0.00      PROA  
ATOM   1256 HG21 THR P 172      -8.121  -0.336   4.352  1.00  0.00      PROA  
ATOM   1257 HG22 THR P 172      -9.444   0.902   3.938  1.00  0.00      PROA  
ATOM   1258 HG23 THR P 172      -9.020   0.637   5.576  1.00  0.00      PROA  
ATOM   1259  C   THR P 172      -7.434   1.750   1.909  1.00  0.00      PROA  
ATOM   1260  O   THR P 172      -7.698   0.758   1.248  1.00  0.00      PROA  
ATOM   1261  N   LEU P 173      -7.880   2.980   1.527  1.00  0.00      PROA  
ATOM   1262  HN  LEU P 173      -7.783   3.800   2.086  1.00  0.00      PROA  
ATOM   1263  CA  LEU P 173      -8.539   3.214   0.240  1.00  0.00      PROA  
ATOM   1264  HA  LEU P 173      -9.388   2.561   0.101  1.00  0.00      PROA  
ATOM   1265  CB  LEU P 173      -8.953   4.709   0.178  1.00  0.00      PROA  
ATOM   1266  HB1 LEU P 173      -9.407   5.083  -0.764  1.00  0.00      PROA  
ATOM   1267  HB2 LEU P 173      -8.041   5.343   0.205  1.00  0.00      PROA  
ATOM   1268  CG  LEU P 173      -9.878   5.162   1.338  1.00  0.00      PROA  
ATOM   1269  HG  LEU P 173      -9.544   4.907   2.366  1.00  0.00      PROA  
ATOM   1270  CD1 LEU P 173      -9.940   6.728   1.241  1.00  0.00      PROA  
ATOM   1271 HD11 LEU P 173      -8.914   7.142   1.137  1.00  0.00      PROA  
ATOM   1272 HD12 LEU P 173     -10.189   7.035   2.279  1.00  0.00      PROA  
ATOM   1273 HD13 LEU P 173     -10.695   7.130   0.532  1.00  0.00      PROA  
ATOM   1274  CD2 LEU P 173     -11.251   4.446   1.269  1.00  0.00      PROA  
ATOM   1275 HD21 LEU P 173     -11.132   3.346   1.174  1.00  0.00      PROA  
ATOM   1276 HD22 LEU P 173     -11.802   4.713   0.342  1.00  0.00      PROA  
ATOM   1277 HD23 LEU P 173     -11.904   4.708   2.129  1.00  0.00      PROA  
ATOM   1278  C   LEU P 173      -7.729   2.920  -0.955  1.00  0.00      PROA  
ATOM   1279  O   LEU P 173      -8.240   2.439  -1.966  1.00  0.00      PROA  
ATOM   1280  N   CYS P 174      -6.454   3.160  -0.946  1.00  0.00      PROA  
ATOM   1281  HN  CYS P 174      -6.076   3.495  -0.087  1.00  0.00      PROA  
ATOM   1282  CA  CYS P 174      -5.583   2.973  -2.098  1.00  0.00      PROA  
ATOM   1283  HA  CYS P 174      -6.014   3.444  -2.969  1.00  0.00      PROA  
ATOM   1284  CB  CYS P 174      -4.253   3.639  -1.831  1.00  0.00      PROA  
ATOM   1285  HB1 CYS P 174      -3.637   3.578  -2.753  1.00  0.00      PROA  
ATOM   1286  HB2 CYS P 174      -3.647   3.272  -0.975  1.00  0.00      PROA  
ATOM   1287  SG  CYS P 174      -4.559   5.427  -1.753  1.00  0.00      PROA  
ATOM   1288  HG1 CYS P 174      -5.201   5.426  -0.594  1.00  0.00      PROA  
ATOM   1289  C   CYS P 174      -5.259   1.506  -2.361  1.00  0.00      PROA  
ATOM   1290  O   CYS P 174      -5.296   1.044  -3.476  1.00  0.00      PROA  
ATOM   1291  N   ILE P 175      -5.049   0.751  -1.326  1.00  0.00      PROA  
ATOM   1292  HN  ILE P 175      -5.149   1.082  -0.391  1.00  0.00      PROA  
ATOM   1293  CA  ILE P 175      -4.880  -0.654  -1.214  1.00  0.00      PROA  
ATOM   1294  HA  ILE P 175      -4.094  -1.002  -1.868  1.00  0.00      PROA  
ATOM   1295  CB  ILE P 175      -4.676  -1.045   0.273  1.00  0.00      PROA  
ATOM   1296  HB  ILE P 175      -5.318  -0.403   0.913  1.00  0.00      PROA  
ATOM   1297  CG2 ILE P 175      -4.959  -2.572   0.479  1.00  0.00      PROA  
ATOM   1298 HG21 ILE P 175      -4.598  -2.955   1.458  1.00  0.00      PROA  
ATOM   1299 HG22 ILE P 175      -4.630  -3.224  -0.358  1.00  0.00      PROA  
ATOM   1300 HG23 ILE P 175      -6.047  -2.768   0.589  1.00  0.00      PROA  
ATOM   1301  CG1 ILE P 175      -3.221  -0.790   0.725  1.00  0.00      PROA  
ATOM   1302 HG11 ILE P 175      -3.189  -1.018   1.812  1.00  0.00      PROA  
ATOM   1303 HG12 ILE P 175      -2.919   0.265   0.556  1.00  0.00      PROA  
ATOM   1304  CD  ILE P 175      -2.212  -1.765   0.134  1.00  0.00      PROA  
ATOM   1305  HD1 ILE P 175      -1.172  -1.390   0.247  1.00  0.00      PROA  
ATOM   1306  HD2 ILE P 175      -2.370  -1.843  -0.963  1.00  0.00      PROA  
ATOM   1307  HD3 ILE P 175      -2.207  -2.760   0.627  1.00  0.00      PROA  
ATOM   1308  C   ILE P 175      -6.147  -1.338  -1.747  1.00  0.00      PROA  
ATOM   1309  O   ILE P 175      -5.963  -2.281  -2.522  1.00  0.00      PROA  
ATOM   1310  N   ILE P 176      -7.378  -0.891  -1.473  1.00  0.00      PROA  
ATOM   1311  HN  ILE P 176      -7.549  -0.219  -0.756  1.00  0.00      PROA  
ATOM   1312  CA  ILE P 176      -8.657  -1.306  -2.148  1.00  0.00      PROA  
ATOM   1313  HA  ILE P 176      -8.876  -2.354  -2.007  1.00  0.00      PROA  
ATOM   1314  CB  ILE P 176      -9.864  -0.598  -1.436  1.00  0.00      PROA  
ATOM   1315  HB  ILE P 176      -9.671   0.495  -1.388  1.00  0.00      PROA  
ATOM   1316  CG2 ILE P 176     -11.144  -0.898  -2.221  1.00  0.00      PROA  
ATOM   1317 HG21 ILE P 176     -12.047  -0.515  -1.700  1.00  0.00      PROA  
ATOM   1318 HG22 ILE P 176     -11.118  -1.986  -2.441  1.00  0.00      PROA  
ATOM   1319 HG23 ILE P 176     -11.117  -0.337  -3.180  1.00  0.00      PROA  
ATOM   1320  CG1 ILE P 176     -10.064  -1.023   0.144  1.00  0.00      PROA  
ATOM   1321 HG11 ILE P 176      -9.065  -1.186   0.602  1.00  0.00      PROA  
ATOM   1322 HG12 ILE P 176     -10.495  -2.047   0.143  1.00  0.00      PROA  
ATOM   1323  CD  ILE P 176     -10.841  -0.056   1.012  1.00  0.00      PROA  
ATOM   1324  HD1 ILE P 176     -10.504  -0.186   2.063  1.00  0.00      PROA  
ATOM   1325  HD2 ILE P 176     -11.898  -0.380   0.898  1.00  0.00      PROA  
ATOM   1326  HD3 ILE P 176     -10.680   1.032   0.857  1.00  0.00      PROA  
ATOM   1327  C   ILE P 176      -8.715  -1.129  -3.651  1.00  0.00      PROA  
ATOM   1328  O   ILE P 176      -9.108  -2.030  -4.409  1.00  0.00      PROA  
ATOM   1329  N   TRP P 177      -8.344   0.064  -4.099  1.00  0.00      PROA  
ATOM   1330  HN  TRP P 177      -8.064   0.758  -3.440  1.00  0.00      PROA  
ATOM   1331  CA  TRP P 177      -8.301   0.440  -5.539  1.00  0.00      PROA  
ATOM   1332  HA  TRP P 177      -9.276   0.257  -5.966  1.00  0.00      PROA  
ATOM   1333  CB  TRP P 177      -7.965   1.862  -5.790  1.00  0.00      PROA  
ATOM   1334  HB1 TRP P 177      -6.936   2.020  -5.401  1.00  0.00      PROA  
ATOM   1335  HB2 TRP P 177      -8.668   2.553  -5.278  1.00  0.00      PROA  
ATOM   1336  CG  TRP P 177      -7.948   2.253  -7.247  1.00  0.00      PROA  
ATOM   1337  CD1 TRP P 177      -6.856   2.578  -7.963  1.00  0.00      PROA  
ATOM   1338  HD1 TRP P 177      -5.891   2.607  -7.480  1.00  0.00      PROA  
ATOM   1339  NE1 TRP P 177      -7.160   2.931  -9.274  1.00  0.00      PROA  
ATOM   1340  HE1 TRP P 177      -6.489   2.874  -9.980  1.00  0.00      PROA  
ATOM   1341  CE2 TRP P 177      -8.484   2.863  -9.438  1.00  0.00      PROA  
ATOM   1342  CD2 TRP P 177      -9.051   2.420  -8.173  1.00  0.00      PROA  
ATOM   1343  CE3 TRP P 177     -10.424   2.185  -8.070  1.00  0.00      PROA  
ATOM   1344  HE3 TRP P 177     -10.876   1.881  -7.137  1.00  0.00      PROA  
ATOM   1345  CZ3 TRP P 177     -11.191   2.433  -9.274  1.00  0.00      PROA  
ATOM   1346  HZ3 TRP P 177     -12.268   2.350  -9.301  1.00  0.00      PROA  
ATOM   1347  CZ2 TRP P 177      -9.334   3.138 -10.534  1.00  0.00      PROA  
ATOM   1348  HZ2 TRP P 177      -8.901   3.426 -11.481  1.00  0.00      PROA  
ATOM   1349  CH2 TRP P 177     -10.660   2.885 -10.446  1.00  0.00      PROA  
ATOM   1350  HH2 TRP P 177     -11.214   2.972 -11.369  1.00  0.00      PROA  
ATOM   1351  C   TRP P 177      -7.252  -0.409  -6.296  1.00  0.00      PROA  
ATOM   1352  O   TRP P 177      -7.559  -0.996  -7.317  1.00  0.00      PROA  
ATOM   1353  N   PHE P 178      -6.059  -0.614  -5.733  1.00  0.00      PROA  
ATOM   1354  HN  PHE P 178      -5.884  -0.027  -4.946  1.00  0.00      PROA  
ATOM   1355  CA  PHE P 178      -5.076  -1.547  -6.247  1.00  0.00      PROA  
ATOM   1356  HA  PHE P 178      -4.925  -1.353  -7.298  1.00  0.00      PROA  
ATOM   1357  CB  PHE P 178      -3.714  -1.460  -5.570  1.00  0.00      PROA  
ATOM   1358  HB1 PHE P 178      -3.002  -2.169  -6.042  1.00  0.00      PROA  
ATOM   1359  HB2 PHE P 178      -3.753  -1.732  -4.494  1.00  0.00      PROA  
ATOM   1360  CG  PHE P 178      -3.275  -0.014  -5.606  1.00  0.00      PROA  
ATOM   1361  CD1 PHE P 178      -2.668   0.655  -4.488  1.00  0.00      PROA  
ATOM   1362  HD1 PHE P 178      -2.575   0.038  -3.607  1.00  0.00      PROA  
ATOM   1363  CE1 PHE P 178      -2.321   2.013  -4.515  1.00  0.00      PROA  
ATOM   1364  HE1 PHE P 178      -1.932   2.592  -3.690  1.00  0.00      PROA  
ATOM   1365  CZ  PHE P 178      -2.522   2.725  -5.720  1.00  0.00      PROA  
ATOM   1366  HZ  PHE P 178      -2.272   3.776  -5.728  1.00  0.00      PROA  
ATOM   1367  CD2 PHE P 178      -3.444   0.742  -6.761  1.00  0.00      PROA  
ATOM   1368  HD2 PHE P 178      -3.922   0.335  -7.640  1.00  0.00      PROA  
ATOM   1369  CE2 PHE P 178      -3.063   2.117  -6.799  1.00  0.00      PROA  
ATOM   1370  HE2 PHE P 178      -3.299   2.776  -7.622  1.00  0.00      PROA  
ATOM   1371  C   PHE P 178      -5.502  -2.999  -6.190  1.00  0.00      PROA  
ATOM   1372  O   PHE P 178      -5.341  -3.703  -7.233  1.00  0.00      PROA  
ATOM   1373  N   SER P 179      -6.162  -3.478  -5.077  1.00  0.00      PROA  
ATOM   1374  HN  SER P 179      -6.087  -2.986  -4.213  1.00  0.00      PROA  
ATOM   1375  CA  SER P 179      -6.733  -4.796  -5.088  1.00  0.00      PROA  
ATOM   1376  HA  SER P 179      -5.943  -5.483  -5.352  1.00  0.00      PROA  
ATOM   1377  CB  SER P 179      -7.432  -5.136  -3.791  1.00  0.00      PROA  
ATOM   1378  HB1 SER P 179      -7.713  -6.210  -3.826  1.00  0.00      PROA  
ATOM   1379  HB2 SER P 179      -8.270  -4.450  -3.542  1.00  0.00      PROA  
ATOM   1380  OG  SER P 179      -6.525  -5.066  -2.762  1.00  0.00      PROA  
ATOM   1381  HG1 SER P 179      -6.372  -4.122  -2.681  1.00  0.00      PROA  
ATOM   1382  C   SER P 179      -7.778  -4.988  -6.178  1.00  0.00      PROA  
ATOM   1383  O   SER P 179      -7.870  -6.053  -6.751  1.00  0.00      PROA  
ATOM   1384  N   PHE P 180      -8.621  -3.862  -6.304  1.00  0.00      PROA  
ATOM   1385  HN  PHE P 180      -8.660  -3.028  -5.759  1.00  0.00      PROA  
ATOM   1386  CA  PHE P 180      -9.702  -3.851  -7.216  1.00  0.00      PROA  
ATOM   1387  HA  PHE P 180     -10.376  -4.687  -7.094  1.00  0.00      PROA  
ATOM   1388  CB  PHE P 180     -10.572  -2.535  -7.012  1.00  0.00      PROA  
ATOM   1389  HB1 PHE P 180      -9.814  -1.723  -6.994  1.00  0.00      PROA  
ATOM   1390  HB2 PHE P 180     -11.088  -2.815  -6.068  1.00  0.00      PROA  
ATOM   1391  CG  PHE P 180     -11.626  -2.299  -8.100  1.00  0.00      PROA  
ATOM   1392  CD1 PHE P 180     -11.350  -1.403  -9.153  1.00  0.00      PROA  
ATOM   1393  HD1 PHE P 180     -10.498  -0.740  -9.173  1.00  0.00      PROA  
ATOM   1394  CE1 PHE P 180     -12.383  -1.074 -10.029  1.00  0.00      PROA  
ATOM   1395  HE1 PHE P 180     -12.126  -0.399 -10.832  1.00  0.00      PROA  
ATOM   1396  CZ  PHE P 180     -13.647  -1.623  -9.998  1.00  0.00      PROA  
ATOM   1397  HZ  PHE P 180     -14.341  -1.420 -10.800  1.00  0.00      PROA  
ATOM   1398  CD2 PHE P 180     -12.786  -3.012  -8.185  1.00  0.00      PROA  
ATOM   1399  HD2 PHE P 180     -12.870  -3.808  -7.459  1.00  0.00      PROA  
ATOM   1400  CE2 PHE P 180     -13.794  -2.655  -9.031  1.00  0.00      PROA  
ATOM   1401  HE2 PHE P 180     -14.778  -3.092  -8.951  1.00  0.00      PROA  
ATOM   1402  C   PHE P 180      -9.310  -4.016  -8.624  1.00  0.00      PROA  
ATOM   1403  O   PHE P 180      -9.804  -4.870  -9.340  1.00  0.00      PROA  
ATOM   1404  N   GLU P 181      -8.300  -3.184  -9.061  1.00  0.00      PROA  
ATOM   1405  HN  GLU P 181      -8.056  -2.543  -8.337  1.00  0.00      PROA  
ATOM   1406  CA  GLU P 181      -7.707  -3.068 -10.355  1.00  0.00      PROA  
ATOM   1407  HA  GLU P 181      -8.544  -2.899 -11.017  1.00  0.00      PROA  
ATOM   1408  CB  GLU P 181      -6.655  -1.895 -10.253  1.00  0.00      PROA  
ATOM   1409  HB1 GLU P 181      -6.061  -2.284  -9.399  1.00  0.00      PROA  
ATOM   1410  HB2 GLU P 181      -7.143  -0.949  -9.934  1.00  0.00      PROA  
ATOM   1411  CG  GLU P 181      -5.836  -1.682 -11.548  1.00  0.00      PROA  
ATOM   1412  HG1 GLU P 181      -6.394  -0.939 -12.157  1.00  0.00      PROA  
ATOM   1413  HG2 GLU P 181      -5.691  -2.593 -12.167  1.00  0.00      PROA  
ATOM   1414  CD  GLU P 181      -4.397  -1.091 -11.390  1.00  0.00      PROA  
ATOM   1415  OE1 GLU P 181      -3.438  -1.933 -11.129  1.00  0.00      PROA  
ATOM   1416  OE2 GLU P 181      -4.107   0.073 -11.642  1.00  0.00      PROA  
ATOM   1417  C   GLU P 181      -7.065  -4.358 -10.849  1.00  0.00      PROA  
ATOM   1418  O   GLU P 181      -7.268  -4.805 -11.997  1.00  0.00      PROA  
ATOM   1419  N   LEU P 182      -6.337  -4.984  -9.912  1.00  0.00      PROA  
ATOM   1420  HN  LEU P 182      -6.166  -4.520  -9.046  1.00  0.00      PROA  
ATOM   1421  CA  LEU P 182      -5.517  -6.118 -10.115  1.00  0.00      PROA  
ATOM   1422  HA  LEU P 182      -4.887  -5.958 -10.978  1.00  0.00      PROA  
ATOM   1423  CB  LEU P 182      -4.660  -6.196  -8.840  1.00  0.00      PROA  
ATOM   1424  HB1 LEU P 182      -5.298  -5.928  -7.971  1.00  0.00      PROA  
ATOM   1425  HB2 LEU P 182      -3.974  -5.324  -8.896  1.00  0.00      PROA  
ATOM   1426  CG  LEU P 182      -3.821  -7.405  -8.492  1.00  0.00      PROA  
ATOM   1427  HG  LEU P 182      -4.493  -8.278  -8.348  1.00  0.00      PROA  
ATOM   1428  CD1 LEU P 182      -2.876  -7.936  -9.594  1.00  0.00      PROA  
ATOM   1429 HD11 LEU P 182      -2.470  -7.010 -10.055  1.00  0.00      PROA  
ATOM   1430 HD12 LEU P 182      -3.458  -8.503 -10.353  1.00  0.00      PROA  
ATOM   1431 HD13 LEU P 182      -2.194  -8.670  -9.114  1.00  0.00      PROA  
ATOM   1432  CD2 LEU P 182      -2.979  -7.164  -7.214  1.00  0.00      PROA  
ATOM   1433 HD21 LEU P 182      -2.166  -6.407  -7.231  1.00  0.00      PROA  
ATOM   1434 HD22 LEU P 182      -2.671  -8.172  -6.863  1.00  0.00      PROA  
ATOM   1435 HD23 LEU P 182      -3.654  -6.874  -6.380  1.00  0.00      PROA  
ATOM   1436  C   LEU P 182      -6.371  -7.307 -10.313  1.00  0.00      PROA  
ATOM   1437  O   LEU P 182      -6.181  -8.014 -11.235  1.00  0.00      PROA  
ATOM   1438  N   VAL P 183      -7.446  -7.521  -9.502  1.00  0.00      PROA  
ATOM   1439  HN  VAL P 183      -7.664  -6.869  -8.780  1.00  0.00      PROA  
ATOM   1440  CA  VAL P 183      -8.323  -8.693  -9.701  1.00  0.00      PROA  
ATOM   1441  HA  VAL P 183      -7.759  -9.586  -9.925  1.00  0.00      PROA  
ATOM   1442  CB  VAL P 183      -9.002  -9.213  -8.446  1.00  0.00      PROA  
ATOM   1443  HB  VAL P 183      -9.448 -10.226  -8.539  1.00  0.00      PROA  
ATOM   1444  CG1 VAL P 183      -7.890  -9.436  -7.389  1.00  0.00      PROA  
ATOM   1445 HG11 VAL P 183      -7.176 -10.118  -7.900  1.00  0.00      PROA  
ATOM   1446 HG12 VAL P 183      -8.283 -10.038  -6.543  1.00  0.00      PROA  
ATOM   1447 HG13 VAL P 183      -7.431  -8.504  -6.996  1.00  0.00      PROA  
ATOM   1448  CG2 VAL P 183     -10.075  -8.241  -7.933  1.00  0.00      PROA  
ATOM   1449 HG21 VAL P 183      -9.752  -7.179  -7.885  1.00  0.00      PROA  
ATOM   1450 HG22 VAL P 183     -10.471  -8.481  -6.923  1.00  0.00      PROA  
ATOM   1451 HG23 VAL P 183     -10.966  -8.441  -8.567  1.00  0.00      PROA  
ATOM   1452  C   VAL P 183      -9.320  -8.624 -10.789  1.00  0.00      PROA  
ATOM   1453  O   VAL P 183      -9.597  -9.689 -11.418  1.00  0.00      PROA  
ATOM   1454  N   VAL P 184      -9.869  -7.488 -11.239  1.00  0.00      PROA  
ATOM   1455  HN  VAL P 184      -9.750  -6.631 -10.744  1.00  0.00      PROA  
ATOM   1456  CA  VAL P 184     -10.571  -7.494 -12.517  1.00  0.00      PROA  
ATOM   1457  HA  VAL P 184     -11.251  -8.331 -12.461  1.00  0.00      PROA  
ATOM   1458  CB  VAL P 184     -11.463  -6.256 -12.585  1.00  0.00      PROA  
ATOM   1459  HB  VAL P 184     -11.976  -6.425 -13.556  1.00  0.00      PROA  
ATOM   1460  CG1 VAL P 184     -12.615  -6.185 -11.546  1.00  0.00      PROA  
ATOM   1461 HG11 VAL P 184     -12.145  -6.026 -10.552  1.00  0.00      PROA  
ATOM   1462 HG12 VAL P 184     -13.133  -7.167 -11.500  1.00  0.00      PROA  
ATOM   1463 HG13 VAL P 184     -13.319  -5.341 -11.710  1.00  0.00      PROA  
ATOM   1464  CG2 VAL P 184     -10.653  -4.939 -12.513  1.00  0.00      PROA  
ATOM   1465 HG21 VAL P 184      -9.813  -4.873 -11.788  1.00  0.00      PROA  
ATOM   1466 HG22 VAL P 184     -11.378  -4.098 -12.503  1.00  0.00      PROA  
ATOM   1467 HG23 VAL P 184     -10.059  -4.777 -13.438  1.00  0.00      PROA  
ATOM   1468  C   VAL P 184      -9.645  -7.732 -13.733  1.00  0.00      PROA  
ATOM   1469  O   VAL P 184      -9.997  -8.516 -14.604  1.00  0.00      PROA  
ATOM   1470  N   ARG P 185      -8.497  -7.032 -13.861  1.00  0.00      PROA  
ATOM   1471  HN  ARG P 185      -8.192  -6.342 -13.210  1.00  0.00      PROA  
ATOM   1472  CA  ARG P 185      -7.567  -7.316 -14.926  1.00  0.00      PROA  
ATOM   1473  HA  ARG P 185      -8.109  -7.169 -15.848  1.00  0.00      PROA  
ATOM   1474  CB  ARG P 185      -6.267  -6.496 -14.737  1.00  0.00      PROA  
ATOM   1475  HB1 ARG P 185      -5.398  -6.997 -15.214  1.00  0.00      PROA  
ATOM   1476  HB2 ARG P 185      -6.079  -6.482 -13.642  1.00  0.00      PROA  
ATOM   1477  CG  ARG P 185      -6.462  -5.115 -15.183  1.00  0.00      PROA  
ATOM   1478  HG1 ARG P 185      -7.409  -4.723 -14.754  1.00  0.00      PROA  
ATOM   1479  HG2 ARG P 185      -6.588  -5.115 -16.287  1.00  0.00      PROA  
ATOM   1480  CD  ARG P 185      -5.256  -4.114 -14.801  1.00  0.00      PROA  
ATOM   1481  HD1 ARG P 185      -4.945  -4.263 -13.745  1.00  0.00      PROA  
ATOM   1482  HD2 ARG P 185      -5.573  -3.056 -14.918  1.00  0.00      PROA  
ATOM   1483  NE  ARG P 185      -4.191  -4.216 -15.804  1.00  0.00      PROA  
ATOM   1484  HE  ARG P 185      -4.410  -3.968 -16.748  1.00  0.00      PROA  
ATOM   1485  CZ  ARG P 185      -3.195  -5.020 -15.637  1.00  0.00      PROA  
ATOM   1486  NH1 ARG P 185      -2.563  -5.369 -16.719  1.00  0.00      PROA  
ATOM   1487 HH11 ARG P 185      -2.793  -4.981 -17.611  1.00  0.00      PROA  
ATOM   1488 HH12 ARG P 185      -1.868  -6.073 -16.574  1.00  0.00      PROA  
ATOM   1489  NH2 ARG P 185      -2.729  -5.601 -14.561  1.00  0.00      PROA  
ATOM   1490 HH21 ARG P 185      -2.928  -5.231 -13.654  1.00  0.00      PROA  
ATOM   1491 HH22 ARG P 185      -1.897  -6.139 -14.702  1.00  0.00      PROA  
ATOM   1492  C   ARG P 185      -7.142  -8.819 -14.948  1.00  0.00      PROA  
ATOM   1493  O   ARG P 185      -7.030  -9.406 -15.989  1.00  0.00      PROA  
ATOM   1494  N   PHE P 186      -6.987  -9.489 -13.792  1.00  0.00      PROA  
ATOM   1495  HN  PHE P 186      -7.127  -9.065 -12.900  1.00  0.00      PROA  
ATOM   1496  CA  PHE P 186      -6.706 -10.930 -13.777  1.00  0.00      PROA  
ATOM   1497  HA  PHE P 186      -5.809 -10.944 -14.378  1.00  0.00      PROA  
ATOM   1498  CB  PHE P 186      -6.433 -11.246 -12.296  1.00  0.00      PROA  
ATOM   1499  HB1 PHE P 186      -7.351 -11.029 -11.710  1.00  0.00      PROA  
ATOM   1500  HB2 PHE P 186      -5.613 -10.633 -11.866  1.00  0.00      PROA  
ATOM   1501  CG  PHE P 186      -5.993 -12.691 -12.150  1.00  0.00      PROA  
ATOM   1502  CD1 PHE P 186      -4.952 -13.284 -12.905  1.00  0.00      PROA  
ATOM   1503  HD1 PHE P 186      -4.429 -12.760 -13.691  1.00  0.00      PROA  
ATOM   1504  CE1 PHE P 186      -4.235 -14.457 -12.540  1.00  0.00      PROA  
ATOM   1505  HE1 PHE P 186      -3.278 -14.619 -13.014  1.00  0.00      PROA  
ATOM   1506  CZ  PHE P 186      -4.892 -15.278 -11.611  1.00  0.00      PROA  
ATOM   1507  HZ  PHE P 186      -4.442 -16.232 -11.381  1.00  0.00      PROA  
ATOM   1508  CD2 PHE P 186      -6.548 -13.575 -11.196  1.00  0.00      PROA  
ATOM   1509  HD2 PHE P 186      -7.428 -13.224 -10.679  1.00  0.00      PROA  
ATOM   1510  CE2 PHE P 186      -6.021 -14.805 -11.013  1.00  0.00      PROA  
ATOM   1511  HE2 PHE P 186      -6.535 -15.469 -10.334  1.00  0.00      PROA  
ATOM   1512  C   PHE P 186      -7.819 -11.841 -14.415  1.00  0.00      PROA  
ATOM   1513  O   PHE P 186      -7.500 -12.769 -15.182  1.00  0.00      PROA  
ATOM   1514  N   PHE P 187      -9.116 -11.468 -14.232  1.00  0.00      PROA  
ATOM   1515  HN  PHE P 187      -9.131 -10.747 -13.543  1.00  0.00      PROA  
ATOM   1516  CA  PHE P 187     -10.291 -11.886 -14.992  1.00  0.00      PROA  
ATOM   1517  HA  PHE P 187     -10.227 -12.959 -14.881  1.00  0.00      PROA  
ATOM   1518  CB  PHE P 187     -11.643 -11.301 -14.425  1.00  0.00      PROA  
ATOM   1519  HB1 PHE P 187     -11.620 -10.195 -14.325  1.00  0.00      PROA  
ATOM   1520  HB2 PHE P 187     -11.821 -11.683 -13.397  1.00  0.00      PROA  
ATOM   1521  CG  PHE P 187     -12.859 -11.640 -15.305  1.00  0.00      PROA  
ATOM   1522  CD1 PHE P 187     -13.462 -12.912 -15.257  1.00  0.00      PROA  
ATOM   1523  HD1 PHE P 187     -13.049 -13.725 -14.680  1.00  0.00      PROA  
ATOM   1524  CE1 PHE P 187     -14.652 -13.078 -16.037  1.00  0.00      PROA  
ATOM   1525  HE1 PHE P 187     -15.100 -14.047 -15.869  1.00  0.00      PROA  
ATOM   1526  CZ  PHE P 187     -15.267 -12.097 -16.786  1.00  0.00      PROA  
ATOM   1527  HZ  PHE P 187     -16.274 -12.247 -17.145  1.00  0.00      PROA  
ATOM   1528  CD2 PHE P 187     -13.427 -10.685 -16.135  1.00  0.00      PROA  
ATOM   1529  HD2 PHE P 187     -13.054  -9.672 -16.091  1.00  0.00      PROA  
ATOM   1530  CE2 PHE P 187     -14.585 -10.897 -16.861  1.00  0.00      PROA  
ATOM   1531  HE2 PHE P 187     -15.092 -10.126 -17.422  1.00  0.00      PROA  
ATOM   1532  C   PHE P 187     -10.186 -11.692 -16.484  1.00  0.00      PROA  
ATOM   1533  O   PHE P 187     -10.384 -12.540 -17.328  1.00  0.00      PROA  
ATOM   1534  N   ALA P 188     -10.005 -10.384 -16.832  1.00  0.00      PROA  
ATOM   1535  HN  ALA P 188      -9.904  -9.722 -16.093  1.00  0.00      PROA  
ATOM   1536  CA  ALA P 188     -10.116  -9.911 -18.206  1.00  0.00      PROA  
ATOM   1537  HA  ALA P 188     -11.040 -10.311 -18.598  1.00  0.00      PROA  
ATOM   1538  CB  ALA P 188     -10.207  -8.378 -18.096  1.00  0.00      PROA  
ATOM   1539  HB1 ALA P 188     -10.981  -8.076 -17.358  1.00  0.00      PROA  
ATOM   1540  HB2 ALA P 188     -10.579  -7.801 -18.969  1.00  0.00      PROA  
ATOM   1541  HB3 ALA P 188      -9.182  -8.031 -17.843  1.00  0.00      PROA  
ATOM   1542  C   ALA P 188      -9.033 -10.447 -19.085  1.00  0.00      PROA  
ATOM   1543  O   ALA P 188      -9.158 -10.741 -20.261  1.00  0.00      PROA  
ATOM   1544  N   CYS P 189      -7.812 -10.631 -18.542  1.00  0.00      PROA  
ATOM   1545  HN  CYS P 189      -7.862 -10.361 -17.584  1.00  0.00      PROA  
ATOM   1546  CA  CYS P 189      -6.670 -11.111 -19.165  1.00  0.00      PROA  
ATOM   1547  HA  CYS P 189      -6.464 -10.302 -19.850  1.00  0.00      PROA  
ATOM   1548  CB  CYS P 189      -5.437 -11.188 -18.214  1.00  0.00      PROA  
ATOM   1549  HB1 CYS P 189      -5.510 -10.401 -17.434  1.00  0.00      PROA  
ATOM   1550  HB2 CYS P 189      -4.493 -11.037 -18.780  1.00  0.00      PROA  
ATOM   1551  SG  CYS P 189      -5.128 -12.738 -17.348  1.00  0.00      PROA  
ATOM   1552  HG1 CYS P 189      -6.177 -12.810 -16.542  1.00  0.00      PROA  
ATOM   1553  C   CYS P 189      -6.875 -12.382 -20.010  1.00  0.00      PROA  
ATOM   1554  O   CYS P 189      -7.628 -13.277 -19.584  1.00  0.00      PROA  
ATOM   1555  N   PRO P 190      -6.280 -12.583 -21.183  1.00  0.00      PROA  
ATOM   1556  CD  PRO P 190      -5.410 -11.582 -21.778  1.00  0.00      PROA  
ATOM   1557  HD1 PRO P 190      -4.567 -11.162 -21.190  1.00  0.00      PROA  
ATOM   1558  HD2 PRO P 190      -6.004 -10.707 -22.118  1.00  0.00      PROA  
ATOM   1559  CA  PRO P 190      -6.459 -13.763 -21.970  1.00  0.00      PROA  
ATOM   1560  HA  PRO P 190      -7.502 -13.951 -22.178  1.00  0.00      PROA  
ATOM   1561  CB  PRO P 190      -5.794 -13.373 -23.292  1.00  0.00      PROA  
ATOM   1562  HB1 PRO P 190      -6.491 -12.893 -24.012  1.00  0.00      PROA  
ATOM   1563  HB2 PRO P 190      -5.375 -14.249 -23.832  1.00  0.00      PROA  
ATOM   1564  CG  PRO P 190      -4.775 -12.325 -22.967  1.00  0.00      PROA  
ATOM   1565  HG1 PRO P 190      -3.829 -12.765 -22.585  1.00  0.00      PROA  
ATOM   1566  HG2 PRO P 190      -4.473 -11.593 -23.747  1.00  0.00      PROA  
ATOM   1567  C   PRO P 190      -5.840 -15.022 -21.322  1.00  0.00      PROA  
ATOM   1568  O   PRO P 190      -6.371 -16.109 -21.558  1.00  0.00      PROA  
ATOM   1569  N   SER P 191      -4.741 -14.880 -20.592  1.00  0.00      PROA  
ATOM   1570  HN  SER P 191      -4.461 -13.976 -20.280  1.00  0.00      PROA  
ATOM   1571  CA  SER P 191      -3.916 -16.034 -20.184  1.00  0.00      PROA  
ATOM   1572  HA  SER P 191      -4.447 -16.975 -20.190  1.00  0.00      PROA  
ATOM   1573  CB  SER P 191      -2.715 -16.078 -21.161  1.00  0.00      PROA  
ATOM   1574  HB1 SER P 191      -2.021 -15.222 -21.018  1.00  0.00      PROA  
ATOM   1575  HB2 SER P 191      -3.168 -15.941 -22.165  1.00  0.00      PROA  
ATOM   1576  OG  SER P 191      -1.997 -17.326 -21.086  1.00  0.00      PROA  
ATOM   1577  HG1 SER P 191      -1.163 -17.090 -21.499  1.00  0.00      PROA  
ATOM   1578  C   SER P 191      -3.487 -15.782 -18.872  1.00  0.00      PROA  
ATOM   1579  O   SER P 191      -2.570 -15.008 -18.624  1.00  0.00      PROA  
ATOM   1580  N   LYS P 192      -4.101 -16.430 -17.878  1.00  0.00      PROA  
ATOM   1581  HN  LYS P 192      -4.785 -17.111 -18.126  1.00  0.00      PROA  
ATOM   1582  CA  LYS P 192      -3.812 -16.327 -16.436  1.00  0.00      PROA  
ATOM   1583  HA  LYS P 192      -3.844 -15.261 -16.270  1.00  0.00      PROA  
ATOM   1584  CB  LYS P 192      -4.904 -16.980 -15.539  1.00  0.00      PROA  
ATOM   1585  HB1 LYS P 192      -4.513 -17.262 -14.537  1.00  0.00      PROA  
ATOM   1586  HB2 LYS P 192      -5.306 -17.946 -15.913  1.00  0.00      PROA  
ATOM   1587  CG  LYS P 192      -6.167 -16.127 -15.513  1.00  0.00      PROA  
ATOM   1588  HG1 LYS P 192      -5.990 -15.073 -15.212  1.00  0.00      PROA  
ATOM   1589  HG2 LYS P 192      -6.873 -16.507 -14.743  1.00  0.00      PROA  
ATOM   1590  CD  LYS P 192      -6.952 -15.985 -16.847  1.00  0.00      PROA  
ATOM   1591  HD1 LYS P 192      -7.030 -16.971 -17.354  1.00  0.00      PROA  
ATOM   1592  HD2 LYS P 192      -6.377 -15.305 -17.511  1.00  0.00      PROA  
ATOM   1593  CE  LYS P 192      -8.433 -15.525 -16.749  1.00  0.00      PROA  
ATOM   1594  HE1 LYS P 192      -8.512 -14.570 -16.186  1.00  0.00      PROA  
ATOM   1595  HE2 LYS P 192      -8.960 -16.325 -16.187  1.00  0.00      PROA  
ATOM   1596  NZ  LYS P 192      -9.006 -15.329 -18.088  1.00  0.00      PROA  
ATOM   1597  HZ1 LYS P 192      -8.659 -14.540 -18.670  1.00  0.00      PROA  
ATOM   1598  HZ2 LYS P 192      -9.968 -15.032 -17.830  1.00  0.00      PROA  
ATOM   1599  HZ3 LYS P 192      -9.042 -16.179 -18.687  1.00  0.00      PROA  
ATOM   1600  C   LYS P 192      -2.354 -16.894 -16.164  1.00  0.00      PROA  
ATOM   1601  O   LYS P 192      -1.652 -16.438 -15.275  1.00  0.00      PROA  
ATOM   1602  N   THR P 193      -1.936 -17.900 -16.818  1.00  0.00      PROA  
ATOM   1603  HN  THR P 193      -2.615 -18.365 -17.380  1.00  0.00      PROA  
ATOM   1604  CA  THR P 193      -0.534 -18.335 -16.743  1.00  0.00      PROA  
ATOM   1605  HA  THR P 193      -0.401 -18.382 -15.672  1.00  0.00      PROA  
ATOM   1606  CB  THR P 193      -0.226 -19.682 -17.471  1.00  0.00      PROA  
ATOM   1607  HB  THR P 193       0.880 -19.738 -17.561  1.00  0.00      PROA  
ATOM   1608  OG1 THR P 193      -0.874 -19.706 -18.741  1.00  0.00      PROA  
ATOM   1609  HG1 THR P 193      -1.811 -19.715 -18.532  1.00  0.00      PROA  
ATOM   1610  CG2 THR P 193      -0.693 -20.995 -16.808  1.00  0.00      PROA  
ATOM   1611 HG21 THR P 193      -1.691 -21.264 -17.216  1.00  0.00      PROA  
ATOM   1612 HG22 THR P 193      -0.784 -20.958 -15.702  1.00  0.00      PROA  
ATOM   1613 HG23 THR P 193       0.041 -21.794 -17.050  1.00  0.00      PROA  
ATOM   1614  C   THR P 193       0.422 -17.223 -17.191  1.00  0.00      PROA  
ATOM   1615  O   THR P 193       1.440 -17.030 -16.491  1.00  0.00      PROA  
ATOM   1616  N   ASP P 194       0.158 -16.474 -18.305  1.00  0.00      PROA  
ATOM   1617  HN  ASP P 194      -0.608 -16.677 -18.909  1.00  0.00      PROA  
ATOM   1618  CA  ASP P 194       1.115 -15.428 -18.743  1.00  0.00      PROA  
ATOM   1619  HA  ASP P 194       2.136 -15.764 -18.641  1.00  0.00      PROA  
ATOM   1620  CB  ASP P 194       0.906 -15.103 -20.332  1.00  0.00      PROA  
ATOM   1621  HB1 ASP P 194       1.630 -14.289 -20.550  1.00  0.00      PROA  
ATOM   1622  HB2 ASP P 194      -0.148 -14.762 -20.417  1.00  0.00      PROA  
ATOM   1623  CG  ASP P 194       1.155 -16.365 -21.166  1.00  0.00      PROA  
ATOM   1624  OD1 ASP P 194       0.494 -16.588 -22.194  1.00  0.00      PROA  
ATOM   1625  OD2 ASP P 194       2.153 -17.080 -20.896  1.00  0.00      PROA  
ATOM   1626  C   ASP P 194       1.125 -14.097 -18.055  1.00  0.00      PROA  
ATOM   1627  O   ASP P 194       2.137 -13.367 -18.062  1.00  0.00      PROA  
ATOM   1628  N   PHE P 195       0.041 -13.758 -17.300  1.00  0.00      PROA  
ATOM   1629  HN  PHE P 195      -0.708 -14.415 -17.271  1.00  0.00      PROA  
ATOM   1630  CA  PHE P 195      -0.154 -12.644 -16.448  1.00  0.00      PROA  
ATOM   1631  HA  PHE P 195      -0.211 -11.763 -17.070  1.00  0.00      PROA  
ATOM   1632  CB  PHE P 195      -1.544 -12.781 -15.675  1.00  0.00      PROA  
ATOM   1633  HB1 PHE P 195      -1.470 -13.703 -15.058  1.00  0.00      PROA  
ATOM   1634  HB2 PHE P 195      -2.318 -12.958 -16.452  1.00  0.00      PROA  
ATOM   1635  CG  PHE P 195      -1.915 -11.518 -14.985  1.00  0.00      PROA  
ATOM   1636  CD1 PHE P 195      -1.710 -11.365 -13.616  1.00  0.00      PROA  
ATOM   1637  HD1 PHE P 195      -1.147 -12.145 -13.125  1.00  0.00      PROA  
ATOM   1638  CE1 PHE P 195      -2.158 -10.276 -12.900  1.00  0.00      PROA  
ATOM   1639  HE1 PHE P 195      -1.831 -10.226 -11.872  1.00  0.00      PROA  
ATOM   1640  CZ  PHE P 195      -2.801  -9.255 -13.583  1.00  0.00      PROA  
ATOM   1641  HZ  PHE P 195      -3.013  -8.313 -13.099  1.00  0.00      PROA  
ATOM   1642  CD2 PHE P 195      -2.587 -10.561 -15.635  1.00  0.00      PROA  
ATOM   1643  HD2 PHE P 195      -2.782 -10.584 -16.697  1.00  0.00      PROA  
ATOM   1644  CE2 PHE P 195      -2.927  -9.344 -15.020  1.00  0.00      PROA  
ATOM   1645  HE2 PHE P 195      -3.401  -8.575 -15.612  1.00  0.00      PROA  
ATOM   1646  C   PHE P 195       1.025 -12.510 -15.429  1.00  0.00      PROA  
ATOM   1647  O   PHE P 195       1.600 -11.409 -15.241  1.00  0.00      PROA  
ATOM   1648  N   PHE P 196       1.397 -13.602 -14.746  1.00  0.00      PROA  
ATOM   1649  HN  PHE P 196       0.805 -14.404 -14.784  1.00  0.00      PROA  
ATOM   1650  CA  PHE P 196       2.557 -13.705 -13.931  1.00  0.00      PROA  
ATOM   1651  HA  PHE P 196       2.528 -12.826 -13.304  1.00  0.00      PROA  
ATOM   1652  CB  PHE P 196       2.329 -14.972 -12.977  1.00  0.00      PROA  
ATOM   1653  HB1 PHE P 196       3.131 -15.089 -12.218  1.00  0.00      PROA  
ATOM   1654  HB2 PHE P 196       2.412 -15.895 -13.589  1.00  0.00      PROA  
ATOM   1655  CG  PHE P 196       1.097 -14.820 -12.203  1.00  0.00      PROA  
ATOM   1656  CD1 PHE P 196       0.115 -15.742 -12.430  1.00  0.00      PROA  
ATOM   1657  HD1 PHE P 196       0.192 -16.524 -13.171  1.00  0.00      PROA  
ATOM   1658  CE1 PHE P 196      -1.152 -15.665 -11.782  1.00  0.00      PROA  
ATOM   1659  HE1 PHE P 196      -1.930 -16.384 -11.992  1.00  0.00      PROA  
ATOM   1660  CZ  PHE P 196      -1.349 -14.637 -10.815  1.00  0.00      PROA  
ATOM   1661  HZ  PHE P 196      -2.321 -14.517 -10.359  1.00  0.00      PROA  
ATOM   1662  CD2 PHE P 196       0.869 -13.772 -11.270  1.00  0.00      PROA  
ATOM   1663  HD2 PHE P 196       1.654 -13.081 -11.001  1.00  0.00      PROA  
ATOM   1664  CE2 PHE P 196      -0.323 -13.682 -10.558  1.00  0.00      PROA  
ATOM   1665  HE2 PHE P 196      -0.474 -12.818  -9.927  1.00  0.00      PROA  
ATOM   1666  C   PHE P 196       3.913 -13.875 -14.629  1.00  0.00      PROA  
ATOM   1667  O   PHE P 196       4.942 -14.129 -13.930  1.00  0.00      PROA  
ATOM   1668  N   LYS P 197       4.056 -13.741 -15.911  1.00  0.00      PROA  
ATOM   1669  HN  LYS P 197       3.238 -13.656 -16.475  1.00  0.00      PROA  
ATOM   1670  CA  LYS P 197       5.392 -13.753 -16.547  1.00  0.00      PROA  
ATOM   1671  HA  LYS P 197       6.109 -14.177 -15.860  1.00  0.00      PROA  
ATOM   1672  CB  LYS P 197       5.365 -14.578 -17.819  1.00  0.00      PROA  
ATOM   1673  HB1 LYS P 197       6.420 -14.561 -18.167  1.00  0.00      PROA  
ATOM   1674  HB2 LYS P 197       4.630 -14.191 -18.558  1.00  0.00      PROA  
ATOM   1675  CG  LYS P 197       5.015 -16.059 -17.526  1.00  0.00      PROA  
ATOM   1676  HG1 LYS P 197       4.156 -16.125 -16.824  1.00  0.00      PROA  
ATOM   1677  HG2 LYS P 197       5.916 -16.485 -17.035  1.00  0.00      PROA  
ATOM   1678  CD  LYS P 197       4.725 -16.693 -18.852  1.00  0.00      PROA  
ATOM   1679  HD1 LYS P 197       5.665 -16.521 -19.420  1.00  0.00      PROA  
ATOM   1680  HD2 LYS P 197       3.988 -16.100 -19.434  1.00  0.00      PROA  
ATOM   1681  CE  LYS P 197       4.314 -18.132 -18.573  1.00  0.00      PROA  
ATOM   1682  HE1 LYS P 197       3.507 -18.044 -17.814  1.00  0.00      PROA  
ATOM   1683  HE2 LYS P 197       5.152 -18.758 -18.200  1.00  0.00      PROA  
ATOM   1684  NZ  LYS P 197       3.822 -18.784 -19.835  1.00  0.00      PROA  
ATOM   1685  HZ1 LYS P 197       4.501 -18.675 -20.615  1.00  0.00      PROA  
ATOM   1686  HZ2 LYS P 197       2.951 -18.242 -20.004  1.00  0.00      PROA  
ATOM   1687  HZ3 LYS P 197       3.629 -19.804 -19.769  1.00  0.00      PROA  
ATOM   1688  C   LYS P 197       5.841 -12.295 -16.763  1.00  0.00      PROA  
ATOM   1689  O   LYS P 197       6.948 -12.114 -17.324  1.00  0.00      PROA  
ATOM   1690  N   ASN P 198       5.110 -11.309 -16.333  1.00  0.00      PROA  
ATOM   1691  HN  ASN P 198       4.263 -11.508 -15.846  1.00  0.00      PROA  
ATOM   1692  CA  ASN P 198       5.360  -9.896 -16.686  1.00  0.00      PROA  
ATOM   1693  HA  ASN P 198       6.193  -9.773 -17.362  1.00  0.00      PROA  
ATOM   1694  CB  ASN P 198       4.143  -9.255 -17.437  1.00  0.00      PROA  
ATOM   1695  HB1 ASN P 198       4.425  -8.324 -17.973  1.00  0.00      PROA  
ATOM   1696  HB2 ASN P 198       3.348  -9.002 -16.703  1.00  0.00      PROA  
ATOM   1697  CG  ASN P 198       3.627 -10.087 -18.624  1.00  0.00      PROA  
ATOM   1698  OD1 ASN P 198       2.465  -9.925 -18.950  1.00  0.00      PROA  
ATOM   1699  ND2 ASN P 198       4.513 -10.904 -19.331  1.00  0.00      PROA  
ATOM   1700 HD21 ASN P 198       4.062 -11.368 -20.094  1.00  0.00      PROA  
ATOM   1701 HD22 ASN P 198       5.360 -11.191 -18.883  1.00  0.00      PROA  
ATOM   1702  C   ASN P 198       5.627  -9.088 -15.400  1.00  0.00      PROA  
ATOM   1703  O   ASN P 198       4.880  -9.236 -14.402  1.00  0.00      PROA  
ATOM   1704  N   ILE P 199       6.546  -8.177 -15.430  1.00  0.00      PROA  
ATOM   1705  HN  ILE P 199       7.097  -8.018 -16.245  1.00  0.00      PROA  
ATOM   1706  CA  ILE P 199       7.019  -7.601 -14.237  1.00  0.00      PROA  
ATOM   1707  HA  ILE P 199       7.185  -8.342 -13.468  1.00  0.00      PROA  
ATOM   1708  CB  ILE P 199       8.483  -6.995 -14.416  1.00  0.00      PROA  
ATOM   1709  HB  ILE P 199       9.082  -7.829 -14.839  1.00  0.00      PROA  
ATOM   1710  CG2 ILE P 199       8.501  -5.830 -15.446  1.00  0.00      PROA  
ATOM   1711 HG21 ILE P 199       7.886  -6.083 -16.336  1.00  0.00      PROA  
ATOM   1712 HG22 ILE P 199       9.500  -5.467 -15.770  1.00  0.00      PROA  
ATOM   1713 HG23 ILE P 199       8.045  -4.964 -14.922  1.00  0.00      PROA  
ATOM   1714  CG1 ILE P 199       9.060  -6.498 -13.079  1.00  0.00      PROA  
ATOM   1715 HG11 ILE P 199       8.265  -6.006 -12.479  1.00  0.00      PROA  
ATOM   1716 HG12 ILE P 199       9.803  -5.712 -13.332  1.00  0.00      PROA  
ATOM   1717  CD  ILE P 199       9.625  -7.705 -12.220  1.00  0.00      PROA  
ATOM   1718  HD1 ILE P 199       8.835  -8.445 -11.972  1.00  0.00      PROA  
ATOM   1719  HD2 ILE P 199       9.986  -7.397 -11.215  1.00  0.00      PROA  
ATOM   1720  HD3 ILE P 199      10.364  -8.164 -12.911  1.00  0.00      PROA  
ATOM   1721  C   ILE P 199       6.022  -6.656 -13.563  1.00  0.00      PROA  
ATOM   1722  O   ILE P 199       5.853  -6.695 -12.340  1.00  0.00      PROA  
ATOM   1723  N   MET P 200       5.282  -5.741 -14.298  1.00  0.00      PROA  
ATOM   1724  HN  MET P 200       5.405  -5.759 -15.287  1.00  0.00      PROA  
ATOM   1725  CA  MET P 200       4.375  -4.738 -13.718  1.00  0.00      PROA  
ATOM   1726  HA  MET P 200       4.950  -4.277 -12.929  1.00  0.00      PROA  
ATOM   1727  CB  MET P 200       3.971  -3.590 -14.683  1.00  0.00      PROA  
ATOM   1728  HB1 MET P 200       3.247  -2.858 -14.264  1.00  0.00      PROA  
ATOM   1729  HB2 MET P 200       3.380  -4.035 -15.511  1.00  0.00      PROA  
ATOM   1730  CG  MET P 200       5.148  -2.768 -15.199  1.00  0.00      PROA  
ATOM   1731  HG1 MET P 200       4.957  -1.915 -15.884  1.00  0.00      PROA  
ATOM   1732  HG2 MET P 200       5.755  -3.588 -15.638  1.00  0.00      PROA  
ATOM   1733  SD  MET P 200       6.165  -2.230 -13.777  1.00  0.00      PROA  
ATOM   1734  CE  MET P 200       5.187  -0.709 -13.351  1.00  0.00      PROA  
ATOM   1735  HE1 MET P 200       4.165  -1.080 -13.119  1.00  0.00      PROA  
ATOM   1736  HE2 MET P 200       5.065   0.026 -14.176  1.00  0.00      PROA  
ATOM   1737  HE3 MET P 200       5.506  -0.297 -12.370  1.00  0.00      PROA  
ATOM   1738  C   MET P 200       3.118  -5.351 -13.048  1.00  0.00      PROA  
ATOM   1739  O   MET P 200       2.621  -4.844 -12.050  1.00  0.00      PROA  
ATOM   1740  N   ASN P 201       2.544  -6.465 -13.579  1.00  0.00      PROA  
ATOM   1741  HN  ASN P 201       2.788  -6.730 -14.508  1.00  0.00      PROA  
ATOM   1742  CA  ASN P 201       1.525  -7.235 -12.935  1.00  0.00      PROA  
ATOM   1743  HA  ASN P 201       0.708  -6.606 -12.615  1.00  0.00      PROA  
ATOM   1744  CB  ASN P 201       1.026  -8.447 -13.807  1.00  0.00      PROA  
ATOM   1745  HB1 ASN P 201       0.458  -9.123 -13.133  1.00  0.00      PROA  
ATOM   1746  HB2 ASN P 201       1.927  -8.999 -14.153  1.00  0.00      PROA  
ATOM   1747  CG  ASN P 201       0.191  -7.970 -15.014  1.00  0.00      PROA  
ATOM   1748  OD1 ASN P 201      -0.401  -6.925 -15.160  1.00  0.00      PROA  
ATOM   1749  ND2 ASN P 201       0.319  -8.886 -15.989  1.00  0.00      PROA  
ATOM   1750 HD21 ASN P 201       0.711  -9.785 -15.794  1.00  0.00      PROA  
ATOM   1751 HD22 ASN P 201       0.060  -8.565 -16.900  1.00  0.00      PROA  
ATOM   1752  C   ASN P 201       2.128  -7.901 -11.647  1.00  0.00      PROA  
ATOM   1753  O   ASN P 201       1.479  -8.168 -10.636  1.00  0.00      PROA  
ATOM   1754  N   PHE P 202       3.424  -8.274 -11.595  1.00  0.00      PROA  
ATOM   1755  HN  PHE P 202       4.009  -8.106 -12.385  1.00  0.00      PROA  
ATOM   1756  CA  PHE P 202       4.045  -8.746 -10.371  1.00  0.00      PROA  
ATOM   1757  HA  PHE P 202       3.364  -9.489  -9.985  1.00  0.00      PROA  
ATOM   1758  CB  PHE P 202       5.291  -9.495 -10.782  1.00  0.00      PROA  
ATOM   1759  HB1 PHE P 202       5.967  -8.926 -11.455  1.00  0.00      PROA  
ATOM   1760  HB2 PHE P 202       4.999 -10.466 -11.236  1.00  0.00      PROA  
ATOM   1761  CG  PHE P 202       6.234  -9.806  -9.665  1.00  0.00      PROA  
ATOM   1762  CD1 PHE P 202       5.853 -10.753  -8.750  1.00  0.00      PROA  
ATOM   1763  HD1 PHE P 202       4.856 -11.167  -8.771  1.00  0.00      PROA  
ATOM   1764  CE1 PHE P 202       6.789 -11.243  -7.828  1.00  0.00      PROA  
ATOM   1765  HE1 PHE P 202       6.437 -12.109  -7.288  1.00  0.00      PROA  
ATOM   1766  CZ  PHE P 202       8.074 -10.758  -7.778  1.00  0.00      PROA  
ATOM   1767  HZ  PHE P 202       8.812 -11.192  -7.119  1.00  0.00      PROA  
ATOM   1768  CD2 PHE P 202       7.519  -9.239  -9.537  1.00  0.00      PROA  
ATOM   1769  HD2 PHE P 202       7.884  -8.452 -10.180  1.00  0.00      PROA  
ATOM   1770  CE2 PHE P 202       8.465  -9.731  -8.633  1.00  0.00      PROA  
ATOM   1771  HE2 PHE P 202       9.473  -9.352  -8.545  1.00  0.00      PROA  
ATOM   1772  C   PHE P 202       4.214  -7.839  -9.232  1.00  0.00      PROA  
ATOM   1773  O   PHE P 202       3.842  -8.167  -8.110  1.00  0.00      PROA  
ATOM   1774  N   ILE P 203       4.633  -6.615  -9.663  1.00  0.00      PROA  
ATOM   1775  HN  ILE P 203       4.942  -6.508 -10.605  1.00  0.00      PROA  
ATOM   1776  CA  ILE P 203       4.724  -5.462  -8.765  1.00  0.00      PROA  
ATOM   1777  HA  ILE P 203       5.386  -5.773  -7.970  1.00  0.00      PROA  
ATOM   1778  CB  ILE P 203       5.547  -4.335  -9.462  1.00  0.00      PROA  
ATOM   1779  HB  ILE P 203       5.242  -4.121 -10.509  1.00  0.00      PROA  
ATOM   1780  CG2 ILE P 203       5.521  -3.000  -8.589  1.00  0.00      PROA  
ATOM   1781 HG21 ILE P 203       4.543  -2.474  -8.621  1.00  0.00      PROA  
ATOM   1782 HG22 ILE P 203       6.249  -2.329  -9.093  1.00  0.00      PROA  
ATOM   1783 HG23 ILE P 203       5.769  -3.169  -7.519  1.00  0.00      PROA  
ATOM   1784  CG1 ILE P 203       7.040  -4.790  -9.633  1.00  0.00      PROA  
ATOM   1785 HG11 ILE P 203       7.602  -3.999 -10.175  1.00  0.00      PROA  
ATOM   1786 HG12 ILE P 203       7.214  -5.691 -10.261  1.00  0.00      PROA  
ATOM   1787  CD  ILE P 203       7.801  -5.208  -8.354  1.00  0.00      PROA  
ATOM   1788  HD1 ILE P 203       7.806  -4.394  -7.598  1.00  0.00      PROA  
ATOM   1789  HD2 ILE P 203       8.840  -5.488  -8.631  1.00  0.00      PROA  
ATOM   1790  HD3 ILE P 203       7.272  -6.126  -8.021  1.00  0.00      PROA  
ATOM   1791  C   ILE P 203       3.422  -5.060  -8.294  1.00  0.00      PROA  
ATOM   1792  O   ILE P 203       3.334  -4.655  -7.140  1.00  0.00      PROA  
ATOM   1793  N   ASP P 204       2.356  -5.250  -9.076  1.00  0.00      PROA  
ATOM   1794  HN  ASP P 204       2.406  -5.637  -9.993  1.00  0.00      PROA  
ATOM   1795  CA  ASP P 204       1.036  -5.104  -8.533  1.00  0.00      PROA  
ATOM   1796  HA  ASP P 204       1.008  -4.171  -7.991  1.00  0.00      PROA  
ATOM   1797  CB  ASP P 204      -0.205  -5.345  -9.603  1.00  0.00      PROA  
ATOM   1798  HB1 ASP P 204      -1.181  -5.214  -9.087  1.00  0.00      PROA  
ATOM   1799  HB2 ASP P 204      -0.195  -6.305 -10.161  1.00  0.00      PROA  
ATOM   1800  CG  ASP P 204      -0.229  -4.223 -10.699  1.00  0.00      PROA  
ATOM   1801  OD1 ASP P 204       0.013  -3.005 -10.397  1.00  0.00      PROA  
ATOM   1802  OD2 ASP P 204      -0.635  -4.597 -11.824  1.00  0.00      PROA  
ATOM   1803  C   ASP P 204       0.690  -6.069  -7.445  1.00  0.00      PROA  
ATOM   1804  O   ASP P 204       0.323  -5.594  -6.413  1.00  0.00      PROA  
ATOM   1805  N   ILE P 205       0.829  -7.420  -7.593  1.00  0.00      PROA  
ATOM   1806  HN  ILE P 205       1.136  -7.878  -8.424  1.00  0.00      PROA  
ATOM   1807  CA  ILE P 205       0.484  -8.333  -6.507  1.00  0.00      PROA  
ATOM   1808  HA  ILE P 205      -0.525  -8.110  -6.192  1.00  0.00      PROA  
ATOM   1809  CB  ILE P 205       0.343  -9.837  -7.015  1.00  0.00      PROA  
ATOM   1810  HB  ILE P 205      -0.323  -9.814  -7.904  1.00  0.00      PROA  
ATOM   1811  CG2 ILE P 205       1.792 -10.310  -7.511  1.00  0.00      PROA  
ATOM   1812 HG21 ILE P 205       1.756 -11.409  -7.673  1.00  0.00      PROA  
ATOM   1813 HG22 ILE P 205       2.641 -10.066  -6.836  1.00  0.00      PROA  
ATOM   1814 HG23 ILE P 205       2.004  -9.737  -8.438  1.00  0.00      PROA  
ATOM   1815  CG1 ILE P 205      -0.189 -10.769  -5.874  1.00  0.00      PROA  
ATOM   1816 HG11 ILE P 205      -1.067 -10.320  -5.362  1.00  0.00      PROA  
ATOM   1817 HG12 ILE P 205       0.655 -10.857  -5.157  1.00  0.00      PROA  
ATOM   1818  CD  ILE P 205      -0.626 -12.149  -6.354  1.00  0.00      PROA  
ATOM   1819  HD1 ILE P 205      -1.470 -12.044  -7.069  1.00  0.00      PROA  
ATOM   1820  HD2 ILE P 205      -0.990 -12.783  -5.517  1.00  0.00      PROA  
ATOM   1821  HD3 ILE P 205       0.143 -12.649  -6.981  1.00  0.00      PROA  
ATOM   1822  C   ILE P 205       1.392  -8.236  -5.282  1.00  0.00      PROA  
ATOM   1823  O   ILE P 205       0.917  -8.149  -4.124  1.00  0.00      PROA  
ATOM   1824  N   VAL P 206       2.638  -7.968  -5.500  1.00  0.00      PROA  
ATOM   1825  HN  VAL P 206       2.994  -8.033  -6.429  1.00  0.00      PROA  
ATOM   1826  CA  VAL P 206       3.591  -7.761  -4.373  1.00  0.00      PROA  
ATOM   1827  HA  VAL P 206       3.485  -8.660  -3.784  1.00  0.00      PROA  
ATOM   1828  CB  VAL P 206       5.006  -7.462  -4.891  1.00  0.00      PROA  
ATOM   1829  HB  VAL P 206       4.911  -6.701  -5.695  1.00  0.00      PROA  
ATOM   1830  CG1 VAL P 206       5.963  -6.932  -3.757  1.00  0.00      PROA  
ATOM   1831 HG11 VAL P 206       6.995  -6.891  -4.167  1.00  0.00      PROA  
ATOM   1832 HG12 VAL P 206       5.989  -7.813  -3.081  1.00  0.00      PROA  
ATOM   1833 HG13 VAL P 206       5.562  -5.985  -3.337  1.00  0.00      PROA  
ATOM   1834  CG2 VAL P 206       5.621  -8.780  -5.455  1.00  0.00      PROA  
ATOM   1835 HG21 VAL P 206       6.500  -8.575  -6.102  1.00  0.00      PROA  
ATOM   1836 HG22 VAL P 206       4.851  -9.359  -6.009  1.00  0.00      PROA  
ATOM   1837 HG23 VAL P 206       5.930  -9.388  -4.577  1.00  0.00      PROA  
ATOM   1838  C   VAL P 206       3.219  -6.603  -3.450  1.00  0.00      PROA  
ATOM   1839  O   VAL P 206       3.338  -6.767  -2.238  1.00  0.00      PROA  
ATOM   1840  N   ALA P 207       2.648  -5.486  -3.921  1.00  0.00      PROA  
ATOM   1841  HN  ALA P 207       2.368  -5.322  -4.863  1.00  0.00      PROA  
ATOM   1842  CA  ALA P 207       2.328  -4.383  -3.052  1.00  0.00      PROA  
ATOM   1843  HA  ALA P 207       2.973  -4.433  -2.187  1.00  0.00      PROA  
ATOM   1844  CB  ALA P 207       2.639  -2.992  -3.724  1.00  0.00      PROA  
ATOM   1845  HB1 ALA P 207       3.672  -3.127  -4.112  1.00  0.00      PROA  
ATOM   1846  HB2 ALA P 207       2.637  -2.157  -2.990  1.00  0.00      PROA  
ATOM   1847  HB3 ALA P 207       1.801  -2.875  -4.444  1.00  0.00      PROA  
ATOM   1848  C   ALA P 207       0.851  -4.473  -2.519  1.00  0.00      PROA  
ATOM   1849  O   ALA P 207       0.359  -3.578  -1.916  1.00  0.00      PROA  
ATOM   1850  N   ILE P 208       0.170  -5.565  -2.757  1.00  0.00      PROA  
ATOM   1851  HN  ILE P 208       0.463  -6.214  -3.454  1.00  0.00      PROA  
ATOM   1852  CA  ILE P 208      -0.986  -5.990  -1.995  1.00  0.00      PROA  
ATOM   1853  HA  ILE P 208      -1.696  -5.188  -1.853  1.00  0.00      PROA  
ATOM   1854  CB  ILE P 208      -1.827  -7.060  -2.761  1.00  0.00      PROA  
ATOM   1855  HB  ILE P 208      -1.203  -7.959  -2.951  1.00  0.00      PROA  
ATOM   1856  CG2 ILE P 208      -3.073  -7.398  -1.885  1.00  0.00      PROA  
ATOM   1857 HG21 ILE P 208      -3.640  -8.155  -2.467  1.00  0.00      PROA  
ATOM   1858 HG22 ILE P 208      -3.798  -6.569  -1.741  1.00  0.00      PROA  
ATOM   1859 HG23 ILE P 208      -2.822  -7.752  -0.861  1.00  0.00      PROA  
ATOM   1860  CG1 ILE P 208      -2.353  -6.655  -4.139  1.00  0.00      PROA  
ATOM   1861 HG11 ILE P 208      -3.025  -7.461  -4.505  1.00  0.00      PROA  
ATOM   1862 HG12 ILE P 208      -1.479  -6.539  -4.815  1.00  0.00      PROA  
ATOM   1863  CD  ILE P 208      -3.130  -5.308  -4.167  1.00  0.00      PROA  
ATOM   1864  HD1 ILE P 208      -2.637  -4.525  -3.551  1.00  0.00      PROA  
ATOM   1865  HD2 ILE P 208      -4.193  -5.437  -3.872  1.00  0.00      PROA  
ATOM   1866  HD3 ILE P 208      -3.110  -4.920  -5.208  1.00  0.00      PROA  
ATOM   1867  C   ILE P 208      -0.570  -6.458  -0.583  1.00  0.00      PROA  
ATOM   1868  O   ILE P 208      -1.191  -6.035   0.415  1.00  0.00      PROA  
ATOM   1869  N   ILE P 209       0.494  -7.265  -0.445  1.00  0.00      PROA  
ATOM   1870  HN  ILE P 209       1.135  -7.369  -1.201  1.00  0.00      PROA  
ATOM   1871  CA  ILE P 209       1.007  -7.847   0.792  1.00  0.00      PROA  
ATOM   1872  HA  ILE P 209       0.256  -8.518   1.181  1.00  0.00      PROA  
ATOM   1873  CB  ILE P 209       2.210  -8.704   0.529  1.00  0.00      PROA  
ATOM   1874  HB  ILE P 209       3.077  -8.065   0.259  1.00  0.00      PROA  
ATOM   1875  CG2 ILE P 209       2.604  -9.632   1.785  1.00  0.00      PROA  
ATOM   1876 HG21 ILE P 209       1.726 -10.280   1.993  1.00  0.00      PROA  
ATOM   1877 HG22 ILE P 209       2.963  -9.129   2.709  1.00  0.00      PROA  
ATOM   1878 HG23 ILE P 209       3.443 -10.327   1.564  1.00  0.00      PROA  
ATOM   1879  CG1 ILE P 209       2.044  -9.734  -0.659  1.00  0.00      PROA  
ATOM   1880 HG11 ILE P 209       2.956 -10.356  -0.790  1.00  0.00      PROA  
ATOM   1881 HG12 ILE P 209       1.869  -9.178  -1.605  1.00  0.00      PROA  
ATOM   1882  CD  ILE P 209       0.750 -10.644  -0.605  1.00  0.00      PROA  
ATOM   1883  HD1 ILE P 209       0.668 -11.156   0.377  1.00  0.00      PROA  
ATOM   1884  HD2 ILE P 209       0.856 -11.348  -1.458  1.00  0.00      PROA  
ATOM   1885  HD3 ILE P 209      -0.219 -10.121  -0.751  1.00  0.00      PROA  
ATOM   1886  C   ILE P 209       1.288  -6.987   1.991  1.00  0.00      PROA  
ATOM   1887  O   ILE P 209       0.874  -7.404   3.062  1.00  0.00      PROA  
ATOM   1888  N   PRO P 210       2.003  -5.817   1.922  1.00  0.00      PROA  
ATOM   1889  CD  PRO P 210       2.629  -5.292   0.720  1.00  0.00      PROA  
ATOM   1890  HD1 PRO P 210       1.856  -4.894   0.028  1.00  0.00      PROA  
ATOM   1891  HD2 PRO P 210       3.178  -6.133   0.245  1.00  0.00      PROA  
ATOM   1892  CA  PRO P 210       2.406  -4.912   3.020  1.00  0.00      PROA  
ATOM   1893  HA  PRO P 210       3.181  -5.460   3.535  1.00  0.00      PROA  
ATOM   1894  CB  PRO P 210       2.984  -3.615   2.422  1.00  0.00      PROA  
ATOM   1895  HB1 PRO P 210       3.787  -3.381   3.154  1.00  0.00      PROA  
ATOM   1896  HB2 PRO P 210       2.260  -2.825   2.129  1.00  0.00      PROA  
ATOM   1897  CG  PRO P 210       3.581  -4.137   1.062  1.00  0.00      PROA  
ATOM   1898  HG1 PRO P 210       3.549  -3.243   0.402  1.00  0.00      PROA  
ATOM   1899  HG2 PRO P 210       4.641  -4.468   1.094  1.00  0.00      PROA  
ATOM   1900  C   PRO P 210       1.396  -4.588   4.098  1.00  0.00      PROA  
ATOM   1901  O   PRO P 210       1.814  -4.474   5.204  1.00  0.00      PROA  
ATOM   1902  N   TYR P 211       0.094  -4.328   3.733  1.00  0.00      PROA  
ATOM   1903  HN  TYR P 211      -0.212  -4.513   2.803  1.00  0.00      PROA  
ATOM   1904  CA  TYR P 211      -1.057  -3.856   4.497  1.00  0.00      PROA  
ATOM   1905  HA  TYR P 211      -0.689  -2.921   4.894  1.00  0.00      PROA  
ATOM   1906  CB  TYR P 211      -2.196  -3.529   3.568  1.00  0.00      PROA  
ATOM   1907  HB1 TYR P 211      -2.459  -4.384   2.909  1.00  0.00      PROA  
ATOM   1908  HB2 TYR P 211      -1.895  -2.754   2.830  1.00  0.00      PROA  
ATOM   1909  CG  TYR P 211      -3.422  -3.034   4.307  1.00  0.00      PROA  
ATOM   1910  CD1 TYR P 211      -4.608  -3.775   4.632  1.00  0.00      PROA  
ATOM   1911  HD1 TYR P 211      -4.723  -4.796   4.298  1.00  0.00      PROA  
ATOM   1912  CE1 TYR P 211      -5.606  -3.107   5.347  1.00  0.00      PROA  
ATOM   1913  HE1 TYR P 211      -6.475  -3.738   5.457  1.00  0.00      PROA  
ATOM   1914  CZ  TYR P 211      -5.663  -1.730   5.590  1.00  0.00      PROA  
ATOM   1915  OH  TYR P 211      -6.741  -1.163   6.346  1.00  0.00      PROA  
ATOM   1916  HH  TYR P 211      -6.641  -0.208   6.350  1.00  0.00      PROA  
ATOM   1917  CD2 TYR P 211      -3.420  -1.684   4.599  1.00  0.00      PROA  
ATOM   1918  HD2 TYR P 211      -2.534  -1.094   4.414  1.00  0.00      PROA  
ATOM   1919  CE2 TYR P 211      -4.469  -1.073   5.238  1.00  0.00      PROA  
ATOM   1920  HE2 TYR P 211      -4.431  -0.022   5.484  1.00  0.00      PROA  
ATOM   1921  C   TYR P 211      -1.562  -5.003   5.469  1.00  0.00      PROA  
ATOM   1922  O   TYR P 211      -1.993  -4.834   6.574  1.00  0.00      PROA  
ATOM   1923  N   PHE P 212      -1.467  -6.248   5.056  1.00  0.00      PROA  
ATOM   1924  HN  PHE P 212      -1.149  -6.448   4.133  1.00  0.00      PROA  
ATOM   1925  CA  PHE P 212      -1.618  -7.309   6.017  1.00  0.00      PROA  
ATOM   1926  HA  PHE P 212      -2.557  -7.297   6.551  1.00  0.00      PROA  
ATOM   1927  CB  PHE P 212      -1.908  -8.629   5.188  1.00  0.00      PROA  
ATOM   1928  HB1 PHE P 212      -2.110  -9.509   5.835  1.00  0.00      PROA  
ATOM   1929  HB2 PHE P 212      -0.983  -8.780   4.591  1.00  0.00      PROA  
ATOM   1930  CG  PHE P 212      -3.048  -8.481   4.339  1.00  0.00      PROA  
ATOM   1931  CD1 PHE P 212      -4.358  -8.365   4.857  1.00  0.00      PROA  
ATOM   1932  HD1 PHE P 212      -4.472  -8.457   5.927  1.00  0.00      PROA  
ATOM   1933  CE1 PHE P 212      -5.461  -8.196   4.071  1.00  0.00      PROA  
ATOM   1934  HE1 PHE P 212      -6.462  -8.113   4.468  1.00  0.00      PROA  
ATOM   1935  CZ  PHE P 212      -5.299  -7.932   2.725  1.00  0.00      PROA  
ATOM   1936  HZ  PHE P 212      -6.123  -7.735   2.055  1.00  0.00      PROA  
ATOM   1937  CD2 PHE P 212      -2.888  -8.213   2.979  1.00  0.00      PROA  
ATOM   1938  HD2 PHE P 212      -1.891  -8.166   2.566  1.00  0.00      PROA  
ATOM   1939  CE2 PHE P 212      -4.015  -7.923   2.138  1.00  0.00      PROA  
ATOM   1940  HE2 PHE P 212      -3.950  -7.758   1.072  1.00  0.00      PROA  
ATOM   1941  C   PHE P 212      -0.472  -7.597   6.957  1.00  0.00      PROA  
ATOM   1942  O   PHE P 212      -0.807  -7.894   8.125  1.00  0.00      PROA  
ATOM   1943  N   ILE P 213       0.831  -7.293   6.529  1.00  0.00      PROA  
ATOM   1944  HN  ILE P 213       1.011  -7.102   5.567  1.00  0.00      PROA  
ATOM   1945  CA  ILE P 213       1.854  -7.243   7.557  1.00  0.00      PROA  
ATOM   1946  HA  ILE P 213       1.813  -8.111   8.199  1.00  0.00      PROA  
ATOM   1947  CB  ILE P 213       3.268  -7.276   7.064  1.00  0.00      PROA  
ATOM   1948  HB  ILE P 213       3.575  -6.304   6.622  1.00  0.00      PROA  
ATOM   1949  CG2 ILE P 213       4.170  -7.474   8.328  1.00  0.00      PROA  
ATOM   1950 HG21 ILE P 213       5.242  -7.701   8.145  1.00  0.00      PROA  
ATOM   1951 HG22 ILE P 213       3.669  -8.287   8.896  1.00  0.00      PROA  
ATOM   1952 HG23 ILE P 213       4.245  -6.574   8.974  1.00  0.00      PROA  
ATOM   1953  CG1 ILE P 213       3.469  -8.434   6.039  1.00  0.00      PROA  
ATOM   1954 HG11 ILE P 213       2.638  -8.232   5.330  1.00  0.00      PROA  
ATOM   1955 HG12 ILE P 213       3.350  -9.351   6.655  1.00  0.00      PROA  
ATOM   1956  CD  ILE P 213       4.780  -8.429   5.222  1.00  0.00      PROA  
ATOM   1957  HD1 ILE P 213       5.547  -8.629   6.000  1.00  0.00      PROA  
ATOM   1958  HD2 ILE P 213       5.024  -7.423   4.818  1.00  0.00      PROA  
ATOM   1959  HD3 ILE P 213       4.892  -9.212   4.442  1.00  0.00      PROA  
ATOM   1960  C   ILE P 213       1.603  -6.067   8.492  1.00  0.00      PROA  
ATOM   1961  O   ILE P 213       1.681  -6.199   9.742  1.00  0.00      PROA  
ATOM   1962  N   THR P 214       1.246  -4.878   7.947  1.00  0.00      PROA  
ATOM   1963  HN  THR P 214       1.229  -4.829   6.952  1.00  0.00      PROA  
ATOM   1964  CA  THR P 214       0.990  -3.705   8.722  1.00  0.00      PROA  
ATOM   1965  HA  THR P 214       1.899  -3.482   9.261  1.00  0.00      PROA  
ATOM   1966  CB  THR P 214       0.527  -2.532   7.906  1.00  0.00      PROA  
ATOM   1967  HB  THR P 214      -0.386  -2.817   7.341  1.00  0.00      PROA  
ATOM   1968  OG1 THR P 214       1.536  -2.202   7.048  1.00  0.00      PROA  
ATOM   1969  HG1 THR P 214       1.920  -3.058   6.847  1.00  0.00      PROA  
ATOM   1970  CG2 THR P 214       0.188  -1.338   8.875  1.00  0.00      PROA  
ATOM   1971 HG21 THR P 214      -0.728  -1.483   9.486  1.00  0.00      PROA  
ATOM   1972 HG22 THR P 214       0.047  -0.466   8.201  1.00  0.00      PROA  
ATOM   1973 HG23 THR P 214       1.029  -1.003   9.519  1.00  0.00      PROA  
ATOM   1974  C   THR P 214      -0.009  -3.902   9.860  1.00  0.00      PROA  
ATOM   1975  O   THR P 214       0.271  -3.824  11.064  1.00  0.00      PROA  
ATOM   1976  N   LEU P 215      -1.264  -4.321   9.445  1.00  0.00      PROA  
ATOM   1977  HN  LEU P 215      -1.416  -4.630   8.509  1.00  0.00      PROA  
ATOM   1978  CA  LEU P 215      -2.420  -4.658  10.236  1.00  0.00      PROA  
ATOM   1979  HA  LEU P 215      -2.671  -3.811  10.858  1.00  0.00      PROA  
ATOM   1980  CB  LEU P 215      -3.672  -4.740   9.257  1.00  0.00      PROA  
ATOM   1981  HB1 LEU P 215      -3.408  -5.432   8.428  1.00  0.00      PROA  
ATOM   1982  HB2 LEU P 215      -3.757  -3.773   8.716  1.00  0.00      PROA  
ATOM   1983  CG  LEU P 215      -5.128  -5.218   9.682  1.00  0.00      PROA  
ATOM   1984  HG  LEU P 215      -4.997  -6.312   9.821  1.00  0.00      PROA  
ATOM   1985  CD1 LEU P 215      -5.828  -4.411  10.885  1.00  0.00      PROA  
ATOM   1986 HD11 LEU P 215      -5.789  -3.332  10.623  1.00  0.00      PROA  
ATOM   1987 HD12 LEU P 215      -5.331  -4.669  11.845  1.00  0.00      PROA  
ATOM   1988 HD13 LEU P 215      -6.895  -4.721  10.890  1.00  0.00      PROA  
ATOM   1989  CD2 LEU P 215      -5.908  -4.910   8.459  1.00  0.00      PROA  
ATOM   1990 HD21 LEU P 215      -5.306  -5.181   7.566  1.00  0.00      PROA  
ATOM   1991 HD22 LEU P 215      -6.218  -3.845   8.391  1.00  0.00      PROA  
ATOM   1992 HD23 LEU P 215      -6.918  -5.373   8.413  1.00  0.00      PROA  
ATOM   1993  C   LEU P 215      -2.196  -5.914  11.166  1.00  0.00      PROA  
ATOM   1994  O   LEU P 215      -2.527  -5.891  12.342  1.00  0.00      PROA  
ATOM   1995  N   GLY P 216      -1.562  -7.027  10.756  1.00  0.00      PROA  
ATOM   1996  HN  GLY P 216      -1.284  -7.147   9.806  1.00  0.00      PROA  
ATOM   1997  CA  GLY P 216      -1.475  -8.163  11.624  1.00  0.00      PROA  
ATOM   1998  HA1 GLY P 216      -1.169  -9.098  11.178  1.00  0.00      PROA  
ATOM   1999  HA2 GLY P 216      -2.451  -8.227  12.082  1.00  0.00      PROA  
ATOM   2000  C   GLY P 216      -0.491  -7.932  12.777  1.00  0.00      PROA  
ATOM   2001  O   GLY P 216      -0.655  -8.453  13.818  1.00  0.00      PROA  
ATOM   2002  N   THR P 217       0.517  -7.061  12.499  1.00  0.00      PROA  
ATOM   2003  HN  THR P 217       0.527  -6.606  11.612  1.00  0.00      PROA  
ATOM   2004  CA  THR P 217       1.629  -6.835  13.491  1.00  0.00      PROA  
ATOM   2005  HA  THR P 217       1.777  -7.796  13.961  1.00  0.00      PROA  
ATOM   2006  CB  THR P 217       2.992  -6.387  12.889  1.00  0.00      PROA  
ATOM   2007  HB  THR P 217       3.732  -6.261  13.708  1.00  0.00      PROA  
ATOM   2008  OG1 THR P 217       3.021  -5.263  12.014  1.00  0.00      PROA  
ATOM   2009  HG1 THR P 217       2.567  -5.465  11.193  1.00  0.00      PROA  
ATOM   2010  CG2 THR P 217       3.533  -7.612  12.047  1.00  0.00      PROA  
ATOM   2011 HG21 THR P 217       4.363  -7.325  11.365  1.00  0.00      PROA  
ATOM   2012 HG22 THR P 217       2.667  -8.039  11.497  1.00  0.00      PROA  
ATOM   2013 HG23 THR P 217       3.878  -8.469  12.664  1.00  0.00      PROA  
ATOM   2014  C   THR P 217       1.091  -5.978  14.607  1.00  0.00      PROA  
ATOM   2015  O   THR P 217       1.196  -6.297  15.815  1.00  0.00      PROA  
ATOM   2016  N   GLU P 218       0.390  -4.888  14.230  1.00  0.00      PROA  
ATOM   2017  HN  GLU P 218       0.458  -4.550  13.294  1.00  0.00      PROA  
ATOM   2018  CA  GLU P 218      -0.338  -3.980  15.142  1.00  0.00      PROA  
ATOM   2019  HA  GLU P 218       0.390  -3.528  15.800  1.00  0.00      PROA  
ATOM   2020  CB  GLU P 218      -1.008  -2.759  14.367  1.00  0.00      PROA  
ATOM   2021  HB1 GLU P 218      -1.699  -2.323  15.120  1.00  0.00      PROA  
ATOM   2022  HB2 GLU P 218      -1.665  -3.218  13.598  1.00  0.00      PROA  
ATOM   2023  CG  GLU P 218      -0.112  -1.674  13.648  1.00  0.00      PROA  
ATOM   2024  HG1 GLU P 218      -0.946  -0.975  13.424  1.00  0.00      PROA  
ATOM   2025  HG2 GLU P 218       0.386  -2.165  12.785  1.00  0.00      PROA  
ATOM   2026  CD  GLU P 218       0.978  -1.021  14.623  1.00  0.00      PROA  
ATOM   2027  OE1 GLU P 218       2.008  -1.696  14.837  1.00  0.00      PROA  
ATOM   2028  OE2 GLU P 218       0.742   0.099  15.214  1.00  0.00      PROA  
ATOM   2029  C   GLU P 218      -1.421  -4.751  16.010  1.00  0.00      PROA  
ATOM   2030  O   GLU P 218      -1.460  -4.436  17.159  1.00  0.00      PROA  
ATOM   2031  N   ILE P 219      -2.281  -5.650  15.455  1.00  0.00      PROA  
ATOM   2032  HN  ILE P 219      -2.240  -5.878  14.485  1.00  0.00      PROA  
ATOM   2033  CA  ILE P 219      -3.229  -6.401  16.254  1.00  0.00      PROA  
ATOM   2034  HA  ILE P 219      -3.816  -5.701  16.831  1.00  0.00      PROA  
ATOM   2035  CB  ILE P 219      -4.177  -7.185  15.309  1.00  0.00      PROA  
ATOM   2036  HB  ILE P 219      -3.628  -7.835  14.596  1.00  0.00      PROA  
ATOM   2037  CG2 ILE P 219      -5.095  -8.095  16.130  1.00  0.00      PROA  
ATOM   2038 HG21 ILE P 219      -4.580  -8.819  16.797  1.00  0.00      PROA  
ATOM   2039 HG22 ILE P 219      -5.820  -8.662  15.509  1.00  0.00      PROA  
ATOM   2040 HG23 ILE P 219      -5.792  -7.409  16.657  1.00  0.00      PROA  
ATOM   2041  CG1 ILE P 219      -5.040  -6.271  14.392  1.00  0.00      PROA  
ATOM   2042 HG11 ILE P 219      -4.361  -5.508  13.953  1.00  0.00      PROA  
ATOM   2043 HG12 ILE P 219      -5.800  -5.751  15.013  1.00  0.00      PROA  
ATOM   2044  CD  ILE P 219      -5.722  -7.057  13.194  1.00  0.00      PROA  
ATOM   2045  HD1 ILE P 219      -6.393  -7.895  13.482  1.00  0.00      PROA  
ATOM   2046  HD2 ILE P 219      -4.957  -7.537  12.546  1.00  0.00      PROA  
ATOM   2047  HD3 ILE P 219      -6.304  -6.254  12.694  1.00  0.00      PROA  
ATOM   2048  C   ILE P 219      -2.557  -7.267  17.342  1.00  0.00      PROA  
ATOM   2049  O   ILE P 219      -2.864  -7.220  18.505  1.00  0.00      PROA  
ATOM   2050  N   ALA P 220      -1.481  -8.011  16.998  1.00  0.00      PROA  
ATOM   2051  HN  ALA P 220      -1.236  -8.092  16.035  1.00  0.00      PROA  
ATOM   2052  CA  ALA P 220      -0.753  -8.870  17.859  1.00  0.00      PROA  
ATOM   2053  HA  ALA P 220      -1.494  -9.491  18.340  1.00  0.00      PROA  
ATOM   2054  CB  ALA P 220       0.262  -9.721  17.088  1.00  0.00      PROA  
ATOM   2055  HB1 ALA P 220      -0.407 -10.428  16.552  1.00  0.00      PROA  
ATOM   2056  HB2 ALA P 220       1.016 -10.295  17.668  1.00  0.00      PROA  
ATOM   2057  HB3 ALA P 220       0.797  -9.139  16.308  1.00  0.00      PROA  
ATOM   2058  C   ALA P 220       0.011  -8.083  18.926  1.00  0.00      PROA  
ATOM   2059  O   ALA P 220      -0.040  -8.531  20.090  1.00  0.00      PROA  
ATOM   2060  N   GLU P 221       0.629  -6.899  18.601  1.00  0.00      PROA  
ATOM   2061  HN  GLU P 221       0.633  -6.630  17.641  1.00  0.00      PROA  
ATOM   2062  CA  GLU P 221       1.026  -5.852  19.606  1.00  0.00      PROA  
ATOM   2063  HA  GLU P 221       1.836  -6.278  20.180  1.00  0.00      PROA  
ATOM   2064  CB  GLU P 221       1.882  -4.646  18.993  1.00  0.00      PROA  
ATOM   2065  HB1 GLU P 221       1.324  -4.171  18.158  1.00  0.00      PROA  
ATOM   2066  HB2 GLU P 221       2.890  -5.013  18.705  1.00  0.00      PROA  
ATOM   2067  CG  GLU P 221       2.092  -3.503  19.895  1.00  0.00      PROA  
ATOM   2068  HG1 GLU P 221       2.616  -3.822  20.822  1.00  0.00      PROA  
ATOM   2069  HG2 GLU P 221       1.186  -2.953  20.228  1.00  0.00      PROA  
ATOM   2070  CD  GLU P 221       3.067  -2.487  19.326  1.00  0.00      PROA  
ATOM   2071  OE1 GLU P 221       2.619  -1.331  19.157  1.00  0.00      PROA  
ATOM   2072  OE2 GLU P 221       4.199  -2.835  18.964  1.00  0.00      PROA  
ATOM   2073  C   GLU P 221       0.027  -5.366  20.610  1.00  0.00      PROA  
ATOM   2074  O   GLU P 221       0.374  -5.189  21.796  1.00  0.00      PROA  
ATOM   2075  N   GLN P 222      -1.212  -5.173  20.223  1.00  0.00      PROA  
ATOM   2076  HN  GLN P 222      -1.380  -5.301  19.249  1.00  0.00      PROA  
ATOM   2077  CA  GLN P 222      -2.404  -4.993  21.087  1.00  0.00      PROA  
ATOM   2078  HA  GLN P 222      -2.044  -4.188  21.710  1.00  0.00      PROA  
ATOM   2079  CB  GLN P 222      -3.519  -4.424  20.191  1.00  0.00      PROA  
ATOM   2080  HB1 GLN P 222      -4.537  -4.747  20.498  1.00  0.00      PROA  
ATOM   2081  HB2 GLN P 222      -3.497  -4.982  19.231  1.00  0.00      PROA  
ATOM   2082  CG  GLN P 222      -3.660  -2.891  20.149  1.00  0.00      PROA  
ATOM   2083  HG1 GLN P 222      -4.132  -2.552  21.096  1.00  0.00      PROA  
ATOM   2084  HG2 GLN P 222      -4.418  -2.608  19.387  1.00  0.00      PROA  
ATOM   2085  CD  GLN P 222      -2.339  -2.067  20.071  1.00  0.00      PROA  
ATOM   2086  OE1 GLN P 222      -2.085  -1.336  21.019  1.00  0.00      PROA  
ATOM   2087  NE2 GLN P 222      -1.631  -2.159  18.969  1.00  0.00      PROA  
ATOM   2088 HE21 GLN P 222      -0.884  -1.533  18.745  1.00  0.00      PROA  
ATOM   2089 HE22 GLN P 222      -1.912  -2.740  18.206  1.00  0.00      PROA  
ATOM   2090  C   GLN P 222      -2.776  -6.208  21.944  1.00  0.00      PROA  
ATOM   2091  O   GLN P 222      -3.358  -6.083  23.008  1.00  0.00      PROA  
ATOM   2092  N   GLU P 223      -2.395  -7.423  21.557  1.00  0.00      PROA  
ATOM   2093  HN  GLU P 223      -1.879  -7.557  20.714  1.00  0.00      PROA  
ATOM   2094  CA  GLU P 223      -2.469  -8.672  22.382  1.00  0.00      PROA  
ATOM   2095  HA  GLU P 223      -3.329  -8.614  23.032  1.00  0.00      PROA  
ATOM   2096  CB  GLU P 223      -2.654  -9.922  21.558  1.00  0.00      PROA  
ATOM   2097  HB1 GLU P 223      -2.726 -10.815  22.215  1.00  0.00      PROA  
ATOM   2098  HB2 GLU P 223      -1.695 -10.085  21.021  1.00  0.00      PROA  
ATOM   2099  CG  GLU P 223      -3.779 -10.036  20.535  1.00  0.00      PROA  
ATOM   2100  HG1 GLU P 223      -3.452 -10.820  19.819  1.00  0.00      PROA  
ATOM   2101  HG2 GLU P 223      -3.932  -9.051  20.044  1.00  0.00      PROA  
ATOM   2102  CD  GLU P 223      -5.136 -10.445  21.107  1.00  0.00      PROA  
ATOM   2103  OE1 GLU P 223      -6.175  -9.750  20.824  1.00  0.00      PROA  
ATOM   2104  OE2 GLU P 223      -5.318 -11.504  21.828  1.00  0.00      PROA  
ATOM   2105  C   GLU P 223      -1.209  -8.921  23.361  1.00  0.00      PROA  
ATOM   2106  O   GLU P 223      -0.927  -9.978  23.905  1.00  0.00      PROA  
ATOM   2107  N   GLY P 224      -0.437  -7.803  23.602  1.00  0.00      PROA  
ATOM   2108  HN  GLY P 224      -0.733  -6.945  23.189  1.00  0.00      PROA  
ATOM   2109  CA  GLY P 224       0.645  -7.760  24.639  1.00  0.00      PROA  
ATOM   2110  HA1 GLY P 224       0.437  -8.348  25.520  1.00  0.00      PROA  
ATOM   2111  HA2 GLY P 224       0.688  -6.701  24.848  1.00  0.00      PROA  
ATOM   2112  C   GLY P 224       1.969  -8.215  24.046  1.00  0.00      PROA  
ATOM   2113  O   GLY P 224       3.052  -8.047  24.711  1.00  0.00      PROA  
ATOM   2114  N   ASN P 225       1.985  -8.597  22.781  1.00  0.00      PROA  
ATOM   2115  HN  ASN P 225       1.190  -8.558  22.180  1.00  0.00      PROA  
ATOM   2116  CA  ASN P 225       3.143  -9.129  22.074  1.00  0.00      PROA  
ATOM   2117  HA  ASN P 225       3.847  -9.440  22.831  1.00  0.00      PROA  
ATOM   2118  CB  ASN P 225       2.795 -10.331  21.097  1.00  0.00      PROA  
ATOM   2119  HB1 ASN P 225       3.761 -10.849  20.909  1.00  0.00      PROA  
ATOM   2120  HB2 ASN P 225       2.197 -10.003  20.220  1.00  0.00      PROA  
ATOM   2121  CG  ASN P 225       2.064 -11.428  21.923  1.00  0.00      PROA  
ATOM   2122  OD1 ASN P 225       2.382 -11.780  23.084  1.00  0.00      PROA  
ATOM   2123  ND2 ASN P 225       0.980 -11.923  21.277  1.00  0.00      PROA  
ATOM   2124 HD21 ASN P 225       0.458 -12.576  21.825  1.00  0.00      PROA  
ATOM   2125 HD22 ASN P 225       0.754 -11.733  20.321  1.00  0.00      PROA  
ATOM   2126  C   ASN P 225       3.791  -8.000  21.285  1.00  0.00      PROA  
ATOM   2127  O   ASN P 225       3.467  -7.847  20.097  1.00  0.00      PROA  
ATOM   2128  N   GLN P 226       4.424  -7.037  22.029  1.00  0.00      PROA  
ATOM   2129  HN  GLN P 226       4.660  -7.210  22.982  1.00  0.00      PROA  
ATOM   2130  CA  GLN P 226       5.028  -5.832  21.523  1.00  0.00      PROA  
ATOM   2131  HA  GLN P 226       4.249  -5.347  20.955  1.00  0.00      PROA  
ATOM   2132  CB  GLN P 226       5.500  -5.105  22.870  1.00  0.00      PROA  
ATOM   2133  HB1 GLN P 226       6.245  -4.319  22.621  1.00  0.00      PROA  
ATOM   2134  HB2 GLN P 226       6.003  -5.879  23.489  1.00  0.00      PROA  
ATOM   2135  CG  GLN P 226       4.317  -4.362  23.493  1.00  0.00      PROA  
ATOM   2136  HG1 GLN P 226       3.453  -5.037  23.672  1.00  0.00      PROA  
ATOM   2137  HG2 GLN P 226       3.950  -3.595  22.777  1.00  0.00      PROA  
ATOM   2138  CD  GLN P 226       4.722  -3.829  24.893  1.00  0.00      PROA  
ATOM   2139  OE1 GLN P 226       5.860  -3.923  25.407  1.00  0.00      PROA  
ATOM   2140  NE2 GLN P 226       3.732  -3.255  25.568  1.00  0.00      PROA  
ATOM   2141 HE21 GLN P 226       3.927  -3.132  26.542  1.00  0.00      PROA  
ATOM   2142 HE22 GLN P 226       2.866  -3.216  25.070  1.00  0.00      PROA  
ATOM   2143  C   GLN P 226       6.166  -5.924  20.534  1.00  0.00      PROA  
ATOM   2144  O   GLN P 226       7.100  -6.618  20.841  1.00  0.00      PROA  
ATOM   2145  N   LYS P 227       6.202  -5.232  19.398  1.00  0.00      PROA  
ATOM   2146  HN  LYS P 227       5.569  -4.512  19.122  1.00  0.00      PROA  
ATOM   2147  CA  LYS P 227       7.185  -5.353  18.345  1.00  0.00      PROA  
ATOM   2148  HA  LYS P 227       7.044  -6.316  17.877  1.00  0.00      PROA  
ATOM   2149  CB  LYS P 227       6.874  -4.297  17.231  1.00  0.00      PROA  
ATOM   2150  HB1 LYS P 227       7.765  -4.291  16.568  1.00  0.00      PROA  
ATOM   2151  HB2 LYS P 227       6.791  -3.363  17.826  1.00  0.00      PROA  
ATOM   2152  CG  LYS P 227       5.546  -4.484  16.533  1.00  0.00      PROA  
ATOM   2153  HG1 LYS P 227       4.831  -4.374  17.377  1.00  0.00      PROA  
ATOM   2154  HG2 LYS P 227       5.380  -5.540  16.229  1.00  0.00      PROA  
ATOM   2155  CD  LYS P 227       5.207  -3.611  15.264  1.00  0.00      PROA  
ATOM   2156  HD1 LYS P 227       4.158  -3.845  14.982  1.00  0.00      PROA  
ATOM   2157  HD2 LYS P 227       5.870  -3.766  14.386  1.00  0.00      PROA  
ATOM   2158  CE  LYS P 227       5.269  -2.066  15.488  1.00  0.00      PROA  
ATOM   2159  HE1 LYS P 227       5.014  -1.467  14.588  1.00  0.00      PROA  
ATOM   2160  HE2 LYS P 227       6.241  -1.666  15.850  1.00  0.00      PROA  
ATOM   2161  NZ  LYS P 227       4.227  -1.701  16.497  1.00  0.00      PROA  
ATOM   2162  HZ1 LYS P 227       4.244  -2.087  17.462  1.00  0.00      PROA  
ATOM   2163  HZ2 LYS P 227       3.324  -1.967  16.057  1.00  0.00      PROA  
ATOM   2164  HZ3 LYS P 227       4.261  -0.663  16.565  1.00  0.00      PROA  
ATOM   2165  C   LYS P 227       8.692  -5.078  18.832  1.00  0.00      PROA  
ATOM   2166  O   LYS P 227       9.649  -5.772  18.459  1.00  0.00      PROA  
ATOM   2167  N   GLY P 228       8.802  -4.029  19.684  1.00  0.00      PROA  
ATOM   2168  HN  GLY P 228       7.996  -3.494  19.921  1.00  0.00      PROA  
ATOM   2169  CA  GLY P 228      10.001  -3.507  20.386  1.00  0.00      PROA  
ATOM   2170  HA1 GLY P 228      10.432  -4.303  20.975  1.00  0.00      PROA  
ATOM   2171  HA2 GLY P 228       9.684  -2.616  20.907  1.00  0.00      PROA  
ATOM   2172  C   GLY P 228      11.087  -3.183  19.418  1.00  0.00      PROA  
ATOM   2173  O   GLY P 228      10.881  -2.818  18.311  1.00  0.00      PROA  
ATOM   2174  N   GLU P 229      12.315  -3.215  19.931  1.00  0.00      PROA  
ATOM   2175  HN  GLU P 229      12.381  -3.358  20.916  1.00  0.00      PROA  
ATOM   2176  CA  GLU P 229      13.519  -2.767  19.201  1.00  0.00      PROA  
ATOM   2177  HA  GLU P 229      13.170  -2.050  18.473  1.00  0.00      PROA  
ATOM   2178  CB  GLU P 229      14.594  -2.308  20.224  1.00  0.00      PROA  
ATOM   2179  HB1 GLU P 229      15.502  -2.051  19.637  1.00  0.00      PROA  
ATOM   2180  HB2 GLU P 229      14.758  -3.172  20.903  1.00  0.00      PROA  
ATOM   2181  CG  GLU P 229      14.064  -1.235  21.172  1.00  0.00      PROA  
ATOM   2182  HG1 GLU P 229      13.044  -1.414  21.573  1.00  0.00      PROA  
ATOM   2183  HG2 GLU P 229      14.053  -0.281  20.603  1.00  0.00      PROA  
ATOM   2184  CD  GLU P 229      14.898  -1.066  22.417  1.00  0.00      PROA  
ATOM   2185  OE1 GLU P 229      15.488   0.023  22.608  1.00  0.00      PROA  
ATOM   2186  OE2 GLU P 229      15.016  -2.051  23.206  1.00  0.00      PROA  
ATOM   2187  C   GLU P 229      14.052  -3.829  18.333  1.00  0.00      PROA  
ATOM   2188  O   GLU P 229      15.044  -3.677  17.637  1.00  0.00      PROA  
ATOM   2189  N   GLN P 230      13.392  -5.006  18.498  1.00  0.00      PROA  
ATOM   2190  HN  GLN P 230      12.548  -5.154  19.007  1.00  0.00      PROA  
ATOM   2191  CA  GLN P 230      13.885  -6.326  17.999  1.00  0.00      PROA  
ATOM   2192  HA  GLN P 230      14.887  -6.485  18.370  1.00  0.00      PROA  
ATOM   2193  CB  GLN P 230      12.916  -7.399  18.530  1.00  0.00      PROA  
ATOM   2194  HB1 GLN P 230      13.248  -8.341  18.044  1.00  0.00      PROA  
ATOM   2195  HB2 GLN P 230      11.915  -7.166  18.107  1.00  0.00      PROA  
ATOM   2196  CG  GLN P 230      12.944  -7.566  20.025  1.00  0.00      PROA  
ATOM   2197  HG1 GLN P 230      12.568  -8.548  20.385  1.00  0.00      PROA  
ATOM   2198  HG2 GLN P 230      12.169  -6.917  20.485  1.00  0.00      PROA  
ATOM   2199  CD  GLN P 230      14.316  -7.254  20.798  1.00  0.00      PROA  
ATOM   2200  OE1 GLN P 230      15.302  -7.909  20.430  1.00  0.00      PROA  
ATOM   2201  NE2 GLN P 230      14.375  -6.197  21.584  1.00  0.00      PROA  
ATOM   2202 HE21 GLN P 230      13.600  -5.640  21.880  1.00  0.00      PROA  
ATOM   2203 HE22 GLN P 230      15.229  -6.160  22.104  1.00  0.00      PROA  
ATOM   2204  C   GLN P 230      14.031  -6.389  16.471  1.00  0.00      PROA  
ATOM   2205  O   GLN P 230      13.169  -5.925  15.657  1.00  0.00      PROA  
ATOM   2206  N   ALA P 231      15.195  -6.913  15.957  1.00  0.00      PROA  
ATOM   2207  HN  ALA P 231      15.705  -7.552  16.528  1.00  0.00      PROA  
ATOM   2208  CA  ALA P 231      15.881  -6.737  14.716  1.00  0.00      PROA  
ATOM   2209  HA  ALA P 231      15.998  -5.670  14.594  1.00  0.00      PROA  
ATOM   2210  CB  ALA P 231      17.299  -7.321  14.810  1.00  0.00      PROA  
ATOM   2211  HB1 ALA P 231      17.935  -6.932  15.633  1.00  0.00      PROA  
ATOM   2212  HB2 ALA P 231      17.871  -7.135  13.876  1.00  0.00      PROA  
ATOM   2213  HB3 ALA P 231      17.218  -8.406  15.034  1.00  0.00      PROA  
ATOM   2214  C   ALA P 231      15.061  -7.305  13.531  1.00  0.00      PROA  
ATOM   2215  O   ALA P 231      14.961  -6.598  12.522  1.00  0.00      PROA  
ATOM   2216  N   THR P 232      14.357  -8.489  13.680  1.00  0.00      PROA  
ATOM   2217  HN  THR P 232      14.471  -9.076  14.478  1.00  0.00      PROA  
ATOM   2218  CA  THR P 232      13.411  -8.882  12.623  1.00  0.00      PROA  
ATOM   2219  HA  THR P 232      13.934  -8.745  11.688  1.00  0.00      PROA  
ATOM   2220  CB  THR P 232      12.980 -10.336  12.717  1.00  0.00      PROA  
ATOM   2221  HB  THR P 232      12.426 -10.509  13.664  1.00  0.00      PROA  
ATOM   2222  OG1 THR P 232      14.065 -11.232  12.774  1.00  0.00      PROA  
ATOM   2223  HG1 THR P 232      14.816 -10.829  13.216  1.00  0.00      PROA  
ATOM   2224  CG2 THR P 232      12.131 -10.838  11.507  1.00  0.00      PROA  
ATOM   2225 HG21 THR P 232      12.859 -10.587  10.706  1.00  0.00      PROA  
ATOM   2226 HG22 THR P 232      11.161 -10.296  11.514  1.00  0.00      PROA  
ATOM   2227 HG23 THR P 232      12.013 -11.940  11.440  1.00  0.00      PROA  
ATOM   2228  C   THR P 232      12.205  -7.942  12.420  1.00  0.00      PROA  
ATOM   2229  O   THR P 232      11.826  -7.783  11.250  1.00  0.00      PROA  
ATOM   2230  N   SER P 233      11.595  -7.429  13.470  1.00  0.00      PROA  
ATOM   2231  HN  SER P 233      11.750  -7.710  14.414  1.00  0.00      PROA  
ATOM   2232  CA  SER P 233      10.513  -6.353  13.311  1.00  0.00      PROA  
ATOM   2233  HA  SER P 233       9.714  -6.792  12.732  1.00  0.00      PROA  
ATOM   2234  CB  SER P 233       9.904  -5.921  14.657  1.00  0.00      PROA  
ATOM   2235  HB1 SER P 233      10.745  -5.566  15.289  1.00  0.00      PROA  
ATOM   2236  HB2 SER P 233       9.530  -6.881  15.072  1.00  0.00      PROA  
ATOM   2237  OG  SER P 233       8.891  -4.907  14.487  1.00  0.00      PROA  
ATOM   2238  HG1 SER P 233       8.111  -5.296  14.083  1.00  0.00      PROA  
ATOM   2239  C   SER P 233      11.101  -5.164  12.621  1.00  0.00      PROA  
ATOM   2240  O   SER P 233      10.701  -4.693  11.567  1.00  0.00      PROA  
ATOM   2241  N   LEU P 234      12.282  -4.665  13.036  1.00  0.00      PROA  
ATOM   2242  HN  LEU P 234      12.840  -5.102  13.737  1.00  0.00      PROA  
ATOM   2243  CA  LEU P 234      12.953  -3.571  12.344  1.00  0.00      PROA  
ATOM   2244  HA  LEU P 234      12.312  -2.703  12.378  1.00  0.00      PROA  
ATOM   2245  CB  LEU P 234      14.271  -3.146  13.091  1.00  0.00      PROA  
ATOM   2246  HB1 LEU P 234      15.040  -3.949  13.095  1.00  0.00      PROA  
ATOM   2247  HB2 LEU P 234      14.004  -2.931  14.148  1.00  0.00      PROA  
ATOM   2248  CG  LEU P 234      14.847  -1.896  12.525  1.00  0.00      PROA  
ATOM   2249  HG  LEU P 234      15.174  -2.030  11.472  1.00  0.00      PROA  
ATOM   2250  CD1 LEU P 234      13.800  -0.719  12.467  1.00  0.00      PROA  
ATOM   2251 HD11 LEU P 234      13.145  -0.982  11.609  1.00  0.00      PROA  
ATOM   2252 HD12 LEU P 234      14.390   0.203  12.275  1.00  0.00      PROA  
ATOM   2253 HD13 LEU P 234      13.232  -0.712  13.422  1.00  0.00      PROA  
ATOM   2254  CD2 LEU P 234      16.135  -1.592  13.335  1.00  0.00      PROA  
ATOM   2255 HD21 LEU P 234      16.736  -2.526  13.365  1.00  0.00      PROA  
ATOM   2256 HD22 LEU P 234      15.979  -1.129  14.333  1.00  0.00      PROA  
ATOM   2257 HD23 LEU P 234      16.718  -0.855  12.742  1.00  0.00      PROA  
ATOM   2258  C   LEU P 234      13.279  -3.829  10.887  1.00  0.00      PROA  
ATOM   2259  O   LEU P 234      12.990  -3.016  10.010  1.00  0.00      PROA  
ATOM   2260  N   ALA P 235      13.782  -5.034  10.537  1.00  0.00      PROA  
ATOM   2261  HN  ALA P 235      14.078  -5.656  11.258  1.00  0.00      PROA  
ATOM   2262  CA  ALA P 235      13.865  -5.542   9.201  1.00  0.00      PROA  
ATOM   2263  HA  ALA P 235      14.588  -4.968   8.640  1.00  0.00      PROA  
ATOM   2264  CB  ALA P 235      14.474  -6.971   9.182  1.00  0.00      PROA  
ATOM   2265  HB1 ALA P 235      13.843  -7.622   9.824  1.00  0.00      PROA  
ATOM   2266  HB2 ALA P 235      15.520  -7.000   9.556  1.00  0.00      PROA  
ATOM   2267  HB3 ALA P 235      14.538  -7.422   8.169  1.00  0.00      PROA  
ATOM   2268  C   ALA P 235      12.593  -5.527   8.308  1.00  0.00      PROA  
ATOM   2269  O   ALA P 235      12.663  -4.819   7.299  1.00  0.00      PROA  
ATOM   2270  N   ILE P 236      11.447  -6.057   8.797  1.00  0.00      PROA  
ATOM   2271  HN  ILE P 236      11.499  -6.530   9.673  1.00  0.00      PROA  
ATOM   2272  CA  ILE P 236      10.076  -5.947   8.232  1.00  0.00      PROA  
ATOM   2273  HA  ILE P 236      10.043  -6.434   7.269  1.00  0.00      PROA  
ATOM   2274  CB  ILE P 236       9.140  -6.727   9.108  1.00  0.00      PROA  
ATOM   2275  HB  ILE P 236       9.453  -6.496  10.149  1.00  0.00      PROA  
ATOM   2276  CG2 ILE P 236       7.641  -6.400   8.912  1.00  0.00      PROA  
ATOM   2277 HG21 ILE P 236       7.418  -6.278   7.831  1.00  0.00      PROA  
ATOM   2278 HG22 ILE P 236       7.436  -5.526   9.565  1.00  0.00      PROA  
ATOM   2279 HG23 ILE P 236       7.120  -7.280   9.346  1.00  0.00      PROA  
ATOM   2280  CG1 ILE P 236       9.336  -8.204   8.865  1.00  0.00      PROA  
ATOM   2281 HG11 ILE P 236       8.812  -8.744   9.682  1.00  0.00      PROA  
ATOM   2282 HG12 ILE P 236      10.416  -8.404   9.032  1.00  0.00      PROA  
ATOM   2283  CD  ILE P 236       8.984  -8.743   7.453  1.00  0.00      PROA  
ATOM   2284  HD1 ILE P 236       8.707  -9.805   7.283  1.00  0.00      PROA  
ATOM   2285  HD2 ILE P 236       9.844  -8.573   6.771  1.00  0.00      PROA  
ATOM   2286  HD3 ILE P 236       8.157  -8.158   6.998  1.00  0.00      PROA  
ATOM   2287  C   ILE P 236       9.531  -4.536   7.988  1.00  0.00      PROA  
ATOM   2288  O   ILE P 236       9.041  -4.295   6.881  1.00  0.00      PROA  
ATOM   2289  N   LEU P 237       9.685  -3.631   8.956  1.00  0.00      PROA  
ATOM   2290  HN  LEU P 237      10.064  -3.906   9.836  1.00  0.00      PROA  
ATOM   2291  CA  LEU P 237       9.336  -2.231   8.909  1.00  0.00      PROA  
ATOM   2292  HA  LEU P 237       8.257  -2.234   8.853  1.00  0.00      PROA  
ATOM   2293  CB  LEU P 237       9.875  -1.570  10.194  1.00  0.00      PROA  
ATOM   2294  HB1 LEU P 237      10.956  -1.804  10.300  1.00  0.00      PROA  
ATOM   2295  HB2 LEU P 237       9.280  -2.063  10.992  1.00  0.00      PROA  
ATOM   2296  CG  LEU P 237       9.628  -0.045  10.441  1.00  0.00      PROA  
ATOM   2297  HG  LEU P 237      10.190   0.590   9.723  1.00  0.00      PROA  
ATOM   2298  CD1 LEU P 237       8.156   0.319  10.228  1.00  0.00      PROA  
ATOM   2299 HD11 LEU P 237       7.943   0.319   9.137  1.00  0.00      PROA  
ATOM   2300 HD12 LEU P 237       7.804   1.296  10.623  1.00  0.00      PROA  
ATOM   2301 HD13 LEU P 237       7.542  -0.500  10.659  1.00  0.00      PROA  
ATOM   2302  CD2 LEU P 237      10.108   0.328  11.817  1.00  0.00      PROA  
ATOM   2303 HD21 LEU P 237      11.170   0.165  12.100  1.00  0.00      PROA  
ATOM   2304 HD22 LEU P 237       9.482  -0.315  12.472  1.00  0.00      PROA  
ATOM   2305 HD23 LEU P 237       9.993   1.358  12.217  1.00  0.00      PROA  
ATOM   2306  C   LEU P 237       9.978  -1.621   7.675  1.00  0.00      PROA  
ATOM   2307  O   LEU P 237       9.329  -0.858   6.982  1.00  0.00      PROA  
ATOM   2308  N   ARG P 238      11.276  -1.733   7.509  1.00  0.00      PROA  
ATOM   2309  HN  ARG P 238      11.845  -2.222   8.165  1.00  0.00      PROA  
ATOM   2310  CA  ARG P 238      11.975  -1.168   6.389  1.00  0.00      PROA  
ATOM   2311  HA  ARG P 238      11.693  -0.125   6.404  1.00  0.00      PROA  
ATOM   2312  CB  ARG P 238      13.452  -1.281   6.636  1.00  0.00      PROA  
ATOM   2313  HB1 ARG P 238      13.950  -0.955   5.698  1.00  0.00      PROA  
ATOM   2314  HB2 ARG P 238      13.649  -2.344   6.890  1.00  0.00      PROA  
ATOM   2315  CG  ARG P 238      14.027  -0.369   7.751  1.00  0.00      PROA  
ATOM   2316  HG1 ARG P 238      13.325  -0.380   8.613  1.00  0.00      PROA  
ATOM   2317  HG2 ARG P 238      13.955   0.714   7.509  1.00  0.00      PROA  
ATOM   2318  CD  ARG P 238      15.437  -0.832   8.239  1.00  0.00      PROA  
ATOM   2319  HD1 ARG P 238      16.183  -0.826   7.415  1.00  0.00      PROA  
ATOM   2320  HD2 ARG P 238      15.279  -1.832   8.697  1.00  0.00      PROA  
ATOM   2321  NE  ARG P 238      15.710  -0.052   9.436  1.00  0.00      PROA  
ATOM   2322  HE  ARG P 238      15.033   0.613   9.751  1.00  0.00      PROA  
ATOM   2323  CZ  ARG P 238      16.887   0.082   9.946  1.00  0.00      PROA  
ATOM   2324  NH1 ARG P 238      17.960  -0.631   9.533  1.00  0.00      PROA  
ATOM   2325 HH11 ARG P 238      17.761  -1.452   8.997  1.00  0.00      PROA  
ATOM   2326 HH12 ARG P 238      18.746  -0.759  10.137  1.00  0.00      PROA  
ATOM   2327  NH2 ARG P 238      17.086   0.953  10.886  1.00  0.00      PROA  
ATOM   2328 HH21 ARG P 238      16.291   1.372  11.325  1.00  0.00      PROA  
ATOM   2329 HH22 ARG P 238      18.030   1.276  10.958  1.00  0.00      PROA  
ATOM   2330  C   ARG P 238      11.515  -1.741   5.039  1.00  0.00      PROA  
ATOM   2331  O   ARG P 238      11.379  -0.957   4.079  1.00  0.00      PROA  
ATOM   2332  N   VAL P 239      11.338  -3.049   4.930  1.00  0.00      PROA  
ATOM   2333  HN  VAL P 239      11.481  -3.646   5.716  1.00  0.00      PROA  
ATOM   2334  CA  VAL P 239      10.816  -3.705   3.679  1.00  0.00      PROA  
ATOM   2335  HA  VAL P 239      11.401  -3.352   2.844  1.00  0.00      PROA  
ATOM   2336  CB  VAL P 239      10.861  -5.257   3.816  1.00  0.00      PROA  
ATOM   2337  HB  VAL P 239      10.448  -5.612   4.784  1.00  0.00      PROA  
ATOM   2338  CG1 VAL P 239      10.235  -6.050   2.713  1.00  0.00      PROA  
ATOM   2339 HG11 VAL P 239      10.644  -7.083   2.714  1.00  0.00      PROA  
ATOM   2340 HG12 VAL P 239      10.484  -5.672   1.698  1.00  0.00      PROA  
ATOM   2341 HG13 VAL P 239       9.131  -6.018   2.833  1.00  0.00      PROA  
ATOM   2342  CG2 VAL P 239      12.308  -5.746   3.981  1.00  0.00      PROA  
ATOM   2343 HG21 VAL P 239      12.762  -5.135   4.790  1.00  0.00      PROA  
ATOM   2344 HG22 VAL P 239      12.912  -5.594   3.062  1.00  0.00      PROA  
ATOM   2345 HG23 VAL P 239      12.398  -6.828   4.218  1.00  0.00      PROA  
ATOM   2346  C   VAL P 239       9.411  -3.242   3.323  1.00  0.00      PROA  
ATOM   2347  O   VAL P 239       9.179  -2.880   2.191  1.00  0.00      PROA  
ATOM   2348  N   ILE P 240       8.406  -3.144   4.238  1.00  0.00      PROA  
ATOM   2349  HN  ILE P 240       8.528  -3.345   5.206  1.00  0.00      PROA  
ATOM   2350  CA  ILE P 240       7.155  -2.609   3.799  1.00  0.00      PROA  
ATOM   2351  HA  ILE P 240       6.768  -3.082   2.909  1.00  0.00      PROA  
ATOM   2352  CB  ILE P 240       6.038  -2.762   4.799  1.00  0.00      PROA  
ATOM   2353  HB  ILE P 240       5.100  -2.358   4.361  1.00  0.00      PROA  
ATOM   2354  CG2 ILE P 240       5.869  -4.260   5.003  1.00  0.00      PROA  
ATOM   2355 HG21 ILE P 240       5.730  -4.734   4.007  1.00  0.00      PROA  
ATOM   2356 HG22 ILE P 240       4.947  -4.395   5.608  1.00  0.00      PROA  
ATOM   2357 HG23 ILE P 240       6.640  -4.716   5.660  1.00  0.00      PROA  
ATOM   2358  CG1 ILE P 240       6.302  -2.039   6.133  1.00  0.00      PROA  
ATOM   2359 HG11 ILE P 240       6.584  -0.989   5.906  1.00  0.00      PROA  
ATOM   2360 HG12 ILE P 240       7.182  -2.454   6.670  1.00  0.00      PROA  
ATOM   2361  CD  ILE P 240       5.139  -2.195   7.083  1.00  0.00      PROA  
ATOM   2362  HD1 ILE P 240       4.286  -1.668   6.604  1.00  0.00      PROA  
ATOM   2363  HD2 ILE P 240       5.492  -1.707   8.016  1.00  0.00      PROA  
ATOM   2364  HD3 ILE P 240       4.865  -3.246   7.319  1.00  0.00      PROA  
ATOM   2365  C   ILE P 240       7.085  -1.225   3.269  1.00  0.00      PROA  
ATOM   2366  O   ILE P 240       6.324  -0.978   2.348  1.00  0.00      PROA  
ATOM   2367  N   ARG P 241       7.976  -0.309   3.728  1.00  0.00      PROA  
ATOM   2368  HN  ARG P 241       8.573  -0.606   4.469  1.00  0.00      PROA  
ATOM   2369  CA  ARG P 241       8.088   0.998   3.240  1.00  0.00      PROA  
ATOM   2370  HA  ARG P 241       7.128   1.455   3.052  1.00  0.00      PROA  
ATOM   2371  CB  ARG P 241       8.860   1.659   4.354  1.00  0.00      PROA  
ATOM   2372  HB1 ARG P 241       9.367   2.573   3.979  1.00  0.00      PROA  
ATOM   2373  HB2 ARG P 241       9.684   0.983   4.668  1.00  0.00      PROA  
ATOM   2374  CG  ARG P 241       8.022   2.128   5.590  1.00  0.00      PROA  
ATOM   2375  HG1 ARG P 241       7.426   1.276   5.983  1.00  0.00      PROA  
ATOM   2376  HG2 ARG P 241       7.194   2.816   5.315  1.00  0.00      PROA  
ATOM   2377  CD  ARG P 241       8.913   2.605   6.724  1.00  0.00      PROA  
ATOM   2378  HD1 ARG P 241       9.461   3.490   6.335  1.00  0.00      PROA  
ATOM   2379  HD2 ARG P 241       9.554   1.802   7.147  1.00  0.00      PROA  
ATOM   2380  NE  ARG P 241       7.921   3.001   7.818  1.00  0.00      PROA  
ATOM   2381  HE  ARG P 241       6.975   3.240   7.600  1.00  0.00      PROA  
ATOM   2382  CZ  ARG P 241       8.302   3.565   8.949  1.00  0.00      PROA  
ATOM   2383  NH1 ARG P 241       9.535   3.495   9.383  1.00  0.00      PROA  
ATOM   2384 HH11 ARG P 241      10.099   2.926   8.784  1.00  0.00      PROA  
ATOM   2385 HH12 ARG P 241       9.691   3.928  10.271  1.00  0.00      PROA  
ATOM   2386  NH2 ARG P 241       7.395   4.064   9.679  1.00  0.00      PROA  
ATOM   2387 HH21 ARG P 241       6.448   4.046   9.357  1.00  0.00      PROA  
ATOM   2388 HH22 ARG P 241       7.696   4.782  10.306  1.00  0.00      PROA  
ATOM   2389  C   ARG P 241       8.813   1.198   1.947  1.00  0.00      PROA  
ATOM   2390  O   ARG P 241       8.434   2.029   1.122  1.00  0.00      PROA  
ATOM   2391  N   LEU P 242       9.813   0.305   1.666  1.00  0.00      PROA  
ATOM   2392  HN  LEU P 242      10.099  -0.305   2.400  1.00  0.00      PROA  
ATOM   2393  CA  LEU P 242      10.457   0.113   0.416  1.00  0.00      PROA  
ATOM   2394  HA  LEU P 242      10.826   1.044   0.011  1.00  0.00      PROA  
ATOM   2395  CB  LEU P 242      11.636  -0.847   0.450  1.00  0.00      PROA  
ATOM   2396  HB1 LEU P 242      11.283  -1.741   1.006  1.00  0.00      PROA  
ATOM   2397  HB2 LEU P 242      12.409  -0.466   1.151  1.00  0.00      PROA  
ATOM   2398  CG  LEU P 242      12.336  -1.256  -0.844  1.00  0.00      PROA  
ATOM   2399  HG  LEU P 242      11.617  -1.475  -1.662  1.00  0.00      PROA  
ATOM   2400  CD1 LEU P 242      13.331  -0.227  -1.285  1.00  0.00      PROA  
ATOM   2401 HD11 LEU P 242      12.840   0.751  -1.479  1.00  0.00      PROA  
ATOM   2402 HD12 LEU P 242      13.922  -0.695  -2.101  1.00  0.00      PROA  
ATOM   2403 HD13 LEU P 242      13.964  -0.008  -0.399  1.00  0.00      PROA  
ATOM   2404  CD2 LEU P 242      13.082  -2.546  -0.673  1.00  0.00      PROA  
ATOM   2405 HD21 LEU P 242      13.620  -2.394   0.287  1.00  0.00      PROA  
ATOM   2406 HD22 LEU P 242      13.722  -2.645  -1.577  1.00  0.00      PROA  
ATOM   2407 HD23 LEU P 242      12.321  -3.350  -0.587  1.00  0.00      PROA  
ATOM   2408  C   LEU P 242       9.543  -0.422  -0.729  1.00  0.00      PROA  
ATOM   2409  O   LEU P 242       9.578   0.079  -1.821  1.00  0.00      PROA  
ATOM   2410  N   VAL P 243       8.676  -1.351  -0.401  1.00  0.00      PROA  
ATOM   2411  HN  VAL P 243       8.518  -1.622   0.545  1.00  0.00      PROA  
ATOM   2412  CA  VAL P 243       7.736  -1.771  -1.425  1.00  0.00      PROA  
ATOM   2413  HA  VAL P 243       8.352  -2.062  -2.263  1.00  0.00      PROA  
ATOM   2414  CB  VAL P 243       7.038  -3.061  -0.969  1.00  0.00      PROA  
ATOM   2415  HB  VAL P 243       6.714  -2.920   0.085  1.00  0.00      PROA  
ATOM   2416  CG1 VAL P 243       5.887  -3.425  -1.940  1.00  0.00      PROA  
ATOM   2417 HG11 VAL P 243       5.406  -4.407  -1.744  1.00  0.00      PROA  
ATOM   2418 HG12 VAL P 243       6.118  -3.467  -3.026  1.00  0.00      PROA  
ATOM   2419 HG13 VAL P 243       5.128  -2.613  -1.938  1.00  0.00      PROA  
ATOM   2420  CG2 VAL P 243       8.066  -4.262  -0.946  1.00  0.00      PROA  
ATOM   2421 HG21 VAL P 243       8.912  -4.095  -0.247  1.00  0.00      PROA  
ATOM   2422 HG22 VAL P 243       8.625  -4.409  -1.895  1.00  0.00      PROA  
ATOM   2423 HG23 VAL P 243       7.493  -5.140  -0.578  1.00  0.00      PROA  
ATOM   2424  C   VAL P 243       6.773  -0.616  -1.707  1.00  0.00      PROA  
ATOM   2425  O   VAL P 243       6.541  -0.384  -2.917  1.00  0.00      PROA  
ATOM   2426  N   ARG P 244       6.337   0.157  -0.728  1.00  0.00      PROA  
ATOM   2427  HN  ARG P 244       6.504  -0.104   0.219  1.00  0.00      PROA  
ATOM   2428  CA  ARG P 244       5.492   1.298  -0.844  1.00  0.00      PROA  
ATOM   2429  HA  ARG P 244       4.606   0.917  -1.330  1.00  0.00      PROA  
ATOM   2430  CB  ARG P 244       4.932   1.768   0.522  1.00  0.00      PROA  
ATOM   2431  HB1 ARG P 244       4.587   2.824   0.556  1.00  0.00      PROA  
ATOM   2432  HB2 ARG P 244       5.801   1.826   1.212  1.00  0.00      PROA  
ATOM   2433  CG  ARG P 244       3.921   0.776   1.161  1.00  0.00      PROA  
ATOM   2434  HG1 ARG P 244       4.345  -0.246   1.072  1.00  0.00      PROA  
ATOM   2435  HG2 ARG P 244       3.086   0.747   0.428  1.00  0.00      PROA  
ATOM   2436  CD  ARG P 244       3.494   1.078   2.562  1.00  0.00      PROA  
ATOM   2437  HD1 ARG P 244       4.307   1.276   3.292  1.00  0.00      PROA  
ATOM   2438  HD2 ARG P 244       2.888   0.254   2.997  1.00  0.00      PROA  
ATOM   2439  NE  ARG P 244       2.539   2.282   2.495  1.00  0.00      PROA  
ATOM   2440  HE  ARG P 244       1.635   2.149   2.089  1.00  0.00      PROA  
ATOM   2441  CZ  ARG P 244       2.569   3.387   3.356  1.00  0.00      PROA  
ATOM   2442  NH1 ARG P 244       3.461   3.417   4.327  1.00  0.00      PROA  
ATOM   2443 HH11 ARG P 244       3.881   2.615   4.749  1.00  0.00      PROA  
ATOM   2444 HH12 ARG P 244       3.151   4.082   5.007  1.00  0.00      PROA  
ATOM   2445  NH2 ARG P 244       1.747   4.352   3.146  1.00  0.00      PROA  
ATOM   2446 HH21 ARG P 244       1.639   5.049   3.855  1.00  0.00      PROA  
ATOM   2447 HH22 ARG P 244       0.982   4.214   2.517  1.00  0.00      PROA  
ATOM   2448  C   ARG P 244       5.872   2.430  -1.794  1.00  0.00      PROA  
ATOM   2449  O   ARG P 244       5.063   3.054  -2.476  1.00  0.00      PROA  
ATOM   2450  N   VAL P 245       7.184   2.594  -2.099  1.00  0.00      PROA  
ATOM   2451  HN  VAL P 245       7.878   2.087  -1.593  1.00  0.00      PROA  
ATOM   2452  CA  VAL P 245       7.858   3.472  -3.077  1.00  0.00      PROA  
ATOM   2453  HA  VAL P 245       7.506   4.480  -2.916  1.00  0.00      PROA  
ATOM   2454  CB  VAL P 245       9.420   3.489  -2.940  1.00  0.00      PROA  
ATOM   2455  HB  VAL P 245       9.798   2.476  -3.195  1.00  0.00      PROA  
ATOM   2456  CG1 VAL P 245      10.096   4.554  -3.958  1.00  0.00      PROA  
ATOM   2457 HG11 VAL P 245       9.546   5.519  -3.952  1.00  0.00      PROA  
ATOM   2458 HG12 VAL P 245      10.060   4.229  -5.020  1.00  0.00      PROA  
ATOM   2459 HG13 VAL P 245      11.152   4.662  -3.629  1.00  0.00      PROA  
ATOM   2460  CG2 VAL P 245       9.837   3.896  -1.426  1.00  0.00      PROA  
ATOM   2461 HG21 VAL P 245       9.849   4.992  -1.245  1.00  0.00      PROA  
ATOM   2462 HG22 VAL P 245      10.902   3.581  -1.397  1.00  0.00      PROA  
ATOM   2463 HG23 VAL P 245       9.206   3.373  -0.676  1.00  0.00      PROA  
ATOM   2464  C   VAL P 245       7.537   3.120  -4.505  1.00  0.00      PROA  
ATOM   2465  O   VAL P 245       7.459   4.004  -5.431  1.00  0.00      PROA  
ATOM   2466  N   PHE P 246       7.472   1.833  -4.817  1.00  0.00      PROA  
ATOM   2467  HN  PHE P 246       7.592   1.179  -4.075  1.00  0.00      PROA  
ATOM   2468  CA  PHE P 246       7.352   1.222  -6.162  1.00  0.00      PROA  
ATOM   2469  HA  PHE P 246       8.200   1.587  -6.723  1.00  0.00      PROA  
ATOM   2470  CB  PHE P 246       7.474  -0.377  -6.184  1.00  0.00      PROA  
ATOM   2471  HB1 PHE P 246       7.680  -0.667  -7.236  1.00  0.00      PROA  
ATOM   2472  HB2 PHE P 246       6.559  -0.840  -5.756  1.00  0.00      PROA  
ATOM   2473  CG  PHE P 246       8.680  -1.075  -5.507  1.00  0.00      PROA  
ATOM   2474  CD1 PHE P 246       8.646  -2.480  -5.232  1.00  0.00      PROA  
ATOM   2475  HD1 PHE P 246       7.792  -2.989  -5.653  1.00  0.00      PROA  
ATOM   2476  CE1 PHE P 246       9.743  -3.149  -4.724  1.00  0.00      PROA  
ATOM   2477  HE1 PHE P 246       9.557  -4.192  -4.518  1.00  0.00      PROA  
ATOM   2478  CZ  PHE P 246      10.894  -2.465  -4.404  1.00  0.00      PROA  
ATOM   2479  HZ  PHE P 246      11.764  -2.955  -3.993  1.00  0.00      PROA  
ATOM   2480  CD2 PHE P 246       9.895  -0.465  -5.284  1.00  0.00      PROA  
ATOM   2481  HD2 PHE P 246       9.950   0.591  -5.500  1.00  0.00      PROA  
ATOM   2482  CE2 PHE P 246      10.972  -1.131  -4.739  1.00  0.00      PROA  
ATOM   2483  HE2 PHE P 246      11.803  -0.561  -4.349  1.00  0.00      PROA  
ATOM   2484  C   PHE P 246       6.088   1.626  -7.002  1.00  0.00      PROA  
ATOM   2485  O   PHE P 246       6.037   1.550  -8.230  1.00  0.00      PROA  
ATOM   2486  N   ARG P 247       5.023   2.124  -6.332  1.00  0.00      PROA  
ATOM   2487  HN  ARG P 247       5.125   2.167  -5.342  1.00  0.00      PROA  
ATOM   2488  CA  ARG P 247       3.901   2.626  -7.000  1.00  0.00      PROA  
ATOM   2489  HA  ARG P 247       3.516   1.899  -7.699  1.00  0.00      PROA  
ATOM   2490  CB  ARG P 247       2.738   2.740  -5.971  1.00  0.00      PROA  
ATOM   2491  HB1 ARG P 247       1.800   2.938  -6.532  1.00  0.00      PROA  
ATOM   2492  HB2 ARG P 247       2.949   3.658  -5.381  1.00  0.00      PROA  
ATOM   2493  CG  ARG P 247       2.800   1.469  -5.092  1.00  0.00      PROA  
ATOM   2494  HG1 ARG P 247       3.574   1.493  -4.296  1.00  0.00      PROA  
ATOM   2495  HG2 ARG P 247       2.948   0.530  -5.667  1.00  0.00      PROA  
ATOM   2496  CD  ARG P 247       1.554   1.106  -4.305  1.00  0.00      PROA  
ATOM   2497  HD1 ARG P 247       1.632   0.056  -3.950  1.00  0.00      PROA  
ATOM   2498  HD2 ARG P 247       0.577   1.289  -4.803  1.00  0.00      PROA  
ATOM   2499  NE  ARG P 247       1.400   2.041  -3.140  1.00  0.00      PROA  
ATOM   2500  HE  ARG P 247       1.817   2.946  -3.225  1.00  0.00      PROA  
ATOM   2501  CZ  ARG P 247       0.800   2.014  -1.902  1.00  0.00      PROA  
ATOM   2502  NH1 ARG P 247      -0.112   1.137  -1.527  1.00  0.00      PROA  
ATOM   2503 HH11 ARG P 247      -0.267   0.378  -2.160  1.00  0.00      PROA  
ATOM   2504 HH12 ARG P 247      -0.282   1.106  -0.542  1.00  0.00      PROA  
ATOM   2505  NH2 ARG P 247       1.262   2.836  -1.035  1.00  0.00      PROA  
ATOM   2506 HH21 ARG P 247       0.667   2.863  -0.232  1.00  0.00      PROA  
ATOM   2507 HH22 ARG P 247       1.788   3.597  -1.414  1.00  0.00      PROA  
ATOM   2508  C   ARG P 247       4.140   3.799  -7.919  1.00  0.00      PROA  
ATOM   2509  O   ARG P 247       3.377   3.937  -8.868  1.00  0.00      PROA  
ATOM   2510  N   ILE P 248       5.254   4.576  -7.733  1.00  0.00      PROA  
ATOM   2511  HN  ILE P 248       5.931   4.456  -7.011  1.00  0.00      PROA  
ATOM   2512  CA  ILE P 248       5.557   5.628  -8.649  1.00  0.00      PROA  
ATOM   2513  HA  ILE P 248       4.653   6.218  -8.692  1.00  0.00      PROA  
ATOM   2514  CB  ILE P 248       6.668   6.509  -8.103  1.00  0.00      PROA  
ATOM   2515  HB  ILE P 248       6.479   6.850  -7.062  1.00  0.00      PROA  
ATOM   2516  CG2 ILE P 248       7.985   5.755  -8.079  1.00  0.00      PROA  
ATOM   2517 HG21 ILE P 248       8.241   5.520  -9.134  1.00  0.00      PROA  
ATOM   2518 HG22 ILE P 248       8.054   4.817  -7.487  1.00  0.00      PROA  
ATOM   2519 HG23 ILE P 248       8.749   6.447  -7.666  1.00  0.00      PROA  
ATOM   2520  CG1 ILE P 248       6.770   7.930  -8.879  1.00  0.00      PROA  
ATOM   2521 HG11 ILE P 248       6.788   7.693  -9.964  1.00  0.00      PROA  
ATOM   2522 HG12 ILE P 248       7.695   8.306  -8.391  1.00  0.00      PROA  
ATOM   2523  CD  ILE P 248       5.626   8.875  -8.539  1.00  0.00      PROA  
ATOM   2524  HD1 ILE P 248       5.495   9.036  -7.448  1.00  0.00      PROA  
ATOM   2525  HD2 ILE P 248       4.678   8.521  -8.999  1.00  0.00      PROA  
ATOM   2526  HD3 ILE P 248       5.745   9.892  -8.971  1.00  0.00      PROA  
ATOM   2527  C   ILE P 248       5.776   5.172 -10.133  1.00  0.00      PROA  
ATOM   2528  O   ILE P 248       5.515   5.913 -11.101  1.00  0.00      PROA  
ATOM   2529  N   PHE P 249       6.302   3.859 -10.335  1.00  0.00      PROA  
ATOM   2530  HN  PHE P 249       6.655   3.333  -9.565  1.00  0.00      PROA  
ATOM   2531  CA  PHE P 249       6.519   3.273 -11.697  1.00  0.00      PROA  
ATOM   2532  HA  PHE P 249       7.089   4.007 -12.248  1.00  0.00      PROA  
ATOM   2533  CB  PHE P 249       7.237   1.888 -11.504  1.00  0.00      PROA  
ATOM   2534  HB1 PHE P 249       7.332   1.352 -12.472  1.00  0.00      PROA  
ATOM   2535  HB2 PHE P 249       6.755   1.232 -10.747  1.00  0.00      PROA  
ATOM   2536  CG  PHE P 249       8.684   2.106 -11.130  1.00  0.00      PROA  
ATOM   2537  CD1 PHE P 249       9.113   1.940  -9.774  1.00  0.00      PROA  
ATOM   2538  HD1 PHE P 249       8.381   1.702  -9.017  1.00  0.00      PROA  
ATOM   2539  CE1 PHE P 249      10.508   2.031  -9.516  1.00  0.00      PROA  
ATOM   2540  HE1 PHE P 249      10.839   2.010  -8.488  1.00  0.00      PROA  
ATOM   2541  CZ  PHE P 249      11.496   2.224 -10.562  1.00  0.00      PROA  
ATOM   2542  HZ  PHE P 249      12.530   2.228 -10.249  1.00  0.00      PROA  
ATOM   2543  CD2 PHE P 249       9.622   2.305 -12.127  1.00  0.00      PROA  
ATOM   2544  HD2 PHE P 249       9.339   2.372 -13.167  1.00  0.00      PROA  
ATOM   2545  CE2 PHE P 249      10.976   2.322 -11.860  1.00  0.00      PROA  
ATOM   2546  HE2 PHE P 249      11.589   2.413 -12.743  1.00  0.00      PROA  
ATOM   2547  C   PHE P 249       5.271   3.000 -12.472  1.00  0.00      PROA  
ATOM   2548  O   PHE P 249       5.283   3.159 -13.683  1.00  0.00      PROA  
ATOM   2549  N   LYS P 250       4.159   2.604 -11.835  1.00  0.00      PROA  
ATOM   2550  HN  LYS P 250       4.159   2.684 -10.842  1.00  0.00      PROA  
ATOM   2551  CA  LYS P 250       2.946   1.998 -12.462  1.00  0.00      PROA  
ATOM   2552  HA  LYS P 250       3.253   1.583 -13.410  1.00  0.00      PROA  
ATOM   2553  CB  LYS P 250       2.306   0.844 -11.615  1.00  0.00      PROA  
ATOM   2554  HB1 LYS P 250       3.146   0.194 -11.288  1.00  0.00      PROA  
ATOM   2555  HB2 LYS P 250       1.572   0.160 -12.092  1.00  0.00      PROA  
ATOM   2556  CG  LYS P 250       1.725   1.327 -10.228  1.00  0.00      PROA  
ATOM   2557  HG1 LYS P 250       1.210   2.305 -10.330  1.00  0.00      PROA  
ATOM   2558  HG2 LYS P 250       2.631   1.527  -9.616  1.00  0.00      PROA  
ATOM   2559  CD  LYS P 250       0.744   0.412  -9.531  1.00  0.00      PROA  
ATOM   2560  HD1 LYS P 250       0.452   0.799  -8.531  1.00  0.00      PROA  
ATOM   2561  HD2 LYS P 250       1.241  -0.565  -9.350  1.00  0.00      PROA  
ATOM   2562  CE  LYS P 250      -0.503   0.186 -10.527  1.00  0.00      PROA  
ATOM   2563  HE1 LYS P 250      -0.206  -0.443 -11.393  1.00  0.00      PROA  
ATOM   2564  HE2 LYS P 250      -0.845   1.198 -10.834  1.00  0.00      PROA  
ATOM   2565  NZ  LYS P 250      -1.658  -0.397  -9.824  1.00  0.00      PROA  
ATOM   2566  HZ1 LYS P 250      -2.204   0.352  -9.351  1.00  0.00      PROA  
ATOM   2567  HZ2 LYS P 250      -1.393  -1.093  -9.098  1.00  0.00      PROA  
ATOM   2568  HZ3 LYS P 250      -2.243  -0.888 -10.529  1.00  0.00      PROA  
ATOM   2569  C   LYS P 250       1.964   3.107 -12.868  1.00  0.00      PROA  
ATOM   2570  O   LYS P 250       0.801   2.944 -13.268  1.00  0.00      PROA  
ATOM   2571  N   LEU P 251       2.503   4.303 -12.890  1.00  0.00      PROA  
ATOM   2572  HN  LEU P 251       3.453   4.509 -12.668  1.00  0.00      PROA  
ATOM   2573  CA  LEU P 251       1.873   5.564 -13.381  1.00  0.00      PROA  
ATOM   2574  HA  LEU P 251       0.960   5.701 -12.822  1.00  0.00      PROA  
ATOM   2575  CB  LEU P 251       2.768   6.823 -13.153  1.00  0.00      PROA  
ATOM   2576  HB1 LEU P 251       3.643   6.737 -13.831  1.00  0.00      PROA  
ATOM   2577  HB2 LEU P 251       3.207   6.779 -12.133  1.00  0.00      PROA  
ATOM   2578  CG  LEU P 251       2.021   8.164 -13.361  1.00  0.00      PROA  
ATOM   2579  HG  LEU P 251       1.510   8.050 -14.341  1.00  0.00      PROA  
ATOM   2580  CD1 LEU P 251       0.937   8.414 -12.291  1.00  0.00      PROA  
ATOM   2581 HD11 LEU P 251       0.546   9.449 -12.386  1.00  0.00      PROA  
ATOM   2582 HD12 LEU P 251       1.365   8.410 -11.266  1.00  0.00      PROA  
ATOM   2583 HD13 LEU P 251       0.015   7.816 -12.452  1.00  0.00      PROA  
ATOM   2584  CD2 LEU P 251       3.089   9.250 -13.220  1.00  0.00      PROA  
ATOM   2585 HD21 LEU P 251       2.725  10.298 -13.158  1.00  0.00      PROA  
ATOM   2586 HD22 LEU P 251       3.826   9.312 -14.049  1.00  0.00      PROA  
ATOM   2587 HD23 LEU P 251       3.655   9.159 -12.269  1.00  0.00      PROA  
ATOM   2588  C   LEU P 251       1.428   5.514 -14.818  1.00  0.00      PROA  
ATOM   2589  O   LEU P 251       0.310   5.799 -15.195  1.00  0.00      PROA  
ATOM   2590  N   SER P 252       2.225   4.972 -15.705  1.00  0.00      PROA  
ATOM   2591  HN  SER P 252       3.164   4.909 -15.376  1.00  0.00      PROA  
ATOM   2592  CA  SER P 252       1.878   4.313 -16.954  1.00  0.00      PROA  
ATOM   2593  HA  SER P 252       0.815   4.130 -16.915  1.00  0.00      PROA  
ATOM   2594  CB  SER P 252       2.306   5.084 -18.184  1.00  0.00      PROA  
ATOM   2595  HB1 SER P 252       3.399   5.281 -18.211  1.00  0.00      PROA  
ATOM   2596  HB2 SER P 252       1.860   6.094 -18.057  1.00  0.00      PROA  
ATOM   2597  OG  SER P 252       1.828   4.403 -19.307  1.00  0.00      PROA  
ATOM   2598  HG1 SER P 252       2.569   3.846 -19.556  1.00  0.00      PROA  
ATOM   2599  C   SER P 252       2.402   2.942 -16.823  1.00  0.00      PROA  
ATOM   2600  O   SER P 252       3.373   2.762 -16.071  1.00  0.00      PROA  
ATOM   2601  N   ARG P 253       1.951   1.845 -17.452  1.00  0.00      PROA  
ATOM   2602  HN  ARG P 253       1.029   1.910 -17.826  1.00  0.00      PROA  
ATOM   2603  CA  ARG P 253       2.546   0.489 -17.320  1.00  0.00      PROA  
ATOM   2604  HA  ARG P 253       3.616   0.618 -17.396  1.00  0.00      PROA  
ATOM   2605  CB  ARG P 253       2.447  -0.141 -15.895  1.00  0.00      PROA  
ATOM   2606  HB1 ARG P 253       3.127   0.395 -15.198  1.00  0.00      PROA  
ATOM   2607  HB2 ARG P 253       2.761  -1.192 -15.717  1.00  0.00      PROA  
ATOM   2608  CG  ARG P 253       1.062   0.054 -15.271  1.00  0.00      PROA  
ATOM   2609  HG1 ARG P 253       0.801   1.128 -15.382  1.00  0.00      PROA  
ATOM   2610  HG2 ARG P 253       0.939  -0.086 -14.176  1.00  0.00      PROA  
ATOM   2611  CD  ARG P 253      -0.007  -0.699 -15.996  1.00  0.00      PROA  
ATOM   2612  HD1 ARG P 253      -0.143  -0.575 -17.092  1.00  0.00      PROA  
ATOM   2613  HD2 ARG P 253      -0.973  -0.383 -15.548  1.00  0.00      PROA  
ATOM   2614  NE  ARG P 253       0.264  -2.168 -15.743  1.00  0.00      PROA  
ATOM   2615  HE  ARG P 253       0.529  -2.818 -16.456  1.00  0.00      PROA  
ATOM   2616  CZ  ARG P 253       0.079  -2.800 -14.566  1.00  0.00      PROA  
ATOM   2617  NH1 ARG P 253       0.452  -4.084 -14.444  1.00  0.00      PROA  
ATOM   2618 HH11 ARG P 253       0.892  -4.635 -15.153  1.00  0.00      PROA  
ATOM   2619 HH12 ARG P 253       0.244  -4.484 -13.551  1.00  0.00      PROA  
ATOM   2620  NH2 ARG P 253      -0.555  -2.332 -13.533  1.00  0.00      PROA  
ATOM   2621 HH21 ARG P 253      -0.596  -2.856 -12.682  1.00  0.00      PROA  
ATOM   2622 HH22 ARG P 253      -0.996  -1.462 -13.754  1.00  0.00      PROA  
ATOM   2623  C   ARG P 253       2.292  -0.485 -18.404  1.00  0.00      PROA  
ATOM   2624  O   ARG P 253       2.585  -1.659 -18.255  1.00  0.00      PROA  
ATOM   2625  N   HSD P 254       1.818  -0.065 -19.582  1.00  0.00      PROA  
ATOM   2626  HN  HSD P 254       1.596   0.898 -19.714  1.00  0.00      PROA  
ATOM   2627  CA  HSD P 254       1.945  -0.908 -20.783  1.00  0.00      PROA  
ATOM   2628  HA  HSD P 254       1.838  -1.908 -20.388  1.00  0.00      PROA  
ATOM   2629  CB  HSD P 254       0.759  -0.650 -21.769  1.00  0.00      PROA  
ATOM   2630  HB1 HSD P 254      -0.206  -0.932 -21.297  1.00  0.00      PROA  
ATOM   2631  HB2 HSD P 254       0.880  -1.380 -22.598  1.00  0.00      PROA  
ATOM   2632  ND1 HSD P 254       0.054   1.830 -21.462  1.00  0.00      PROA  
ATOM   2633  HD1 HSD P 254      -0.472   1.842 -20.611  1.00  0.00      PROA  
ATOM   2634  CG  HSD P 254       0.655   0.795 -22.185  1.00  0.00      PROA  
ATOM   2635  CE1 HSD P 254       0.033   2.881 -22.282  1.00  0.00      PROA  
ATOM   2636  HE1 HSD P 254      -0.310   3.910 -22.166  1.00  0.00      PROA  
ATOM   2637  NE2 HSD P 254       0.643   2.640 -23.482  1.00  0.00      PROA  
ATOM   2638  CD2 HSD P 254       1.010   1.306 -23.411  1.00  0.00      PROA  
ATOM   2639  HD2 HSD P 254       1.540   0.710 -24.144  1.00  0.00      PROA  
ATOM   2640  C   HSD P 254       3.308  -0.738 -21.590  1.00  0.00      PROA  
ATOM   2641  OT1 HSD P 254       4.311  -0.197 -21.020  1.00  0.00      PROA  
ATOM   2642  OT2 HSD P 254       3.436  -1.124 -22.749  1.00  0.00      PROA  
ATOM   2643  C4  LIG G   1      31.350 -14.076  18.815  1.00  0.00      GALA C
ATOM   2644  C5  LIG G   1      30.087 -13.399  18.553  1.00  0.00      GALA C
ATOM   2645  C6  LIG G   1      29.901 -12.616  17.428  1.00  0.00      GALA C
ATOM   2646  C8  LIG G   1      31.049 -12.423  16.582  1.00  0.00      GALA C
ATOM   2647  C10 LIG G   1      32.211 -13.193  16.767  1.00  0.00      GALA C
ATOM   2648  C12 LIG G   1      32.367 -13.955  17.865  1.00  0.00      GALA C
ATOM   2649  O1  LIG G   1      32.670 -15.631  20.117  1.00  0.00      GALA O
ATOM   2650  C2  LIG G   1      31.546 -15.034  19.967  1.00  0.00      GALA C
ATOM   2651  O3  LIG G   1      30.718 -14.982  20.892  1.00  0.00      GALA O
ATOM   2652  O7  LIG G   1      28.840 -11.741  17.349  1.00  0.00      GALA O
ATOM   2653  O9  LIG G   1      30.894 -11.589  15.537  1.00  0.00      GALA O
ATOM   2654  O11 LIG G   1      33.260 -13.145  15.838  1.00  0.00      GALA O
ATOM   2655  H13 LIG G   1      29.239 -13.489  19.224  1.00  0.00      GALA H
ATOM   2656  H14 LIG G   1      28.256 -12.039  18.068  1.00  0.00      GALA H
ATOM   2657  H15 LIG G   1      30.068 -11.108  15.714  1.00  0.00      GALA H
ATOM   2658  H16 LIG G   1      32.973 -12.464  15.205  1.00  0.00      GALA H
ATOM   2659  H17 LIG G   1      33.338 -14.412  18.019  1.00  0.00      GALA H
ATOM   2660  N   POPCP   1      31.056 -19.618  19.740  1.00  0.00      POPC N
ATOM   2661  C12 POPCP   1      30.712 -19.342  18.327  1.00  0.00      POPC C
ATOM   2662 H12A POPCP   1      30.747 -20.250  17.742  1.00  0.00      POPC H
ATOM   2663 H12B POPCP   1      31.418 -18.723  17.793  1.00  0.00      POPC H
ATOM   2664  C13 POPCP   1      30.299 -20.665  20.432  1.00  0.00      POPC C
ATOM   2665 H13A POPCP   1      30.523 -21.629  19.999  1.00  0.00      POPC H
ATOM   2666 H13B POPCP   1      30.643 -20.701  21.455  1.00  0.00      POPC H
ATOM   2667 H13C POPCP   1      29.229 -20.517  20.448  1.00  0.00      POPC H
ATOM   2668  C14 POPCP   1      32.557 -20.085  19.795  1.00  0.00      POPC C
ATOM   2669 H14A POPCP   1      32.682 -20.928  19.132  1.00  0.00      POPC H
ATOM   2670 H14B POPCP   1      33.145 -19.227  19.501  1.00  0.00      POPC H
ATOM   2671 H14C POPCP   1      32.906 -20.417  20.761  1.00  0.00      POPC H
ATOM   2672  C15 POPCP   1      30.941 -18.475  20.659  1.00  0.00      POPC C
ATOM   2673 H15A POPCP   1      31.142 -18.764  21.680  1.00  0.00      POPC H
ATOM   2674 H15B POPCP   1      29.959 -18.027  20.651  1.00  0.00      POPC H
ATOM   2675 H15C POPCP   1      31.738 -17.768  20.480  1.00  0.00      POPC H
ATOM   2676  C11 POPCP   1      29.282 -18.769  18.017  1.00  0.00      POPC C
ATOM   2677 H11A POPCP   1      29.305 -18.579  16.922  1.00  0.00      POPC H
ATOM   2678 H11B POPCP   1      29.063 -17.830  18.569  1.00  0.00      POPC H
ATOM   2679  P   POPCP   1      27.852 -20.876  17.283  1.00  0.00      POPC P
ATOM   2680  O13 POPCP   1      27.009 -21.849  17.900  1.00  0.00      POPC O
ATOM   2681  O14 POPCP   1      29.089 -21.473  16.779  1.00  0.00      POPC O
ATOM   2682  O12 POPCP   1      28.240 -19.703  18.360  1.00  0.00      POPC O
ATOM   2683  O11 POPCP   1      27.126 -20.126  16.115  1.00  0.00      POPC O
ATOM   2684  C1  POPCP   1      26.010 -19.366  16.447  1.00  0.00      POPC C
ATOM   2685  HA  POPCP   1      26.130 -18.390  15.932  1.00  0.00      POPC H
ATOM   2686  HB  POPCP   1      25.929 -19.064  17.513  1.00  0.00      POPC H
ATOM   2687  C2  POPCP   1      24.654 -20.058  15.934  1.00  0.00      POPC C
ATOM   2688  HS  POPCP   1      24.506 -21.052  16.408  1.00  0.00      POPC H
ATOM   2689  O21 POPCP   1      24.717 -20.266  14.518  1.00  0.00      POPC O
ATOM   2690  C21 POPCP   1      24.967 -21.472  14.029  1.00  0.00      POPC C
ATOM   2691  O22 POPCP   1      24.916 -22.517  14.588  1.00  0.00      POPC O
ATOM   2692  C22 POPCP   1      25.288 -21.309  12.549  1.00  0.00      POPC C
ATOM   2693  H2R POPCP   1      24.462 -20.703  12.119  1.00  0.00      POPC H
ATOM   2694  H2S POPCP   1      25.218 -22.317  12.087  1.00  0.00      POPC H
ATOM   2695  C3  POPCP   1      23.440 -19.072  16.280  1.00  0.00      POPC C
ATOM   2696  HX  POPCP   1      23.854 -18.041  16.257  1.00  0.00      POPC H
ATOM   2697  HY  POPCP   1      23.186 -19.213  17.352  1.00  0.00      POPC H
ATOM   2698  O31 POPCP   1      22.278 -19.154  15.323  1.00  0.00      POPC O
ATOM   2699  C31 POPCP   1      21.541 -20.224  15.360  1.00  0.00      POPC C
ATOM   2700  O32 POPCP   1      21.758 -21.139  16.192  1.00  0.00      POPC O
ATOM   2701  C32 POPCP   1      20.536 -20.177  14.144  1.00  0.00      POPC C
ATOM   2702  H2X POPCP   1      21.094 -19.932  13.216  1.00  0.00      POPC H
ATOM   2703  H2Y POPCP   1      19.875 -19.321  14.402  1.00  0.00      POPC H
ATOM   2704  C23 POPCP   1      26.702 -20.677  12.285  1.00  0.00      POPC C
ATOM   2705  H3R POPCP   1      27.539 -21.196  12.798  1.00  0.00      POPC H
ATOM   2706  H3S POPCP   1      26.682 -19.619  12.622  1.00  0.00      POPC H
ATOM   2707  C24 POPCP   1      27.149 -20.821  10.787  1.00  0.00      POPC C
ATOM   2708  H4R POPCP   1      26.332 -20.468  10.122  1.00  0.00      POPC H
ATOM   2709  H4S POPCP   1      27.208 -21.910  10.574  1.00  0.00      POPC H
ATOM   2710  C25 POPCP   1      28.441 -20.101  10.516  1.00  0.00      POPC C
ATOM   2711  H5R POPCP   1      29.141 -20.634  11.194  1.00  0.00      POPC H
ATOM   2712  H5S POPCP   1      28.157 -19.067  10.805  1.00  0.00      POPC H
ATOM   2713  C26 POPCP   1      29.006 -20.296   9.067  1.00  0.00      POPC C
ATOM   2714  H6R POPCP   1      29.142 -21.398   9.009  1.00  0.00      POPC H
ATOM   2715  H6S POPCP   1      29.967 -19.749   8.959  1.00  0.00      POPC H
ATOM   2716  C27 POPCP   1      28.044 -19.956   7.985  1.00  0.00      POPC C
ATOM   2717  H7R POPCP   1      27.574 -18.983   8.247  1.00  0.00      POPC H
ATOM   2718  H7S POPCP   1      27.272 -20.739   7.827  1.00  0.00      POPC H
ATOM   2719  C28 POPCP   1      28.865 -19.699   6.675  1.00  0.00      POPC C
ATOM   2720  H8R POPCP   1      29.695 -19.101   7.108  1.00  0.00      POPC H
ATOM   2721  H8S POPCP   1      28.311 -19.094   5.926  1.00  0.00      POPC H
ATOM   2722  C29 POPCP   1      29.524 -20.949   6.062  1.00  0.00      POPC C
ATOM   2723  H91 POPCP   1      30.053 -21.568   6.802  1.00  0.00      POPC H
ATOM   2724 C210 POPCP   1      29.541 -21.289   4.745  1.00  0.00      POPC C
ATOM   2725 H101 POPCP   1      30.091 -22.194   4.446  1.00  0.00      POPC H
ATOM   2726 C211 POPCP   1      28.889 -20.588   3.574  1.00  0.00      POPC C
ATOM   2727 H11R POPCP   1      29.504 -20.004   2.855  1.00  0.00      POPC H
ATOM   2728 H11S POPCP   1      28.163 -19.882   4.030  1.00  0.00      POPC H
ATOM   2729 C212 POPCP   1      28.220 -21.591   2.607  1.00  0.00      POPC C
ATOM   2730 H12R POPCP   1      27.321 -21.191   2.091  1.00  0.00      POPC H
ATOM   2731 H12S POPCP   1      27.700 -22.269   3.317  1.00  0.00      POPC H
ATOM   2732 C213 POPCP   1      29.146 -22.456   1.765  1.00  0.00      POPC C
ATOM   2733 H13R POPCP   1      28.567 -23.242   1.236  1.00  0.00      POPC H
ATOM   2734 H13S POPCP   1      29.962 -22.897   2.377  1.00  0.00      POPC H
ATOM   2735 C214 POPCP   1      29.830 -21.712   0.613  1.00  0.00      POPC C
ATOM   2736 H14R POPCP   1      30.548 -20.928   0.934  1.00  0.00      POPC H
ATOM   2737 H14S POPCP   1      28.981 -21.288   0.036  1.00  0.00      POPC H
ATOM   2738 C215 POPCP   1      30.504 -22.659  -0.367  1.00  0.00      POPC C
ATOM   2739 H15R POPCP   1      29.712 -23.322  -0.776  1.00  0.00      POPC H
ATOM   2740 H15S POPCP   1      31.207 -23.352   0.142  1.00  0.00      POPC H
ATOM   2741 C216 POPCP   1      31.196 -21.939  -1.556  1.00  0.00      POPC C
ATOM   2742 H16R POPCP   1      31.784 -22.735  -2.061  1.00  0.00      POPC H
ATOM   2743 H16S POPCP   1      31.814 -21.135  -1.100  1.00  0.00      POPC H
ATOM   2744 C217 POPCP   1      30.198 -21.243  -2.574  1.00  0.00      POPC C
ATOM   2745 H17R POPCP   1      29.536 -20.490  -2.095  1.00  0.00      POPC H
ATOM   2746 H17S POPCP   1      29.651 -22.145  -2.924  1.00  0.00      POPC H
ATOM   2747 C218 POPCP   1      31.006 -20.591  -3.747  1.00  0.00      POPC C
ATOM   2748 H18R POPCP   1      31.751 -19.837  -3.415  1.00  0.00      POPC H
ATOM   2749 H18S POPCP   1      30.351 -20.201  -4.555  1.00  0.00      POPC H
ATOM   2750 H18T POPCP   1      31.461 -21.485  -4.223  1.00  0.00      POPC H
ATOM   2751  C33 POPCP   1      19.733 -21.443  13.961  1.00  0.00      POPC C
ATOM   2752  H3X POPCP   1      19.087 -21.420  13.057  1.00  0.00      POPC H
ATOM   2753  H3Y POPCP   1      19.120 -21.521  14.884  1.00  0.00      POPC H
ATOM   2754  C34 POPCP   1      20.531 -22.695  13.888  1.00  0.00      POPC C
ATOM   2755  H4X POPCP   1      19.822 -23.509  13.624  1.00  0.00      POPC H
ATOM   2756  H4Y POPCP   1      21.044 -22.960  14.837  1.00  0.00      POPC H
ATOM   2757  C35 POPCP   1      21.593 -22.727  12.740  1.00  0.00      POPC C
ATOM   2758  H5X POPCP   1      22.198 -23.653  12.843  1.00  0.00      POPC H
ATOM   2759  H5Y POPCP   1      22.364 -21.944  12.907  1.00  0.00      POPC H
ATOM   2760  C36 POPCP   1      20.941 -22.614  11.317  1.00  0.00      POPC C
ATOM   2761  H6X POPCP   1      20.263 -21.763  11.091  1.00  0.00      POPC H
ATOM   2762  H6Y POPCP   1      20.267 -23.494  11.241  1.00  0.00      POPC H
ATOM   2763  C37 POPCP   1      22.140 -22.470  10.292  1.00  0.00      POPC C
ATOM   2764  H7X POPCP   1      22.896 -23.258  10.494  1.00  0.00      POPC H
ATOM   2765  H7Y POPCP   1      22.648 -21.488  10.396  1.00  0.00      POPC H
ATOM   2766  C38 POPCP   1      21.649 -22.771   8.773  1.00  0.00      POPC C
ATOM   2767  H8X POPCP   1      20.948 -22.000   8.388  1.00  0.00      POPC H
ATOM   2768  H8Y POPCP   1      21.120 -23.746   8.839  1.00  0.00      POPC H
ATOM   2769  C39 POPCP   1      22.773 -22.720   7.740  1.00  0.00      POPC C
ATOM   2770  H9X POPCP   1      23.404 -23.628   7.849  1.00  0.00      POPC H
ATOM   2771  H9Y POPCP   1      23.374 -21.846   8.072  1.00  0.00      POPC H
ATOM   2772 C310 POPCP   1      22.457 -22.577   6.247  1.00  0.00      POPC C
ATOM   2773 H10X POPCP   1      21.677 -21.810   6.053  1.00  0.00      POPC H
ATOM   2774 H10Y POPCP   1      21.957 -23.477   5.831  1.00  0.00      POPC H
ATOM   2775 C311 POPCP   1      23.771 -22.245   5.420  1.00  0.00      POPC C
ATOM   2776 H11X POPCP   1      23.465 -22.072   4.366  1.00  0.00      POPC H
ATOM   2777 H11Y POPCP   1      24.494 -23.077   5.562  1.00  0.00      POPC H
ATOM   2778 C312 POPCP   1      24.207 -20.879   5.851  1.00  0.00      POPC C
ATOM   2779 H12X POPCP   1      24.766 -20.927   6.809  1.00  0.00      POPC H
ATOM   2780 H12Y POPCP   1      23.360 -20.188   6.053  1.00  0.00      POPC H
ATOM   2781 C313 POPCP   1      25.127 -20.214   4.818  1.00  0.00      POPC C
ATOM   2782 H13X POPCP   1      25.815 -20.979   4.398  1.00  0.00      POPC H
ATOM   2783 H13Y POPCP   1      25.840 -19.498   5.281  1.00  0.00      POPC H
ATOM   2784 C314 POPCP   1      24.311 -19.429   3.780  1.00  0.00      POPC C
ATOM   2785 H14X POPCP   1      23.641 -18.826   4.429  1.00  0.00      POPC H
ATOM   2786 H14Y POPCP   1      23.602 -20.161   3.339  1.00  0.00      POPC H
ATOM   2787 C315 POPCP   1      25.162 -18.595   2.744  1.00  0.00      POPC C
ATOM   2788 H15X POPCP   1      24.390 -18.102   2.115  1.00  0.00      POPC H
ATOM   2789 H15Y POPCP   1      25.776 -19.208   2.049  1.00  0.00      POPC H
ATOM   2790 C316 POPCP   1      26.046 -17.426   3.262  1.00  0.00      POPC C
ATOM   2791 H16X POPCP   1      26.573 -16.977   2.392  1.00  0.00      POPC H
ATOM   2792 H16Y POPCP   1      26.869 -17.751   3.934  1.00  0.00      POPC H
ATOM   2793 H16Z POPCP   1      25.437 -16.604   3.696  1.00  0.00      POPC H
ATOM   2794  N   POPCP   2      21.463  -3.079  16.394  1.00  0.00      POPC N
ATOM   2795  C12 POPCP   2      19.988  -2.929  16.162  1.00  0.00      POPC C
ATOM   2796 H12A POPCP   2      19.754  -1.916  16.457  1.00  0.00      POPC H
ATOM   2797 H12B POPCP   2      19.459  -3.588  16.835  1.00  0.00      POPC H
ATOM   2798  C13 POPCP   2      21.720  -3.107  17.874  1.00  0.00      POPC C
ATOM   2799 H13A POPCP   2      22.731  -2.761  18.029  1.00  0.00      POPC H
ATOM   2800 H13B POPCP   2      21.198  -2.317  18.393  1.00  0.00      POPC H
ATOM   2801 H13C POPCP   2      21.401  -4.069  18.250  1.00  0.00      POPC H
ATOM   2802  C14 POPCP   2      21.980  -4.378  15.865  1.00  0.00      POPC C
ATOM   2803 H14A POPCP   2      21.690  -4.466  14.828  1.00  0.00      POPC H
ATOM   2804 H14B POPCP   2      23.052  -4.505  15.836  1.00  0.00      POPC H
ATOM   2805 H14C POPCP   2      21.608  -5.273  16.342  1.00  0.00      POPC H
ATOM   2806  C15 POPCP   2      22.130  -1.953  15.738  1.00  0.00      POPC C
ATOM   2807 H15A POPCP   2      21.719  -1.771  14.755  1.00  0.00      POPC H
ATOM   2808 H15B POPCP   2      23.190  -2.157  15.713  1.00  0.00      POPC H
ATOM   2809 H15C POPCP   2      22.018  -1.034  16.292  1.00  0.00      POPC H
ATOM   2810  C11 POPCP   2      19.268  -3.075  14.777  1.00  0.00      POPC C
ATOM   2811 H11A POPCP   2      18.179  -3.090  14.998  1.00  0.00      POPC H
ATOM   2812 H11B POPCP   2      19.426  -4.107  14.397  1.00  0.00      POPC H
ATOM   2813  P   POPCP   2      20.328  -2.296  12.385  1.00  0.00      POPC P
ATOM   2814  O13 POPCP   2      21.817  -2.386  12.491  1.00  0.00      POPC O
ATOM   2815  O14 POPCP   2      19.874  -1.255  11.492  1.00  0.00      POPC O
ATOM   2816  O12 POPCP   2      19.791  -2.095  13.814  1.00  0.00      POPC O
ATOM   2817  O11 POPCP   2      19.767  -3.615  11.983  1.00  0.00      POPC O
ATOM   2818  C1  POPCP   2      20.278  -4.579  11.081  1.00  0.00      POPC C
ATOM   2819  HA  POPCP   2      20.068  -5.603  11.458  1.00  0.00      POPC H
ATOM   2820  HB  POPCP   2      21.385  -4.559  11.175  1.00  0.00      POPC H
ATOM   2821  C2  POPCP   2      19.659  -4.656   9.641  1.00  0.00      POPC C
ATOM   2822  HS  POPCP   2      19.947  -5.607   9.144  1.00  0.00      POPC H
ATOM   2823  O21 POPCP   2      20.141  -3.573   8.843  1.00  0.00      POPC O
ATOM   2824  C21 POPCP   2      21.424  -3.490   8.745  1.00  0.00      POPC C
ATOM   2825  O22 POPCP   2      22.187  -4.379   8.965  1.00  0.00      POPC O
ATOM   2826  C22 POPCP   2      21.701  -2.105   8.217  1.00  0.00      POPC C
ATOM   2827  H2R POPCP   2      22.546  -1.634   8.763  1.00  0.00      POPC H
ATOM   2828  H2S POPCP   2      20.834  -1.483   8.526  1.00  0.00      POPC H
ATOM   2829  C3  POPCP   2      18.154  -4.634   9.796  1.00  0.00      POPC C
ATOM   2830  HX  POPCP   2      17.965  -3.609  10.181  1.00  0.00      POPC H
ATOM   2831  HY  POPCP   2      17.803  -5.302  10.612  1.00  0.00      POPC H
ATOM   2832  O31 POPCP   2      17.509  -5.022   8.586  1.00  0.00      POPC O
ATOM   2833  C31 POPCP   2      17.341  -4.090   7.664  1.00  0.00      POPC C
ATOM   2834  O32 POPCP   2      17.459  -2.868   7.891  1.00  0.00      POPC O
ATOM   2835  C32 POPCP   2      17.148  -4.691   6.264  1.00  0.00      POPC C
ATOM   2836  H2X POPCP   2      18.025  -4.548   5.598  1.00  0.00      POPC H
ATOM   2837  H2Y POPCP   2      16.292  -4.074   5.916  1.00  0.00      POPC H
ATOM   2838  C23 POPCP   2      22.024  -2.063   6.698  1.00  0.00      POPC C
ATOM   2839  H3R POPCP   2      23.030  -2.511   6.554  1.00  0.00      POPC H
ATOM   2840  H3S POPCP   2      22.145  -0.985   6.455  1.00  0.00      POPC H
ATOM   2841  C24 POPCP   2      21.067  -2.704   5.812  1.00  0.00      POPC C
ATOM   2842  H4R POPCP   2      20.099  -2.206   6.034  1.00  0.00      POPC H
ATOM   2843  H4S POPCP   2      20.960  -3.792   6.010  1.00  0.00      POPC H
ATOM   2844  C25 POPCP   2      21.254  -2.702   4.273  1.00  0.00      POPC C
ATOM   2845  H5R POPCP   2      20.253  -2.927   3.847  1.00  0.00      POPC H
ATOM   2846  H5S POPCP   2      22.122  -3.368   4.080  1.00  0.00      POPC H
ATOM   2847  C26 POPCP   2      21.739  -1.326   3.738  1.00  0.00      POPC C
ATOM   2848  H6R POPCP   2      22.603  -0.977   4.342  1.00  0.00      POPC H
ATOM   2849  H6S POPCP   2      20.797  -0.745   3.831  1.00  0.00      POPC H
ATOM   2850  C27 POPCP   2      22.115  -1.373   2.230  1.00  0.00      POPC C
ATOM   2851  H7R POPCP   2      21.504  -2.138   1.706  1.00  0.00      POPC H
ATOM   2852  H7S POPCP   2      23.125  -1.807   2.070  1.00  0.00      POPC H
ATOM   2853  C28 POPCP   2      22.038  -0.016   1.501  1.00  0.00      POPC C
ATOM   2854  H8R POPCP   2      21.029   0.332   1.807  1.00  0.00      POPC H
ATOM   2855  H8S POPCP   2      22.180  -0.105   0.402  1.00  0.00      POPC H
ATOM   2856  C29 POPCP   2      23.053   0.985   2.071  1.00  0.00      POPC C
ATOM   2857  H91 POPCP   2      23.341   0.824   3.121  1.00  0.00      POPC H
ATOM   2858 C210 POPCP   2      23.648   1.911   1.355  1.00  0.00      POPC C
ATOM   2859 H101 POPCP   2      24.264   2.634   1.910  1.00  0.00      POPC H
ATOM   2860 C211 POPCP   2      23.438   2.369  -0.072  1.00  0.00      POPC C
ATOM   2861 H11R POPCP   2      22.486   2.018  -0.525  1.00  0.00      POPC H
ATOM   2862 H11S POPCP   2      24.263   2.017  -0.727  1.00  0.00      POPC H
ATOM   2863 C212 POPCP   2      23.309   3.959  -0.105  1.00  0.00      POPC C
ATOM   2864 H12R POPCP   2      24.205   4.384   0.397  1.00  0.00      POPC H
ATOM   2865 H12S POPCP   2      22.316   4.208   0.326  1.00  0.00      POPC H
ATOM   2866 C213 POPCP   2      23.334   4.326  -1.590  1.00  0.00      POPC C
ATOM   2867 H13R POPCP   2      22.479   3.801  -2.067  1.00  0.00      POPC H
ATOM   2868 H13S POPCP   2      24.347   4.025  -1.935  1.00  0.00      POPC H
ATOM   2869 C214 POPCP   2      23.253   5.800  -1.776  1.00  0.00      POPC C
ATOM   2870 H14R POPCP   2      22.298   6.257  -1.437  1.00  0.00      POPC H
ATOM   2871 H14S POPCP   2      23.269   5.949  -2.876  1.00  0.00      POPC H
ATOM   2872 C215 POPCP   2      24.400   6.625  -1.125  1.00  0.00      POPC C
ATOM   2873 H15R POPCP   2      25.410   6.178  -1.249  1.00  0.00      POPC H
ATOM   2874 H15S POPCP   2      24.247   6.765  -0.033  1.00  0.00      POPC H
ATOM   2875 C216 POPCP   2      24.536   8.012  -1.776  1.00  0.00      POPC C
ATOM   2876 H16R POPCP   2      23.619   8.581  -1.515  1.00  0.00      POPC H
ATOM   2877 H16S POPCP   2      24.628   7.992  -2.883  1.00  0.00      POPC H
ATOM   2878 C217 POPCP   2      25.671   8.996  -1.259  1.00  0.00      POPC C
ATOM   2879 H17R POPCP   2      25.835   9.818  -1.987  1.00  0.00      POPC H
ATOM   2880 H17S POPCP   2      26.674   8.555  -1.447  1.00  0.00      POPC H
ATOM   2881 C218 POPCP   2      25.534   9.500   0.178  1.00  0.00      POPC C
ATOM   2882 H18R POPCP   2      24.661  10.182   0.097  1.00  0.00      POPC H
ATOM   2883 H18S POPCP   2      26.481  10.033   0.407  1.00  0.00      POPC H
ATOM   2884 H18T POPCP   2      25.319   8.582   0.766  1.00  0.00      POPC H
ATOM   2885  C33 POPCP   2      16.849  -6.199   6.171  1.00  0.00      POPC C
ATOM   2886  H3X POPCP   2      15.999  -6.328   6.875  1.00  0.00      POPC H
ATOM   2887  H3Y POPCP   2      17.638  -6.830   6.632  1.00  0.00      POPC H
ATOM   2888  C34 POPCP   2      16.373  -6.867   4.948  1.00  0.00      POPC C
ATOM   2889  H4X POPCP   2      16.960  -6.745   4.012  1.00  0.00      POPC H
ATOM   2890  H4Y POPCP   2      15.345  -6.464   4.821  1.00  0.00      POPC H
ATOM   2891  C35 POPCP   2      16.375  -8.451   5.054  1.00  0.00      POPC C
ATOM   2892  H5X POPCP   2      15.996  -8.721   6.062  1.00  0.00      POPC H
ATOM   2893  H5Y POPCP   2      17.407  -8.861   5.090  1.00  0.00      POPC H
ATOM   2894  C36 POPCP   2      15.415  -9.231   4.093  1.00  0.00      POPC C
ATOM   2895  H6X POPCP   2      14.373  -9.187   4.475  1.00  0.00      POPC H
ATOM   2896  H6Y POPCP   2      15.631 -10.320   4.136  1.00  0.00      POPC H
ATOM   2897  C37 POPCP   2      15.555  -8.727   2.717  1.00  0.00      POPC C
ATOM   2898  H7X POPCP   2      16.527  -9.205   2.470  1.00  0.00      POPC H
ATOM   2899  H7Y POPCP   2      15.497  -7.630   2.547  1.00  0.00      POPC H
ATOM   2900  C38 POPCP   2      14.706  -9.430   1.670  1.00  0.00      POPC C
ATOM   2901  H8X POPCP   2      14.689  -8.775   0.773  1.00  0.00      POPC H
ATOM   2902  H8Y POPCP   2      13.657  -9.593   1.999  1.00  0.00      POPC H
ATOM   2903  C39 POPCP   2      15.264 -10.725   1.099  1.00  0.00      POPC C
ATOM   2904  H9X POPCP   2      15.488 -11.525   1.836  1.00  0.00      POPC H
ATOM   2905  H9Y POPCP   2      16.228 -10.445   0.621  1.00  0.00      POPC H
ATOM   2906 C310 POPCP   2      14.312 -11.275   0.005  1.00  0.00      POPC C
ATOM   2907 H10X POPCP   2      14.892 -11.975  -0.633  1.00  0.00      POPC H
ATOM   2908 H10Y POPCP   2      13.906 -10.411  -0.563  1.00  0.00      POPC H
ATOM   2909 C311 POPCP   2      13.016 -11.913   0.493  1.00  0.00      POPC C
ATOM   2910 H11X POPCP   2      12.404 -11.237   1.128  1.00  0.00      POPC H
ATOM   2911 H11Y POPCP   2      13.355 -12.740   1.152  1.00  0.00      POPC H
ATOM   2912 C312 POPCP   2      12.170 -12.568  -0.640  1.00  0.00      POPC C
ATOM   2913 H12X POPCP   2      11.525 -13.366  -0.215  1.00  0.00      POPC H
ATOM   2914 H12Y POPCP   2      12.784 -13.081  -1.411  1.00  0.00      POPC H
ATOM   2915 C313 POPCP   2      11.389 -11.487  -1.447  1.00  0.00      POPC C
ATOM   2916 H13X POPCP   2      12.101 -10.749  -1.874  1.00  0.00      POPC H
ATOM   2917 H13Y POPCP   2      10.720 -10.911  -0.773  1.00  0.00      POPC H
ATOM   2918 C314 POPCP   2      10.463 -12.135  -2.557  1.00  0.00      POPC C
ATOM   2919 H14X POPCP   2       9.587 -12.503  -1.982  1.00  0.00      POPC H
ATOM   2920 H14Y POPCP   2      10.909 -13.006  -3.082  1.00  0.00      POPC H
ATOM   2921 C315 POPCP   2       9.900 -11.156  -3.637  1.00  0.00      POPC C
ATOM   2922 H15X POPCP   2      10.576 -11.219  -4.516  1.00  0.00      POPC H
ATOM   2923 H15Y POPCP   2      10.158 -10.152  -3.238  1.00  0.00      POPC H
ATOM   2924 C316 POPCP   2       8.358 -11.141  -3.785  1.00  0.00      POPC C
ATOM   2925 H16X POPCP   2       8.075 -10.368  -4.531  1.00  0.00      POPC H
ATOM   2926 H16Y POPCP   2       7.804 -10.881  -2.858  1.00  0.00      POPC H
ATOM   2927 H16Z POPCP   2       7.942 -12.033  -4.301  1.00  0.00      POPC H
ATOM   2928  N   POPCP   3      -1.134  29.910  13.325  1.00  0.00      POPC N
ATOM   2929  C12 POPCP   3      -0.445  29.166  14.472  1.00  0.00      POPC C
ATOM   2930 H12A POPCP   3      -0.609  29.427  15.507  1.00  0.00      POPC H
ATOM   2931 H12B POPCP   3       0.596  29.448  14.430  1.00  0.00      POPC H
ATOM   2932  C13 POPCP   3      -0.835  29.399  11.911  1.00  0.00      POPC C
ATOM   2933 H13A POPCP   3       0.230  29.481  11.753  1.00  0.00      POPC H
ATOM   2934 H13B POPCP   3      -1.176  28.381  11.796  1.00  0.00      POPC H
ATOM   2935 H13C POPCP   3      -1.393  30.012  11.218  1.00  0.00      POPC H
ATOM   2936  C14 POPCP   3      -2.660  29.692  13.518  1.00  0.00      POPC C
ATOM   2937 H14A POPCP   3      -3.287  30.284  12.867  1.00  0.00      POPC H
ATOM   2938 H14B POPCP   3      -2.935  28.691  13.220  1.00  0.00      POPC H
ATOM   2939 H14C POPCP   3      -2.994  29.714  14.545  1.00  0.00      POPC H
ATOM   2940  C15 POPCP   3      -0.837  31.383  13.426  1.00  0.00      POPC C
ATOM   2941 H15A POPCP   3      -1.565  31.790  14.112  1.00  0.00      POPC H
ATOM   2942 H15B POPCP   3      -0.999  31.953  12.524  1.00  0.00      POPC H
ATOM   2943 H15C POPCP   3       0.152  31.430  13.858  1.00  0.00      POPC H
ATOM   2944  C11 POPCP   3      -0.485  27.539  14.498  1.00  0.00      POPC C
ATOM   2945 H11A POPCP   3      -1.536  27.224  14.320  1.00  0.00      POPC H
ATOM   2946 H11B POPCP   3      -0.242  27.233  15.537  1.00  0.00      POPC H
ATOM   2947  P   POPCP   3      -0.114  25.706  12.714  1.00  0.00      POPC P
ATOM   2948  O13 POPCP   3      -0.887  26.170  11.553  1.00  0.00      POPC O
ATOM   2949  O14 POPCP   3      -0.788  24.827  13.658  1.00  0.00      POPC O
ATOM   2950  O12 POPCP   3       0.410  26.931  13.571  1.00  0.00      POPC O
ATOM   2951  O11 POPCP   3       1.251  25.094  12.342  1.00  0.00      POPC O
ATOM   2952  C1  POPCP   3       2.078  25.642  11.285  1.00  0.00      POPC C
ATOM   2953  HA  POPCP   3       3.132  25.375  11.513  1.00  0.00      POPC H
ATOM   2954  HB  POPCP   3       1.963  26.746  11.336  1.00  0.00      POPC H
ATOM   2955  C2  POPCP   3       1.608  25.039   9.894  1.00  0.00      POPC C
ATOM   2956  HS  POPCP   3       0.549  25.370   9.828  1.00  0.00      POPC H
ATOM   2957  O21 POPCP   3       1.648  23.649   9.999  1.00  0.00      POPC O
ATOM   2958  C21 POPCP   3       0.945  22.978   9.150  1.00  0.00      POPC C
ATOM   2959  O22 POPCP   3       0.365  23.522   8.214  1.00  0.00      POPC O
ATOM   2960  C22 POPCP   3       0.861  21.554   9.639  1.00  0.00      POPC C
ATOM   2961  H2R POPCP   3       0.344  21.650  10.618  1.00  0.00      POPC H
ATOM   2962  H2S POPCP   3       1.929  21.277   9.765  1.00  0.00      POPC H
ATOM   2963  C3  POPCP   3       2.473  25.597   8.696  1.00  0.00      POPC C
ATOM   2964  HX  POPCP   3       2.100  25.009   7.830  1.00  0.00      POPC H
ATOM   2965  HY  POPCP   3       3.483  25.202   8.937  1.00  0.00      POPC H
ATOM   2966  O31 POPCP   3       2.456  27.100   8.513  1.00  0.00      POPC O
ATOM   2967  C31 POPCP   3       1.319  27.504   7.856  1.00  0.00      POPC C
ATOM   2968  O32 POPCP   3       0.449  26.804   7.498  1.00  0.00      POPC O
ATOM   2969  C32 POPCP   3       1.251  29.078   7.851  1.00  0.00      POPC C
ATOM   2970  H2X POPCP   3       2.285  29.437   7.661  1.00  0.00      POPC H
ATOM   2971  H2Y POPCP   3       0.749  29.438   8.774  1.00  0.00      POPC H
ATOM   2972  C23 POPCP   3       0.003  20.572   8.718  1.00  0.00      POPC C
ATOM   2973  H3R POPCP   3       0.451  19.583   8.950  1.00  0.00      POPC H
ATOM   2974  H3S POPCP   3       0.307  20.650   7.652  1.00  0.00      POPC H
ATOM   2975  C24 POPCP   3      -1.474  20.652   8.778  1.00  0.00      POPC C
ATOM   2976  H4R POPCP   3      -1.824  21.642   8.415  1.00  0.00      POPC H
ATOM   2977  H4S POPCP   3      -1.790  20.418   9.817  1.00  0.00      POPC H
ATOM   2978  C25 POPCP   3      -2.301  19.530   8.073  1.00  0.00      POPC C
ATOM   2979  H5R POPCP   3      -1.917  19.534   7.031  1.00  0.00      POPC H
ATOM   2980  H5S POPCP   3      -3.345  19.909   8.103  1.00  0.00      POPC H
ATOM   2981  C26 POPCP   3      -2.202  18.224   8.740  1.00  0.00      POPC C
ATOM   2982  H6R POPCP   3      -3.190  17.986   9.190  1.00  0.00      POPC H
ATOM   2983  H6S POPCP   3      -1.566  18.232   9.651  1.00  0.00      POPC H
ATOM   2984  C27 POPCP   3      -1.510  17.111   7.921  1.00  0.00      POPC C
ATOM   2985  H7R POPCP   3      -1.233  16.295   8.622  1.00  0.00      POPC H
ATOM   2986  H7S POPCP   3      -0.586  17.474   7.424  1.00  0.00      POPC H
ATOM   2987  C28 POPCP   3      -2.319  16.566   6.711  1.00  0.00      POPC C
ATOM   2988  H8R POPCP   3      -1.642  15.871   6.170  1.00  0.00      POPC H
ATOM   2989  H8S POPCP   3      -2.565  17.383   5.998  1.00  0.00      POPC H
ATOM   2990  C29 POPCP   3      -3.568  15.847   7.256  1.00  0.00      POPC C
ATOM   2991  H91 POPCP   3      -3.905  16.328   8.187  1.00  0.00      POPC H
ATOM   2992 C210 POPCP   3      -4.207  14.807   6.684  1.00  0.00      POPC C
ATOM   2993 H101 POPCP   3      -5.128  14.404   7.130  1.00  0.00      POPC H
ATOM   2994 C211 POPCP   3      -3.843  14.042   5.458  1.00  0.00      POPC C
ATOM   2995 H11R POPCP   3      -3.739  12.967   5.721  1.00  0.00      POPC H
ATOM   2996 H11S POPCP   3      -2.904  14.359   4.956  1.00  0.00      POPC H
ATOM   2997 C212 POPCP   3      -5.057  14.159   4.523  1.00  0.00      POPC C
ATOM   2998 H12R POPCP   3      -5.189  15.245   4.330  1.00  0.00      POPC H
ATOM   2999 H12S POPCP   3      -5.948  13.809   5.086  1.00  0.00      POPC H
ATOM   3000 C213 POPCP   3      -4.993  13.337   3.221  1.00  0.00      POPC C
ATOM   3001 H13R POPCP   3      -4.546  12.333   3.383  1.00  0.00      POPC H
ATOM   3002 H13S POPCP   3      -4.271  13.841   2.543  1.00  0.00      POPC H
ATOM   3003 C214 POPCP   3      -6.417  13.241   2.667  1.00  0.00      POPC C
ATOM   3004 H14R POPCP   3      -6.913  14.235   2.661  1.00  0.00      POPC H
ATOM   3005 H14S POPCP   3      -6.998  12.516   3.275  1.00  0.00      POPC H
ATOM   3006 C215 POPCP   3      -6.442  12.819   1.235  1.00  0.00      POPC C
ATOM   3007 H15R POPCP   3      -5.993  11.816   1.068  1.00  0.00      POPC H
ATOM   3008 H15S POPCP   3      -5.924  13.611   0.653  1.00  0.00      POPC H
ATOM   3009 C216 POPCP   3      -7.868  12.823   0.689  1.00  0.00      POPC C
ATOM   3010 H16R POPCP   3      -8.217  13.865   0.856  1.00  0.00      POPC H
ATOM   3011 H16S POPCP   3      -8.423  12.125   1.352  1.00  0.00      POPC H
ATOM   3012 C217 POPCP   3      -7.978  12.400  -0.733  1.00  0.00      POPC C
ATOM   3013 H17R POPCP   3      -7.601  11.369  -0.905  1.00  0.00      POPC H
ATOM   3014 H17S POPCP   3      -7.382  13.100  -1.357  1.00  0.00      POPC H
ATOM   3015 C218 POPCP   3      -9.385  12.497  -1.182  1.00  0.00      POPC C
ATOM   3016 H18R POPCP   3      -9.994  11.667  -0.766  1.00  0.00      POPC H
ATOM   3017 H18S POPCP   3      -9.361  12.479  -2.293  1.00  0.00      POPC H
ATOM   3018 H18T POPCP   3      -9.818  13.487  -0.921  1.00  0.00      POPC H
ATOM   3019  C33 POPCP   3       0.279  29.592   6.713  1.00  0.00      POPC C
ATOM   3020  H3X POPCP   3      -0.757  29.540   7.111  1.00  0.00      POPC H
ATOM   3021  H3Y POPCP   3       0.309  29.002   5.772  1.00  0.00      POPC H
ATOM   3022  C34 POPCP   3       0.485  31.062   6.291  1.00  0.00      POPC C
ATOM   3023  H4X POPCP   3       0.558  31.672   7.217  1.00  0.00      POPC H
ATOM   3024  H4Y POPCP   3      -0.348  31.527   5.721  1.00  0.00      POPC H
ATOM   3025  C35 POPCP   3       1.827  31.319   5.614  1.00  0.00      POPC C
ATOM   3026  H5X POPCP   3       1.959  30.719   4.689  1.00  0.00      POPC H
ATOM   3027  H5Y POPCP   3       2.624  31.061   6.344  1.00  0.00      POPC H
ATOM   3028  C36 POPCP   3       2.014  32.764   5.087  1.00  0.00      POPC C
ATOM   3029  H6X POPCP   3       1.654  33.411   5.915  1.00  0.00      POPC H
ATOM   3030  H6Y POPCP   3       1.309  32.873   4.235  1.00  0.00      POPC H
ATOM   3031  C37 POPCP   3       3.496  33.104   4.742  1.00  0.00      POPC C
ATOM   3032  H7X POPCP   3       4.190  32.367   5.201  1.00  0.00      POPC H
ATOM   3033  H7Y POPCP   3       3.588  34.189   4.960  1.00  0.00      POPC H
ATOM   3034  C38 POPCP   3       3.871  32.920   3.279  1.00  0.00      POPC C
ATOM   3035  H8X POPCP   3       4.776  33.529   3.066  1.00  0.00      POPC H
ATOM   3036  H8Y POPCP   3       2.999  33.216   2.657  1.00  0.00      POPC H
ATOM   3037  C39 POPCP   3       4.231  31.399   2.986  1.00  0.00      POPC C
ATOM   3038  H9X POPCP   3       3.380  30.722   3.212  1.00  0.00      POPC H
ATOM   3039  H9Y POPCP   3       5.065  31.195   3.691  1.00  0.00      POPC H
ATOM   3040 C310 POPCP   3       4.756  31.262   1.567  1.00  0.00      POPC C
ATOM   3041 H10X POPCP   3       5.792  31.661   1.617  1.00  0.00      POPC H
ATOM   3042 H10Y POPCP   3       4.179  31.949   0.912  1.00  0.00      POPC H
ATOM   3043 C311 POPCP   3       4.745  29.847   1.078  1.00  0.00      POPC C
ATOM   3044 H11X POPCP   3       3.802  29.300   1.291  1.00  0.00      POPC H
ATOM   3045 H11Y POPCP   3       5.551  29.294   1.606  1.00  0.00      POPC H
ATOM   3046 C312 POPCP   3       5.117  29.706  -0.406  1.00  0.00      POPC C
ATOM   3047 H12X POPCP   3       6.209  29.902  -0.475  1.00  0.00      POPC H
ATOM   3048 H12Y POPCP   3       4.489  30.481  -0.894  1.00  0.00      POPC H
ATOM   3049 C313 POPCP   3       4.877  28.320  -0.921  1.00  0.00      POPC C
ATOM   3050 H13X POPCP   3       3.904  27.893  -0.595  1.00  0.00      POPC H
ATOM   3051 H13Y POPCP   3       5.591  27.576  -0.505  1.00  0.00      POPC H
ATOM   3052 C314 POPCP   3       4.953  28.172  -2.544  1.00  0.00      POPC C
ATOM   3053 H14X POPCP   3       5.952  28.546  -2.854  1.00  0.00      POPC H
ATOM   3054 H14Y POPCP   3       4.243  28.893  -3.002  1.00  0.00      POPC H
ATOM   3055 C315 POPCP   3       4.684  26.788  -3.139  1.00  0.00      POPC C
ATOM   3056 H15X POPCP   3       5.600  26.163  -3.085  1.00  0.00      POPC H
ATOM   3057 H15Y POPCP   3       4.433  26.898  -4.216  1.00  0.00      POPC H
ATOM   3058 C316 POPCP   3       3.597  25.975  -2.419  1.00  0.00      POPC C
ATOM   3059 H16X POPCP   3       3.840  25.625  -1.393  1.00  0.00      POPC H
ATOM   3060 H16Y POPCP   3       3.348  25.154  -3.125  1.00  0.00      POPC H
ATOM   3061 H16Z POPCP   3       2.599  26.460  -2.351  1.00  0.00      POPC H
ATOM   3062  N   POPCP   4      14.814   3.354  15.006  1.00  0.00      POPC N
ATOM   3063  C12 POPCP   4      14.871   4.322  13.764  1.00  0.00      POPC C
ATOM   3064 H12A POPCP   4      15.204   5.302  14.075  1.00  0.00      POPC H
ATOM   3065 H12B POPCP   4      13.869   4.417  13.373  1.00  0.00      POPC H
ATOM   3066  C13 POPCP   4      14.397   2.008  14.564  1.00  0.00      POPC C
ATOM   3067 H13A POPCP   4      14.493   1.250  15.327  1.00  0.00      POPC H
ATOM   3068 H13B POPCP   4      13.423   2.030  14.098  1.00  0.00      POPC H
ATOM   3069 H13C POPCP   4      15.067   1.689  13.779  1.00  0.00      POPC H
ATOM   3070  C14 POPCP   4      16.229   3.129  15.568  1.00  0.00      POPC C
ATOM   3071 H14A POPCP   4      16.902   2.745  14.815  1.00  0.00      POPC H
ATOM   3072 H14B POPCP   4      16.669   4.092  15.779  1.00  0.00      POPC H
ATOM   3073 H14C POPCP   4      16.193   2.489  16.437  1.00  0.00      POPC H
ATOM   3074  C15 POPCP   4      13.951   3.736  16.132  1.00  0.00      POPC C
ATOM   3075 H15A POPCP   4      14.167   4.707  16.554  1.00  0.00      POPC H
ATOM   3076 H15B POPCP   4      14.054   3.041  16.952  1.00  0.00      POPC H
ATOM   3077 H15C POPCP   4      12.912   3.853  15.860  1.00  0.00      POPC H
ATOM   3078  C11 POPCP   4      15.722   3.949  12.463  1.00  0.00      POPC C
ATOM   3079 H11A POPCP   4      16.793   3.845  12.739  1.00  0.00      POPC H
ATOM   3080 H11B POPCP   4      15.780   4.828  11.786  1.00  0.00      POPC H
ATOM   3081  P   POPCP   4      13.995   2.901  10.787  1.00  0.00      POPC P
ATOM   3082  O13 POPCP   4      12.795   3.549  11.354  1.00  0.00      POPC O
ATOM   3083  O14 POPCP   4      13.921   1.570  10.199  1.00  0.00      POPC O
ATOM   3084  O12 POPCP   4      15.175   2.824  11.861  1.00  0.00      POPC O
ATOM   3085  O11 POPCP   4      14.506   3.932   9.742  1.00  0.00      POPC O
ATOM   3086  C1  POPCP   4      15.873   4.010   9.238  1.00  0.00      POPC C
ATOM   3087  HA  POPCP   4      16.688   3.835   9.972  1.00  0.00      POPC H
ATOM   3088  HB  POPCP   4      15.878   5.085   8.957  1.00  0.00      POPC H
ATOM   3089  C2  POPCP   4      16.115   3.169   8.012  1.00  0.00      POPC C
ATOM   3090  HS  POPCP   4      15.601   2.202   8.199  1.00  0.00      POPC H
ATOM   3091  O21 POPCP   4      17.545   3.115   7.769  1.00  0.00      POPC O
ATOM   3092  C21 POPCP   4      17.882   2.092   6.957  1.00  0.00      POPC C
ATOM   3093  O22 POPCP   4      17.079   1.381   6.374  1.00  0.00      POPC O
ATOM   3094  C22 POPCP   4      19.352   2.106   6.770  1.00  0.00      POPC C
ATOM   3095  H2R POPCP   4      19.730   1.538   7.647  1.00  0.00      POPC H
ATOM   3096  H2S POPCP   4      19.728   3.150   6.821  1.00  0.00      POPC H
ATOM   3097  C3  POPCP   4      15.278   3.953   6.890  1.00  0.00      POPC C
ATOM   3098  HX  POPCP   4      15.544   5.029   6.957  1.00  0.00      POPC H
ATOM   3099  HY  POPCP   4      14.225   3.915   7.242  1.00  0.00      POPC H
ATOM   3100  O31 POPCP   4      15.466   3.458   5.503  1.00  0.00      POPC O
ATOM   3101  C31 POPCP   4      14.481   2.622   5.137  1.00  0.00      POPC C
ATOM   3102  O32 POPCP   4      13.509   2.240   5.788  1.00  0.00      POPC O
ATOM   3103  C32 POPCP   4      14.543   2.426   3.589  1.00  0.00      POPC C
ATOM   3104  H2X POPCP   4      15.556   2.788   3.309  1.00  0.00      POPC H
ATOM   3105  H2Y POPCP   4      13.774   3.158   3.263  1.00  0.00      POPC H
ATOM   3106  C23 POPCP   4      19.732   1.300   5.469  1.00  0.00      POPC C
ATOM   3107  H3R POPCP   4      19.042   0.458   5.244  1.00  0.00      POPC H
ATOM   3108  H3S POPCP   4      20.715   0.829   5.684  1.00  0.00      POPC H
ATOM   3109  C24 POPCP   4      19.932   2.164   4.183  1.00  0.00      POPC C
ATOM   3110  H4R POPCP   4      20.168   1.534   3.299  1.00  0.00      POPC H
ATOM   3111  H4S POPCP   4      20.795   2.814   4.444  1.00  0.00      POPC H
ATOM   3112  C25 POPCP   4      18.761   3.138   3.879  1.00  0.00      POPC C
ATOM   3113  H5R POPCP   4      18.837   3.966   4.616  1.00  0.00      POPC H
ATOM   3114  H5S POPCP   4      17.855   2.521   4.058  1.00  0.00      POPC H
ATOM   3115  C26 POPCP   4      18.759   3.846   2.551  1.00  0.00      POPC C
ATOM   3116  H6R POPCP   4      17.939   4.593   2.627  1.00  0.00      POPC H
ATOM   3117  H6S POPCP   4      18.528   3.251   1.641  1.00  0.00      POPC H
ATOM   3118  C27 POPCP   4      20.077   4.624   2.364  1.00  0.00      POPC C
ATOM   3119  H7R POPCP   4      20.909   3.927   2.125  1.00  0.00      POPC H
ATOM   3120  H7S POPCP   4      20.358   5.015   3.365  1.00  0.00      POPC H
ATOM   3121  C28 POPCP   4      20.005   5.710   1.322  1.00  0.00      POPC C
ATOM   3122  H8R POPCP   4      20.995   6.196   1.189  1.00  0.00      POPC H
ATOM   3123  H8S POPCP   4      19.335   6.551   1.606  1.00  0.00      POPC H
ATOM   3124  C29 POPCP   4      19.441   5.218  -0.020  1.00  0.00      POPC C
ATOM   3125  H91 POPCP   4      19.769   4.192  -0.241  1.00  0.00      POPC H
ATOM   3126 C210 POPCP   4      18.680   5.856  -0.940  1.00  0.00      POPC C
ATOM   3127 H101 POPCP   4      18.384   5.226  -1.791  1.00  0.00      POPC H
ATOM   3128 C211 POPCP   4      18.152   7.236  -0.883  1.00  0.00      POPC C
ATOM   3129 H11R POPCP   4      18.186   7.493   0.198  1.00  0.00      POPC H
ATOM   3130 H11S POPCP   4      17.050   7.152  -0.991  1.00  0.00      POPC H
ATOM   3131 C212 POPCP   4      18.651   8.369  -1.711  1.00  0.00      POPC C
ATOM   3132 H12R POPCP   4      18.586   8.202  -2.807  1.00  0.00      POPC H
ATOM   3133 H12S POPCP   4      19.741   8.435  -1.506  1.00  0.00      POPC H
ATOM   3134 C213 POPCP   4      18.007   9.712  -1.314  1.00  0.00      POPC C
ATOM   3135 H13R POPCP   4      18.008   9.771  -0.205  1.00  0.00      POPC H
ATOM   3136 H13S POPCP   4      16.916   9.718  -1.524  1.00  0.00      POPC H
ATOM   3137 C214 POPCP   4      18.778  10.821  -2.059  1.00  0.00      POPC C
ATOM   3138 H14R POPCP   4      19.084  10.510  -3.081  1.00  0.00      POPC H
ATOM   3139 H14S POPCP   4      19.685  10.973  -1.436  1.00  0.00      POPC H
ATOM   3140 C215 POPCP   4      18.053  12.216  -1.986  1.00  0.00      POPC C
ATOM   3141 H15R POPCP   4      18.183  12.739  -1.015  1.00  0.00      POPC H
ATOM   3142 H15S POPCP   4      16.950  12.088  -2.024  1.00  0.00      POPC H
ATOM   3143 C216 POPCP   4      18.472  13.203  -3.171  1.00  0.00      POPC C
ATOM   3144 H16R POPCP   4      18.268  12.550  -4.046  1.00  0.00      POPC H
ATOM   3145 H16S POPCP   4      19.562  13.413  -3.126  1.00  0.00      POPC H
ATOM   3146 C217 POPCP   4      17.735  14.501  -3.442  1.00  0.00      POPC C
ATOM   3147 H17R POPCP   4      17.924  15.150  -2.560  1.00  0.00      POPC H
ATOM   3148 H17S POPCP   4      16.669  14.244  -3.617  1.00  0.00      POPC H
ATOM   3149 C218 POPCP   4      18.395  15.075  -4.680  1.00  0.00      POPC C
ATOM   3150 H18R POPCP   4      19.458  15.298  -4.445  1.00  0.00      POPC H
ATOM   3151 H18S POPCP   4      17.828  15.984  -4.973  1.00  0.00      POPC H
ATOM   3152 H18T POPCP   4      18.267  14.383  -5.540  1.00  0.00      POPC H
ATOM   3153  C33 POPCP   4      14.279   1.036   2.995  1.00  0.00      POPC C
ATOM   3154  H3X POPCP   4      14.392   1.090   1.891  1.00  0.00      POPC H
ATOM   3155  H3Y POPCP   4      13.276   0.663   3.294  1.00  0.00      POPC H
ATOM   3156  C34 POPCP   4      15.479   0.091   3.386  1.00  0.00      POPC C
ATOM   3157  H4X POPCP   4      15.484  -0.029   4.491  1.00  0.00      POPC H
ATOM   3158  H4Y POPCP   4      16.485   0.547   3.266  1.00  0.00      POPC H
ATOM   3159  C35 POPCP   4      15.451  -1.275   2.705  1.00  0.00      POPC C
ATOM   3160  H5X POPCP   4      15.164  -1.186   1.635  1.00  0.00      POPC H
ATOM   3161  H5Y POPCP   4      14.582  -1.749   3.209  1.00  0.00      POPC H
ATOM   3162  C36 POPCP   4      16.600  -2.196   2.989  1.00  0.00      POPC C
ATOM   3163  H6X POPCP   4      16.898  -2.080   4.053  1.00  0.00      POPC H
ATOM   3164  H6Y POPCP   4      17.396  -1.831   2.304  1.00  0.00      POPC H
ATOM   3165  C37 POPCP   4      16.260  -3.661   2.794  1.00  0.00      POPC C
ATOM   3166  H7X POPCP   4      15.366  -4.011   3.352  1.00  0.00      POPC H
ATOM   3167  H7Y POPCP   4      17.105  -4.284   3.156  1.00  0.00      POPC H
ATOM   3168  C38 POPCP   4      16.106  -4.222   1.343  1.00  0.00      POPC C
ATOM   3169  H8X POPCP   4      15.185  -3.800   0.887  1.00  0.00      POPC H
ATOM   3170  H8Y POPCP   4      15.879  -5.308   1.279  1.00  0.00      POPC H
ATOM   3171  C39 POPCP   4      17.296  -3.920   0.492  1.00  0.00      POPC C
ATOM   3172  H9X POPCP   4      17.584  -2.849   0.437  1.00  0.00      POPC H
ATOM   3173  H9Y POPCP   4      17.001  -4.140  -0.556  1.00  0.00      POPC H
ATOM   3174 C310 POPCP   4      18.508  -4.858   0.608  1.00  0.00      POPC C
ATOM   3175 H10X POPCP   4      18.303  -5.949   0.647  1.00  0.00      POPC H
ATOM   3176 H10Y POPCP   4      19.070  -4.637   1.541  1.00  0.00      POPC H
ATOM   3177 C311 POPCP   4      19.605  -4.557  -0.425  1.00  0.00      POPC C
ATOM   3178 H11X POPCP   4      19.726  -3.472  -0.635  1.00  0.00      POPC H
ATOM   3179 H11Y POPCP   4      19.196  -4.982  -1.366  1.00  0.00      POPC H
ATOM   3180 C312 POPCP   4      20.936  -5.245  -0.136  1.00  0.00      POPC C
ATOM   3181 H12X POPCP   4      20.699  -6.234   0.311  1.00  0.00      POPC H
ATOM   3182 H12Y POPCP   4      21.375  -4.659   0.700  1.00  0.00      POPC H
ATOM   3183 C313 POPCP   4      21.889  -5.235  -1.314  1.00  0.00      POPC C
ATOM   3184 H13X POPCP   4      21.182  -5.233  -2.172  1.00  0.00      POPC H
ATOM   3185 H13Y POPCP   4      22.565  -6.111  -1.410  1.00  0.00      POPC H
ATOM   3186 C314 POPCP   4      22.784  -4.005  -1.288  1.00  0.00      POPC C
ATOM   3187 H14X POPCP   4      22.362  -3.234  -0.608  1.00  0.00      POPC H
ATOM   3188 H14Y POPCP   4      22.994  -3.606  -2.303  1.00  0.00      POPC H
ATOM   3189 C315 POPCP   4      24.258  -4.284  -0.866  1.00  0.00      POPC C
ATOM   3190 H15X POPCP   4      24.687  -5.086  -1.505  1.00  0.00      POPC H
ATOM   3191 H15Y POPCP   4      24.172  -4.673   0.171  1.00  0.00      POPC H
ATOM   3192 C316 POPCP   4      25.090  -3.015  -0.851  1.00  0.00      POPC C
ATOM   3193 H16X POPCP   4      25.435  -2.593  -1.819  1.00  0.00      POPC H
ATOM   3194 H16Y POPCP   4      26.024  -3.373  -0.367  1.00  0.00      POPC H
ATOM   3195 H16Z POPCP   4      24.714  -2.130  -0.294  1.00  0.00      POPC H
ATOM   3196  N   POPCP   5      -9.793  17.294  13.265  1.00  0.00      POPC N
ATOM   3197  C12 POPCP   5     -11.244  17.395  12.745  1.00  0.00      POPC C
ATOM   3198 H12A POPCP   5     -11.906  17.030  13.517  1.00  0.00      POPC H
ATOM   3199 H12B POPCP   5     -11.197  16.682  11.936  1.00  0.00      POPC H
ATOM   3200  C13 POPCP   5      -9.605  15.827  13.625  1.00  0.00      POPC C
ATOM   3201 H13A POPCP   5      -9.845  15.218  12.766  1.00  0.00      POPC H
ATOM   3202 H13B POPCP   5      -8.593  15.607  13.929  1.00  0.00      POPC H
ATOM   3203 H13C POPCP   5     -10.272  15.598  14.443  1.00  0.00      POPC H
ATOM   3204  C14 POPCP   5      -8.805  17.529  12.208  1.00  0.00      POPC C
ATOM   3205 H14A POPCP   5      -9.034  16.854  11.398  1.00  0.00      POPC H
ATOM   3206 H14B POPCP   5      -8.780  18.545  11.843  1.00  0.00      POPC H
ATOM   3207 H14C POPCP   5      -7.831  17.163  12.498  1.00  0.00      POPC H
ATOM   3208  C15 POPCP   5      -9.499  18.235  14.432  1.00  0.00      POPC C
ATOM   3209 H15A POPCP   5     -10.099  18.158  15.327  1.00  0.00      POPC H
ATOM   3210 H15B POPCP   5      -9.592  19.230  14.025  1.00  0.00      POPC H
ATOM   3211 H15C POPCP   5      -8.458  18.159  14.711  1.00  0.00      POPC H
ATOM   3212  C11 POPCP   5     -11.718  18.765  12.199  1.00  0.00      POPC C
ATOM   3213 H11A POPCP   5     -12.637  18.519  11.625  1.00  0.00      POPC H
ATOM   3214 H11B POPCP   5     -11.059  19.166  11.400  1.00  0.00      POPC H
ATOM   3215  P   POPCP   5     -11.341  21.173  13.010  1.00  0.00      POPC P
ATOM   3216  O13 POPCP   5      -9.878  21.022  12.960  1.00  0.00      POPC O
ATOM   3217  O14 POPCP   5     -11.892  22.064  14.028  1.00  0.00      POPC O
ATOM   3218  O12 POPCP   5     -11.971  19.712  13.269  1.00  0.00      POPC O
ATOM   3219  O11 POPCP   5     -11.866  21.655  11.665  1.00  0.00      POPC O
ATOM   3220  C1  POPCP   5     -11.939  23.090  11.405  1.00  0.00      POPC C
ATOM   3221  HA  POPCP   5     -11.867  23.756  12.292  1.00  0.00      POPC H
ATOM   3222  HB  POPCP   5     -12.967  23.203  10.999  1.00  0.00      POPC H
ATOM   3223  C2  POPCP   5     -10.742  23.456  10.469  1.00  0.00      POPC C
ATOM   3224  HS  POPCP   5      -9.850  23.506  11.129  1.00  0.00      POPC H
ATOM   3225  O21 POPCP   5     -11.000  24.752   9.877  1.00  0.00      POPC O
ATOM   3226  C21 POPCP   5     -10.873  25.778  10.706  1.00  0.00      POPC C
ATOM   3227  O22 POPCP   5     -10.598  25.742  11.892  1.00  0.00      POPC O
ATOM   3228  C22 POPCP   5     -11.224  27.056   9.859  1.00  0.00      POPC C
ATOM   3229  H2R POPCP   5     -11.377  27.809  10.662  1.00  0.00      POPC H
ATOM   3230  H2S POPCP   5     -12.237  26.894   9.432  1.00  0.00      POPC H
ATOM   3231  C3  POPCP   5     -10.502  22.350   9.388  1.00  0.00      POPC C
ATOM   3232  HX  POPCP   5     -11.471  22.185   8.871  1.00  0.00      POPC H
ATOM   3233  HY  POPCP   5     -10.153  21.539  10.062  1.00  0.00      POPC H
ATOM   3234  O31 POPCP   5      -9.497  22.695   8.388  1.00  0.00      POPC O
ATOM   3235  C31 POPCP   5      -8.144  22.578   8.755  1.00  0.00      POPC C
ATOM   3236  O32 POPCP   5      -7.792  22.123   9.815  1.00  0.00      POPC O
ATOM   3237  C32 POPCP   5      -7.297  23.152   7.611  1.00  0.00      POPC C
ATOM   3238  H2X POPCP   5      -7.426  24.252   7.528  1.00  0.00      POPC H
ATOM   3239  H2Y POPCP   5      -7.758  22.708   6.703  1.00  0.00      POPC H
ATOM   3240  C23 POPCP   5     -10.268  27.344   8.704  1.00  0.00      POPC C
ATOM   3241  H3R POPCP   5      -9.260  27.219   9.155  1.00  0.00      POPC H
ATOM   3242  H3S POPCP   5     -10.299  28.413   8.404  1.00  0.00      POPC H
ATOM   3243  C24 POPCP   5     -10.295  26.445   7.487  1.00  0.00      POPC C
ATOM   3244  H4R POPCP   5     -11.316  26.139   7.175  1.00  0.00      POPC H
ATOM   3245  H4S POPCP   5      -9.790  25.506   7.799  1.00  0.00      POPC H
ATOM   3246  C25 POPCP   5      -9.561  27.027   6.251  1.00  0.00      POPC C
ATOM   3247  H5R POPCP   5      -8.586  27.411   6.620  1.00  0.00      POPC H
ATOM   3248  H5S POPCP   5     -10.164  27.866   5.842  1.00  0.00      POPC H
ATOM   3249  C26 POPCP   5      -9.304  26.044   5.149  1.00  0.00      POPC C
ATOM   3250  H6R POPCP   5     -10.261  25.848   4.619  1.00  0.00      POPC H
ATOM   3251  H6S POPCP   5      -8.942  25.076   5.555  1.00  0.00      POPC H
ATOM   3252  C27 POPCP   5      -8.366  26.515   3.977  1.00  0.00      POPC C
ATOM   3253  H7R POPCP   5      -7.365  26.717   4.415  1.00  0.00      POPC H
ATOM   3254  H7S POPCP   5      -8.732  27.527   3.700  1.00  0.00      POPC H
ATOM   3255  C28 POPCP   5      -8.205  25.614   2.751  1.00  0.00      POPC C
ATOM   3256  H8R POPCP   5      -9.181  25.391   2.271  1.00  0.00      POPC H
ATOM   3257  H8S POPCP   5      -7.839  24.639   3.140  1.00  0.00      POPC H
ATOM   3258  C29 POPCP   5      -7.351  26.270   1.624  1.00  0.00      POPC C
ATOM   3259  H91 POPCP   5      -7.941  26.665   0.784  1.00  0.00      POPC H
ATOM   3260 C210 POPCP   5      -6.016  26.153   1.551  1.00  0.00      POPC C
ATOM   3261 H101 POPCP   5      -5.381  26.434   0.697  1.00  0.00      POPC H
ATOM   3262 C211 POPCP   5      -5.138  25.575   2.512  1.00  0.00      POPC C
ATOM   3263 H11R POPCP   5      -5.524  24.673   3.035  1.00  0.00      POPC H
ATOM   3264 H11S POPCP   5      -5.092  26.263   3.383  1.00  0.00      POPC H
ATOM   3265 C212 POPCP   5      -3.699  25.204   2.091  1.00  0.00      POPC C
ATOM   3266 H12R POPCP   5      -3.312  24.704   3.004  1.00  0.00      POPC H
ATOM   3267 H12S POPCP   5      -3.045  26.091   1.951  1.00  0.00      POPC H
ATOM   3268 C213 POPCP   5      -3.697  24.249   0.902  1.00  0.00      POPC C
ATOM   3269 H13R POPCP   5      -2.659  23.985   0.607  1.00  0.00      POPC H
ATOM   3270 H13S POPCP   5      -4.164  24.723   0.012  1.00  0.00      POPC H
ATOM   3271 C214 POPCP   5      -4.484  22.954   1.166  1.00  0.00      POPC C
ATOM   3272 H14R POPCP   5      -5.565  23.181   1.051  1.00  0.00      POPC H
ATOM   3273 H14S POPCP   5      -4.396  22.679   2.239  1.00  0.00      POPC H
ATOM   3274 C215 POPCP   5      -4.124  21.830   0.203  1.00  0.00      POPC C
ATOM   3275 H15R POPCP   5      -3.115  21.470   0.497  1.00  0.00      POPC H
ATOM   3276 H15S POPCP   5      -4.023  22.309  -0.794  1.00  0.00      POPC H
ATOM   3277 C216 POPCP   5      -5.048  20.628   0.291  1.00  0.00      POPC C
ATOM   3278 H16R POPCP   5      -5.348  20.556   1.359  1.00  0.00      POPC H
ATOM   3279 H16S POPCP   5      -4.564  19.629   0.242  1.00  0.00      POPC H
ATOM   3280 C217 POPCP   5      -6.317  20.762  -0.487  1.00  0.00      POPC C
ATOM   3281 H17R POPCP   5      -6.608  21.829  -0.584  1.00  0.00      POPC H
ATOM   3282 H17S POPCP   5      -7.151  20.213   0.001  1.00  0.00      POPC H
ATOM   3283 C218 POPCP   5      -6.186  20.386  -1.979  1.00  0.00      POPC C
ATOM   3284 H18R POPCP   5      -7.107  20.785  -2.457  1.00  0.00      POPC H
ATOM   3285 H18S POPCP   5      -6.149  19.284  -2.116  1.00  0.00      POPC H
ATOM   3286 H18T POPCP   5      -5.251  20.826  -2.386  1.00  0.00      POPC H
ATOM   3287  C33 POPCP   5      -5.899  22.669   7.543  1.00  0.00      POPC C
ATOM   3288  H3X POPCP   5      -5.894  21.558   7.568  1.00  0.00      POPC H
ATOM   3289  H3Y POPCP   5      -5.162  22.942   8.328  1.00  0.00      POPC H
ATOM   3290  C34 POPCP   5      -5.190  23.244   6.276  1.00  0.00      POPC C
ATOM   3291  H4X POPCP   5      -5.084  24.349   6.323  1.00  0.00      POPC H
ATOM   3292  H4Y POPCP   5      -5.655  22.919   5.321  1.00  0.00      POPC H
ATOM   3293  C35 POPCP   5      -3.765  22.600   6.116  1.00  0.00      POPC C
ATOM   3294  H5X POPCP   5      -3.933  21.525   5.890  1.00  0.00      POPC H
ATOM   3295  H5Y POPCP   5      -3.259  22.774   7.090  1.00  0.00      POPC H
ATOM   3296  C36 POPCP   5      -2.808  23.162   5.070  1.00  0.00      POPC C
ATOM   3297  H6X POPCP   5      -2.787  24.268   5.169  1.00  0.00      POPC H
ATOM   3298  H6Y POPCP   5      -3.122  22.977   4.021  1.00  0.00      POPC H
ATOM   3299  C37 POPCP   5      -1.393  22.538   5.144  1.00  0.00      POPC C
ATOM   3300  H7X POPCP   5      -1.424  21.462   4.868  1.00  0.00      POPC H
ATOM   3301  H7Y POPCP   5      -0.947  22.683   6.152  1.00  0.00      POPC H
ATOM   3302  C38 POPCP   5      -0.316  23.270   4.389  1.00  0.00      POPC C
ATOM   3303  H8X POPCP   5      -0.247  24.356   4.614  1.00  0.00      POPC H
ATOM   3304  H8Y POPCP   5      -0.556  23.286   3.304  1.00  0.00      POPC H
ATOM   3305  C39 POPCP   5       1.128  22.769   4.791  1.00  0.00      POPC C
ATOM   3306  H9X POPCP   5       1.317  22.904   5.878  1.00  0.00      POPC H
ATOM   3307  H9Y POPCP   5       1.940  23.308   4.258  1.00  0.00      POPC H
ATOM   3308 C310 POPCP   5       1.368  21.287   4.424  1.00  0.00      POPC C
ATOM   3309 H10X POPCP   5       0.670  21.115   3.577  1.00  0.00      POPC H
ATOM   3310 H10Y POPCP   5       0.933  20.651   5.225  1.00  0.00      POPC H
ATOM   3311 C311 POPCP   5       2.847  21.013   3.983  1.00  0.00      POPC C
ATOM   3312 H11X POPCP   5       3.534  21.301   4.808  1.00  0.00      POPC H
ATOM   3313 H11Y POPCP   5       2.962  21.657   3.085  1.00  0.00      POPC H
ATOM   3314 C312 POPCP   5       3.021  19.568   3.636  1.00  0.00      POPC C
ATOM   3315 H12X POPCP   5       2.545  19.253   2.683  1.00  0.00      POPC H
ATOM   3316 H12Y POPCP   5       2.645  19.021   4.527  1.00  0.00      POPC H
ATOM   3317 C313 POPCP   5       4.521  19.188   3.544  1.00  0.00      POPC C
ATOM   3318 H13X POPCP   5       4.617  18.087   3.425  1.00  0.00      POPC H
ATOM   3319 H13Y POPCP   5       5.044  19.431   4.494  1.00  0.00      POPC H
ATOM   3320 C314 POPCP   5       5.267  19.771   2.331  1.00  0.00      POPC C
ATOM   3321 H14X POPCP   5       5.240  20.881   2.328  1.00  0.00      POPC H
ATOM   3322 H14Y POPCP   5       4.699  19.499   1.416  1.00  0.00      POPC H
ATOM   3323 C315 POPCP   5       6.529  19.050   2.029  1.00  0.00      POPC C
ATOM   3324 H15X POPCP   5       6.305  18.020   1.679  1.00  0.00      POPC H
ATOM   3325 H15Y POPCP   5       7.292  18.860   2.815  1.00  0.00      POPC H
ATOM   3326 C316 POPCP   5       7.411  19.690   0.881  1.00  0.00      POPC C
ATOM   3327 H16X POPCP   5       8.193  18.992   0.512  1.00  0.00      POPC H
ATOM   3328 H16Y POPCP   5       7.862  20.665   1.166  1.00  0.00      POPC H
ATOM   3329 H16Z POPCP   5       6.716  19.883   0.036  1.00  0.00      POPC H
ATOM   3330  N   POPCP   6      12.388 -15.082  17.274  1.00  0.00      POPC N
ATOM   3331  C12 POPCP   6      12.611 -13.615  17.013  1.00  0.00      POPC C
ATOM   3332 H12A POPCP   6      13.339 -13.377  16.252  1.00  0.00      POPC H
ATOM   3333 H12B POPCP   6      13.134 -13.166  17.844  1.00  0.00      POPC H
ATOM   3334  C13 POPCP   6      11.949 -15.903  16.029  1.00  0.00      POPC C
ATOM   3335 H13A POPCP   6      11.114 -15.464  15.504  1.00  0.00      POPC H
ATOM   3336 H13B POPCP   6      12.697 -15.851  15.251  1.00  0.00      POPC H
ATOM   3337 H13C POPCP   6      11.768 -16.959  16.168  1.00  0.00      POPC H
ATOM   3338  C14 POPCP   6      13.647 -15.757  17.614  1.00  0.00      POPC C
ATOM   3339 H14A POPCP   6      13.608 -16.837  17.604  1.00  0.00      POPC H
ATOM   3340 H14B POPCP   6      14.272 -15.448  16.789  1.00  0.00      POPC H
ATOM   3341 H14C POPCP   6      13.894 -15.346  18.582  1.00  0.00      POPC H
ATOM   3342  C15 POPCP   6      11.516 -15.298  18.444  1.00  0.00      POPC C
ATOM   3343 H15A POPCP   6      10.554 -14.828  18.301  1.00  0.00      POPC H
ATOM   3344 H15B POPCP   6      12.002 -14.896  19.321  1.00  0.00      POPC H
ATOM   3345 H15C POPCP   6      11.244 -16.318  18.672  1.00  0.00      POPC H
ATOM   3346  C11 POPCP   6      11.396 -12.726  16.736  1.00  0.00      POPC C
ATOM   3347 H11A POPCP   6      10.773 -13.222  15.961  1.00  0.00      POPC H
ATOM   3348 H11B POPCP   6      11.621 -11.730  16.299  1.00  0.00      POPC H
ATOM   3349  P   POPCP   6      11.058 -11.394  18.878  1.00  0.00      POPC P
ATOM   3350  O13 POPCP   6      12.546 -11.537  18.941  1.00  0.00      POPC O
ATOM   3351  O14 POPCP   6      10.342 -11.613  20.163  1.00  0.00      POPC O
ATOM   3352  O12 POPCP   6      10.609 -12.553  17.943  1.00  0.00      POPC O
ATOM   3353  O11 POPCP   6      10.630 -10.057  18.171  1.00  0.00      POPC O
ATOM   3354  C1  POPCP   6       9.281  -9.498  18.226  1.00  0.00      POPC C
ATOM   3355  HA  POPCP   6       9.300  -8.419  17.962  1.00  0.00      POPC H
ATOM   3356  HB  POPCP   6       8.768  -9.706  19.190  1.00  0.00      POPC H
ATOM   3357  C2  POPCP   6       8.353 -10.075  17.118  1.00  0.00      POPC C
ATOM   3358  HS  POPCP   6       8.381 -11.165  17.332  1.00  0.00      POPC H
ATOM   3359  O21 POPCP   6       8.920  -9.717  15.830  1.00  0.00      POPC O
ATOM   3360  C21 POPCP   6       8.670 -10.507  14.845  1.00  0.00      POPC C
ATOM   3361  O22 POPCP   6       8.112 -11.574  14.973  1.00  0.00      POPC O
ATOM   3362  C22 POPCP   6       9.077  -9.876  13.458  1.00  0.00      POPC C
ATOM   3363  H2R POPCP   6      10.177 -10.030  13.477  1.00  0.00      POPC H
ATOM   3364  H2S POPCP   6       8.965  -8.785  13.283  1.00  0.00      POPC H
ATOM   3365  C3  POPCP   6       6.935  -9.540  17.232  1.00  0.00      POPC C
ATOM   3366  HX  POPCP   6       6.620  -9.541  18.297  1.00  0.00      POPC H
ATOM   3367  HY  POPCP   6       7.128  -8.462  17.041  1.00  0.00      POPC H
ATOM   3368  O31 POPCP   6       5.959 -10.142  16.318  1.00  0.00      POPC O
ATOM   3369  C31 POPCP   6       5.683 -11.427  16.504  1.00  0.00      POPC C
ATOM   3370  O32 POPCP   6       6.072 -12.136  17.405  1.00  0.00      POPC O
ATOM   3371  C32 POPCP   6       4.717 -11.800  15.330  1.00  0.00      POPC C
ATOM   3372  H2X POPCP   6       4.649 -12.907  15.253  1.00  0.00      POPC H
ATOM   3373  H2Y POPCP   6       5.372 -11.563  14.465  1.00  0.00      POPC H
ATOM   3374  C23 POPCP   6       8.361 -10.620  12.360  1.00  0.00      POPC C
ATOM   3375  H3R POPCP   6       8.170 -11.677  12.643  1.00  0.00      POPC H
ATOM   3376  H3S POPCP   6       8.980 -10.606  11.438  1.00  0.00      POPC H
ATOM   3377  C24 POPCP   6       6.930 -10.080  12.040  1.00  0.00      POPC C
ATOM   3378  H4R POPCP   6       6.945  -9.031  11.674  1.00  0.00      POPC H
ATOM   3379  H4S POPCP   6       6.322 -10.021  12.968  1.00  0.00      POPC H
ATOM   3380  C25 POPCP   6       6.133 -11.012  11.080  1.00  0.00      POPC C
ATOM   3381  H5R POPCP   6       5.094 -10.680  11.293  1.00  0.00      POPC H
ATOM   3382  H5S POPCP   6       6.240 -12.053  11.452  1.00  0.00      POPC H
ATOM   3383  C26 POPCP   6       6.573 -10.943   9.620  1.00  0.00      POPC C
ATOM   3384  H6R POPCP   6       7.654 -11.191   9.552  1.00  0.00      POPC H
ATOM   3385  H6S POPCP   6       6.444  -9.870   9.365  1.00  0.00      POPC H
ATOM   3386  C27 POPCP   6       5.712 -11.847   8.742  1.00  0.00      POPC C
ATOM   3387  H7R POPCP   6       4.685 -11.464   8.924  1.00  0.00      POPC H
ATOM   3388  H7S POPCP   6       5.826 -12.907   9.056  1.00  0.00      POPC H
ATOM   3389  C28 POPCP   6       6.042 -11.724   7.232  1.00  0.00      POPC C
ATOM   3390  H8R POPCP   6       7.003 -12.263   7.096  1.00  0.00      POPC H
ATOM   3391  H8S POPCP   6       6.092 -10.647   6.964  1.00  0.00      POPC H
ATOM   3392  C29 POPCP   6       5.014 -12.288   6.340  1.00  0.00      POPC C
ATOM   3393  H91 POPCP   6       3.988 -11.901   6.258  1.00  0.00      POPC H
ATOM   3394 C210 POPCP   6       5.059 -13.475   5.715  1.00  0.00      POPC C
ATOM   3395 H101 POPCP   6       4.199 -13.740   5.084  1.00  0.00      POPC H
ATOM   3396 C211 POPCP   6       6.266 -14.451   5.724  1.00  0.00      POPC C
ATOM   3397 H11R POPCP   6       5.951 -15.279   6.394  1.00  0.00      POPC H
ATOM   3398 H11S POPCP   6       7.233 -13.947   5.937  1.00  0.00      POPC H
ATOM   3399 C212 POPCP   6       6.462 -15.093   4.325  1.00  0.00      POPC C
ATOM   3400 H12R POPCP   6       5.519 -15.496   3.896  1.00  0.00      POPC H
ATOM   3401 H12S POPCP   6       7.146 -15.964   4.412  1.00  0.00      POPC H
ATOM   3402 C213 POPCP   6       7.205 -14.313   3.322  1.00  0.00      POPC C
ATOM   3403 H13R POPCP   6       8.239 -14.096   3.667  1.00  0.00      POPC H
ATOM   3404 H13S POPCP   6       6.842 -13.274   3.174  1.00  0.00      POPC H
ATOM   3405 C214 POPCP   6       7.366 -14.989   1.933  1.00  0.00      POPC C
ATOM   3406 H14R POPCP   6       6.313 -15.039   1.583  1.00  0.00      POPC H
ATOM   3407 H14S POPCP   6       7.793 -16.005   2.079  1.00  0.00      POPC H
ATOM   3408 C215 POPCP   6       8.174 -14.173   0.889  1.00  0.00      POPC C
ATOM   3409 H15R POPCP   6       9.237 -14.292   1.191  1.00  0.00      POPC H
ATOM   3410 H15S POPCP   6       7.881 -13.121   1.090  1.00  0.00      POPC H
ATOM   3411 C216 POPCP   6       7.969 -14.656  -0.535  1.00  0.00      POPC C
ATOM   3412 H16R POPCP   6       7.513 -13.834  -1.128  1.00  0.00      POPC H
ATOM   3413 H16S POPCP   6       7.135 -15.390  -0.568  1.00  0.00      POPC H
ATOM   3414 C217 POPCP   6       9.202 -15.121  -1.238  1.00  0.00      POPC C
ATOM   3415 H17R POPCP   6      10.141 -14.648  -0.878  1.00  0.00      POPC H
ATOM   3416 H17S POPCP   6       9.097 -14.888  -2.319  1.00  0.00      POPC H
ATOM   3417 C218 POPCP   6       9.374 -16.598  -1.116  1.00  0.00      POPC C
ATOM   3418 H18R POPCP   6       9.024 -16.992  -0.138  1.00  0.00      POPC H
ATOM   3419 H18S POPCP   6      10.468 -16.788  -1.121  1.00  0.00      POPC H
ATOM   3420 H18T POPCP   6       8.896 -17.206  -1.914  1.00  0.00      POPC H
ATOM   3421  C33 POPCP   6       3.418 -11.077  15.466  1.00  0.00      POPC C
ATOM   3422  H3X POPCP   6       3.328  -9.970  15.489  1.00  0.00      POPC H
ATOM   3423  H3Y POPCP   6       3.067 -11.475  16.442  1.00  0.00      POPC H
ATOM   3424  C34 POPCP   6       2.301 -11.633  14.541  1.00  0.00      POPC C
ATOM   3425  H4X POPCP   6       1.309 -11.578  15.039  1.00  0.00      POPC H
ATOM   3426  H4Y POPCP   6       2.486 -12.711  14.343  1.00  0.00      POPC H
ATOM   3427  C35 POPCP   6       2.275 -10.902  13.248  1.00  0.00      POPC C
ATOM   3428  H5X POPCP   6       3.272 -10.551  12.904  1.00  0.00      POPC H
ATOM   3429  H5Y POPCP   6       1.568 -10.045  13.273  1.00  0.00      POPC H
ATOM   3430  C36 POPCP   6       1.707 -11.812  12.025  1.00  0.00      POPC C
ATOM   3431  H6X POPCP   6       0.728 -12.273  12.277  1.00  0.00      POPC H
ATOM   3432  H6Y POPCP   6       2.419 -12.624  11.764  1.00  0.00      POPC H
ATOM   3433  C37 POPCP   6       1.563 -11.062  10.678  1.00  0.00      POPC C
ATOM   3434  H7X POPCP   6       2.562 -10.577  10.629  1.00  0.00      POPC H
ATOM   3435  H7Y POPCP   6       0.832 -10.259  10.912  1.00  0.00      POPC H
ATOM   3436  C38 POPCP   6       1.170 -11.880   9.427  1.00  0.00      POPC C
ATOM   3437  H8X POPCP   6       0.121 -12.203   9.599  1.00  0.00      POPC H
ATOM   3438  H8Y POPCP   6       1.697 -12.858   9.403  1.00  0.00      POPC H
ATOM   3439  C39 POPCP   6       1.145 -11.074   8.094  1.00  0.00      POPC C
ATOM   3440  H9X POPCP   6       2.033 -10.414   8.201  1.00  0.00      POPC H
ATOM   3441  H9Y POPCP   6       0.293 -10.362   8.117  1.00  0.00      POPC H
ATOM   3442 C310 POPCP   6       1.098 -11.991   6.862  1.00  0.00      POPC C
ATOM   3443 H10X POPCP   6       0.369 -12.799   7.084  1.00  0.00      POPC H
ATOM   3444 H10Y POPCP   6       2.065 -12.529   6.765  1.00  0.00      POPC H
ATOM   3445 C311 POPCP   6       0.473 -11.294   5.688  1.00  0.00      POPC C
ATOM   3446 H11X POPCP   6       0.975 -10.328   5.470  1.00  0.00      POPC H
ATOM   3447 H11Y POPCP   6      -0.575 -11.134   6.021  1.00  0.00      POPC H
ATOM   3448 C312 POPCP   6       0.348 -11.943   4.309  1.00  0.00      POPC C
ATOM   3449 H12X POPCP   6      -0.077 -11.262   3.541  1.00  0.00      POPC H
ATOM   3450 H12Y POPCP   6      -0.270 -12.849   4.487  1.00  0.00      POPC H
ATOM   3451 C313 POPCP   6       1.757 -12.387   3.824  1.00  0.00      POPC C
ATOM   3452 H13X POPCP   6       2.207 -12.999   4.635  1.00  0.00      POPC H
ATOM   3453 H13Y POPCP   6       2.366 -11.459   3.765  1.00  0.00      POPC H
ATOM   3454 C314 POPCP   6       1.861 -13.230   2.554  1.00  0.00      POPC C
ATOM   3455 H14X POPCP   6       1.418 -12.564   1.783  1.00  0.00      POPC H
ATOM   3456 H14Y POPCP   6       1.396 -14.233   2.448  1.00  0.00      POPC H
ATOM   3457 C315 POPCP   6       3.332 -13.459   2.352  1.00  0.00      POPC C
ATOM   3458 H15X POPCP   6       3.553 -14.434   2.835  1.00  0.00      POPC H
ATOM   3459 H15Y POPCP   6       3.946 -12.753   2.952  1.00  0.00      POPC H
ATOM   3460 C316 POPCP   6       3.744 -13.679   0.881  1.00  0.00      POPC C
ATOM   3461 H16X POPCP   6       3.167 -14.512   0.426  1.00  0.00      POPC H
ATOM   3462 H16Y POPCP   6       4.814 -13.971   0.810  1.00  0.00      POPC H
ATOM   3463 H16Z POPCP   6       3.493 -12.735   0.352  1.00  0.00      POPC H
ATOM   3464  N   POPCP   7     -15.805  20.055  12.098  1.00  0.00      POPC N
ATOM   3465  C12 POPCP   7     -15.036  21.348  12.015  1.00  0.00      POPC C
ATOM   3466 H12A POPCP   7     -15.380  21.877  11.138  1.00  0.00      POPC H
ATOM   3467 H12B POPCP   7     -14.000  21.160  11.775  1.00  0.00      POPC H
ATOM   3468  C13 POPCP   7     -15.600  19.132  10.919  1.00  0.00      POPC C
ATOM   3469 H13A POPCP   7     -16.152  18.207  10.992  1.00  0.00      POPC H
ATOM   3470 H13B POPCP   7     -15.995  19.563  10.011  1.00  0.00      POPC H
ATOM   3471 H13C POPCP   7     -14.572  18.835  10.773  1.00  0.00      POPC H
ATOM   3472  C14 POPCP   7     -15.515  19.304  13.318  1.00  0.00      POPC C
ATOM   3473 H14A POPCP   7     -16.186  18.496  13.569  1.00  0.00      POPC H
ATOM   3474 H14B POPCP   7     -14.540  18.840  13.272  1.00  0.00      POPC H
ATOM   3475 H14C POPCP   7     -15.567  19.927  14.198  1.00  0.00      POPC H
ATOM   3476  C15 POPCP   7     -17.298  20.388  12.145  1.00  0.00      POPC C
ATOM   3477 H15A POPCP   7     -17.946  19.601  12.501  1.00  0.00      POPC H
ATOM   3478 H15B POPCP   7     -17.680  20.840  11.242  1.00  0.00      POPC H
ATOM   3479 H15C POPCP   7     -17.378  21.253  12.787  1.00  0.00      POPC H
ATOM   3480  C11 POPCP   7     -14.924  22.300  13.231  1.00  0.00      POPC C
ATOM   3481 H11A POPCP   7     -14.168  23.021  12.853  1.00  0.00      POPC H
ATOM   3482 H11B POPCP   7     -14.523  21.791  14.134  1.00  0.00      POPC H
ATOM   3483  P   POPCP   7     -16.737  24.176  13.039  1.00  0.00      POPC P
ATOM   3484  O13 POPCP   7     -15.832  25.231  13.606  1.00  0.00      POPC O
ATOM   3485  O14 POPCP   7     -18.133  24.307  13.466  1.00  0.00      POPC O
ATOM   3486  O12 POPCP   7     -16.212  22.781  13.584  1.00  0.00      POPC O
ATOM   3487  O11 POPCP   7     -16.473  23.935  11.530  1.00  0.00      POPC O
ATOM   3488  C1  POPCP   7     -17.577  24.206  10.637  1.00  0.00      POPC C
ATOM   3489  HA  POPCP   7     -17.791  25.295  10.585  1.00  0.00      POPC H
ATOM   3490  HB  POPCP   7     -18.496  23.636  10.891  1.00  0.00      POPC H
ATOM   3491  C2  POPCP   7     -17.142  23.817   9.263  1.00  0.00      POPC C
ATOM   3492  HS  POPCP   7     -17.018  22.714   9.222  1.00  0.00      POPC H
ATOM   3493  O21 POPCP   7     -15.989  24.603   8.897  1.00  0.00      POPC O
ATOM   3494  C21 POPCP   7     -14.850  23.963   8.786  1.00  0.00      POPC C
ATOM   3495  O22 POPCP   7     -14.562  22.881   9.249  1.00  0.00      POPC O
ATOM   3496  C22 POPCP   7     -13.800  24.895   8.156  1.00  0.00      POPC C
ATOM   3497  H2R POPCP   7     -12.803  24.489   8.429  1.00  0.00      POPC H
ATOM   3498  H2S POPCP   7     -13.924  25.868   8.677  1.00  0.00      POPC H
ATOM   3499  C3  POPCP   7     -18.311  24.199   8.265  1.00  0.00      POPC C
ATOM   3500  HX  POPCP   7     -19.246  23.613   8.392  1.00  0.00      POPC H
ATOM   3501  HY  POPCP   7     -18.063  23.840   7.243  1.00  0.00      POPC H
ATOM   3502  O31 POPCP   7     -18.719  25.565   8.262  1.00  0.00      POPC O
ATOM   3503  C31 POPCP   7     -18.339  26.380   7.231  1.00  0.00      POPC C
ATOM   3504  O32 POPCP   7     -17.778  26.052   6.189  1.00  0.00      POPC O
ATOM   3505  C32 POPCP   7     -18.801  27.773   7.472  1.00  0.00      POPC C
ATOM   3506  H2X POPCP   7     -18.902  27.913   8.569  1.00  0.00      POPC H
ATOM   3507  H2Y POPCP   7     -19.822  27.858   7.043  1.00  0.00      POPC H
ATOM   3508  C23 POPCP   7     -13.898  24.942   6.623  1.00  0.00      POPC C
ATOM   3509  H3R POPCP   7     -13.168  25.694   6.253  1.00  0.00      POPC H
ATOM   3510  H3S POPCP   7     -14.904  25.347   6.384  1.00  0.00      POPC H
ATOM   3511  C24 POPCP   7     -13.609  23.602   5.963  1.00  0.00      POPC C
ATOM   3512  H4R POPCP   7     -14.186  22.873   6.571  1.00  0.00      POPC H
ATOM   3513  H4S POPCP   7     -12.545  23.312   6.102  1.00  0.00      POPC H
ATOM   3514  C25 POPCP   7     -13.894  23.554   4.512  1.00  0.00      POPC C
ATOM   3515  H5R POPCP   7     -13.665  22.569   4.053  1.00  0.00      POPC H
ATOM   3516  H5S POPCP   7     -13.265  24.242   3.906  1.00  0.00      POPC H
ATOM   3517  C26 POPCP   7     -15.376  23.816   4.082  1.00  0.00      POPC C
ATOM   3518  H6R POPCP   7     -15.851  24.600   4.710  1.00  0.00      POPC H
ATOM   3519  H6S POPCP   7     -15.883  22.861   4.337  1.00  0.00      POPC H
ATOM   3520  C27 POPCP   7     -15.439  24.050   2.564  1.00  0.00      POPC C
ATOM   3521  H7R POPCP   7     -16.450  23.805   2.176  1.00  0.00      POPC H
ATOM   3522  H7S POPCP   7     -14.684  23.345   2.155  1.00  0.00      POPC H
ATOM   3523  C28 POPCP   7     -15.058  25.528   2.197  1.00  0.00      POPC C
ATOM   3524  H8R POPCP   7     -14.920  25.725   1.112  1.00  0.00      POPC H
ATOM   3525  H8S POPCP   7     -14.023  25.558   2.599  1.00  0.00      POPC H
ATOM   3526  C29 POPCP   7     -15.677  26.704   2.928  1.00  0.00      POPC C
ATOM   3527  H91 POPCP   7     -15.846  26.548   4.004  1.00  0.00      POPC H
ATOM   3528 C210 POPCP   7     -15.975  27.860   2.347  1.00  0.00      POPC C
ATOM   3529 H101 POPCP   7     -16.324  28.634   3.046  1.00  0.00      POPC H
ATOM   3530 C211 POPCP   7     -15.802  28.239   0.889  1.00  0.00      POPC C
ATOM   3531 H11R POPCP   7     -15.402  27.434   0.236  1.00  0.00      POPC H
ATOM   3532 H11S POPCP   7     -15.059  29.064   0.856  1.00  0.00      POPC H
ATOM   3533 C212 POPCP   7     -17.107  28.810   0.346  1.00  0.00      POPC C
ATOM   3534 H12R POPCP   7     -17.617  29.608   0.927  1.00  0.00      POPC H
ATOM   3535 H12S POPCP   7     -17.796  27.940   0.378  1.00  0.00      POPC H
ATOM   3536 C213 POPCP   7     -16.981  29.242  -1.103  1.00  0.00      POPC C
ATOM   3537 H13R POPCP   7     -16.594  28.407  -1.726  1.00  0.00      POPC H
ATOM   3538 H13S POPCP   7     -16.134  29.960  -1.126  1.00  0.00      POPC H
ATOM   3539 C214 POPCP   7     -18.381  29.709  -1.624  1.00  0.00      POPC C
ATOM   3540 H14R POPCP   7     -18.945  30.294  -0.866  1.00  0.00      POPC H
ATOM   3541 H14S POPCP   7     -19.015  28.817  -1.814  1.00  0.00      POPC H
ATOM   3542 C215 POPCP   7     -18.202  30.604  -2.958  1.00  0.00      POPC C
ATOM   3543 H15R POPCP   7     -17.479  31.326  -2.522  1.00  0.00      POPC H
ATOM   3544 H15S POPCP   7     -19.113  31.161  -3.262  1.00  0.00      POPC H
ATOM   3545 C216 POPCP   7     -17.629  29.964  -4.233  1.00  0.00      POPC C
ATOM   3546 H16R POPCP   7     -18.176  29.032  -4.492  1.00  0.00      POPC H
ATOM   3547 H16S POPCP   7     -16.560  29.736  -4.031  1.00  0.00      POPC H
ATOM   3548 C217 POPCP   7     -17.627  30.938  -5.385  1.00  0.00      POPC C
ATOM   3549 H17R POPCP   7     -18.638  31.370  -5.547  1.00  0.00      POPC H
ATOM   3550 H17S POPCP   7     -17.354  30.491  -6.364  1.00  0.00      POPC H
ATOM   3551 C218 POPCP   7     -16.794  32.195  -5.101  1.00  0.00      POPC C
ATOM   3552 H18R POPCP   7     -16.762  32.767  -6.053  1.00  0.00      POPC H
ATOM   3553 H18S POPCP   7     -15.743  31.921  -4.868  1.00  0.00      POPC H
ATOM   3554 H18T POPCP   7     -17.217  32.841  -4.302  1.00  0.00      POPC H
ATOM   3555  C33 POPCP   7     -17.976  29.004   6.973  1.00  0.00      POPC C
ATOM   3556  H3X POPCP   7     -16.913  28.884   7.275  1.00  0.00      POPC H
ATOM   3557  H3Y POPCP   7     -18.348  29.994   7.312  1.00  0.00      POPC H
ATOM   3558  C34 POPCP   7     -17.966  29.203   5.450  1.00  0.00      POPC C
ATOM   3559  H4X POPCP   7     -18.296  28.275   4.936  1.00  0.00      POPC H
ATOM   3560  H4Y POPCP   7     -16.950  29.472   5.092  1.00  0.00      POPC H
ATOM   3561  C35 POPCP   7     -18.983  30.348   5.036  1.00  0.00      POPC C
ATOM   3562  H5X POPCP   7     -18.799  31.303   5.572  1.00  0.00      POPC H
ATOM   3563  H5Y POPCP   7     -19.962  30.056   5.472  1.00  0.00      POPC H
ATOM   3564  C36 POPCP   7     -18.846  30.663   3.502  1.00  0.00      POPC C
ATOM   3565  H6X POPCP   7     -19.287  29.771   3.008  1.00  0.00      POPC H
ATOM   3566  H6Y POPCP   7     -17.772  30.585   3.226  1.00  0.00      POPC H
ATOM   3567  C37 POPCP   7     -19.546  31.885   3.009  1.00  0.00      POPC C
ATOM   3568  H7X POPCP   7     -19.254  32.814   3.543  1.00  0.00      POPC H
ATOM   3569  H7Y POPCP   7     -20.647  31.784   3.114  1.00  0.00      POPC H
ATOM   3570  C38 POPCP   7     -19.226  32.004   1.489  1.00  0.00      POPC C
ATOM   3571  H8X POPCP   7     -19.431  30.997   1.066  1.00  0.00      POPC H
ATOM   3572  H8Y POPCP   7     -18.135  32.173   1.360  1.00  0.00      POPC H
ATOM   3573  C39 POPCP   7     -20.056  33.069   0.804  1.00  0.00      POPC C
ATOM   3574  H9X POPCP   7     -20.038  33.971   1.453  1.00  0.00      POPC H
ATOM   3575  H9Y POPCP   7     -21.103  32.702   0.875  1.00  0.00      POPC H
ATOM   3576 C310 POPCP   7     -19.679  33.297  -0.742  1.00  0.00      POPC C
ATOM   3577 H10X POPCP   7     -19.841  32.358  -1.313  1.00  0.00      POPC H
ATOM   3578 H10Y POPCP   7     -18.578  33.442  -0.712  1.00  0.00      POPC H
ATOM   3579 C311 POPCP   7     -20.397  34.402  -1.419  1.00  0.00      POPC C
ATOM   3580 H11X POPCP   7     -20.722  35.021  -0.556  1.00  0.00      POPC H
ATOM   3581 H11Y POPCP   7     -21.341  34.079  -1.908  1.00  0.00      POPC H
ATOM   3582 C312 POPCP   7     -19.536  35.144  -2.483  1.00  0.00      POPC C
ATOM   3583 H12X POPCP   7     -20.009  35.889  -3.158  1.00  0.00      POPC H
ATOM   3584 H12Y POPCP   7     -19.223  34.325  -3.165  1.00  0.00      POPC H
ATOM   3585 C313 POPCP   7     -18.204  35.765  -2.064  1.00  0.00      POPC C
ATOM   3586 H13X POPCP   7     -17.695  34.997  -1.443  1.00  0.00      POPC H
ATOM   3587 H13Y POPCP   7     -18.476  36.675  -1.486  1.00  0.00      POPC H
ATOM   3588 C314 POPCP   7     -17.258  36.117  -3.216  1.00  0.00      POPC C
ATOM   3589 H14X POPCP   7     -17.068  35.162  -3.751  1.00  0.00      POPC H
ATOM   3590 H14Y POPCP   7     -16.231  36.378  -2.884  1.00  0.00      POPC H
ATOM   3591 C315 POPCP   7     -17.849  37.251  -4.164  1.00  0.00      POPC C
ATOM   3592 H15X POPCP   7     -17.996  38.130  -3.500  1.00  0.00      POPC H
ATOM   3593 H15Y POPCP   7     -18.859  37.016  -4.561  1.00  0.00      POPC H
ATOM   3594 C316 POPCP   7     -16.849  37.688  -5.269  1.00  0.00      POPC C
ATOM   3595 H16X POPCP   7     -15.997  38.166  -4.739  1.00  0.00      POPC H
ATOM   3596 H16Y POPCP   7     -17.263  38.491  -5.915  1.00  0.00      POPC H
ATOM   3597 H16Z POPCP   7     -16.489  36.782  -5.801  1.00  0.00      POPC H
ATOM   3598  N   POPCP   8       5.820  37.758  16.501  1.00  0.00      POPC N
ATOM   3599  C12 POPCP   8       5.163  37.279  15.242  1.00  0.00      POPC C
ATOM   3600 H12A POPCP   8       5.619  36.331  14.995  1.00  0.00      POPC H
ATOM   3601 H12B POPCP   8       5.373  37.993  14.460  1.00  0.00      POPC H
ATOM   3602  C13 POPCP   8       5.333  36.930  17.745  1.00  0.00      POPC C
ATOM   3603 H13A POPCP   8       4.288  36.929  18.018  1.00  0.00      POPC H
ATOM   3604 H13B POPCP   8       5.562  35.879  17.650  1.00  0.00      POPC H
ATOM   3605 H13C POPCP   8       5.823  37.413  18.577  1.00  0.00      POPC H
ATOM   3606  C14 POPCP   8       7.295  37.731  16.271  1.00  0.00      POPC C
ATOM   3607 H14A POPCP   8       7.645  38.265  15.400  1.00  0.00      POPC H
ATOM   3608 H14B POPCP   8       7.802  38.118  17.142  1.00  0.00      POPC H
ATOM   3609 H14C POPCP   8       7.648  36.717  16.382  1.00  0.00      POPC H
ATOM   3610  C15 POPCP   8       5.461  39.210  16.864  1.00  0.00      POPC C
ATOM   3611 H15A POPCP   8       5.944  39.527  17.777  1.00  0.00      POPC H
ATOM   3612 H15B POPCP   8       4.387  39.251  16.965  1.00  0.00      POPC H
ATOM   3613 H15C POPCP   8       5.797  39.902  16.107  1.00  0.00      POPC H
ATOM   3614  C11 POPCP   8       3.570  37.171  15.228  1.00  0.00      POPC C
ATOM   3615 H11A POPCP   8       3.232  37.273  14.175  1.00  0.00      POPC H
ATOM   3616 H11B POPCP   8       3.056  38.000  15.761  1.00  0.00      POPC H
ATOM   3617  P   POPCP   8       3.539  34.555  14.959  1.00  0.00      POPC P
ATOM   3618  O13 POPCP   8       2.278  33.862  14.501  1.00  0.00      POPC O
ATOM   3619  O14 POPCP   8       4.525  33.776  15.740  1.00  0.00      POPC O
ATOM   3620  O12 POPCP   8       3.237  35.901  15.760  1.00  0.00      POPC O
ATOM   3621  O11 POPCP   8       4.176  35.120  13.656  1.00  0.00      POPC O
ATOM   3622  C1  POPCP   8       5.140  34.552  12.768  1.00  0.00      POPC C
ATOM   3623  HA  POPCP   8       5.108  33.446  12.665  1.00  0.00      POPC H
ATOM   3624  HB  POPCP   8       6.155  34.744  13.176  1.00  0.00      POPC H
ATOM   3625  C2  POPCP   8       5.066  35.188  11.355  1.00  0.00      POPC C
ATOM   3626  HS  POPCP   8       4.033  35.135  10.949  1.00  0.00      POPC H
ATOM   3627  O21 POPCP   8       5.880  34.328  10.556  1.00  0.00      POPC O
ATOM   3628  C21 POPCP   8       5.439  33.994   9.344  1.00  0.00      POPC C
ATOM   3629  O22 POPCP   8       4.344  34.272   8.884  1.00  0.00      POPC O
ATOM   3630  C22 POPCP   8       6.445  33.282   8.529  1.00  0.00      POPC C
ATOM   3631  H2R POPCP   8       6.871  32.413   9.074  1.00  0.00      POPC H
ATOM   3632  H2S POPCP   8       7.218  34.051   8.317  1.00  0.00      POPC H
ATOM   3633  C3  POPCP   8       5.637  36.649  11.250  1.00  0.00      POPC C
ATOM   3634  HX  POPCP   8       6.566  36.653  11.859  1.00  0.00      POPC H
ATOM   3635  HY  POPCP   8       4.837  37.200  11.789  1.00  0.00      POPC H
ATOM   3636  O31 POPCP   8       5.777  37.054   9.849  1.00  0.00      POPC O
ATOM   3637  C31 POPCP   8       5.918  38.357   9.724  1.00  0.00      POPC C
ATOM   3638  O32 POPCP   8       5.985  39.119  10.667  1.00  0.00      POPC O
ATOM   3639  C32 POPCP   8       5.701  38.683   8.225  1.00  0.00      POPC C
ATOM   3640  H2X POPCP   8       6.738  38.796   7.844  1.00  0.00      POPC H
ATOM   3641  H2Y POPCP   8       5.216  39.683   8.255  1.00  0.00      POPC H
ATOM   3642  C23 POPCP   8       5.926  32.729   7.192  1.00  0.00      POPC C
ATOM   3643  H3R POPCP   8       5.732  33.585   6.511  1.00  0.00      POPC H
ATOM   3644  H3S POPCP   8       4.901  32.354   7.397  1.00  0.00      POPC H
ATOM   3645  C24 POPCP   8       6.823  31.636   6.629  1.00  0.00      POPC C
ATOM   3646  H4R POPCP   8       6.179  31.058   5.932  1.00  0.00      POPC H
ATOM   3647  H4S POPCP   8       7.082  30.962   7.473  1.00  0.00      POPC H
ATOM   3648  C25 POPCP   8       8.026  32.030   5.775  1.00  0.00      POPC C
ATOM   3649  H5R POPCP   8       8.748  32.561   6.431  1.00  0.00      POPC H
ATOM   3650  H5S POPCP   8       7.626  32.855   5.147  1.00  0.00      POPC H
ATOM   3651  C26 POPCP   8       8.594  30.897   4.849  1.00  0.00      POPC C
ATOM   3652  H6R POPCP   8       9.398  31.378   4.251  1.00  0.00      POPC H
ATOM   3653  H6S POPCP   8       7.775  30.532   4.193  1.00  0.00      POPC H
ATOM   3654  C27 POPCP   8       9.275  29.766   5.654  1.00  0.00      POPC C
ATOM   3655  H7R POPCP   8       8.564  29.315   6.379  1.00  0.00      POPC H
ATOM   3656  H7S POPCP   8      10.114  30.174   6.258  1.00  0.00      POPC H
ATOM   3657  C28 POPCP   8       9.837  28.620   4.781  1.00  0.00      POPC C
ATOM   3658  H8R POPCP   8      10.569  27.976   5.313  1.00  0.00      POPC H
ATOM   3659  H8S POPCP   8      10.432  29.120   3.987  1.00  0.00      POPC H
ATOM   3660  C29 POPCP   8       8.653  27.938   4.197  1.00  0.00      POPC C
ATOM   3661  H91 POPCP   8       8.143  27.245   4.883  1.00  0.00      POPC H
ATOM   3662 C210 POPCP   8       8.264  27.962   2.855  1.00  0.00      POPC C
ATOM   3663 H101 POPCP   8       7.318  27.436   2.660  1.00  0.00      POPC H
ATOM   3664 C211 POPCP   8       8.911  28.590   1.723  1.00  0.00      POPC C
ATOM   3665 H11R POPCP   8       9.970  28.571   2.056  1.00  0.00      POPC H
ATOM   3666 H11S POPCP   8       8.514  29.616   1.569  1.00  0.00      POPC H
ATOM   3667 C212 POPCP   8       8.593  27.853   0.409  1.00  0.00      POPC C
ATOM   3668 H12R POPCP   8       7.500  27.965   0.241  1.00  0.00      POPC H
ATOM   3669 H12S POPCP   8       9.048  26.840   0.391  1.00  0.00      POPC H
ATOM   3670 C213 POPCP   8       9.191  28.594  -0.818  1.00  0.00      POPC C
ATOM   3671 H13R POPCP   8      10.301  28.617  -0.782  1.00  0.00      POPC H
ATOM   3672 H13S POPCP   8       8.810  29.621  -0.633  1.00  0.00      POPC H
ATOM   3673 C214 POPCP   8       8.681  27.855  -2.039  1.00  0.00      POPC C
ATOM   3674 H14R POPCP   8       7.601  27.606  -1.959  1.00  0.00      POPC H
ATOM   3675 H14S POPCP   8       9.402  27.023  -2.190  1.00  0.00      POPC H
ATOM   3676 C215 POPCP   8       8.799  28.773  -3.281  1.00  0.00      POPC C
ATOM   3677 H15R POPCP   8       9.842  29.134  -3.155  1.00  0.00      POPC H
ATOM   3678 H15S POPCP   8       8.088  29.609  -3.106  1.00  0.00      POPC H
ATOM   3679 C216 POPCP   8       8.573  28.105  -4.577  1.00  0.00      POPC C
ATOM   3680 H16R POPCP   8       7.640  27.503  -4.610  1.00  0.00      POPC H
ATOM   3681 H16S POPCP   8       9.338  27.351  -4.858  1.00  0.00      POPC H
ATOM   3682 C217 POPCP   8       8.340  29.057  -5.791  1.00  0.00      POPC C
ATOM   3683 H17R POPCP   8       7.356  29.501  -5.528  1.00  0.00      POPC H
ATOM   3684 H17S POPCP   8       8.269  28.490  -6.743  1.00  0.00      POPC H
ATOM   3685 C218 POPCP   8       9.420  30.075  -6.097  1.00  0.00      POPC C
ATOM   3686 H18R POPCP   8       9.554  30.737  -5.214  1.00  0.00      POPC H
ATOM   3687 H18S POPCP   8       9.090  30.766  -6.901  1.00  0.00      POPC H
ATOM   3688 H18T POPCP   8      10.387  29.546  -6.237  1.00  0.00      POPC H
ATOM   3689  C33 POPCP   8       4.782  37.744   7.438  1.00  0.00      POPC C
ATOM   3690  H3X POPCP   8       3.718  37.955   7.682  1.00  0.00      POPC H
ATOM   3691  H3Y POPCP   8       5.104  36.715   7.704  1.00  0.00      POPC H
ATOM   3692  C34 POPCP   8       4.931  37.962   5.894  1.00  0.00      POPC C
ATOM   3693  H4X POPCP   8       4.646  36.994   5.430  1.00  0.00      POPC H
ATOM   3694  H4Y POPCP   8       6.012  38.179   5.756  1.00  0.00      POPC H
ATOM   3695  C35 POPCP   8       4.040  39.022   5.280  1.00  0.00      POPC C
ATOM   3696  H5X POPCP   8       4.434  40.061   5.286  1.00  0.00      POPC H
ATOM   3697  H5Y POPCP   8       3.071  38.925   5.815  1.00  0.00      POPC H
ATOM   3698  C36 POPCP   8       3.861  38.798   3.703  1.00  0.00      POPC C
ATOM   3699  H6X POPCP   8       3.372  37.807   3.586  1.00  0.00      POPC H
ATOM   3700  H6Y POPCP   8       4.858  38.834   3.213  1.00  0.00      POPC H
ATOM   3701  C37 POPCP   8       2.953  39.844   3.077  1.00  0.00      POPC C
ATOM   3702  H7X POPCP   8       3.427  40.841   3.207  1.00  0.00      POPC H
ATOM   3703  H7Y POPCP   8       1.962  39.932   3.571  1.00  0.00      POPC H
ATOM   3704  C38 POPCP   8       2.797  39.749   1.515  1.00  0.00      POPC C
ATOM   3705  H8X POPCP   8       2.701  38.684   1.216  1.00  0.00      POPC H
ATOM   3706  H8Y POPCP   8       3.732  40.200   1.119  1.00  0.00      POPC H
ATOM   3707  C39 POPCP   8       1.577  40.535   1.027  1.00  0.00      POPC C
ATOM   3708  H9X POPCP   8       0.628  39.985   1.209  1.00  0.00      POPC H
ATOM   3709  H9Y POPCP   8       1.483  40.533  -0.080  1.00  0.00      POPC H
ATOM   3710 C310 POPCP   8       1.500  41.980   1.487  1.00  0.00      POPC C
ATOM   3711 H10X POPCP   8       2.492  42.450   1.316  1.00  0.00      POPC H
ATOM   3712 H10Y POPCP   8       1.284  42.102   2.570  1.00  0.00      POPC H
ATOM   3713 C311 POPCP   8       0.432  42.786   0.787  1.00  0.00      POPC C
ATOM   3714 H11X POPCP   8      -0.599  42.412   0.961  1.00  0.00      POPC H
ATOM   3715 H11Y POPCP   8       0.568  42.630  -0.305  1.00  0.00      POPC H
ATOM   3716 C312 POPCP   8       0.499  44.319   0.976  1.00  0.00      POPC C
ATOM   3717 H12X POPCP   8       1.514  44.559   0.594  1.00  0.00      POPC H
ATOM   3718 H12Y POPCP   8       0.377  44.586   2.048  1.00  0.00      POPC H
ATOM   3719 C313 POPCP   8      -0.549  44.959   0.061  1.00  0.00      POPC C
ATOM   3720 H13X POPCP   8      -1.498  44.467   0.364  1.00  0.00      POPC H
ATOM   3721 H13Y POPCP   8      -0.422  44.739  -1.020  1.00  0.00      POPC H
ATOM   3722 C314 POPCP   8      -0.627  46.517   0.135  1.00  0.00      POPC C
ATOM   3723 H14X POPCP   8      -1.243  46.890  -0.711  1.00  0.00      POPC H
ATOM   3724 H14Y POPCP   8       0.364  47.019   0.095  1.00  0.00      POPC H
ATOM   3725 C315 POPCP   8      -1.454  47.069   1.384  1.00  0.00      POPC C
ATOM   3726 H15X POPCP   8      -1.385  48.176   1.327  1.00  0.00      POPC H
ATOM   3727 H15Y POPCP   8      -0.865  46.716   2.257  1.00  0.00      POPC H
ATOM   3728 C316 POPCP   8      -2.860  46.613   1.386  1.00  0.00      POPC C
ATOM   3729 H16X POPCP   8      -3.402  46.959   0.479  1.00  0.00      POPC H
ATOM   3730 H16Y POPCP   8      -3.512  46.874   2.247  1.00  0.00      POPC H
ATOM   3731 H16Z POPCP   8      -2.860  45.504   1.446  1.00  0.00      POPC H
ATOM   3732  N   POPCP   9     -12.339   1.713  18.249  1.00  0.00      POPC N
ATOM   3733  C12 POPCP   9     -12.295   1.212  16.790  1.00  0.00      POPC C
ATOM   3734 H12A POPCP   9     -12.871   1.939  16.238  1.00  0.00      POPC H
ATOM   3735 H12B POPCP   9     -12.900   0.330  16.636  1.00  0.00      POPC H
ATOM   3736  C13 POPCP   9     -11.989   3.170  18.366  1.00  0.00      POPC C
ATOM   3737 H13A POPCP   9     -10.963   3.490  18.252  1.00  0.00      POPC H
ATOM   3738 H13B POPCP   9     -12.529   3.664  17.572  1.00  0.00      POPC H
ATOM   3739 H13C POPCP   9     -12.321   3.608  19.295  1.00  0.00      POPC H
ATOM   3740  C14 POPCP   9     -13.789   1.670  18.677  1.00  0.00      POPC C
ATOM   3741 H14A POPCP   9     -14.364   2.377  18.097  1.00  0.00      POPC H
ATOM   3742 H14B POPCP   9     -14.269   0.722  18.484  1.00  0.00      POPC H
ATOM   3743 H14C POPCP   9     -13.922   1.778  19.743  1.00  0.00      POPC H
ATOM   3744  C15 POPCP   9     -11.586   0.812  19.062  1.00  0.00      POPC C
ATOM   3745 H15A POPCP   9     -10.652   0.712  18.529  1.00  0.00      POPC H
ATOM   3746 H15B POPCP   9     -12.021  -0.170  19.172  1.00  0.00      POPC H
ATOM   3747 H15C POPCP   9     -11.432   1.205  20.056  1.00  0.00      POPC H
ATOM   3748  C11 POPCP   9     -10.899   1.151  16.038  1.00  0.00      POPC C
ATOM   3749 H11A POPCP   9     -10.289   2.041  16.304  1.00  0.00      POPC H
ATOM   3750 H11B POPCP   9     -11.193   1.314  14.979  1.00  0.00      POPC H
ATOM   3751  P   POPCP   9     -10.922  -1.342  15.502  1.00  0.00      POPC P
ATOM   3752  O13 POPCP   9     -12.350  -1.058  15.139  1.00  0.00      POPC O
ATOM   3753  O14 POPCP   9     -10.540  -2.489  16.345  1.00  0.00      POPC O
ATOM   3754  O12 POPCP   9     -10.340  -0.097  16.237  1.00  0.00      POPC O
ATOM   3755  O11 POPCP   9     -10.214  -1.507  14.150  1.00  0.00      POPC O
ATOM   3756  C1  POPCP   9      -9.005  -0.922  13.943  1.00  0.00      POPC C
ATOM   3757  HA  POPCP   9      -8.266  -1.626  14.381  1.00  0.00      POPC H
ATOM   3758  HB  POPCP   9      -8.870   0.092  14.378  1.00  0.00      POPC H
ATOM   3759  C2  POPCP   9      -8.748  -0.853  12.360  1.00  0.00      POPC C
ATOM   3760  HS  POPCP   9      -7.805  -0.293  12.187  1.00  0.00      POPC H
ATOM   3761  O21 POPCP   9      -9.798  -0.269  11.643  1.00  0.00      POPC O
ATOM   3762  C21 POPCP   9     -10.087   1.061  11.866  1.00  0.00      POPC C
ATOM   3763  O22 POPCP   9      -9.585   1.726  12.703  1.00  0.00      POPC O
ATOM   3764  C22 POPCP   9     -11.082   1.507  10.837  1.00  0.00      POPC C
ATOM   3765  H2R POPCP   9     -11.400   2.518  11.170  1.00  0.00      POPC H
ATOM   3766  H2S POPCP   9     -11.955   0.818  10.842  1.00  0.00      POPC H
ATOM   3767  C3  POPCP   9      -8.446  -2.308  11.842  1.00  0.00      POPC C
ATOM   3768  HX  POPCP   9      -9.214  -2.978  12.286  1.00  0.00      POPC H
ATOM   3769  HY  POPCP   9      -7.525  -2.609  12.385  1.00  0.00      POPC H
ATOM   3770  O31 POPCP   9      -8.196  -2.354  10.418  1.00  0.00      POPC O
ATOM   3771  C31 POPCP   9      -9.294  -2.482   9.728  1.00  0.00      POPC C
ATOM   3772  O32 POPCP   9     -10.425  -2.666  10.179  1.00  0.00      POPC O
ATOM   3773  C32 POPCP   9      -9.070  -2.390   8.272  1.00  0.00      POPC C
ATOM   3774  H2X POPCP   9      -7.990  -2.490   8.033  1.00  0.00      POPC H
ATOM   3775  H2Y POPCP   9      -9.469  -1.370   8.083  1.00  0.00      POPC H
ATOM   3776  C23 POPCP   9     -10.404   1.568   9.466  1.00  0.00      POPC C
ATOM   3777  H3R POPCP   9     -10.188   0.554   9.066  1.00  0.00      POPC H
ATOM   3778  H3S POPCP   9      -9.383   2.006   9.486  1.00  0.00      POPC H
ATOM   3779  C24 POPCP   9     -11.263   2.261   8.406  1.00  0.00      POPC C
ATOM   3780  H4R POPCP   9     -10.690   2.581   7.510  1.00  0.00      POPC H
ATOM   3781  H4S POPCP   9     -11.606   3.197   8.896  1.00  0.00      POPC H
ATOM   3782  C25 POPCP   9     -12.529   1.496   7.968  1.00  0.00      POPC C
ATOM   3783  H5R POPCP   9     -13.052   2.039   7.151  1.00  0.00      POPC H
ATOM   3784  H5S POPCP   9     -13.257   1.442   8.806  1.00  0.00      POPC H
ATOM   3785  C26 POPCP   9     -12.400  -0.007   7.519  1.00  0.00      POPC C
ATOM   3786  H6R POPCP   9     -12.375  -0.625   8.441  1.00  0.00      POPC H
ATOM   3787  H6S POPCP   9     -11.435  -0.056   6.970  1.00  0.00      POPC H
ATOM   3788  C27 POPCP   9     -13.529  -0.240   6.590  1.00  0.00      POPC C
ATOM   3789  H7R POPCP   9     -13.340   0.372   5.682  1.00  0.00      POPC H
ATOM   3790  H7S POPCP   9     -14.433   0.209   7.055  1.00  0.00      POPC H
ATOM   3791  C28 POPCP   9     -13.766  -1.745   6.294  1.00  0.00      POPC C
ATOM   3792  H8R POPCP   9     -14.123  -2.053   7.300  1.00  0.00      POPC H
ATOM   3793  H8S POPCP   9     -12.837  -2.336   6.149  1.00  0.00      POPC H
ATOM   3794  C29 POPCP   9     -14.861  -2.002   5.274  1.00  0.00      POPC C
ATOM   3795  H91 POPCP   9     -15.848  -1.810   5.721  1.00  0.00      POPC H
ATOM   3796 C210 POPCP   9     -14.795  -2.583   4.079  1.00  0.00      POPC C
ATOM   3797 H101 POPCP   9     -15.762  -2.672   3.562  1.00  0.00      POPC H
ATOM   3798 C211 POPCP   9     -13.596  -3.046   3.409  1.00  0.00      POPC C
ATOM   3799 H11R POPCP   9     -13.448  -4.143   3.493  1.00  0.00      POPC H
ATOM   3800 H11S POPCP   9     -12.740  -2.586   3.947  1.00  0.00      POPC H
ATOM   3801 C212 POPCP   9     -13.656  -2.668   1.888  1.00  0.00      POPC C
ATOM   3802 H12R POPCP   9     -12.661  -2.928   1.468  1.00  0.00      POPC H
ATOM   3803 H12S POPCP   9     -13.709  -1.574   1.703  1.00  0.00      POPC H
ATOM   3804 C213 POPCP   9     -14.725  -3.321   0.986  1.00  0.00      POPC C
ATOM   3805 H13R POPCP   9     -15.661  -2.733   1.101  1.00  0.00      POPC H
ATOM   3806 H13S POPCP   9     -14.887  -4.360   1.348  1.00  0.00      POPC H
ATOM   3807 C214 POPCP   9     -14.303  -3.418  -0.489  1.00  0.00      POPC C
ATOM   3808 H14R POPCP   9     -14.085  -2.410  -0.904  1.00  0.00      POPC H
ATOM   3809 H14S POPCP   9     -15.154  -3.865  -1.046  1.00  0.00      POPC H
ATOM   3810 C215 POPCP   9     -13.054  -4.395  -0.714  1.00  0.00      POPC C
ATOM   3811 H15R POPCP   9     -13.304  -5.311  -0.136  1.00  0.00      POPC H
ATOM   3812 H15S POPCP   9     -12.111  -3.996  -0.282  1.00  0.00      POPC H
ATOM   3813 C216 POPCP   9     -12.930  -4.862  -2.166  1.00  0.00      POPC C
ATOM   3814 H16R POPCP   9     -12.707  -3.997  -2.827  1.00  0.00      POPC H
ATOM   3815 H16S POPCP   9     -13.913  -5.184  -2.572  1.00  0.00      POPC H
ATOM   3816 C217 POPCP   9     -11.870  -5.902  -2.299  1.00  0.00      POPC C
ATOM   3817 H17R POPCP   9     -12.163  -6.861  -1.822  1.00  0.00      POPC H
ATOM   3818 H17S POPCP   9     -10.948  -5.456  -1.868  1.00  0.00      POPC H
ATOM   3819 C218 POPCP   9     -11.639  -6.223  -3.741  1.00  0.00      POPC C
ATOM   3820 H18R POPCP   9     -12.394  -6.867  -4.241  1.00  0.00      POPC H
ATOM   3821 H18S POPCP   9     -10.638  -6.686  -3.876  1.00  0.00      POPC H
ATOM   3822 H18T POPCP   9     -11.552  -5.246  -4.264  1.00  0.00      POPC H
ATOM   3823  C33 POPCP   9      -9.915  -3.330   7.412  1.00  0.00      POPC C
ATOM   3824  H3X POPCP   9     -10.986  -3.040   7.466  1.00  0.00      POPC H
ATOM   3825  H3Y POPCP   9      -9.850  -4.359   7.826  1.00  0.00      POPC H
ATOM   3826  C34 POPCP   9      -9.440  -3.441   5.921  1.00  0.00      POPC C
ATOM   3827  H4X POPCP   9      -8.470  -3.983   5.890  1.00  0.00      POPC H
ATOM   3828  H4Y POPCP   9      -9.385  -2.430   5.464  1.00  0.00      POPC H
ATOM   3829  C35 POPCP   9     -10.352  -4.261   5.055  1.00  0.00      POPC C
ATOM   3830  H5X POPCP   9     -11.351  -3.794   5.189  1.00  0.00      POPC H
ATOM   3831  H5Y POPCP   9     -10.444  -5.319   5.381  1.00  0.00      POPC H
ATOM   3832  C36 POPCP   9     -10.065  -4.076   3.500  1.00  0.00      POPC C
ATOM   3833  H6X POPCP   9     -10.206  -3.001   3.256  1.00  0.00      POPC H
ATOM   3834  H6Y POPCP   9     -10.879  -4.637   2.995  1.00  0.00      POPC H
ATOM   3835  C37 POPCP   9      -8.774  -4.735   3.069  1.00  0.00      POPC C
ATOM   3836  H7X POPCP   9      -9.013  -5.818   3.127  1.00  0.00      POPC H
ATOM   3837  H7Y POPCP   9      -8.064  -4.335   3.824  1.00  0.00      POPC H
ATOM   3838  C38 POPCP   9      -8.210  -4.199   1.739  1.00  0.00      POPC C
ATOM   3839  H8X POPCP   9      -7.104  -4.309   1.727  1.00  0.00      POPC H
ATOM   3840  H8Y POPCP   9      -8.453  -3.117   1.801  1.00  0.00      POPC H
ATOM   3841  C39 POPCP   9      -8.800  -4.946   0.548  1.00  0.00      POPC C
ATOM   3842  H9X POPCP   9      -8.354  -4.535  -0.382  1.00  0.00      POPC H
ATOM   3843  H9Y POPCP   9      -9.860  -4.615   0.533  1.00  0.00      POPC H
ATOM   3844 C310 POPCP   9      -8.551  -6.410   0.549  1.00  0.00      POPC C
ATOM   3845 H10X POPCP   9      -9.299  -6.893   1.215  1.00  0.00      POPC H
ATOM   3846 H10Y POPCP   9      -7.547  -6.703   0.923  1.00  0.00      POPC H
ATOM   3847 C311 POPCP   9      -8.687  -7.080  -0.794  1.00  0.00      POPC C
ATOM   3848 H11X POPCP   9      -8.352  -6.363  -1.574  1.00  0.00      POPC H
ATOM   3849 H11Y POPCP   9      -9.728  -7.449  -0.918  1.00  0.00      POPC H
ATOM   3850 C312 POPCP   9      -7.871  -8.310  -0.910  1.00  0.00      POPC C
ATOM   3851 H12X POPCP   9      -6.789  -8.292  -0.658  1.00  0.00      POPC H
ATOM   3852 H12Y POPCP   9      -7.969  -8.759  -1.922  1.00  0.00      POPC H
ATOM   3853 C313 POPCP   9      -8.325  -9.434   0.100  1.00  0.00      POPC C
ATOM   3854 H13X POPCP   9      -9.412  -9.497  -0.117  1.00  0.00      POPC H
ATOM   3855 H13Y POPCP   9      -8.210  -9.134   1.164  1.00  0.00      POPC H
ATOM   3856 C314 POPCP   9      -7.665 -10.724  -0.255  1.00  0.00      POPC C
ATOM   3857 H14X POPCP   9      -6.624 -10.452   0.022  1.00  0.00      POPC H
ATOM   3858 H14Y POPCP   9      -7.805 -11.007  -1.320  1.00  0.00      POPC H
ATOM   3859 C315 POPCP   9      -8.186 -11.889   0.582  1.00  0.00      POPC C
ATOM   3860 H15X POPCP   9      -9.231 -12.103   0.269  1.00  0.00      POPC H
ATOM   3861 H15Y POPCP   9      -8.225 -11.573   1.646  1.00  0.00      POPC H
ATOM   3862 C316 POPCP   9      -7.302 -13.119   0.435  1.00  0.00      POPC C
ATOM   3863 H16X POPCP   9      -6.259 -12.892   0.746  1.00  0.00      POPC H
ATOM   3864 H16Y POPCP   9      -7.273 -13.568  -0.581  1.00  0.00      POPC H
ATOM   3865 H16Z POPCP   9      -7.638 -13.901   1.149  1.00  0.00      POPC H
ATOM   3866  N   POPCP  10       1.601  22.354  15.044  1.00  0.00      POPC N
ATOM   3867  C12 POPCP  10       1.452  23.757  15.722  1.00  0.00      POPC C
ATOM   3868 H12A POPCP  10       0.853  23.601  16.607  1.00  0.00      POPC H
ATOM   3869 H12B POPCP  10       0.922  24.426  15.060  1.00  0.00      POPC H
ATOM   3870  C13 POPCP  10       2.212  22.560  13.725  1.00  0.00      POPC C
ATOM   3871 H13A POPCP  10       1.787  23.404  13.201  1.00  0.00      POPC H
ATOM   3872 H13B POPCP  10       3.256  22.835  13.693  1.00  0.00      POPC H
ATOM   3873 H13C POPCP  10       2.073  21.730  13.048  1.00  0.00      POPC H
ATOM   3874  C14 POPCP  10       2.501  21.390  15.806  1.00  0.00      POPC C
ATOM   3875 H14A POPCP  10       3.459  21.858  15.976  1.00  0.00      POPC H
ATOM   3876 H14B POPCP  10       2.052  21.174  16.765  1.00  0.00      POPC H
ATOM   3877 H14C POPCP  10       2.685  20.460  15.289  1.00  0.00      POPC H
ATOM   3878  C15 POPCP  10       0.291  21.726  14.820  1.00  0.00      POPC C
ATOM   3879 H15A POPCP  10       0.470  20.802  14.291  1.00  0.00      POPC H
ATOM   3880 H15B POPCP  10      -0.362  22.369  14.250  1.00  0.00      POPC H
ATOM   3881 H15C POPCP  10      -0.153  21.535  15.786  1.00  0.00      POPC H
ATOM   3882  C11 POPCP  10       2.769  24.544  16.163  1.00  0.00      POPC C
ATOM   3883 H11A POPCP  10       2.397  25.501  16.587  1.00  0.00      POPC H
ATOM   3884 H11B POPCP  10       3.428  24.770  15.298  1.00  0.00      POPC H
ATOM   3885  P   POPCP  10       4.633  24.302  17.927  1.00  0.00      POPC P
ATOM   3886  O13 POPCP  10       4.234  24.689  19.304  1.00  0.00      POPC O
ATOM   3887  O14 POPCP  10       5.289  25.372  17.094  1.00  0.00      POPC O
ATOM   3888  O12 POPCP  10       3.428  23.720  17.140  1.00  0.00      POPC O
ATOM   3889  O11 POPCP  10       5.553  23.073  18.152  1.00  0.00      POPC O
ATOM   3890  C1  POPCP  10       6.895  22.974  17.687  1.00  0.00      POPC C
ATOM   3891  HA  POPCP  10       7.440  22.204  18.274  1.00  0.00      POPC H
ATOM   3892  HB  POPCP  10       7.514  23.896  17.637  1.00  0.00      POPC H
ATOM   3893  C2  POPCP  10       6.860  22.299  16.269  1.00  0.00      POPC C
ATOM   3894  HS  POPCP  10       5.986  21.613  16.294  1.00  0.00      POPC H
ATOM   3895  O21 POPCP  10       8.048  21.555  15.973  1.00  0.00      POPC O
ATOM   3896  C21 POPCP  10       7.829  20.485  15.200  1.00  0.00      POPC C
ATOM   3897  O22 POPCP  10       6.729  20.121  14.863  1.00  0.00      POPC O
ATOM   3898  C22 POPCP  10       9.210  19.821  14.746  1.00  0.00      POPC C
ATOM   3899  H2R POPCP  10       9.537  19.296  15.668  1.00  0.00      POPC H
ATOM   3900  H2S POPCP  10       9.840  20.624  14.306  1.00  0.00      POPC H
ATOM   3901  C3  POPCP  10       6.740  23.275  15.089  1.00  0.00      POPC C
ATOM   3902  HX  POPCP  10       7.675  23.867  15.194  1.00  0.00      POPC H
ATOM   3903  HY  POPCP  10       5.835  23.877  15.321  1.00  0.00      POPC H
ATOM   3904  O31 POPCP  10       6.609  22.726  13.748  1.00  0.00      POPC O
ATOM   3905  C31 POPCP  10       6.270  23.579  12.821  1.00  0.00      POPC C
ATOM   3906  O32 POPCP  10       5.932  24.728  13.028  1.00  0.00      POPC O
ATOM   3907  C32 POPCP  10       6.244  22.954  11.424  1.00  0.00      POPC C
ATOM   3908  H2X POPCP  10       6.722  21.951  11.423  1.00  0.00      POPC H
ATOM   3909  H2Y POPCP  10       6.731  23.659  10.717  1.00  0.00      POPC H
ATOM   3910  C23 POPCP  10       8.888  18.856  13.571  1.00  0.00      POPC C
ATOM   3911  H3R POPCP  10       8.188  18.030  13.818  1.00  0.00      POPC H
ATOM   3912  H3S POPCP  10       9.783  18.230  13.366  1.00  0.00      POPC H
ATOM   3913  C24 POPCP  10       8.380  19.683  12.379  1.00  0.00      POPC C
ATOM   3914  H4R POPCP  10       8.848  20.682  12.508  1.00  0.00      POPC H
ATOM   3915  H4S POPCP  10       7.280  19.779  12.252  1.00  0.00      POPC H
ATOM   3916  C25 POPCP  10       8.809  19.054  11.037  1.00  0.00      POPC C
ATOM   3917  H5R POPCP  10       8.176  18.161  10.849  1.00  0.00      POPC H
ATOM   3918  H5S POPCP  10       9.856  18.684  11.003  1.00  0.00      POPC H
ATOM   3919  C26 POPCP  10       8.485  20.043   9.848  1.00  0.00      POPC C
ATOM   3920  H6R POPCP  10       9.297  20.795   9.750  1.00  0.00      POPC H
ATOM   3921  H6S POPCP  10       7.562  20.619  10.074  1.00  0.00      POPC H
ATOM   3922  C27 POPCP  10       8.317  19.333   8.564  1.00  0.00      POPC C
ATOM   3923  H7R POPCP  10       7.324  18.839   8.504  1.00  0.00      POPC H
ATOM   3924  H7S POPCP  10       9.165  18.633   8.407  1.00  0.00      POPC H
ATOM   3925  C28 POPCP  10       8.478  20.237   7.370  1.00  0.00      POPC C
ATOM   3926  H8R POPCP  10       9.442  20.779   7.473  1.00  0.00      POPC H
ATOM   3927  H8S POPCP  10       7.788  21.098   7.504  1.00  0.00      POPC H
ATOM   3928  C29 POPCP  10       8.386  19.643   5.987  1.00  0.00      POPC C
ATOM   3929  H91 POPCP  10       7.416  19.144   5.848  1.00  0.00      POPC H
ATOM   3930 C210 POPCP  10       9.416  19.580   5.063  1.00  0.00      POPC C
ATOM   3931 H101 POPCP  10       9.317  19.060   4.098  1.00  0.00      POPC H
ATOM   3932 C211 POPCP  10      10.860  20.065   5.196  1.00  0.00      POPC C
ATOM   3933 H11R POPCP  10      11.248  19.849   6.214  1.00  0.00      POPC H
ATOM   3934 H11S POPCP  10      10.882  21.170   5.087  1.00  0.00      POPC H
ATOM   3935 C212 POPCP  10      11.828  19.315   4.225  1.00  0.00      POPC C
ATOM   3936 H12R POPCP  10      11.616  18.226   4.293  1.00  0.00      POPC H
ATOM   3937 H12S POPCP  10      12.804  19.585   4.683  1.00  0.00      POPC H
ATOM   3938 C213 POPCP  10      11.717  19.864   2.759  1.00  0.00      POPC C
ATOM   3939 H13R POPCP  10      11.778  20.971   2.686  1.00  0.00      POPC H
ATOM   3940 H13S POPCP  10      10.727  19.620   2.317  1.00  0.00      POPC H
ATOM   3941 C214 POPCP  10      12.786  19.282   1.811  1.00  0.00      POPC C
ATOM   3942 H14R POPCP  10      12.904  18.189   1.968  1.00  0.00      POPC H
ATOM   3943 H14S POPCP  10      13.746  19.826   1.939  1.00  0.00      POPC H
ATOM   3944 C215 POPCP  10      12.497  19.400   0.246  1.00  0.00      POPC C
ATOM   3945 H15R POPCP  10      11.531  18.876   0.084  1.00  0.00      POPC H
ATOM   3946 H15S POPCP  10      13.312  18.859  -0.281  1.00  0.00      POPC H
ATOM   3947 C216 POPCP  10      12.533  20.736  -0.374  1.00  0.00      POPC C
ATOM   3948 H16R POPCP  10      13.504  21.030   0.078  1.00  0.00      POPC H
ATOM   3949 H16S POPCP  10      11.803  21.456   0.054  1.00  0.00      POPC H
ATOM   3950 C217 POPCP  10      12.516  20.917  -1.916  1.00  0.00      POPC C
ATOM   3951 H17R POPCP  10      11.726  20.259  -2.337  1.00  0.00      POPC H
ATOM   3952 H17S POPCP  10      13.484  20.464  -2.217  1.00  0.00      POPC H
ATOM   3953 C218 POPCP  10      12.444  22.255  -2.417  1.00  0.00      POPC C
ATOM   3954 H18R POPCP  10      13.220  22.859  -1.899  1.00  0.00      POPC H
ATOM   3955 H18S POPCP  10      11.479  22.793  -2.302  1.00  0.00      POPC H
ATOM   3956 H18T POPCP  10      12.827  22.457  -3.440  1.00  0.00      POPC H
ATOM   3957  C33 POPCP  10       4.826  22.853  10.887  1.00  0.00      POPC C
ATOM   3958  H3X POPCP  10       4.444  23.876  10.681  1.00  0.00      POPC H
ATOM   3959  H3Y POPCP  10       4.094  22.405  11.593  1.00  0.00      POPC H
ATOM   3960  C34 POPCP  10       4.829  22.218   9.528  1.00  0.00      POPC C
ATOM   3961  H4X POPCP  10       3.839  22.130   9.031  1.00  0.00      POPC H
ATOM   3962  H4Y POPCP  10       5.212  21.176   9.545  1.00  0.00      POPC H
ATOM   3963  C35 POPCP  10       5.750  22.964   8.524  1.00  0.00      POPC C
ATOM   3964  H5X POPCP  10       6.830  23.002   8.781  1.00  0.00      POPC H
ATOM   3965  H5Y POPCP  10       5.380  24.011   8.522  1.00  0.00      POPC H
ATOM   3966  C36 POPCP  10       5.692  22.430   7.031  1.00  0.00      POPC C
ATOM   3967  H6X POPCP  10       4.636  22.634   6.753  1.00  0.00      POPC H
ATOM   3968  H6Y POPCP  10       5.980  21.369   6.874  1.00  0.00      POPC H
ATOM   3969  C37 POPCP  10       6.578  23.253   6.045  1.00  0.00      POPC C
ATOM   3970  H7X POPCP  10       7.634  22.906   6.058  1.00  0.00      POPC H
ATOM   3971  H7Y POPCP  10       6.764  24.304   6.355  1.00  0.00      POPC H
ATOM   3972  C38 POPCP  10       5.988  23.256   4.645  1.00  0.00      POPC C
ATOM   3973  H8X POPCP  10       4.940  23.619   4.721  1.00  0.00      POPC H
ATOM   3974  H8Y POPCP  10       5.921  22.206   4.286  1.00  0.00      POPC H
ATOM   3975  C39 POPCP  10       6.689  24.129   3.586  1.00  0.00      POPC C
ATOM   3976  H9X POPCP  10       7.686  23.646   3.502  1.00  0.00      POPC H
ATOM   3977  H9Y POPCP  10       6.851  25.127   4.045  1.00  0.00      POPC H
ATOM   3978 C310 POPCP  10       5.811  24.201   2.351  1.00  0.00      POPC C
ATOM   3979 H10X POPCP  10       4.809  24.603   2.611  1.00  0.00      POPC H
ATOM   3980 H10Y POPCP  10       5.698  23.137   2.053  1.00  0.00      POPC H
ATOM   3981 C311 POPCP  10       6.546  25.042   1.280  1.00  0.00      POPC C
ATOM   3982 H11X POPCP  10       7.625  25.183   1.503  1.00  0.00      POPC H
ATOM   3983 H11Y POPCP  10       6.138  26.068   1.154  1.00  0.00      POPC H
ATOM   3984 C312 POPCP  10       6.274  24.443  -0.078  1.00  0.00      POPC C
ATOM   3985 H12X POPCP  10       5.897  25.136  -0.860  1.00  0.00      POPC H
ATOM   3986 H12Y POPCP  10       5.698  23.495  -0.014  1.00  0.00      POPC H
ATOM   3987 C313 POPCP  10       7.659  23.987  -0.689  1.00  0.00      POPC C
ATOM   3988 H13X POPCP  10       8.209  23.354   0.040  1.00  0.00      POPC H
ATOM   3989 H13Y POPCP  10       8.169  24.972  -0.741  1.00  0.00      POPC H
ATOM   3990 C314 POPCP  10       7.427  23.303  -2.021  1.00  0.00      POPC C
ATOM   3991 H14X POPCP  10       6.689  23.842  -2.653  1.00  0.00      POPC H
ATOM   3992 H14Y POPCP  10       6.930  22.322  -1.863  1.00  0.00      POPC H
ATOM   3993 C315 POPCP  10       8.670  22.920  -2.872  1.00  0.00      POPC C
ATOM   3994 H15X POPCP  10       8.344  22.279  -3.718  1.00  0.00      POPC H
ATOM   3995 H15Y POPCP  10       9.293  22.274  -2.218  1.00  0.00      POPC H
ATOM   3996 C316 POPCP  10       9.401  24.113  -3.382  1.00  0.00      POPC C
ATOM   3997 H16X POPCP  10      10.282  24.401  -2.768  1.00  0.00      POPC H
ATOM   3998 H16Y POPCP  10       8.688  24.951  -3.534  1.00  0.00      POPC H
ATOM   3999 H16Z POPCP  10       9.736  23.861  -4.411  1.00  0.00      POPC H
ATOM   4000  N   POPCP  11      32.382  -6.875  18.319  1.00  0.00      POPC N
ATOM   4001  C12 POPCP  11      31.567  -6.080  17.274  1.00  0.00      POPC C
ATOM   4002 H12A POPCP  11      31.363  -5.092  17.662  1.00  0.00      POPC H
ATOM   4003 H12B POPCP  11      30.570  -6.484  17.177  1.00  0.00      POPC H
ATOM   4004  C13 POPCP  11      33.725  -6.282  18.569  1.00  0.00      POPC C
ATOM   4005 H13A POPCP  11      34.250  -6.824  19.342  1.00  0.00      POPC H
ATOM   4006 H13B POPCP  11      34.399  -6.238  17.727  1.00  0.00      POPC H
ATOM   4007 H13C POPCP  11      33.606  -5.271  18.929  1.00  0.00      POPC H
ATOM   4008  C14 POPCP  11      31.621  -7.020  19.622  1.00  0.00      POPC C
ATOM   4009 H14A POPCP  11      31.179  -6.068  19.876  1.00  0.00      POPC H
ATOM   4010 H14B POPCP  11      30.944  -7.859  19.571  1.00  0.00      POPC H
ATOM   4011 H14C POPCP  11      32.383  -7.246  20.353  1.00  0.00      POPC H
ATOM   4012  C15 POPCP  11      32.606  -8.164  17.619  1.00  0.00      POPC C
ATOM   4013 H15A POPCP  11      33.223  -8.890  18.126  1.00  0.00      POPC H
ATOM   4014 H15B POPCP  11      33.295  -7.988  16.806  1.00  0.00      POPC H
ATOM   4015 H15C POPCP  11      31.705  -8.594  17.208  1.00  0.00      POPC H
ATOM   4016  C11 POPCP  11      32.152  -5.798  15.841  1.00  0.00      POPC C
ATOM   4017 H11A POPCP  11      31.409  -5.385  15.126  1.00  0.00      POPC H
ATOM   4018 H11B POPCP  11      32.396  -6.832  15.514  1.00  0.00      POPC H
ATOM   4019  P   POPCP  11      33.138  -3.440  16.158  1.00  0.00      POPC P
ATOM   4020  O13 POPCP  11      34.414  -2.805  16.496  1.00  0.00      POPC O
ATOM   4021  O14 POPCP  11      32.114  -3.129  17.197  1.00  0.00      POPC O
ATOM   4022  O12 POPCP  11      33.307  -4.977  15.883  1.00  0.00      POPC O
ATOM   4023  O11 POPCP  11      32.675  -2.986  14.781  1.00  0.00      POPC O
ATOM   4024  C1  POPCP  11      33.724  -2.873  13.704  1.00  0.00      POPC C
ATOM   4025  HA  POPCP  11      34.469  -3.697  13.705  1.00  0.00      POPC H
ATOM   4026  HB  POPCP  11      34.210  -1.880  13.816  1.00  0.00      POPC H
ATOM   4027  C2  POPCP  11      33.068  -2.850  12.227  1.00  0.00      POPC C
ATOM   4028  HS  POPCP  11      33.929  -2.736  11.534  1.00  0.00      POPC H
ATOM   4029  O21 POPCP  11      32.107  -1.811  12.077  1.00  0.00      POPC O
ATOM   4030  C21 POPCP  11      32.666  -0.704  11.645  1.00  0.00      POPC C
ATOM   4031  O22 POPCP  11      33.852  -0.446  11.545  1.00  0.00      POPC O
ATOM   4032  C22 POPCP  11      31.562   0.263  11.144  1.00  0.00      POPC C
ATOM   4033  H2R POPCP  11      31.424   0.966  11.993  1.00  0.00      POPC H
ATOM   4034  H2S POPCP  11      30.664  -0.360  10.946  1.00  0.00      POPC H
ATOM   4035  C3  POPCP  11      32.391  -4.212  11.820  1.00  0.00      POPC C
ATOM   4036  HX  POPCP  11      31.401  -4.110  12.315  1.00  0.00      POPC H
ATOM   4037  HY  POPCP  11      32.950  -5.022  12.335  1.00  0.00      POPC H
ATOM   4038  O31 POPCP  11      32.430  -4.340  10.405  1.00  0.00      POPC O
ATOM   4039  C31 POPCP  11      31.614  -5.294   9.909  1.00  0.00      POPC C
ATOM   4040  O32 POPCP  11      31.059  -6.130  10.568  1.00  0.00      POPC O
ATOM   4041  C32 POPCP  11      31.361  -5.076   8.412  1.00  0.00      POPC C
ATOM   4042  H2X POPCP  11      30.251  -5.128   8.397  1.00  0.00      POPC H
ATOM   4043  H2Y POPCP  11      31.601  -5.976   7.806  1.00  0.00      POPC H
ATOM   4044  C23 POPCP  11      31.894   1.149   9.948  1.00  0.00      POPC C
ATOM   4045  H3R POPCP  11      32.914   1.540  10.152  1.00  0.00      POPC H
ATOM   4046  H3S POPCP  11      31.281   2.069   9.841  1.00  0.00      POPC H
ATOM   4047  C24 POPCP  11      31.839   0.400   8.574  1.00  0.00      POPC C
ATOM   4048  H4R POPCP  11      31.013  -0.344   8.585  1.00  0.00      POPC H
ATOM   4049  H4S POPCP  11      32.777  -0.151   8.350  1.00  0.00      POPC H
ATOM   4050  C25 POPCP  11      31.513   1.422   7.453  1.00  0.00      POPC C
ATOM   4051  H5R POPCP  11      30.571   1.923   7.765  1.00  0.00      POPC H
ATOM   4052  H5S POPCP  11      31.214   0.885   6.527  1.00  0.00      POPC H
ATOM   4053  C26 POPCP  11      32.599   2.475   7.146  1.00  0.00      POPC C
ATOM   4054  H6R POPCP  11      33.574   1.958   7.022  1.00  0.00      POPC H
ATOM   4055  H6S POPCP  11      32.599   3.083   8.076  1.00  0.00      POPC H
ATOM   4056  C27 POPCP  11      32.303   3.358   5.945  1.00  0.00      POPC C
ATOM   4057  H7R POPCP  11      31.503   4.105   6.133  1.00  0.00      POPC H
ATOM   4058  H7S POPCP  11      32.017   2.729   5.075  1.00  0.00      POPC H
ATOM   4059  C28 POPCP  11      33.581   4.135   5.473  1.00  0.00      POPC C
ATOM   4060  H8R POPCP  11      34.364   3.383   5.237  1.00  0.00      POPC H
ATOM   4061  H8S POPCP  11      33.924   4.652   6.395  1.00  0.00      POPC H
ATOM   4062  C29 POPCP  11      33.317   5.135   4.331  1.00  0.00      POPC C
ATOM   4063  H91 POPCP  11      32.278   5.436   4.132  1.00  0.00      POPC H
ATOM   4064 C210 POPCP  11      34.261   5.712   3.588  1.00  0.00      POPC C
ATOM   4065 H101 POPCP  11      33.911   6.161   2.646  1.00  0.00      POPC H
ATOM   4066 C211 POPCP  11      35.754   5.539   3.797  1.00  0.00      POPC C
ATOM   4067 H11R POPCP  11      35.941   4.449   3.696  1.00  0.00      POPC H
ATOM   4068 H11S POPCP  11      36.016   5.905   4.813  1.00  0.00      POPC H
ATOM   4069 C212 POPCP  11      36.705   6.281   2.767  1.00  0.00      POPC C
ATOM   4070 H12R POPCP  11      37.736   5.952   3.018  1.00  0.00      POPC H
ATOM   4071 H12S POPCP  11      36.653   7.361   3.021  1.00  0.00      POPC H
ATOM   4072 C213 POPCP  11      36.446   6.123   1.264  1.00  0.00      POPC C
ATOM   4073 H13R POPCP  11      35.391   6.353   1.002  1.00  0.00      POPC H
ATOM   4074 H13S POPCP  11      36.549   5.046   1.010  1.00  0.00      POPC H
ATOM   4075 C214 POPCP  11      37.381   6.985   0.461  1.00  0.00      POPC C
ATOM   4076 H14R POPCP  11      38.442   6.847   0.757  1.00  0.00      POPC H
ATOM   4077 H14S POPCP  11      37.103   8.035   0.697  1.00  0.00      POPC H
ATOM   4078 C215 POPCP  11      37.164   6.856  -1.061  1.00  0.00      POPC C
ATOM   4079 H15R POPCP  11      36.070   6.951  -1.232  1.00  0.00      POPC H
ATOM   4080 H15S POPCP  11      37.460   5.829  -1.362  1.00  0.00      POPC H
ATOM   4081 C216 POPCP  11      37.934   7.955  -1.767  1.00  0.00      POPC C
ATOM   4082 H16R POPCP  11      38.975   8.174  -1.449  1.00  0.00      POPC H
ATOM   4083 H16S POPCP  11      37.354   8.878  -1.553  1.00  0.00      POPC H
ATOM   4084 C217 POPCP  11      38.026   7.916  -3.290  1.00  0.00      POPC C
ATOM   4085 H17R POPCP  11      38.440   8.760  -3.882  1.00  0.00      POPC H
ATOM   4086 H17S POPCP  11      36.980   7.844  -3.659  1.00  0.00      POPC H
ATOM   4087 C218 POPCP  11      38.721   6.643  -3.714  1.00  0.00      POPC C
ATOM   4088 H18R POPCP  11      38.689   6.532  -4.819  1.00  0.00      POPC H
ATOM   4089 H18S POPCP  11      38.422   5.722  -3.169  1.00  0.00      POPC H
ATOM   4090 H18T POPCP  11      39.769   6.787  -3.374  1.00  0.00      POPC H
ATOM   4091  C33 POPCP  11      31.991  -3.869   7.674  1.00  0.00      POPC C
ATOM   4092  H3X POPCP  11      33.032  -4.194   7.458  1.00  0.00      POPC H
ATOM   4093  H3Y POPCP  11      32.109  -2.948   8.284  1.00  0.00      POPC H
ATOM   4094  C34 POPCP  11      31.458  -3.434   6.292  1.00  0.00      POPC C
ATOM   4095  H4X POPCP  11      30.363  -3.245   6.277  1.00  0.00      POPC H
ATOM   4096  H4Y POPCP  11      31.568  -4.294   5.598  1.00  0.00      POPC H
ATOM   4097  C35 POPCP  11      32.179  -2.219   5.670  1.00  0.00      POPC C
ATOM   4098  H5X POPCP  11      33.234  -2.555   5.573  1.00  0.00      POPC H
ATOM   4099  H5Y POPCP  11      32.089  -1.320   6.316  1.00  0.00      POPC H
ATOM   4100  C36 POPCP  11      31.721  -1.749   4.278  1.00  0.00      POPC C
ATOM   4101  H6X POPCP  11      30.626  -1.568   4.329  1.00  0.00      POPC H
ATOM   4102  H6Y POPCP  11      31.848  -2.589   3.563  1.00  0.00      POPC H
ATOM   4103  C37 POPCP  11      32.515  -0.509   3.692  1.00  0.00      POPC C
ATOM   4104  H7X POPCP  11      33.602  -0.581   3.910  1.00  0.00      POPC H
ATOM   4105  H7Y POPCP  11      32.030   0.345   4.212  1.00  0.00      POPC H
ATOM   4106  C38 POPCP  11      32.349  -0.434   2.174  1.00  0.00      POPC C
ATOM   4107  H8X POPCP  11      31.431   0.082   1.819  1.00  0.00      POPC H
ATOM   4108  H8Y POPCP  11      32.526  -1.480   1.846  1.00  0.00      POPC H
ATOM   4109  C39 POPCP  11      33.529   0.396   1.666  1.00  0.00      POPC C
ATOM   4110  H9X POPCP  11      33.536   0.603   0.574  1.00  0.00      POPC H
ATOM   4111  H9Y POPCP  11      34.513  -0.060   1.906  1.00  0.00      POPC H
ATOM   4112 C310 POPCP  11      33.697   1.812   2.230  1.00  0.00      POPC C
ATOM   4113 H10X POPCP  11      34.614   2.343   1.897  1.00  0.00      POPC H
ATOM   4114 H10Y POPCP  11      33.875   1.673   3.318  1.00  0.00      POPC H
ATOM   4115 C311 POPCP  11      32.441   2.664   1.915  1.00  0.00      POPC C
ATOM   4116 H11X POPCP  11      32.281   3.340   2.783  1.00  0.00      POPC H
ATOM   4117 H11Y POPCP  11      31.606   1.933   1.957  1.00  0.00      POPC H
ATOM   4118 C312 POPCP  11      32.716   3.477   0.621  1.00  0.00      POPC C
ATOM   4119 H12X POPCP  11      32.638   2.737  -0.204  1.00  0.00      POPC H
ATOM   4120 H12Y POPCP  11      33.755   3.867   0.665  1.00  0.00      POPC H
ATOM   4121 C313 POPCP  11      31.802   4.689   0.329  1.00  0.00      POPC C
ATOM   4122 H13X POPCP  11      31.837   5.295   1.259  1.00  0.00      POPC H
ATOM   4123 H13Y POPCP  11      30.779   4.256   0.319  1.00  0.00      POPC H
ATOM   4124 C314 POPCP  11      32.310   5.360  -0.937  1.00  0.00      POPC C
ATOM   4125 H14X POPCP  11      32.016   4.807  -1.854  1.00  0.00      POPC H
ATOM   4126 H14Y POPCP  11      33.414   5.458  -0.862  1.00  0.00      POPC H
ATOM   4127 C315 POPCP  11      31.748   6.755  -1.067  1.00  0.00      POPC C
ATOM   4128 H15X POPCP  11      32.093   7.266  -0.143  1.00  0.00      POPC H
ATOM   4129 H15Y POPCP  11      30.654   6.943  -1.087  1.00  0.00      POPC H
ATOM   4130 C316 POPCP  11      32.421   7.683  -2.094  1.00  0.00      POPC C
ATOM   4131 H16X POPCP  11      33.468   7.340  -2.235  1.00  0.00      POPC H
ATOM   4132 H16Y POPCP  11      32.508   8.698  -1.649  1.00  0.00      POPC H
ATOM   4133 H16Z POPCP  11      31.859   7.651  -3.052  1.00  0.00      POPC H
ATOM   4134  N   POPCP  12      19.412 -33.877  20.821  1.00  0.00      POPC N
ATOM   4135  C12 POPCP  12      19.095 -33.161  19.524  1.00  0.00      POPC C
ATOM   4136 H12A POPCP  12      19.203 -33.853  18.702  1.00  0.00      POPC H
ATOM   4137 H12B POPCP  12      19.755 -32.306  19.503  1.00  0.00      POPC H
ATOM   4138  C13 POPCP  12      19.081 -33.038  22.004  1.00  0.00      POPC C
ATOM   4139 H13A POPCP  12      19.623 -32.106  22.062  1.00  0.00      POPC H
ATOM   4140 H13B POPCP  12      18.046 -32.753  21.887  1.00  0.00      POPC H
ATOM   4141 H13C POPCP  12      19.140 -33.541  22.958  1.00  0.00      POPC H
ATOM   4142  C14 POPCP  12      18.896 -35.256  20.885  1.00  0.00      POPC C
ATOM   4143 H14A POPCP  12      17.830 -35.358  21.025  1.00  0.00      POPC H
ATOM   4144 H14B POPCP  12      19.159 -35.790  19.984  1.00  0.00      POPC H
ATOM   4145 H14C POPCP  12      19.342 -35.734  21.745  1.00  0.00      POPC H
ATOM   4146  C15 POPCP  12      20.954 -33.997  20.776  1.00  0.00      POPC C
ATOM   4147 H15A POPCP  12      21.263 -34.511  21.674  1.00  0.00      POPC H
ATOM   4148 H15B POPCP  12      21.370 -33.001  20.730  1.00  0.00      POPC H
ATOM   4149 H15C POPCP  12      21.255 -34.606  19.937  1.00  0.00      POPC H
ATOM   4150  C11 POPCP  12      17.719 -32.502  19.345  1.00  0.00      POPC C
ATOM   4151 H11A POPCP  12      17.738 -31.975  18.368  1.00  0.00      POPC H
ATOM   4152 H11B POPCP  12      17.466 -31.649  20.011  1.00  0.00      POPC H
ATOM   4153  P   POPCP  12      16.235 -34.460  18.249  1.00  0.00      POPC P
ATOM   4154  O13 POPCP  12      15.073 -35.203  18.808  1.00  0.00      POPC O
ATOM   4155  O14 POPCP  12      17.354 -35.296  17.764  1.00  0.00      POPC O
ATOM   4156  O12 POPCP  12      16.774 -33.504  19.381  1.00  0.00      POPC O
ATOM   4157  O11 POPCP  12      15.852 -33.449  17.130  1.00  0.00      POPC O
ATOM   4158  C1  POPCP  12      16.812 -32.974  16.169  1.00  0.00      POPC C
ATOM   4159  HA  POPCP  12      17.858 -32.988  16.544  1.00  0.00      POPC H
ATOM   4160  HB  POPCP  12      16.555 -31.908  15.991  1.00  0.00      POPC H
ATOM   4161  C2  POPCP  12      16.720 -33.591  14.721  1.00  0.00      POPC C
ATOM   4162  HS  POPCP  12      17.143 -32.829  14.031  1.00  0.00      POPC H
ATOM   4163  O21 POPCP  12      15.297 -33.826  14.352  1.00  0.00      POPC O
ATOM   4164  C21 POPCP  12      14.644 -32.728  14.022  1.00  0.00      POPC C
ATOM   4165  O22 POPCP  12      15.124 -31.618  13.944  1.00  0.00      POPC O
ATOM   4166  C22 POPCP  12      13.131 -32.992  13.830  1.00  0.00      POPC C
ATOM   4167  H2R POPCP  12      12.503 -32.254  14.373  1.00  0.00      POPC H
ATOM   4168  H2S POPCP  12      12.935 -33.972  14.315  1.00  0.00      POPC H
ATOM   4169  C3  POPCP  12      17.610 -34.854  14.529  1.00  0.00      POPC C
ATOM   4170  HX  POPCP  12      17.554 -35.616  15.335  1.00  0.00      POPC H
ATOM   4171  HY  POPCP  12      18.654 -34.479  14.583  1.00  0.00      POPC H
ATOM   4172  O31 POPCP  12      17.400 -35.531  13.289  1.00  0.00      POPC O
ATOM   4173  C31 POPCP  12      16.495 -36.507  13.277  1.00  0.00      POPC C
ATOM   4174  O32 POPCP  12      15.771 -36.760  14.166  1.00  0.00      POPC O
ATOM   4175  C32 POPCP  12      16.560 -37.175  11.937  1.00  0.00      POPC C
ATOM   4176  H2X POPCP  12      17.630 -37.296  11.664  1.00  0.00      POPC H
ATOM   4177  H2Y POPCP  12      16.064 -36.405  11.308  1.00  0.00      POPC H
ATOM   4178  C23 POPCP  12      12.674 -32.934  12.284  1.00  0.00      POPC C
ATOM   4179  H3R POPCP  12      13.371 -33.542  11.668  1.00  0.00      POPC H
ATOM   4180  H3S POPCP  12      12.731 -31.849  12.053  1.00  0.00      POPC H
ATOM   4181  C24 POPCP  12      11.134 -33.204  11.979  1.00  0.00      POPC C
ATOM   4182  H4R POPCP  12      10.516 -32.565  12.645  1.00  0.00      POPC H
ATOM   4183  H4S POPCP  12      10.828 -34.225  12.295  1.00  0.00      POPC H
ATOM   4184  C25 POPCP  12      10.785 -32.827  10.523  1.00  0.00      POPC C
ATOM   4185  H5R POPCP  12      11.245 -31.847  10.273  1.00  0.00      POPC H
ATOM   4186  H5S POPCP  12       9.696 -32.606  10.500  1.00  0.00      POPC H
ATOM   4187  C26 POPCP  12      11.291 -33.877   9.557  1.00  0.00      POPC C
ATOM   4188  H6R POPCP  12      12.380 -33.919   9.775  1.00  0.00      POPC H
ATOM   4189  H6S POPCP  12      11.120 -33.419   8.559  1.00  0.00      POPC H
ATOM   4190  C27 POPCP  12      10.598 -35.197   9.932  1.00  0.00      POPC C
ATOM   4191  H7R POPCP  12       9.498 -35.076  10.029  1.00  0.00      POPC H
ATOM   4192  H7S POPCP  12      11.013 -35.538  10.905  1.00  0.00      POPC H
ATOM   4193  C28 POPCP  12      10.922 -36.329   8.914  1.00  0.00      POPC C
ATOM   4194  H8R POPCP  12      10.423 -36.071   7.956  1.00  0.00      POPC H
ATOM   4195  H8S POPCP  12      10.398 -37.265   9.206  1.00  0.00      POPC H
ATOM   4196  C29 POPCP  12      12.368 -36.536   8.700  1.00  0.00      POPC C
ATOM   4197  H91 POPCP  12      12.873 -37.102   9.497  1.00  0.00      POPC H
ATOM   4198 C210 POPCP  12      13.167 -36.247   7.629  1.00  0.00      POPC C
ATOM   4199 H101 POPCP  12      14.219 -36.568   7.603  1.00  0.00      POPC H
ATOM   4200 C211 POPCP  12      12.669 -35.315   6.537  1.00  0.00      POPC C
ATOM   4201 H11R POPCP  12      13.305 -34.421   6.361  1.00  0.00      POPC H
ATOM   4202 H11S POPCP  12      11.626 -34.957   6.673  1.00  0.00      POPC H
ATOM   4203 C212 POPCP  12      12.646 -35.966   5.195  1.00  0.00      POPC C
ATOM   4204 H12R POPCP  12      12.030 -36.890   5.178  1.00  0.00      POPC H
ATOM   4205 H12S POPCP  12      13.679 -36.223   4.878  1.00  0.00      POPC H
ATOM   4206 C213 POPCP  12      12.157 -34.932   4.182  1.00  0.00      POPC C
ATOM   4207 H13R POPCP  12      12.908 -34.114   4.204  1.00  0.00      POPC H
ATOM   4208 H13S POPCP  12      11.205 -34.431   4.462  1.00  0.00      POPC H
ATOM   4209 C214 POPCP  12      12.176 -35.514   2.795  1.00  0.00      POPC C
ATOM   4210 H14R POPCP  12      11.430 -36.329   2.681  1.00  0.00      POPC H
ATOM   4211 H14S POPCP  12      13.031 -36.204   2.634  1.00  0.00      POPC H
ATOM   4212 C215 POPCP  12      12.137 -34.521   1.622  1.00  0.00      POPC C
ATOM   4213 H15R POPCP  12      12.905 -33.722   1.698  1.00  0.00      POPC H
ATOM   4214 H15S POPCP  12      11.171 -33.991   1.758  1.00  0.00      POPC H
ATOM   4215 C216 POPCP  12      12.154 -35.116   0.219  1.00  0.00      POPC C
ATOM   4216 H16R POPCP  12      11.385 -35.913   0.129  1.00  0.00      POPC H
ATOM   4217 H16S POPCP  12      13.061 -35.755   0.151  1.00  0.00      POPC H
ATOM   4218 C217 POPCP  12      12.054 -34.094  -0.851  1.00  0.00      POPC C
ATOM   4219 H17R POPCP  12      12.884 -33.437  -0.512  1.00  0.00      POPC H
ATOM   4220 H17S POPCP  12      11.114 -33.505  -0.791  1.00  0.00      POPC H
ATOM   4221 C218 POPCP  12      12.282 -34.743  -2.231  1.00  0.00      POPC C
ATOM   4222 H18R POPCP  12      13.228 -35.321  -2.300  1.00  0.00      POPC H
ATOM   4223 H18S POPCP  12      12.322 -34.034  -3.086  1.00  0.00      POPC H
ATOM   4224 H18T POPCP  12      11.455 -35.468  -2.388  1.00  0.00      POPC H
ATOM   4225  C33 POPCP  12      15.751 -38.451  11.876  1.00  0.00      POPC C
ATOM   4226  H3X POPCP  12      14.657 -38.303  12.002  1.00  0.00      POPC H
ATOM   4227  H3Y POPCP  12      16.008 -39.046  12.778  1.00  0.00      POPC H
ATOM   4228  C34 POPCP  12      16.109 -39.408  10.755  1.00  0.00      POPC C
ATOM   4229  H4X POPCP  12      15.714 -40.424  10.970  1.00  0.00      POPC H
ATOM   4230  H4Y POPCP  12      17.202 -39.488  10.577  1.00  0.00      POPC H
ATOM   4231  C35 POPCP  12      15.327 -39.050   9.500  1.00  0.00      POPC C
ATOM   4232  H5X POPCP  12      15.624 -37.986   9.386  1.00  0.00      POPC H
ATOM   4233  H5Y POPCP  12      14.250 -39.301   9.614  1.00  0.00      POPC H
ATOM   4234  C36 POPCP  12      15.803 -39.826   8.269  1.00  0.00      POPC C
ATOM   4235  H6X POPCP  12      15.371 -40.839   8.416  1.00  0.00      POPC H
ATOM   4236  H6Y POPCP  12      16.904 -39.901   8.137  1.00  0.00      POPC H
ATOM   4237  C37 POPCP  12      15.357 -39.153   7.005  1.00  0.00      POPC C
ATOM   4238  H7X POPCP  12      15.619 -38.076   7.077  1.00  0.00      POPC H
ATOM   4239  H7Y POPCP  12      14.247 -39.193   7.007  1.00  0.00      POPC H
ATOM   4240  C38 POPCP  12      15.985 -39.765   5.747  1.00  0.00      POPC C
ATOM   4241  H8X POPCP  12      15.887 -40.871   5.771  1.00  0.00      POPC H
ATOM   4242  H8Y POPCP  12      17.051 -39.466   5.665  1.00  0.00      POPC H
ATOM   4243  C39 POPCP  12      15.269 -39.403   4.429  1.00  0.00      POPC C
ATOM   4244  H9X POPCP  12      14.820 -38.390   4.515  1.00  0.00      POPC H
ATOM   4245  H9Y POPCP  12      14.378 -40.066   4.402  1.00  0.00      POPC H
ATOM   4246 C310 POPCP  12      16.078 -39.633   3.090  1.00  0.00      POPC C
ATOM   4247 H10X POPCP  12      16.114 -40.736   2.958  1.00  0.00      POPC H
ATOM   4248 H10Y POPCP  12      17.121 -39.308   3.295  1.00  0.00      POPC H
ATOM   4249 C311 POPCP  12      15.633 -38.909   1.806  1.00  0.00      POPC C
ATOM   4250 H11X POPCP  12      16.424 -38.976   1.029  1.00  0.00      POPC H
ATOM   4251 H11Y POPCP  12      15.484 -37.821   1.978  1.00  0.00      POPC H
ATOM   4252 C312 POPCP  12      14.254 -39.508   1.235  1.00  0.00      POPC C
ATOM   4253 H12X POPCP  12      13.557 -39.390   2.092  1.00  0.00      POPC H
ATOM   4254 H12Y POPCP  12      14.518 -40.581   1.122  1.00  0.00      POPC H
ATOM   4255 C313 POPCP  12      13.871 -38.848  -0.080  1.00  0.00      POPC C
ATOM   4256 H13X POPCP  12      14.147 -37.773  -0.142  1.00  0.00      POPC H
ATOM   4257 H13Y POPCP  12      12.797 -39.084  -0.235  1.00  0.00      POPC H
ATOM   4258 C314 POPCP  12      14.569 -39.536  -1.323  1.00  0.00      POPC C
ATOM   4259 H14X POPCP  12      13.796 -40.297  -1.563  1.00  0.00      POPC H
ATOM   4260 H14Y POPCP  12      15.525 -40.044  -1.077  1.00  0.00      POPC H
ATOM   4261 C315 POPCP  12      14.674 -38.601  -2.542  1.00  0.00      POPC C
ATOM   4262 H15X POPCP  12      13.911 -37.804  -2.408  1.00  0.00      POPC H
ATOM   4263 H15Y POPCP  12      14.610 -39.049  -3.556  1.00  0.00      POPC H
ATOM   4264 C316 POPCP  12      15.945 -37.844  -2.488  1.00  0.00      POPC C
ATOM   4265 H16X POPCP  12      16.102 -37.275  -1.547  1.00  0.00      POPC H
ATOM   4266 H16Y POPCP  12      15.973 -37.062  -3.276  1.00  0.00      POPC H
ATOM   4267 H16Z POPCP  12      16.773 -38.560  -2.680  1.00  0.00      POPC H
ATOM   4268  N   POPCP  13      25.062 -28.209  21.700  1.00  0.00      POPC N
ATOM   4269  C12 POPCP  13      24.403 -28.034  20.343  1.00  0.00      POPC C
ATOM   4270 H12A POPCP  13      25.152 -27.753  19.618  1.00  0.00      POPC H
ATOM   4271 H12B POPCP  13      23.726 -27.194  20.392  1.00  0.00      POPC H
ATOM   4272  C13 POPCP  13      23.917 -28.449  22.715  1.00  0.00      POPC C
ATOM   4273 H13A POPCP  13      23.563 -29.455  22.545  1.00  0.00      POPC H
ATOM   4274 H13B POPCP  13      24.292 -28.384  23.726  1.00  0.00      POPC H
ATOM   4275 H13C POPCP  13      23.038 -27.828  22.619  1.00  0.00      POPC H
ATOM   4276  C14 POPCP  13      26.027 -29.325  21.776  1.00  0.00      POPC C
ATOM   4277 H14A POPCP  13      26.556 -29.256  22.715  1.00  0.00      POPC H
ATOM   4278 H14B POPCP  13      25.512 -30.273  21.712  1.00  0.00      POPC H
ATOM   4279 H14C POPCP  13      26.732 -29.252  20.961  1.00  0.00      POPC H
ATOM   4280  C15 POPCP  13      25.686 -26.976  22.211  1.00  0.00      POPC C
ATOM   4281 H15A POPCP  13      26.537 -26.625  21.646  1.00  0.00      POPC H
ATOM   4282 H15B POPCP  13      25.926 -27.149  23.249  1.00  0.00      POPC H
ATOM   4283 H15C POPCP  13      25.065 -26.093  22.162  1.00  0.00      POPC H
ATOM   4284  C11 POPCP  13      23.752 -29.312  19.742  1.00  0.00      POPC C
ATOM   4285 H11A POPCP  13      24.646 -29.928  19.508  1.00  0.00      POPC H
ATOM   4286 H11B POPCP  13      23.300 -28.927  18.803  1.00  0.00      POPC H
ATOM   4287  P   POPCP  13      21.201 -29.623  20.431  1.00  0.00      POPC P
ATOM   4288  O13 POPCP  13      20.999 -28.225  20.761  1.00  0.00      POPC O
ATOM   4289  O14 POPCP  13      20.391 -30.536  21.283  1.00  0.00      POPC O
ATOM   4290  O12 POPCP  13      22.723 -30.000  20.564  1.00  0.00      POPC O
ATOM   4291  O11 POPCP  13      20.865 -29.854  18.913  1.00  0.00      POPC O
ATOM   4292  C1  POPCP  13      19.880 -29.051  18.279  1.00  0.00      POPC C
ATOM   4293  HA  POPCP  13      19.710 -28.101  18.829  1.00  0.00      POPC H
ATOM   4294  HB  POPCP  13      18.869 -29.501  18.172  1.00  0.00      POPC H
ATOM   4295  C2  POPCP  13      20.239 -28.560  16.840  1.00  0.00      POPC C
ATOM   4296  HS  POPCP  13      19.391 -27.999  16.393  1.00  0.00      POPC H
ATOM   4297  O21 POPCP  13      20.734 -29.681  16.074  1.00  0.00      POPC O
ATOM   4298  C21 POPCP  13      19.840 -30.507  15.607  1.00  0.00      POPC C
ATOM   4299  O22 POPCP  13      18.621 -30.539  15.918  1.00  0.00      POPC O
ATOM   4300  C22 POPCP  13      20.374 -31.193  14.379  1.00  0.00      POPC C
ATOM   4301  H2R POPCP  13      20.435 -32.287  14.560  1.00  0.00      POPC H
ATOM   4302  H2S POPCP  13      21.388 -30.795  14.163  1.00  0.00      POPC H
ATOM   4303  C3  POPCP  13      21.407 -27.521  16.793  1.00  0.00      POPC C
ATOM   4304  HX  POPCP  13      22.357 -27.928  17.200  1.00  0.00      POPC H
ATOM   4305  HY  POPCP  13      21.084 -26.659  17.416  1.00  0.00      POPC H
ATOM   4306  O31 POPCP  13      21.801 -27.144  15.428  1.00  0.00      POPC O
ATOM   4307  C31 POPCP  13      22.478 -26.077  15.257  1.00  0.00      POPC C
ATOM   4308  O32 POPCP  13      22.623 -25.188  16.051  1.00  0.00      POPC O
ATOM   4309  C32 POPCP  13      23.233 -26.244  13.932  1.00  0.00      POPC C
ATOM   4310  H2X POPCP  13      24.022 -27.021  14.024  1.00  0.00      POPC H
ATOM   4311  H2Y POPCP  13      23.685 -25.247  13.740  1.00  0.00      POPC H
ATOM   4312  C23 POPCP  13      19.479 -30.961  13.115  1.00  0.00      POPC C
ATOM   4313  H3R POPCP  13      18.399 -31.201  13.211  1.00  0.00      POPC H
ATOM   4314  H3S POPCP  13      19.762 -31.734  12.370  1.00  0.00      POPC H
ATOM   4315  C24 POPCP  13      19.685 -29.455  12.630  1.00  0.00      POPC C
ATOM   4316  H4R POPCP  13      20.671 -29.277  12.151  1.00  0.00      POPC H
ATOM   4317  H4S POPCP  13      19.580 -28.760  13.490  1.00  0.00      POPC H
ATOM   4318  C25 POPCP  13      18.592 -29.273  11.587  1.00  0.00      POPC C
ATOM   4319  H5R POPCP  13      17.565 -29.380  11.997  1.00  0.00      POPC H
ATOM   4320  H5S POPCP  13      18.760 -29.950  10.723  1.00  0.00      POPC H
ATOM   4321  C26 POPCP  13      18.340 -27.788  11.133  1.00  0.00      POPC C
ATOM   4322  H6R POPCP  13      19.398 -27.479  10.991  1.00  0.00      POPC H
ATOM   4323  H6S POPCP  13      17.939 -27.252  12.020  1.00  0.00      POPC H
ATOM   4324  C27 POPCP  13      17.477 -27.619   9.919  1.00  0.00      POPC C
ATOM   4325  H7R POPCP  13      16.502 -28.129  10.075  1.00  0.00      POPC H
ATOM   4326  H7S POPCP  13      17.981 -28.181   9.104  1.00  0.00      POPC H
ATOM   4327  C28 POPCP  13      16.999 -26.209   9.616  1.00  0.00      POPC C
ATOM   4328  H8R POPCP  13      16.463 -25.868  10.528  1.00  0.00      POPC H
ATOM   4329  H8S POPCP  13      16.260 -26.326   8.796  1.00  0.00      POPC H
ATOM   4330  C29 POPCP  13      18.156 -25.301   9.197  1.00  0.00      POPC C
ATOM   4331  H91 POPCP  13      18.873 -25.139  10.015  1.00  0.00      POPC H
ATOM   4332 C210 POPCP  13      18.326 -24.702   8.011  1.00  0.00      POPC C
ATOM   4333 H101 POPCP  13      19.231 -24.099   7.844  1.00  0.00      POPC H
ATOM   4334 C211 POPCP  13      17.445 -24.958   6.833  1.00  0.00      POPC C
ATOM   4335 H11R POPCP  13      16.909 -25.928   6.912  1.00  0.00      POPC H
ATOM   4336 H11S POPCP  13      18.127 -25.077   5.964  1.00  0.00      POPC H
ATOM   4337 C212 POPCP  13      16.412 -23.921   6.395  1.00  0.00      POPC C
ATOM   4338 H12R POPCP  13      16.870 -22.911   6.321  1.00  0.00      POPC H
ATOM   4339 H12S POPCP  13      15.653 -23.879   7.205  1.00  0.00      POPC H
ATOM   4340 C213 POPCP  13      15.845 -24.082   5.021  1.00  0.00      POPC C
ATOM   4341 H13R POPCP  13      15.552 -25.154   5.025  1.00  0.00      POPC H
ATOM   4342 H13S POPCP  13      16.619 -23.970   4.233  1.00  0.00      POPC H
ATOM   4343 C214 POPCP  13      14.605 -23.140   4.853  1.00  0.00      POPC C
ATOM   4344 H14R POPCP  13      14.238 -23.088   3.805  1.00  0.00      POPC H
ATOM   4345 H14S POPCP  13      14.929 -22.098   5.059  1.00  0.00      POPC H
ATOM   4346 C215 POPCP  13      13.449 -23.522   5.781  1.00  0.00      POPC C
ATOM   4347 H15R POPCP  13      13.722 -23.447   6.856  1.00  0.00      POPC H
ATOM   4348 H15S POPCP  13      13.067 -24.525   5.493  1.00  0.00      POPC H
ATOM   4349 C216 POPCP  13      12.143 -22.693   5.532  1.00  0.00      POPC C
ATOM   4350 H16R POPCP  13      12.023 -22.466   4.451  1.00  0.00      POPC H
ATOM   4351 H16S POPCP  13      12.122 -21.711   6.051  1.00  0.00      POPC H
ATOM   4352 C217 POPCP  13      10.879 -23.363   5.987  1.00  0.00      POPC C
ATOM   4353 H17R POPCP  13      10.921 -23.496   7.089  1.00  0.00      POPC H
ATOM   4354 H17S POPCP  13      10.823 -24.421   5.651  1.00  0.00      POPC H
ATOM   4355 C218 POPCP  13       9.603 -22.646   5.530  1.00  0.00      POPC C
ATOM   4356 H18R POPCP  13       9.682 -21.576   5.816  1.00  0.00      POPC H
ATOM   4357 H18S POPCP  13       8.669 -23.205   5.753  1.00  0.00      POPC H
ATOM   4358 H18T POPCP  13       9.628 -22.610   4.419  1.00  0.00      POPC H
ATOM   4359  C33 POPCP  13      22.236 -26.646  12.846  1.00  0.00      POPC C
ATOM   4360  H3X POPCP  13      21.220 -26.197  12.873  1.00  0.00      POPC H
ATOM   4361  H3Y POPCP  13      22.153 -27.742  13.008  1.00  0.00      POPC H
ATOM   4362  C34 POPCP  13      22.785 -26.364  11.417  1.00  0.00      POPC C
ATOM   4363  H4X POPCP  13      23.764 -26.877  11.310  1.00  0.00      POPC H
ATOM   4364  H4Y POPCP  13      23.168 -25.321  11.373  1.00  0.00      POPC H
ATOM   4365  C35 POPCP  13      21.830 -26.674  10.217  1.00  0.00      POPC C
ATOM   4366  H5X POPCP  13      21.007 -25.930  10.275  1.00  0.00      POPC H
ATOM   4367  H5Y POPCP  13      21.371 -27.685  10.259  1.00  0.00      POPC H
ATOM   4368  C36 POPCP  13      22.608 -26.501   8.940  1.00  0.00      POPC C
ATOM   4369  H6X POPCP  13      23.476 -27.193   8.974  1.00  0.00      POPC H
ATOM   4370  H6Y POPCP  13      22.989 -25.458   8.936  1.00  0.00      POPC H
ATOM   4371  C37 POPCP  13      21.851 -26.862   7.653  1.00  0.00      POPC C
ATOM   4372  H7X POPCP  13      20.922 -26.255   7.609  1.00  0.00      POPC H
ATOM   4373  H7Y POPCP  13      21.596 -27.943   7.674  1.00  0.00      POPC H
ATOM   4374  C38 POPCP  13      22.636 -26.548   6.354  1.00  0.00      POPC C
ATOM   4375  H8X POPCP  13      23.495 -27.252   6.349  1.00  0.00      POPC H
ATOM   4376  H8Y POPCP  13      23.153 -25.570   6.265  1.00  0.00      POPC H
ATOM   4377  C39 POPCP  13      21.929 -26.832   4.982  1.00  0.00      POPC C
ATOM   4378  H9X POPCP  13      21.678 -27.904   4.831  1.00  0.00      POPC H
ATOM   4379  H9Y POPCP  13      22.754 -26.658   4.259  1.00  0.00      POPC H
ATOM   4380 C310 POPCP  13      20.748 -25.930   4.696  1.00  0.00      POPC C
ATOM   4381 H10X POPCP  13      21.188 -24.920   4.561  1.00  0.00      POPC H
ATOM   4382 H10Y POPCP  13      20.072 -25.987   5.576  1.00  0.00      POPC H
ATOM   4383 C311 POPCP  13      20.129 -26.442   3.341  1.00  0.00      POPC C
ATOM   4384 H11X POPCP  13      19.133 -25.951   3.317  1.00  0.00      POPC H
ATOM   4385 H11Y POPCP  13      19.847 -27.516   3.349  1.00  0.00      POPC H
ATOM   4386 C312 POPCP  13      20.932 -25.964   2.082  1.00  0.00      POPC C
ATOM   4387 H12X POPCP  13      21.881 -26.542   2.093  1.00  0.00      POPC H
ATOM   4388 H12Y POPCP  13      21.128 -24.901   2.336  1.00  0.00      POPC H
ATOM   4389 C313 POPCP  13      20.173 -25.965   0.660  1.00  0.00      POPC C
ATOM   4390 H13X POPCP  13      19.708 -26.974   0.669  1.00  0.00      POPC H
ATOM   4391 H13Y POPCP  13      20.926 -26.026  -0.154  1.00  0.00      POPC H
ATOM   4392 C314 POPCP  13      19.141 -24.909   0.596  1.00  0.00      POPC C
ATOM   4393 H14X POPCP  13      19.759 -24.051   0.257  1.00  0.00      POPC H
ATOM   4394 H14Y POPCP  13      18.738 -24.741   1.618  1.00  0.00      POPC H
ATOM   4395 C315 POPCP  13      18.064 -25.005  -0.436  1.00  0.00      POPC C
ATOM   4396 H15X POPCP  13      17.344 -24.268  -0.020  1.00  0.00      POPC H
ATOM   4397 H15Y POPCP  13      17.406 -25.900  -0.402  1.00  0.00      POPC H
ATOM   4398 C316 POPCP  13      18.492 -24.775  -1.821  1.00  0.00      POPC C
ATOM   4399 H16X POPCP  13      19.141 -25.631  -2.104  1.00  0.00      POPC H
ATOM   4400 H16Y POPCP  13      19.020 -23.804  -1.936  1.00  0.00      POPC H
ATOM   4401 H16Z POPCP  13      17.622 -24.765  -2.511  1.00  0.00      POPC H
ATOM   4402  N   POPCP  14      59.823 -24.201  21.589  1.00  0.00      POPC N
ATOM   4403  C12 POPCP  14      58.729 -23.578  20.755  1.00  0.00      POPC C
ATOM   4404 H12A POPCP  14      57.973 -23.081  21.346  1.00  0.00      POPC H
ATOM   4405 H12B POPCP  14      58.098 -24.375  20.391  1.00  0.00      POPC H
ATOM   4406  C13 POPCP  14      60.638 -23.056  22.096  1.00  0.00      POPC C
ATOM   4407 H13A POPCP  14      60.013 -22.325  22.588  1.00  0.00      POPC H
ATOM   4408 H13B POPCP  14      61.401 -23.344  22.805  1.00  0.00      POPC H
ATOM   4409 H13C POPCP  14      61.133 -22.559  21.275  1.00  0.00      POPC H
ATOM   4410  C14 POPCP  14      59.370 -25.090  22.679  1.00  0.00      POPC C
ATOM   4411 H14A POPCP  14      58.853 -25.946  22.272  1.00  0.00      POPC H
ATOM   4412 H14B POPCP  14      60.209 -25.472  23.242  1.00  0.00      POPC H
ATOM   4413 H14C POPCP  14      58.777 -24.570  23.417  1.00  0.00      POPC H
ATOM   4414  C15 POPCP  14      60.777 -25.013  20.727  1.00  0.00      POPC C
ATOM   4415 H15A POPCP  14      61.089 -24.331  19.951  1.00  0.00      POPC H
ATOM   4416 H15B POPCP  14      60.407 -25.981  20.421  1.00  0.00      POPC H
ATOM   4417 H15C POPCP  14      61.683 -25.273  21.255  1.00  0.00      POPC H
ATOM   4418  C11 POPCP  14      59.079 -22.559  19.677  1.00  0.00      POPC C
ATOM   4419 H11A POPCP  14      59.691 -21.732  20.095  1.00  0.00      POPC H
ATOM   4420 H11B POPCP  14      58.213 -21.968  19.308  1.00  0.00      POPC H
ATOM   4421  P   POPCP  14      58.885 -23.949  17.580  1.00  0.00      POPC P
ATOM   4422  O13 POPCP  14      57.791 -24.691  18.280  1.00  0.00      POPC O
ATOM   4423  O14 POPCP  14      59.831 -24.757  16.768  1.00  0.00      POPC O
ATOM   4424  O12 POPCP  14      59.753 -23.120  18.570  1.00  0.00      POPC O
ATOM   4425  O11 POPCP  14      58.193 -22.863  16.611  1.00  0.00      POPC O
ATOM   4426  C1  POPCP  14      58.947 -21.890  15.946  1.00  0.00      POPC C
ATOM   4427  HA  POPCP  14      60.036 -22.092  16.026  1.00  0.00      POPC H
ATOM   4428  HB  POPCP  14      58.776 -20.918  16.455  1.00  0.00      POPC H
ATOM   4429  C2  POPCP  14      58.481 -21.740  14.460  1.00  0.00      POPC C
ATOM   4430  HS  POPCP  14      59.100 -20.903  14.073  1.00  0.00      POPC H
ATOM   4431  O21 POPCP  14      57.075 -21.442  14.346  1.00  0.00      POPC O
ATOM   4432  C21 POPCP  14      56.600 -20.298  14.891  1.00  0.00      POPC C
ATOM   4433  O22 POPCP  14      57.263 -19.401  15.408  1.00  0.00      POPC O
ATOM   4434  C22 POPCP  14      55.144 -20.255  14.592  1.00  0.00      POPC C
ATOM   4435  H2R POPCP  14      54.758 -19.269  14.928  1.00  0.00      POPC H
ATOM   4436  H2S POPCP  14      54.715 -20.982  15.315  1.00  0.00      POPC H
ATOM   4437  C3  POPCP  14      58.764 -22.915  13.555  1.00  0.00      POPC C
ATOM   4438  HX  POPCP  14      58.204 -23.761  14.009  1.00  0.00      POPC H
ATOM   4439  HY  POPCP  14      59.840 -23.190  13.563  1.00  0.00      POPC H
ATOM   4440  O31 POPCP  14      58.419 -22.620  12.232  1.00  0.00      POPC O
ATOM   4441  C31 POPCP  14      57.538 -23.416  11.557  1.00  0.00      POPC C
ATOM   4442  O32 POPCP  14      56.972 -24.373  12.076  1.00  0.00      POPC O
ATOM   4443  C32 POPCP  14      57.413 -22.918  10.074  1.00  0.00      POPC C
ATOM   4444  H2X POPCP  14      58.220 -23.353   9.446  1.00  0.00      POPC H
ATOM   4445  H2Y POPCP  14      57.539 -21.819   9.970  1.00  0.00      POPC H
ATOM   4446  C23 POPCP  14      54.750 -20.623  13.145  1.00  0.00      POPC C
ATOM   4447  H3R POPCP  14      55.042 -21.684  12.999  1.00  0.00      POPC H
ATOM   4448  H3S POPCP  14      55.345 -19.990  12.452  1.00  0.00      POPC H
ATOM   4449  C24 POPCP  14      53.223 -20.617  12.981  1.00  0.00      POPC C
ATOM   4450  H4R POPCP  14      52.886 -19.560  12.934  1.00  0.00      POPC H
ATOM   4451  H4S POPCP  14      52.793 -21.061  13.905  1.00  0.00      POPC H
ATOM   4452  C25 POPCP  14      52.616 -21.493  11.874  1.00  0.00      POPC C
ATOM   4453  H5R POPCP  14      51.516 -21.559  12.021  1.00  0.00      POPC H
ATOM   4454  H5S POPCP  14      53.084 -22.490  12.016  1.00  0.00      POPC H
ATOM   4455  C26 POPCP  14      52.915 -20.981  10.487  1.00  0.00      POPC C
ATOM   4456  H6R POPCP  14      53.932 -21.211  10.104  1.00  0.00      POPC H
ATOM   4457  H6S POPCP  14      52.761 -19.889  10.618  1.00  0.00      POPC H
ATOM   4458  C27 POPCP  14      51.971 -21.334   9.340  1.00  0.00      POPC C
ATOM   4459  H7R POPCP  14      50.935 -21.420   9.733  1.00  0.00      POPC H
ATOM   4460  H7S POPCP  14      52.332 -22.332   9.012  1.00  0.00      POPC H
ATOM   4461  C28 POPCP  14      51.978 -20.510   8.028  1.00  0.00      POPC C
ATOM   4462  H8R POPCP  14      51.354 -21.054   7.287  1.00  0.00      POPC H
ATOM   4463  H8S POPCP  14      53.006 -20.442   7.610  1.00  0.00      POPC H
ATOM   4464  C29 POPCP  14      51.486 -19.096   8.324  1.00  0.00      POPC C
ATOM   4465  H91 POPCP  14      52.235 -18.421   8.763  1.00  0.00      POPC H
ATOM   4466 C210 POPCP  14      50.297 -18.613   7.873  1.00  0.00      POPC C
ATOM   4467 H101 POPCP  14      50.080 -17.561   8.109  1.00  0.00      POPC H
ATOM   4468 C211 POPCP  14      49.165 -19.284   7.117  1.00  0.00      POPC C
ATOM   4469 H11R POPCP  14      48.201 -18.838   7.445  1.00  0.00      POPC H
ATOM   4470 H11S POPCP  14      49.076 -20.325   7.496  1.00  0.00      POPC H
ATOM   4471 C212 POPCP  14      49.319 -19.343   5.560  1.00  0.00      POPC C
ATOM   4472 H12R POPCP  14      48.452 -19.857   5.093  1.00  0.00      POPC H
ATOM   4473 H12S POPCP  14      50.171 -19.981   5.241  1.00  0.00      POPC H
ATOM   4474 C213 POPCP  14      49.289 -18.010   4.919  1.00  0.00      POPC C
ATOM   4475 H13R POPCP  14      50.040 -17.308   5.339  1.00  0.00      POPC H
ATOM   4476 H13S POPCP  14      48.380 -17.388   5.068  1.00  0.00      POPC H
ATOM   4477 C214 POPCP  14      49.510 -18.091   3.384  1.00  0.00      POPC C
ATOM   4478 H14R POPCP  14      48.540 -18.384   2.929  1.00  0.00      POPC H
ATOM   4479 H14S POPCP  14      50.330 -18.778   3.086  1.00  0.00      POPC H
ATOM   4480 C215 POPCP  14      49.873 -16.701   2.799  1.00  0.00      POPC C
ATOM   4481 H15R POPCP  14      49.845 -16.696   1.688  1.00  0.00      POPC H
ATOM   4482 H15S POPCP  14      50.910 -16.440   3.102  1.00  0.00      POPC H
ATOM   4483 C216 POPCP  14      48.944 -15.523   3.242  1.00  0.00      POPC C
ATOM   4484 H16R POPCP  14      49.376 -14.591   2.818  1.00  0.00      POPC H
ATOM   4485 H16S POPCP  14      48.919 -15.402   4.346  1.00  0.00      POPC H
ATOM   4486 C217 POPCP  14      47.549 -15.676   2.701  1.00  0.00      POPC C
ATOM   4487 H17R POPCP  14      47.005 -16.563   3.091  1.00  0.00      POPC H
ATOM   4488 H17S POPCP  14      47.487 -15.801   1.599  1.00  0.00      POPC H
ATOM   4489 C218 POPCP  14      46.642 -14.547   3.158  1.00  0.00      POPC C
ATOM   4490 H18R POPCP  14      47.096 -13.534   3.109  1.00  0.00      POPC H
ATOM   4491 H18S POPCP  14      46.333 -14.722   4.211  1.00  0.00      POPC H
ATOM   4492 H18T POPCP  14      45.770 -14.421   2.481  1.00  0.00      POPC H
ATOM   4493  C33 POPCP  14      56.075 -23.432   9.416  1.00  0.00      POPC C
ATOM   4494  H3X POPCP  14      55.206 -23.381  10.106  1.00  0.00      POPC H
ATOM   4495  H3Y POPCP  14      56.172 -24.526   9.247  1.00  0.00      POPC H
ATOM   4496  C34 POPCP  14      55.685 -22.615   8.144  1.00  0.00      POPC C
ATOM   4497  H4X POPCP  14      55.834 -21.524   8.288  1.00  0.00      POPC H
ATOM   4498  H4Y POPCP  14      54.613 -22.759   7.892  1.00  0.00      POPC H
ATOM   4499  C35 POPCP  14      56.439 -23.152   6.930  1.00  0.00      POPC C
ATOM   4500  H5X POPCP  14      55.995 -24.146   6.710  1.00  0.00      POPC H
ATOM   4501  H5Y POPCP  14      57.537 -23.248   7.067  1.00  0.00      POPC H
ATOM   4502  C36 POPCP  14      56.238 -22.281   5.707  1.00  0.00      POPC C
ATOM   4503  H6X POPCP  14      56.684 -21.287   5.927  1.00  0.00      POPC H
ATOM   4504  H6Y POPCP  14      55.162 -22.094   5.503  1.00  0.00      POPC H
ATOM   4505  C37 POPCP  14      56.923 -22.823   4.471  1.00  0.00      POPC C
ATOM   4506  H7X POPCP  14      56.569 -23.859   4.284  1.00  0.00      POPC H
ATOM   4507  H7Y POPCP  14      58.031 -22.883   4.538  1.00  0.00      POPC H
ATOM   4508  C38 POPCP  14      56.795 -21.879   3.254  1.00  0.00      POPC C
ATOM   4509  H8X POPCP  14      57.332 -20.994   3.658  1.00  0.00      POPC H
ATOM   4510  H8Y POPCP  14      55.723 -21.597   3.183  1.00  0.00      POPC H
ATOM   4511  C39 POPCP  14      57.395 -22.500   2.025  1.00  0.00      POPC C
ATOM   4512  H9X POPCP  14      56.938 -23.391   1.543  1.00  0.00      POPC H
ATOM   4513  H9Y POPCP  14      58.394 -22.749   2.444  1.00  0.00      POPC H
ATOM   4514 C310 POPCP  14      57.448 -21.526   0.877  1.00  0.00      POPC C
ATOM   4515 H10X POPCP  14      57.787 -20.505   1.155  1.00  0.00      POPC H
ATOM   4516 H10Y POPCP  14      56.442 -21.311   0.458  1.00  0.00      POPC H
ATOM   4517 C311 POPCP  14      58.428 -21.979  -0.261  1.00  0.00      POPC C
ATOM   4518 H11X POPCP  14      58.134 -22.967  -0.675  1.00  0.00      POPC H
ATOM   4519 H11Y POPCP  14      59.404 -22.145   0.241  1.00  0.00      POPC H
ATOM   4520 C312 POPCP  14      58.347 -20.958  -1.306  1.00  0.00      POPC C
ATOM   4521 H12X POPCP  14      58.525 -19.950  -0.873  1.00  0.00      POPC H
ATOM   4522 H12Y POPCP  14      57.325 -20.933  -1.740  1.00  0.00      POPC H
ATOM   4523 C313 POPCP  14      59.386 -21.205  -2.456  1.00  0.00      POPC C
ATOM   4524 H13X POPCP  14      59.232 -22.254  -2.787  1.00  0.00      POPC H
ATOM   4525 H13Y POPCP  14      60.437 -20.979  -2.174  1.00  0.00      POPC H
ATOM   4526 C314 POPCP  14      59.083 -20.324  -3.645  1.00  0.00      POPC C
ATOM   4527 H14X POPCP  14      58.894 -19.278  -3.322  1.00  0.00      POPC H
ATOM   4528 H14Y POPCP  14      58.145 -20.582  -4.181  1.00  0.00      POPC H
ATOM   4529 C315 POPCP  14      60.152 -20.252  -4.711  1.00  0.00      POPC C
ATOM   4530 H15X POPCP  14      61.118 -20.122  -4.177  1.00  0.00      POPC H
ATOM   4531 H15Y POPCP  14      60.037 -19.257  -5.193  1.00  0.00      POPC H
ATOM   4532 C316 POPCP  14      60.099 -21.365  -5.771  1.00  0.00      POPC C
ATOM   4533 H16X POPCP  14      59.025 -21.583  -5.956  1.00  0.00      POPC H
ATOM   4534 H16Y POPCP  14      60.464 -22.354  -5.421  1.00  0.00      POPC H
ATOM   4535 H16Z POPCP  14      60.657 -21.139  -6.704  1.00  0.00      POPC H
ATOM   4536  N   POPCP  15     -29.561  40.301  17.073  1.00  0.00      POPC N
ATOM   4537  C12 POPCP  15     -29.934  40.993  15.769  1.00  0.00      POPC C
ATOM   4538 H12A POPCP  15     -30.750  41.678  15.947  1.00  0.00      POPC H
ATOM   4539 H12B POPCP  15     -30.322  40.231  15.109  1.00  0.00      POPC H
ATOM   4540  C13 POPCP  15     -28.798  39.133  16.710  1.00  0.00      POPC C
ATOM   4541 H13A POPCP  15     -28.083  39.432  15.958  1.00  0.00      POPC H
ATOM   4542 H13B POPCP  15     -28.211  38.684  17.497  1.00  0.00      POPC H
ATOM   4543 H13C POPCP  15     -29.339  38.316  16.255  1.00  0.00      POPC H
ATOM   4544  C14 POPCP  15     -28.766  41.164  17.995  1.00  0.00      POPC C
ATOM   4545 H14A POPCP  15     -28.066  41.759  17.426  1.00  0.00      POPC H
ATOM   4546 H14B POPCP  15     -29.405  41.822  18.566  1.00  0.00      POPC H
ATOM   4547 H14C POPCP  15     -28.232  40.543  18.698  1.00  0.00      POPC H
ATOM   4548  C15 POPCP  15     -30.807  39.848  17.838  1.00  0.00      POPC C
ATOM   4549 H15A POPCP  15     -30.663  39.393  18.807  1.00  0.00      POPC H
ATOM   4550 H15B POPCP  15     -31.272  39.129  17.180  1.00  0.00      POPC H
ATOM   4551 H15C POPCP  15     -31.526  40.596  18.139  1.00  0.00      POPC H
ATOM   4552  C11 POPCP  15     -28.740  41.557  14.960  1.00  0.00      POPC C
ATOM   4553 H11A POPCP  15     -28.318  42.231  15.736  1.00  0.00      POPC H
ATOM   4554 H11B POPCP  15     -29.110  42.253  14.177  1.00  0.00      POPC H
ATOM   4555  P   POPCP  15     -27.964  39.934  13.099  1.00  0.00      POPC P
ATOM   4556  O13 POPCP  15     -28.898  38.825  13.483  1.00  0.00      POPC O
ATOM   4557  O14 POPCP  15     -26.625  39.498  12.616  1.00  0.00      POPC O
ATOM   4558  O12 POPCP  15     -27.722  40.630  14.495  1.00  0.00      POPC O
ATOM   4559  O11 POPCP  15     -28.670  40.990  12.142  1.00  0.00      POPC O
ATOM   4560  C1  POPCP  15     -27.847  41.912  11.452  1.00  0.00      POPC C
ATOM   4561  HA  POPCP  15     -27.490  41.420  10.522  1.00  0.00      POPC H
ATOM   4562  HB  POPCP  15     -26.843  42.158  11.860  1.00  0.00      POPC H
ATOM   4563  C2  POPCP  15     -28.438  43.315  11.148  1.00  0.00      POPC C
ATOM   4564  HS  POPCP  15     -28.545  43.945  12.056  1.00  0.00      POPC H
ATOM   4565  O21 POPCP  15     -29.762  43.092  10.509  1.00  0.00      POPC O
ATOM   4566  C21 POPCP  15     -30.703  44.051  10.606  1.00  0.00      POPC C
ATOM   4567  O22 POPCP  15     -30.610  45.007  11.322  1.00  0.00      POPC O
ATOM   4568  C22 POPCP  15     -31.985  43.616   9.888  1.00  0.00      POPC C
ATOM   4569  H2R POPCP  15     -32.589  42.933  10.523  1.00  0.00      POPC H
ATOM   4570  H2S POPCP  15     -31.646  42.934   9.080  1.00  0.00      POPC H
ATOM   4571  C3  POPCP  15     -27.504  43.989  10.055  1.00  0.00      POPC C
ATOM   4572  HX  POPCP  15     -27.555  43.214   9.261  1.00  0.00      POPC H
ATOM   4573  HY  POPCP  15     -26.486  44.044  10.496  1.00  0.00      POPC H
ATOM   4574  O31 POPCP  15     -28.112  45.222   9.631  1.00  0.00      POPC O
ATOM   4575  C31 POPCP  15     -27.500  46.369   9.974  1.00  0.00      POPC C
ATOM   4576  O32 POPCP  15     -26.415  46.418  10.549  1.00  0.00      POPC O
ATOM   4577  C32 POPCP  15     -28.538  47.527   9.890  1.00  0.00      POPC C
ATOM   4578  H2X POPCP  15     -29.076  47.712  10.844  1.00  0.00      POPC H
ATOM   4579  H2Y POPCP  15     -29.346  47.339   9.151  1.00  0.00      POPC H
ATOM   4580  C23 POPCP  15     -32.825  44.722   9.422  1.00  0.00      POPC C
ATOM   4581  H3R POPCP  15     -32.932  45.447  10.257  1.00  0.00      POPC H
ATOM   4582  H3S POPCP  15     -33.810  44.254   9.207  1.00  0.00      POPC H
ATOM   4583  C24 POPCP  15     -32.369  45.426   8.181  1.00  0.00      POPC C
ATOM   4584  H4R POPCP  15     -31.405  45.909   8.452  1.00  0.00      POPC H
ATOM   4585  H4S POPCP  15     -33.036  46.230   7.804  1.00  0.00      POPC H
ATOM   4586  C25 POPCP  15     -32.221  44.458   7.024  1.00  0.00      POPC C
ATOM   4587  H5R POPCP  15     -31.342  43.779   7.053  1.00  0.00      POPC H
ATOM   4588  H5S POPCP  15     -32.105  45.159   6.169  1.00  0.00      POPC H
ATOM   4589  C26 POPCP  15     -33.450  43.532   6.690  1.00  0.00      POPC C
ATOM   4590  H6R POPCP  15     -34.371  44.044   7.042  1.00  0.00      POPC H
ATOM   4591  H6S POPCP  15     -33.437  42.543   7.195  1.00  0.00      POPC H
ATOM   4592  C27 POPCP  15     -33.666  43.224   5.191  1.00  0.00      POPC C
ATOM   4593  H7R POPCP  15     -32.845  42.615   4.757  1.00  0.00      POPC H
ATOM   4594  H7S POPCP  15     -33.610  44.138   4.562  1.00  0.00      POPC H
ATOM   4595  C28 POPCP  15     -35.017  42.655   4.863  1.00  0.00      POPC C
ATOM   4596  H8R POPCP  15     -35.717  43.405   5.291  1.00  0.00      POPC H
ATOM   4597  H8S POPCP  15     -34.962  41.697   5.423  1.00  0.00      POPC H
ATOM   4598  C29 POPCP  15     -35.325  42.440   3.400  1.00  0.00      POPC C
ATOM   4599  H91 POPCP  15     -34.523  42.109   2.723  1.00  0.00      POPC H
ATOM   4600 C210 POPCP  15     -36.377  43.001   2.802  1.00  0.00      POPC C
ATOM   4601 H101 POPCP  15     -36.560  42.918   1.720  1.00  0.00      POPC H
ATOM   4602 C211 POPCP  15     -37.486  43.788   3.431  1.00  0.00      POPC C
ATOM   4603 H11R POPCP  15     -37.547  44.734   2.851  1.00  0.00      POPC H
ATOM   4604 H11S POPCP  15     -37.230  44.174   4.441  1.00  0.00      POPC H
ATOM   4605 C212 POPCP  15     -38.921  43.201   3.449  1.00  0.00      POPC C
ATOM   4606 H12R POPCP  15     -39.644  44.017   3.661  1.00  0.00      POPC H
ATOM   4607 H12S POPCP  15     -38.978  42.453   4.268  1.00  0.00      POPC H
ATOM   4608 C213 POPCP  15     -39.326  42.483   2.108  1.00  0.00      POPC C
ATOM   4609 H13R POPCP  15     -40.263  41.988   2.443  1.00  0.00      POPC H
ATOM   4610 H13S POPCP  15     -38.592  41.682   1.877  1.00  0.00      POPC H
ATOM   4611 C214 POPCP  15     -39.538  43.363   0.856  1.00  0.00      POPC C
ATOM   4612 H14R POPCP  15     -38.609  43.940   0.661  1.00  0.00      POPC H
ATOM   4613 H14S POPCP  15     -40.365  44.046   1.145  1.00  0.00      POPC H
ATOM   4614 C215 POPCP  15     -40.016  42.583  -0.348  1.00  0.00      POPC C
ATOM   4615 H15R POPCP  15     -39.212  41.937  -0.759  1.00  0.00      POPC H
ATOM   4616 H15S POPCP  15     -40.270  43.314  -1.145  1.00  0.00      POPC H
ATOM   4617 C216 POPCP  15     -41.278  41.742  -0.079  1.00  0.00      POPC C
ATOM   4618 H16R POPCP  15     -41.026  40.860   0.547  1.00  0.00      POPC H
ATOM   4619 H16S POPCP  15     -41.628  41.305  -1.039  1.00  0.00      POPC H
ATOM   4620 C217 POPCP  15     -42.491  42.501   0.497  1.00  0.00      POPC C
ATOM   4621 H17R POPCP  15     -42.336  42.946   1.504  1.00  0.00      POPC H
ATOM   4622 H17S POPCP  15     -43.328  41.788   0.655  1.00  0.00      POPC H
ATOM   4623 C218 POPCP  15     -43.101  43.590  -0.388  1.00  0.00      POPC C
ATOM   4624 H18R POPCP  15     -43.186  43.173  -1.414  1.00  0.00      POPC H
ATOM   4625 H18S POPCP  15     -42.345  44.390  -0.536  1.00  0.00      POPC H
ATOM   4626 H18T POPCP  15     -44.076  43.951   0.004  1.00  0.00      POPC H
ATOM   4627  C33 POPCP  15     -27.888  48.877   9.474  1.00  0.00      POPC C
ATOM   4628  H3X POPCP  15     -27.217  49.150  10.316  1.00  0.00      POPC H
ATOM   4629  H3Y POPCP  15     -28.676  49.632   9.267  1.00  0.00      POPC H
ATOM   4630  C34 POPCP  15     -27.172  48.747   8.103  1.00  0.00      POPC C
ATOM   4631  H4X POPCP  15     -27.913  48.660   7.280  1.00  0.00      POPC H
ATOM   4632  H4Y POPCP  15     -26.442  47.910   8.134  1.00  0.00      POPC H
ATOM   4633  C35 POPCP  15     -26.215  49.930   7.973  1.00  0.00      POPC C
ATOM   4634  H5X POPCP  15     -25.353  50.033   8.667  1.00  0.00      POPC H
ATOM   4635  H5Y POPCP  15     -26.817  50.855   8.101  1.00  0.00      POPC H
ATOM   4636  C36 POPCP  15     -25.686  49.865   6.488  1.00  0.00      POPC C
ATOM   4637  H6X POPCP  15     -25.465  50.895   6.136  1.00  0.00      POPC H
ATOM   4638  H6Y POPCP  15     -26.468  49.536   5.771  1.00  0.00      POPC H
ATOM   4639  C37 POPCP  15     -24.485  48.979   6.292  1.00  0.00      POPC C
ATOM   4640  H7X POPCP  15     -24.636  47.974   6.742  1.00  0.00      POPC H
ATOM   4641  H7Y POPCP  15     -23.685  49.397   6.940  1.00  0.00      POPC H
ATOM   4642  C38 POPCP  15     -23.899  48.986   4.912  1.00  0.00      POPC C
ATOM   4643  H8X POPCP  15     -23.796  50.040   4.575  1.00  0.00      POPC H
ATOM   4644  H8Y POPCP  15     -24.613  48.493   4.219  1.00  0.00      POPC H
ATOM   4645  C39 POPCP  15     -22.515  48.395   4.779  1.00  0.00      POPC C
ATOM   4646  H9X POPCP  15     -22.454  47.379   5.224  1.00  0.00      POPC H
ATOM   4647  H9Y POPCP  15     -21.786  49.079   5.264  1.00  0.00      POPC H
ATOM   4648 C310 POPCP  15     -22.018  48.522   3.360  1.00  0.00      POPC C
ATOM   4649 H10X POPCP  15     -22.768  48.192   2.609  1.00  0.00      POPC H
ATOM   4650 H10Y POPCP  15     -21.210  47.774   3.208  1.00  0.00      POPC H
ATOM   4651 C311 POPCP  15     -21.357  49.823   2.866  1.00  0.00      POPC C
ATOM   4652 H11X POPCP  15     -20.454  50.027   3.481  1.00  0.00      POPC H
ATOM   4653 H11Y POPCP  15     -22.076  50.643   3.079  1.00  0.00      POPC H
ATOM   4654 C312 POPCP  15     -20.899  49.806   1.389  1.00  0.00      POPC C
ATOM   4655 H12X POPCP  15     -21.795  49.778   0.732  1.00  0.00      POPC H
ATOM   4656 H12Y POPCP  15     -20.331  48.855   1.312  1.00  0.00      POPC H
ATOM   4657 C313 POPCP  15     -20.164  51.067   1.178  1.00  0.00      POPC C
ATOM   4658 H13X POPCP  15     -19.205  50.959   1.729  1.00  0.00      POPC H
ATOM   4659 H13Y POPCP  15     -20.673  52.029   1.402  1.00  0.00      POPC H
ATOM   4660 C314 POPCP  15     -19.623  51.273  -0.230  1.00  0.00      POPC C
ATOM   4661 H14X POPCP  15     -18.914  50.445  -0.448  1.00  0.00      POPC H
ATOM   4662 H14Y POPCP  15     -18.978  52.175  -0.311  1.00  0.00      POPC H
ATOM   4663 C315 POPCP  15     -20.728  51.404  -1.298  1.00  0.00      POPC C
ATOM   4664 H15X POPCP  15     -21.467  52.199  -1.059  1.00  0.00      POPC H
ATOM   4665 H15Y POPCP  15     -21.156  50.386  -1.415  1.00  0.00      POPC H
ATOM   4666 C316 POPCP  15     -20.055  51.748  -2.655  1.00  0.00      POPC C
ATOM   4667 H16X POPCP  15     -20.767  51.981  -3.476  1.00  0.00      POPC H
ATOM   4668 H16Y POPCP  15     -19.435  50.858  -2.892  1.00  0.00      POPC H
ATOM   4669 H16Z POPCP  15     -19.406  52.635  -2.490  1.00  0.00      POPC H
ATOM   4670  N   POPCP  16      22.868  32.302  16.175  1.00  0.00      POPC N
ATOM   4671  C12 POPCP  16      23.606  31.916  14.931  1.00  0.00      POPC C
ATOM   4672 H12A POPCP  16      23.980  32.824  14.480  1.00  0.00      POPC H
ATOM   4673 H12B POPCP  16      22.849  31.603  14.227  1.00  0.00      POPC H
ATOM   4674  C13 POPCP  16      23.729  33.079  17.058  1.00  0.00      POPC C
ATOM   4675 H13A POPCP  16      24.635  32.506  17.190  1.00  0.00      POPC H
ATOM   4676 H13B POPCP  16      23.958  34.039  16.620  1.00  0.00      POPC H
ATOM   4677 H13C POPCP  16      23.271  33.319  18.007  1.00  0.00      POPC H
ATOM   4678  C14 POPCP  16      21.693  33.126  15.623  1.00  0.00      POPC C
ATOM   4679 H14A POPCP  16      21.096  33.451  16.462  1.00  0.00      POPC H
ATOM   4680 H14B POPCP  16      22.011  34.000  15.074  1.00  0.00      POPC H
ATOM   4681 H14C POPCP  16      21.092  32.502  14.978  1.00  0.00      POPC H
ATOM   4682  C15 POPCP  16      22.474  31.076  16.935  1.00  0.00      POPC C
ATOM   4683 H15A POPCP  16      22.058  30.281  16.334  1.00  0.00      POPC H
ATOM   4684 H15B POPCP  16      21.718  31.373  17.647  1.00  0.00      POPC H
ATOM   4685 H15C POPCP  16      23.316  30.612  17.427  1.00  0.00      POPC H
ATOM   4686  C11 POPCP  16      24.730  30.882  15.053  1.00  0.00      POPC C
ATOM   4687 H11A POPCP  16      24.896  30.571  14.000  1.00  0.00      POPC H
ATOM   4688 H11B POPCP  16      24.285  30.007  15.573  1.00  0.00      POPC H
ATOM   4689  P   POPCP  16      26.710  30.275  16.507  1.00  0.00      POPC P
ATOM   4690  O13 POPCP  16      26.068  29.744  17.724  1.00  0.00      POPC O
ATOM   4691  O14 POPCP  16      28.074  30.808  16.682  1.00  0.00      POPC O
ATOM   4692  O12 POPCP  16      25.888  31.375  15.693  1.00  0.00      POPC O
ATOM   4693  O11 POPCP  16      26.768  29.172  15.452  1.00  0.00      POPC O
ATOM   4694  C1  POPCP  16      27.938  28.869  14.654  1.00  0.00      POPC C
ATOM   4695  HA  POPCP  16      28.746  28.567  15.354  1.00  0.00      POPC H
ATOM   4696  HB  POPCP  16      28.283  29.811  14.176  1.00  0.00      POPC H
ATOM   4697  C2  POPCP  16      27.681  27.820  13.467  1.00  0.00      POPC C
ATOM   4698  HS  POPCP  16      28.595  27.872  12.838  1.00  0.00      POPC H
ATOM   4699  O21 POPCP  16      26.551  28.120  12.689  1.00  0.00      POPC O
ATOM   4700  C21 POPCP  16      26.670  29.199  11.916  1.00  0.00      POPC C
ATOM   4701  O22 POPCP  16      27.733  29.707  11.585  1.00  0.00      POPC O
ATOM   4702  C22 POPCP  16      25.329  29.660  11.333  1.00  0.00      POPC C
ATOM   4703  H2R POPCP  16      24.672  29.993  12.165  1.00  0.00      POPC H
ATOM   4704  H2S POPCP  16      24.774  28.798  10.907  1.00  0.00      POPC H
ATOM   4705  C3  POPCP  16      27.446  26.433  14.018  1.00  0.00      POPC C
ATOM   4706  HX  POPCP  16      26.512  26.339  14.614  1.00  0.00      POPC H
ATOM   4707  HY  POPCP  16      28.275  26.121  14.689  1.00  0.00      POPC H
ATOM   4708  O31 POPCP  16      27.347  25.509  12.935  1.00  0.00      POPC O
ATOM   4709  C31 POPCP  16      28.332  25.376  12.053  1.00  0.00      POPC C
ATOM   4710  O32 POPCP  16      29.473  25.801  12.163  1.00  0.00      POPC O
ATOM   4711  C32 POPCP  16      27.757  24.745  10.791  1.00  0.00      POPC C
ATOM   4712  H2X POPCP  16      27.131  23.899  11.147  1.00  0.00      POPC H
ATOM   4713  H2Y POPCP  16      28.620  24.376  10.197  1.00  0.00      POPC H
ATOM   4714  C23 POPCP  16      25.613  30.850  10.442  1.00  0.00      POPC C
ATOM   4715  H3R POPCP  16      26.426  30.473   9.785  1.00  0.00      POPC H
ATOM   4716  H3S POPCP  16      25.950  31.736  11.021  1.00  0.00      POPC H
ATOM   4717  C24 POPCP  16      24.399  31.099   9.624  1.00  0.00      POPC C
ATOM   4718  H4R POPCP  16      24.033  30.127   9.228  1.00  0.00      POPC H
ATOM   4719  H4S POPCP  16      24.682  31.655   8.704  1.00  0.00      POPC H
ATOM   4720  C25 POPCP  16      23.210  31.906  10.395  1.00  0.00      POPC C
ATOM   4721  H5R POPCP  16      23.610  32.892  10.713  1.00  0.00      POPC H
ATOM   4722  H5S POPCP  16      22.962  31.368  11.335  1.00  0.00      POPC H
ATOM   4723  C26 POPCP  16      21.878  32.114   9.680  1.00  0.00      POPC C
ATOM   4724  H6R POPCP  16      21.182  32.674  10.341  1.00  0.00      POPC H
ATOM   4725  H6S POPCP  16      21.372  31.200   9.302  1.00  0.00      POPC H
ATOM   4726  C27 POPCP  16      22.046  33.147   8.576  1.00  0.00      POPC C
ATOM   4727  H7R POPCP  16      22.158  32.606   7.612  1.00  0.00      POPC H
ATOM   4728  H7S POPCP  16      23.029  33.615   8.795  1.00  0.00      POPC H
ATOM   4729  C28 POPCP  16      20.988  34.145   8.272  1.00  0.00      POPC C
ATOM   4730  H8R POPCP  16      20.136  33.597   7.816  1.00  0.00      POPC H
ATOM   4731  H8S POPCP  16      21.259  34.739   7.373  1.00  0.00      POPC H
ATOM   4732  C29 POPCP  16      20.642  35.167   9.349  1.00  0.00      POPC C
ATOM   4733  H91 POPCP  16      19.820  34.776   9.968  1.00  0.00      POPC H
ATOM   4734 C210 POPCP  16      21.260  36.362   9.507  1.00  0.00      POPC C
ATOM   4735 H101 POPCP  16      20.924  37.088  10.261  1.00  0.00      POPC H
ATOM   4736 C211 POPCP  16      22.375  36.942   8.650  1.00  0.00      POPC C
ATOM   4737 H11R POPCP  16      22.954  36.096   8.222  1.00  0.00      POPC H
ATOM   4738 H11S POPCP  16      22.973  37.635   9.281  1.00  0.00      POPC H
ATOM   4739 C212 POPCP  16      21.865  37.640   7.414  1.00  0.00      POPC C
ATOM   4740 H12R POPCP  16      21.643  36.838   6.678  1.00  0.00      POPC H
ATOM   4741 H12S POPCP  16      22.684  38.157   6.869  1.00  0.00      POPC H
ATOM   4742 C213 POPCP  16      20.632  38.542   7.644  1.00  0.00      POPC C
ATOM   4743 H13R POPCP  16      20.757  39.398   8.342  1.00  0.00      POPC H
ATOM   4744 H13S POPCP  16      19.800  37.912   8.024  1.00  0.00      POPC H
ATOM   4745 C214 POPCP  16      20.035  39.179   6.394  1.00  0.00      POPC C
ATOM   4746 H14R POPCP  16      20.846  39.794   5.949  1.00  0.00      POPC H
ATOM   4747 H14S POPCP  16      19.169  39.844   6.600  1.00  0.00      POPC H
ATOM   4748 C215 POPCP  16      19.494  38.081   5.388  1.00  0.00      POPC C
ATOM   4749 H15R POPCP  16      18.699  37.518   5.922  1.00  0.00      POPC H
ATOM   4750 H15S POPCP  16      20.395  37.489   5.121  1.00  0.00      POPC H
ATOM   4751 C216 POPCP  16      18.910  38.725   4.145  1.00  0.00      POPC C
ATOM   4752 H16R POPCP  16      19.586  39.547   3.827  1.00  0.00      POPC H
ATOM   4753 H16S POPCP  16      17.982  39.177   4.555  1.00  0.00      POPC H
ATOM   4754 C217 POPCP  16      18.442  37.786   3.088  1.00  0.00      POPC C
ATOM   4755 H17R POPCP  16      19.342  37.372   2.585  1.00  0.00      POPC H
ATOM   4756 H17S POPCP  16      18.083  38.311   2.178  1.00  0.00      POPC H
ATOM   4757 C218 POPCP  16      17.466  36.736   3.616  1.00  0.00      POPC C
ATOM   4758 H18R POPCP  16      16.579  37.206   4.092  1.00  0.00      POPC H
ATOM   4759 H18S POPCP  16      18.014  36.159   4.392  1.00  0.00      POPC H
ATOM   4760 H18T POPCP  16      17.110  36.074   2.799  1.00  0.00      POPC H
ATOM   4761  C33 POPCP  16      26.922  25.726  10.008  1.00  0.00      POPC C
ATOM   4762  H3X POPCP  16      26.183  26.287  10.620  1.00  0.00      POPC H
ATOM   4763  H3Y POPCP  16      26.314  25.280   9.192  1.00  0.00      POPC H
ATOM   4764  C34 POPCP  16      27.786  26.836   9.396  1.00  0.00      POPC C
ATOM   4765  H4X POPCP  16      28.537  26.298   8.778  1.00  0.00      POPC H
ATOM   4766  H4Y POPCP  16      28.293  27.441  10.178  1.00  0.00      POPC H
ATOM   4767  C35 POPCP  16      26.986  27.775   8.411  1.00  0.00      POPC C
ATOM   4768  H5X POPCP  16      26.088  28.242   8.869  1.00  0.00      POPC H
ATOM   4769  H5Y POPCP  16      26.616  27.155   7.567  1.00  0.00      POPC H
ATOM   4770  C36 POPCP  16      27.873  28.774   7.582  1.00  0.00      POPC C
ATOM   4771  H6X POPCP  16      28.610  28.216   6.965  1.00  0.00      POPC H
ATOM   4772  H6Y POPCP  16      28.491  29.471   8.188  1.00  0.00      POPC H
ATOM   4773  C37 POPCP  16      26.937  29.627   6.695  1.00  0.00      POPC C
ATOM   4774  H7X POPCP  16      26.173  30.157   7.303  1.00  0.00      POPC H
ATOM   4775  H7Y POPCP  16      26.379  29.074   5.910  1.00  0.00      POPC H
ATOM   4776  C38 POPCP  16      27.741  30.656   5.970  1.00  0.00      POPC C
ATOM   4777  H8X POPCP  16      28.474  31.065   6.698  1.00  0.00      POPC H
ATOM   4778  H8Y POPCP  16      27.037  31.437   5.611  1.00  0.00      POPC H
ATOM   4779  C39 POPCP  16      28.385  30.128   4.682  1.00  0.00      POPC C
ATOM   4780  H9X POPCP  16      27.500  29.718   4.149  1.00  0.00      POPC H
ATOM   4781  H9Y POPCP  16      29.053  29.263   4.883  1.00  0.00      POPC H
ATOM   4782 C310 POPCP  16      29.090  31.163   3.839  1.00  0.00      POPC C
ATOM   4783 H10X POPCP  16      29.779  31.522   4.633  1.00  0.00      POPC H
ATOM   4784 H10Y POPCP  16      28.370  31.961   3.559  1.00  0.00      POPC H
ATOM   4785 C311 POPCP  16      29.832  30.600   2.580  1.00  0.00      POPC C
ATOM   4786 H11X POPCP  16      29.178  29.788   2.196  1.00  0.00      POPC H
ATOM   4787 H11Y POPCP  16      30.766  30.103   2.918  1.00  0.00      POPC H
ATOM   4788 C312 POPCP  16      30.026  31.706   1.472  1.00  0.00      POPC C
ATOM   4789 H12X POPCP  16      29.124  32.355   1.456  1.00  0.00      POPC H
ATOM   4790 H12Y POPCP  16      30.053  31.281   0.446  1.00  0.00      POPC H
ATOM   4791 C313 POPCP  16      31.322  32.538   1.713  1.00  0.00      POPC C
ATOM   4792 H13X POPCP  16      32.161  31.817   1.605  1.00  0.00      POPC H
ATOM   4793 H13Y POPCP  16      31.288  32.860   2.776  1.00  0.00      POPC H
ATOM   4794 C314 POPCP  16      31.387  33.719   0.811  1.00  0.00      POPC C
ATOM   4795 H14X POPCP  16      30.513  34.351   1.078  1.00  0.00      POPC H
ATOM   4796 H14Y POPCP  16      31.403  33.426  -0.260  1.00  0.00      POPC H
ATOM   4797 C315 POPCP  16      32.577  34.539   1.297  1.00  0.00      POPC C
ATOM   4798 H15X POPCP  16      33.501  34.038   0.937  1.00  0.00      POPC H
ATOM   4799 H15Y POPCP  16      32.537  34.607   2.405  1.00  0.00      POPC H
ATOM   4800 C316 POPCP  16      32.605  35.921   0.591  1.00  0.00      POPC C
ATOM   4801 H16X POPCP  16      32.880  35.866  -0.484  1.00  0.00      POPC H
ATOM   4802 H16Y POPCP  16      33.414  36.566   0.996  1.00  0.00      POPC H
ATOM   4803 H16Z POPCP  16      31.672  36.495   0.777  1.00  0.00      POPC H
ATOM   4804  N   POPCP  17      15.814 -11.775  20.324  1.00  0.00      POPC N
ATOM   4805  C12 POPCP  17      15.314 -10.740  19.329  1.00  0.00      POPC C
ATOM   4806 H12A POPCP  17      14.780  -9.948  19.833  1.00  0.00      POPC H
ATOM   4807 H12B POPCP  17      14.545 -11.058  18.640  1.00  0.00      POPC H
ATOM   4808  C13 POPCP  17      14.722 -12.445  21.058  1.00  0.00      POPC C
ATOM   4809 H13A POPCP  17      15.047 -13.096  21.857  1.00  0.00      POPC H
ATOM   4810 H13B POPCP  17      14.066 -11.632  21.331  1.00  0.00      POPC H
ATOM   4811 H13C POPCP  17      14.014 -12.928  20.401  1.00  0.00      POPC H
ATOM   4812  C14 POPCP  17      16.578 -12.892  19.587  1.00  0.00      POPC C
ATOM   4813 H14A POPCP  17      17.042 -12.527  18.682  1.00  0.00      POPC H
ATOM   4814 H14B POPCP  17      17.352 -13.374  20.166  1.00  0.00      POPC H
ATOM   4815 H14C POPCP  17      15.841 -13.599  19.237  1.00  0.00      POPC H
ATOM   4816  C15 POPCP  17      16.803 -11.208  21.199  1.00  0.00      POPC C
ATOM   4817 H15A POPCP  17      17.645 -10.901  20.596  1.00  0.00      POPC H
ATOM   4818 H15B POPCP  17      17.149 -11.953  21.900  1.00  0.00      POPC H
ATOM   4819 H15C POPCP  17      16.325 -10.347  21.644  1.00  0.00      POPC H
ATOM   4820  C11 POPCP  17      16.330 -10.083  18.363  1.00  0.00      POPC C
ATOM   4821 H11A POPCP  17      17.303  -9.929  18.877  1.00  0.00      POPC H
ATOM   4822 H11B POPCP  17      16.065  -9.035  18.110  1.00  0.00      POPC H
ATOM   4823  P   POPCP  17      15.538 -11.033  16.054  1.00  0.00      POPC P
ATOM   4824  O13 POPCP  17      14.579  -9.837  16.104  1.00  0.00      POPC O
ATOM   4825  O14 POPCP  17      15.032 -12.390  16.017  1.00  0.00      POPC O
ATOM   4826  O12 POPCP  17      16.552 -10.911  17.253  1.00  0.00      POPC O
ATOM   4827  O11 POPCP  17      16.383 -10.781  14.726  1.00  0.00      POPC O
ATOM   4828  C1  POPCP  17      17.811 -11.136  14.647  1.00  0.00      POPC C
ATOM   4829  HA  POPCP  17      18.098 -11.790  15.499  1.00  0.00      POPC H
ATOM   4830  HB  POPCP  17      18.453 -10.231  14.704  1.00  0.00      POPC H
ATOM   4831  C2  POPCP  17      18.098 -11.730  13.219  1.00  0.00      POPC C
ATOM   4832  HS  POPCP  17      19.177 -11.843  12.979  1.00  0.00      POPC H
ATOM   4833  O21 POPCP  17      17.372 -10.955  12.253  1.00  0.00      POPC O
ATOM   4834  C21 POPCP  17      17.946  -9.857  12.029  1.00  0.00      POPC C
ATOM   4835  O22 POPCP  17      18.929  -9.338  12.552  1.00  0.00      POPC O
ATOM   4836  C22 POPCP  17      17.183  -9.185  10.856  1.00  0.00      POPC C
ATOM   4837  H2R POPCP  17      16.511  -8.431  11.320  1.00  0.00      POPC H
ATOM   4838  H2S POPCP  17      16.686 -10.036  10.343  1.00  0.00      POPC H
ATOM   4839  C3  POPCP  17      17.662 -13.282  13.271  1.00  0.00      POPC C
ATOM   4840  HX  POPCP  17      16.552 -13.272  13.258  1.00  0.00      POPC H
ATOM   4841  HY  POPCP  17      17.994 -13.630  14.273  1.00  0.00      POPC H
ATOM   4842  O31 POPCP  17      18.116 -13.935  12.055  1.00  0.00      POPC O
ATOM   4843  C31 POPCP  17      18.338 -15.203  12.257  1.00  0.00      POPC C
ATOM   4844  O32 POPCP  17      18.263 -15.761  13.324  1.00  0.00      POPC O
ATOM   4845  C32 POPCP  17      18.636 -15.944  10.969  1.00  0.00      POPC C
ATOM   4846  H2X POPCP  17      19.575 -15.632  10.463  1.00  0.00      POPC H
ATOM   4847  H2Y POPCP  17      17.888 -15.523  10.265  1.00  0.00      POPC H
ATOM   4848  C23 POPCP  17      18.094  -8.616   9.764  1.00  0.00      POPC C
ATOM   4849  H3R POPCP  17      18.728  -7.751  10.051  1.00  0.00      POPC H
ATOM   4850  H3S POPCP  17      17.494  -8.223   8.915  1.00  0.00      POPC H
ATOM   4851  C24 POPCP  17      19.126  -9.593   9.229  1.00  0.00      POPC C
ATOM   4852  H4R POPCP  17      18.747 -10.593   9.529  1.00  0.00      POPC H
ATOM   4853  H4S POPCP  17      20.077  -9.391   9.768  1.00  0.00      POPC H
ATOM   4854  C25 POPCP  17      19.424  -9.543   7.721  1.00  0.00      POPC C
ATOM   4855  H5R POPCP  17      18.449  -9.687   7.208  1.00  0.00      POPC H
ATOM   4856  H5S POPCP  17      20.087 -10.387   7.431  1.00  0.00      POPC H
ATOM   4857  C26 POPCP  17      20.121  -8.251   7.367  1.00  0.00      POPC C
ATOM   4858  H6R POPCP  17      20.936  -8.071   8.100  1.00  0.00      POPC H
ATOM   4859  H6S POPCP  17      19.414  -7.413   7.552  1.00  0.00      POPC H
ATOM   4860  C27 POPCP  17      20.531  -8.221   5.830  1.00  0.00      POPC C
ATOM   4861  H7R POPCP  17      19.694  -8.519   5.163  1.00  0.00      POPC H
ATOM   4862  H7S POPCP  17      21.195  -9.108   5.750  1.00  0.00      POPC H
ATOM   4863  C28 POPCP  17      21.137  -6.913   5.226  1.00  0.00      POPC C
ATOM   4864  H8R POPCP  17      20.379  -6.102   5.272  1.00  0.00      POPC H
ATOM   4865  H8S POPCP  17      21.535  -7.115   4.209  1.00  0.00      POPC H
ATOM   4866  C29 POPCP  17      22.333  -6.436   6.019  1.00  0.00      POPC C
ATOM   4867  H91 POPCP  17      22.094  -6.036   7.015  1.00  0.00      POPC H
ATOM   4868 C210 POPCP  17      23.547  -6.202   5.419  1.00  0.00      POPC C
ATOM   4869 H101 POPCP  17      24.384  -5.723   5.947  1.00  0.00      POPC H
ATOM   4870 C211 POPCP  17      24.054  -6.574   4.063  1.00  0.00      POPC C
ATOM   4871 H11R POPCP  17      23.258  -6.763   3.311  1.00  0.00      POPC H
ATOM   4872 H11S POPCP  17      24.727  -7.453   4.152  1.00  0.00      POPC H
ATOM   4873 C212 POPCP  17      24.783  -5.419   3.437  1.00  0.00      POPC C
ATOM   4874 H12R POPCP  17      24.098  -4.547   3.507  1.00  0.00      POPC H
ATOM   4875 H12S POPCP  17      24.904  -5.698   2.368  1.00  0.00      POPC H
ATOM   4876 C213 POPCP  17      26.141  -5.006   4.094  1.00  0.00      POPC C
ATOM   4877 H13R POPCP  17      25.893  -4.791   5.155  1.00  0.00      POPC H
ATOM   4878 H13S POPCP  17      26.441  -4.056   3.603  1.00  0.00      POPC H
ATOM   4879 C214 POPCP  17      27.192  -6.083   4.130  1.00  0.00      POPC C
ATOM   4880 H14R POPCP  17      26.864  -7.081   3.768  1.00  0.00      POPC H
ATOM   4881 H14S POPCP  17      27.471  -6.238   5.195  1.00  0.00      POPC H
ATOM   4882 C215 POPCP  17      28.561  -5.792   3.514  1.00  0.00      POPC C
ATOM   4883 H15R POPCP  17      28.860  -4.806   3.929  1.00  0.00      POPC H
ATOM   4884 H15S POPCP  17      28.463  -5.856   2.410  1.00  0.00      POPC H
ATOM   4885 C216 POPCP  17      29.672  -6.794   4.035  1.00  0.00      POPC C
ATOM   4886 H16R POPCP  17      29.216  -7.807   4.033  1.00  0.00      POPC H
ATOM   4887 H16S POPCP  17      30.014  -6.534   5.060  1.00  0.00      POPC H
ATOM   4888 C217 POPCP  17      30.944  -6.899   3.151  1.00  0.00      POPC C
ATOM   4889 H17R POPCP  17      31.509  -5.943   3.187  1.00  0.00      POPC H
ATOM   4890 H17S POPCP  17      30.599  -7.047   2.106  1.00  0.00      POPC H
ATOM   4891 C218 POPCP  17      32.007  -8.034   3.417  1.00  0.00      POPC C
ATOM   4892 H18R POPCP  17      32.093  -8.107   4.522  1.00  0.00      POPC H
ATOM   4893 H18S POPCP  17      33.013  -7.765   3.031  1.00  0.00      POPC H
ATOM   4894 H18T POPCP  17      31.551  -9.005   3.125  1.00  0.00      POPC H
ATOM   4895  C33 POPCP  17      18.452 -17.438  11.147  1.00  0.00      POPC C
ATOM   4896  H3X POPCP  17      17.597 -17.841  10.562  1.00  0.00      POPC H
ATOM   4897  H3Y POPCP  17      18.146 -17.696  12.183  1.00  0.00      POPC H
ATOM   4898  C34 POPCP  17      19.701 -18.201  10.868  1.00  0.00      POPC C
ATOM   4899  H4X POPCP  17      19.527 -19.264  11.140  1.00  0.00      POPC H
ATOM   4900  H4Y POPCP  17      20.598 -17.790  11.380  1.00  0.00      POPC H
ATOM   4901  C35 POPCP  17      20.011 -18.260   9.357  1.00  0.00      POPC C
ATOM   4902  H5X POPCP  17      21.034 -18.650   9.166  1.00  0.00      POPC H
ATOM   4903  H5Y POPCP  17      20.101 -17.205   9.019  1.00  0.00      POPC H
ATOM   4904  C36 POPCP  17      18.979 -19.040   8.508  1.00  0.00      POPC C
ATOM   4905  H6X POPCP  17      17.945 -18.762   8.805  1.00  0.00      POPC H
ATOM   4906  H6Y POPCP  17      19.169 -20.110   8.739  1.00  0.00      POPC H
ATOM   4907  C37 POPCP  17      19.096 -18.931   6.987  1.00  0.00      POPC C
ATOM   4908  H7X POPCP  17      18.478 -18.096   6.594  1.00  0.00      POPC H
ATOM   4909  H7Y POPCP  17      18.591 -19.812   6.535  1.00  0.00      POPC H
ATOM   4910  C38 POPCP  17      20.620 -18.998   6.464  1.00  0.00      POPC C
ATOM   4911  H8X POPCP  17      20.455 -19.677   5.600  1.00  0.00      POPC H
ATOM   4912  H8Y POPCP  17      21.362 -19.397   7.188  1.00  0.00      POPC H
ATOM   4913  C39 POPCP  17      21.110 -17.591   6.107  1.00  0.00      POPC C
ATOM   4914  H9X POPCP  17      22.216 -17.555   6.205  1.00  0.00      POPC H
ATOM   4915  H9Y POPCP  17      20.611 -16.818   6.730  1.00  0.00      POPC H
ATOM   4916 C310 POPCP  17      20.812 -17.265   4.620  1.00  0.00      POPC C
ATOM   4917 H10X POPCP  17      19.718 -17.139   4.471  1.00  0.00      POPC H
ATOM   4918 H10Y POPCP  17      21.037 -18.214   4.088  1.00  0.00      POPC H
ATOM   4919 C311 POPCP  17      21.837 -16.324   3.884  1.00  0.00      POPC C
ATOM   4920 H11X POPCP  17      22.899 -16.629   3.999  1.00  0.00      POPC H
ATOM   4921 H11Y POPCP  17      21.733 -15.379   4.460  1.00  0.00      POPC H
ATOM   4922 C312 POPCP  17      21.440 -15.805   2.473  1.00  0.00      POPC C
ATOM   4923 H12X POPCP  17      20.345 -15.632   2.532  1.00  0.00      POPC H
ATOM   4924 H12Y POPCP  17      21.470 -16.609   1.706  1.00  0.00      POPC H
ATOM   4925 C313 POPCP  17      22.273 -14.556   2.055  1.00  0.00      POPC C
ATOM   4926 H13X POPCP  17      22.368 -13.898   2.946  1.00  0.00      POPC H
ATOM   4927 H13Y POPCP  17      21.726 -14.088   1.209  1.00  0.00      POPC H
ATOM   4928 C314 POPCP  17      23.693 -14.894   1.448  1.00  0.00      POPC C
ATOM   4929 H14X POPCP  17      23.599 -15.528   0.540  1.00  0.00      POPC H
ATOM   4930 H14Y POPCP  17      24.312 -15.581   2.063  1.00  0.00      POPC H
ATOM   4931 C315 POPCP  17      24.434 -13.610   1.197  1.00  0.00      POPC C
ATOM   4932 H15X POPCP  17      24.448 -13.086   2.176  1.00  0.00      POPC H
ATOM   4933 H15Y POPCP  17      23.968 -13.009   0.386  1.00  0.00      POPC H
ATOM   4934 C316 POPCP  17      25.895 -13.945   0.865  1.00  0.00      POPC C
ATOM   4935 H16X POPCP  17      25.905 -14.636  -0.004  1.00  0.00      POPC H
ATOM   4936 H16Y POPCP  17      26.480 -14.246   1.761  1.00  0.00      POPC H
ATOM   4937 H16Z POPCP  17      26.478 -13.056   0.540  1.00  0.00      POPC H
ATOM   4938  N   POPCP  18      -8.864   8.193  12.226  1.00  0.00      POPC N
ATOM   4939  C12 POPCP  18     -10.058   8.737  11.565  1.00  0.00      POPC C
ATOM   4940 H12A POPCP  18     -10.841   8.942  12.279  1.00  0.00      POPC H
ATOM   4941 H12B POPCP  18     -10.442   7.952  10.930  1.00  0.00      POPC H
ATOM   4942  C13 POPCP  18      -7.983   7.289  11.492  1.00  0.00      POPC C
ATOM   4943 H13A POPCP  18      -8.512   6.398  11.189  1.00  0.00      POPC H
ATOM   4944 H13B POPCP  18      -7.617   7.800  10.614  1.00  0.00      POPC H
ATOM   4945 H13C POPCP  18      -7.219   6.899  12.147  1.00  0.00      POPC H
ATOM   4946  C14 POPCP  18      -8.059   9.296  12.847  1.00  0.00      POPC C
ATOM   4947 H14A POPCP  18      -8.494   9.734  13.733  1.00  0.00      POPC H
ATOM   4948 H14B POPCP  18      -7.045   9.087  13.154  1.00  0.00      POPC H
ATOM   4949 H14C POPCP  18      -7.935  10.112  12.150  1.00  0.00      POPC H
ATOM   4950  C15 POPCP  18      -9.452   7.389  13.315  1.00  0.00      POPC C
ATOM   4951 H15A POPCP  18     -10.157   8.057  13.787  1.00  0.00      POPC H
ATOM   4952 H15B POPCP  18      -8.694   7.119  14.036  1.00  0.00      POPC H
ATOM   4953 H15C POPCP  18      -9.915   6.468  12.992  1.00  0.00      POPC H
ATOM   4954  C11 POPCP  18      -9.930   9.995  10.719  1.00  0.00      POPC C
ATOM   4955 H11A POPCP  18     -10.771   9.971   9.993  1.00  0.00      POPC H
ATOM   4956 H11B POPCP  18      -9.009   9.886  10.108  1.00  0.00      POPC H
ATOM   4957  P   POPCP  18     -11.139  11.874  12.075  1.00  0.00      POPC P
ATOM   4958  O13 POPCP  18     -11.084  13.351  12.020  1.00  0.00      POPC O
ATOM   4959  O14 POPCP  18     -11.534  11.255  13.345  1.00  0.00      POPC O
ATOM   4960  O12 POPCP  18      -9.831  11.195  11.557  1.00  0.00      POPC O
ATOM   4961  O11 POPCP  18     -12.209  11.377  11.037  1.00  0.00      POPC O
ATOM   4962  C1  POPCP  18     -12.706  12.347  10.067  1.00  0.00      POPC C
ATOM   4963  HA  POPCP  18     -11.963  13.034   9.607  1.00  0.00      POPC H
ATOM   4964  HB  POPCP  18     -13.437  13.003  10.586  1.00  0.00      POPC H
ATOM   4965  C2  POPCP  18     -13.728  11.746   9.031  1.00  0.00      POPC C
ATOM   4966  HS  POPCP  18     -14.518  11.240   9.627  1.00  0.00      POPC H
ATOM   4967  O21 POPCP  18     -12.995  10.869   8.183  1.00  0.00      POPC O
ATOM   4968  C21 POPCP  18     -13.751   9.801   7.726  1.00  0.00      POPC C
ATOM   4969  O22 POPCP  18     -14.943   9.613   7.969  1.00  0.00      POPC O
ATOM   4970  C22 POPCP  18     -12.822   9.006   6.822  1.00  0.00      POPC C
ATOM   4971  H2R POPCP  18     -12.049   8.730   7.570  1.00  0.00      POPC H
ATOM   4972  H2S POPCP  18     -12.352   9.669   6.065  1.00  0.00      POPC H
ATOM   4973  C3  POPCP  18     -14.408  12.887   8.211  1.00  0.00      POPC C
ATOM   4974  HX  POPCP  18     -15.120  13.391   8.899  1.00  0.00      POPC H
ATOM   4975  HY  POPCP  18     -15.011  12.513   7.356  1.00  0.00      POPC H
ATOM   4976  O31 POPCP  18     -13.570  13.995   7.711  1.00  0.00      POPC O
ATOM   4977  C31 POPCP  18     -13.096  13.670   6.421  1.00  0.00      POPC C
ATOM   4978  O32 POPCP  18     -13.319  12.565   5.913  1.00  0.00      POPC O
ATOM   4979  C32 POPCP  18     -12.290  14.761   5.918  1.00  0.00      POPC C
ATOM   4980  H2X POPCP  18     -11.454  15.009   6.606  1.00  0.00      POPC H
ATOM   4981  H2Y POPCP  18     -12.890  15.693   5.837  1.00  0.00      POPC H
ATOM   4982  C23 POPCP  18     -13.330   7.729   6.152  1.00  0.00      POPC C
ATOM   4983  H3R POPCP  18     -12.601   7.482   5.350  1.00  0.00      POPC H
ATOM   4984  H3S POPCP  18     -14.341   7.795   5.696  1.00  0.00      POPC H
ATOM   4985  C24 POPCP  18     -13.151   6.508   7.149  1.00  0.00      POPC C
ATOM   4986  H4R POPCP  18     -14.029   6.602   7.824  1.00  0.00      POPC H
ATOM   4987  H4S POPCP  18     -12.240   6.526   7.784  1.00  0.00      POPC H
ATOM   4988  C25 POPCP  18     -13.214   5.151   6.414  1.00  0.00      POPC C
ATOM   4989  H5R POPCP  18     -13.381   4.311   7.122  1.00  0.00      POPC H
ATOM   4990  H5S POPCP  18     -12.223   4.815   6.041  1.00  0.00      POPC H
ATOM   4991  C26 POPCP  18     -14.375   4.839   5.357  1.00  0.00      POPC C
ATOM   4992  H6R POPCP  18     -14.209   5.503   4.482  1.00  0.00      POPC H
ATOM   4993  H6S POPCP  18     -15.410   5.101   5.665  1.00  0.00      POPC H
ATOM   4994  C27 POPCP  18     -14.311   3.331   4.923  1.00  0.00      POPC C
ATOM   4995  H7R POPCP  18     -14.286   2.656   5.806  1.00  0.00      POPC H
ATOM   4996  H7S POPCP  18     -13.360   3.142   4.381  1.00  0.00      POPC H
ATOM   4997  C28 POPCP  18     -15.488   2.893   4.027  1.00  0.00      POPC C
ATOM   4998  H8R POPCP  18     -15.644   3.770   3.363  1.00  0.00      POPC H
ATOM   4999  H8S POPCP  18     -16.402   2.600   4.587  1.00  0.00      POPC H
ATOM   5000  C29 POPCP  18     -15.145   1.587   3.439  1.00  0.00      POPC C
ATOM   5001  H91 POPCP  18     -15.053   0.755   4.153  1.00  0.00      POPC H
ATOM   5002 C210 POPCP  18     -14.830   1.313   2.194  1.00  0.00      POPC C
ATOM   5003 H101 POPCP  18     -14.440   0.298   2.025  1.00  0.00      POPC H
ATOM   5004 C211 POPCP  18     -14.817   2.308   1.060  1.00  0.00      POPC C
ATOM   5005 H11R POPCP  18     -14.579   3.324   1.441  1.00  0.00      POPC H
ATOM   5006 H11S POPCP  18     -15.875   2.377   0.726  1.00  0.00      POPC H
ATOM   5007 C212 POPCP  18     -13.920   2.148  -0.119  1.00  0.00      POPC C
ATOM   5008 H12R POPCP  18     -13.910   1.111  -0.517  1.00  0.00      POPC H
ATOM   5009 H12S POPCP  18     -12.850   2.242   0.163  1.00  0.00      POPC H
ATOM   5010 C213 POPCP  18     -14.085   3.098  -1.339  1.00  0.00      POPC C
ATOM   5011 H13R POPCP  18     -13.996   4.158  -1.016  1.00  0.00      POPC H
ATOM   5012 H13S POPCP  18     -15.073   2.795  -1.745  1.00  0.00      POPC H
ATOM   5013 C214 POPCP  18     -13.073   2.796  -2.484  1.00  0.00      POPC C
ATOM   5014 H14R POPCP  18     -13.617   2.303  -3.318  1.00  0.00      POPC H
ATOM   5015 H14S POPCP  18     -12.340   2.096  -2.028  1.00  0.00      POPC H
ATOM   5016 C215 POPCP  18     -12.431   4.069  -3.004  1.00  0.00      POPC C
ATOM   5017 H15R POPCP  18     -12.029   4.688  -2.173  1.00  0.00      POPC H
ATOM   5018 H15S POPCP  18     -13.279   4.569  -3.518  1.00  0.00      POPC H
ATOM   5019 C216 POPCP  18     -11.167   3.674  -3.730  1.00  0.00      POPC C
ATOM   5020 H16R POPCP  18     -11.385   2.758  -4.319  1.00  0.00      POPC H
ATOM   5021 H16S POPCP  18     -10.484   3.383  -2.903  1.00  0.00      POPC H
ATOM   5022 C217 POPCP  18     -10.422   4.802  -4.511  1.00  0.00      POPC C
ATOM   5023 H17R POPCP  18      -9.398   4.439  -4.741  1.00  0.00      POPC H
ATOM   5024 H17S POPCP  18     -10.351   5.625  -3.768  1.00  0.00      POPC H
ATOM   5025 C218 POPCP  18     -11.069   5.279  -5.791  1.00  0.00      POPC C
ATOM   5026 H18R POPCP  18     -12.119   5.595  -5.616  1.00  0.00      POPC H
ATOM   5027 H18S POPCP  18     -10.995   4.479  -6.559  1.00  0.00      POPC H
ATOM   5028 H18T POPCP  18     -10.455   6.144  -6.120  1.00  0.00      POPC H
ATOM   5029  C33 POPCP  18     -11.601  14.422   4.620  1.00  0.00      POPC C
ATOM   5030  H3X POPCP  18     -12.222  13.846   3.901  1.00  0.00      POPC H
ATOM   5031  H3Y POPCP  18     -10.757  13.714   4.761  1.00  0.00      POPC H
ATOM   5032  C34 POPCP  18     -11.155  15.745   3.959  1.00  0.00      POPC C
ATOM   5033  H4X POPCP  18     -10.558  16.383   4.645  1.00  0.00      POPC H
ATOM   5034  H4Y POPCP  18     -12.087  16.294   3.708  1.00  0.00      POPC H
ATOM   5035  C35 POPCP  18     -10.388  15.491   2.675  1.00  0.00      POPC C
ATOM   5036  H5X POPCP  18     -11.010  14.983   1.907  1.00  0.00      POPC H
ATOM   5037  H5Y POPCP  18      -9.505  14.875   2.952  1.00  0.00      POPC H
ATOM   5038  C36 POPCP  18      -9.994  16.805   1.995  1.00  0.00      POPC C
ATOM   5039  H6X POPCP  18      -9.679  17.534   2.771  1.00  0.00      POPC H
ATOM   5040  H6Y POPCP  18     -10.999  17.187   1.715  1.00  0.00      POPC H
ATOM   5041  C37 POPCP  18      -9.050  16.589   0.826  1.00  0.00      POPC C
ATOM   5042  H7X POPCP  18      -9.470  15.896   0.067  1.00  0.00      POPC H
ATOM   5043  H7Y POPCP  18      -8.095  16.230   1.265  1.00  0.00      POPC H
ATOM   5044  C38 POPCP  18      -8.754  17.869   0.091  1.00  0.00      POPC C
ATOM   5045  H8X POPCP  18      -7.881  17.882  -0.596  1.00  0.00      POPC H
ATOM   5046  H8Y POPCP  18      -8.584  18.722   0.783  1.00  0.00      POPC H
ATOM   5047  C39 POPCP  18      -9.967  18.343  -0.771  1.00  0.00      POPC C
ATOM   5048  H9X POPCP  18     -10.828  18.659  -0.145  1.00  0.00      POPC H
ATOM   5049  H9Y POPCP  18     -10.231  17.468  -1.402  1.00  0.00      POPC H
ATOM   5050 C310 POPCP  18      -9.634  19.502  -1.807  1.00  0.00      POPC C
ATOM   5051 H10X POPCP  18      -8.711  19.216  -2.355  1.00  0.00      POPC H
ATOM   5052 H10Y POPCP  18      -9.362  20.409  -1.227  1.00  0.00      POPC H
ATOM   5053 C311 POPCP  18     -10.843  19.731  -2.797  1.00  0.00      POPC C
ATOM   5054 H11X POPCP  18     -11.830  19.779  -2.288  1.00  0.00      POPC H
ATOM   5055 H11Y POPCP  18     -10.860  18.828  -3.444  1.00  0.00      POPC H
ATOM   5056 C312 POPCP  18     -10.623  21.071  -3.541  1.00  0.00      POPC C
ATOM   5057 H12X POPCP  18     -10.452  21.996  -2.950  1.00  0.00      POPC H
ATOM   5058 H12Y POPCP  18     -11.585  21.286  -4.054  1.00  0.00      POPC H
ATOM   5059 C313 POPCP  18      -9.480  20.912  -4.504  1.00  0.00      POPC C
ATOM   5060 H13X POPCP  18      -9.411  19.857  -4.844  1.00  0.00      POPC H
ATOM   5061 H13Y POPCP  18      -8.549  21.309  -4.047  1.00  0.00      POPC H
ATOM   5062 C314 POPCP  18      -9.670  21.580  -5.845  1.00  0.00      POPC C
[truncated: 7,390,455 more chars]
