# Supplementary material for: Native American ataxia medicines rescue ataxia-linked mutant potassium channel activity via binding to the voltage sensing domain
Source: Nat Commun. 2023 Jun 6;14:3281. doi: 10.1038/s41467-023-38834-6 (PMC10244465; doi:10.1038/s41467-023-38834-6)
Supplement: Supplementary file 7 — Source Data [file 41467_2023_38834_MOESM7_ESM.zip › Figure_6_KCNA1-E283K_1_in_50_Nettle_-_Gmax.xlsx]

## Sheet: Ctrl
	1	2	3	4	5
File Name
Voltage (mV)							Mean	SEM	n
-80	0	0	0	0	0		0	0	5
-70	0	0	0	0	0		0	0	5
-60	0	0	0	0	0		0	0	5
-50	0	0	0	0	0		0	0	5
-40	-0.00305176	0	0	0	0		-0.000610352	0.000610352	5
-30	0.228882	0	0	0	0		0.0457764	0.0457764	5
-20	0.48	0	0	0.256348	0.00305176		0.14788	0.0966388	5
-10	1.17798	0.411987	0.473022	1.08337	0.354004		0.700073	0.177429	5
0	1.27869	1.84326	1.58386	1.56555	0.720215		1.39832	0.191638	5
10	1.26648	2.6947	2.43835	1.86462	0.872803		1.82739	0.342983	5
20	1.25427	2.85339	2.82898	2.03552	0.894165		1.97327	0.399509	5
30	1.2085	2.8717	2.84424	2.04468	0.83313		1.96045	0.415623	5
40	1.15662	2.85645	2.85339	2.02026	0.790405		1.93542	0.425191	5
G/Gmax
Voltage (mV)							Mean	SEM	n
-80	0	0	0	0	0		0	0	5
-70	0	0	0	0	0		0	0	5
-60	0	0	0	0	0		0	0	5
-50	0	0	0	0	0		0	0	5
-40	-0.00238663	0	0	0	0		-0.000477327	0.000477327	5
-30	0.178998	0	0	0	0		0.0357995	0.0357995	5
-20	0.375385	0	0	0.125937	0.00341297		0.100947	0.0727442	5
-10	0.921241	0.152888	0.167206	0.532234	0.395904		0.433895	0.141193	5
0	1	0.684032	0.559871	0.769115	0.805461		0.763696	0.0726307	5
10	0.990453	1	0.86192	0.916042	0.976109		0.948905	0.0261948	5
20	0.980907	1.05889	1	1	1		1.00796	0.0132586	5
30	0.945107	1.06569	1.00539	1.0045	0.931741		0.990485	0.0240663	5
40	0.904535	1.06002	1.00863	0.992504	0.883959		0.96993	0.0330087	5

## Sheet: 1 in 50 Nettle
	1	2	3	4	5
File Name
Voltage (mV)							Mean	SEM	n
-80	0	0	0	0	0		0	0	5
-70	0	0	0	0	0		0	0	5
-60	0	0	0	0	0		0	0	5
-50	0	0	0.012207	0	0		0.00244141	0.00244141	5
-40	0	0	0.088501	0	0		0.0177002	0.0177002	5
-30	0.317383	0.540161	0.848389	0.67749	0		0.476685	0.147499	5
-20	0.985718	1.95618	1.98669	1.9928	0.22583		1.42944	0.357136	5
-10	1.26343	2.65808	2.65198	2.5116	0.698853		1.95679	0.409027	5
0	1.31226	2.81372	2.91138	2.5238	0.98877		2.10999	0.400138	5
10	1.27869	2.74963	2.97241	2.29187	1.05591		2.0697	0.386007	5
20	1.25427	2.66113	2.92358	2.37427	1.0437		2.05139	0.379973	5
30	1.23901	2.58484	2.78625	2.32544	1.02844		1.9928	0.359785	5
40	1.18713	2.5116	2.67334	2.4353	0.982666		1.95801	0.359966	5
G/Gmax
Voltage (mV)							Mean	SEM	n
-80	0	0	0	0	0		0	0	5
-70	0	0	0	0	0		0	0	5
-60	0	0	0	0	0		0	0	5
-50	0	0	0.00410678	0	0		0.000821355	0.000821355	5
-40	0	0	0.0297741	0	0		0.00595483	0.00595483	5
-30	0.24186	0.191974	0.285421	0.26844	0		0.197539	0.0518494	5
-20	0.751163	0.695228	0.668378	0.789601	0.213873		0.623648	0.104604	5
-10	0.962791	0.944685	0.892197	0.995163	0.66185		0.891337	0.0597481	5
0	1	1	0.979466	1	0.936416		0.983176	0.0123478	5
10	0.974419	0.977223	1	0.908102	1		0.971949	0.0168584	5
20	0.955814	0.94577	0.983573	0.94075	0.988439		0.962869	0.00978239	5
30	0.944186	0.918655	0.937372	0.921403	0.973988		0.939121	0.00994295	5
40	0.904651	0.892625	0.899384	0.964933	0.930636		0.918446	0.0132855	5
