# Supplementary material for: Native American ataxia medicines rescue ataxia-linked mutant potassium channel activity via binding to the voltage sensing domain
Source: Nat Commun. 2023 Jun 6;14:3281. doi: 10.1038/s41467-023-38834-6 (PMC10244465; doi:10.1038/s41467-023-38834-6)
Supplement: Supplementary file 7 — Source Data [file 41467_2023_38834_MOESM7_ESM.zip › kv11_popc_waters_ions_final.pdb]

CRYST1   97.080   97.080  100.881  90.00  90.00  90.00 P 1           1
ATOM      1  N   TYR P  95      11.746 -12.434 -25.898  0.00  0.00      PROA  
ATOM      2  HT1 TYR P  95      11.068 -12.034 -26.578  0.00  0.00      PROA  
ATOM      3  HT2 TYR P  95      11.997 -13.348 -26.327  0.00  0.00      PROA  
ATOM      4  HT3 TYR P  95      12.600 -11.842 -25.861  0.00  0.00      PROA  
ATOM      5  CA  TYR P  95      11.140 -12.710 -24.493  0.00  0.00      PROA  
ATOM      6  HA  TYR P  95      10.342 -13.402 -24.719  0.00  0.00      PROA  
ATOM      7  CB  TYR P  95      12.164 -13.414 -23.543  0.00  0.00      PROA  
ATOM      8  HB1 TYR P  95      12.861 -12.707 -23.044  0.00  0.00      PROA  
ATOM      9  HB2 TYR P  95      12.699 -14.242 -24.055  0.00  0.00      PROA  
ATOM     10  CG  TYR P  95      11.384 -14.222 -22.530  0.00  0.00      PROA  
ATOM     11  CD1 TYR P  95      10.760 -15.369 -22.930  0.00  0.00      PROA  
ATOM     12  HD1 TYR P  95      10.918 -15.858 -23.880  0.00  0.00      PROA  
ATOM     13  CE1 TYR P  95       9.982 -16.119 -22.040  0.00  0.00      PROA  
ATOM     14  HE1 TYR P  95       9.674 -17.120 -22.301  0.00  0.00      PROA  
ATOM     15  CZ  TYR P  95       9.795 -15.664 -20.718  0.00  0.00      PROA  
ATOM     16  OH  TYR P  95       8.995 -16.464 -19.933  0.00  0.00      PROA  
ATOM     17  HH  TYR P  95       8.789 -17.271 -20.411  0.00  0.00      PROA  
ATOM     18  CD2 TYR P  95      11.134 -13.714 -21.229  0.00  0.00      PROA  
ATOM     19  HD2 TYR P  95      11.653 -12.834 -20.877  0.00  0.00      PROA  
ATOM     20  CE2 TYR P  95      10.288 -14.406 -20.355  0.00  0.00      PROA  
ATOM     21  HE2 TYR P  95      10.038 -13.923 -19.422  0.00  0.00      PROA  
ATOM     22  C   TYR P  95      10.636 -11.485 -23.859  0.00  0.00      PROA  
ATOM     23  O   TYR P  95       9.424 -11.409 -23.599  0.00  0.00      PROA  
ATOM     24  N   GLN P  96      11.432 -10.508 -23.611  0.00  0.00      PROA  
ATOM     25  HN  GLN P  96      12.363 -10.557 -23.965  0.00  0.00      PROA  
ATOM     26  CA  GLN P  96      11.017  -9.240 -22.984  0.00  0.00      PROA  
ATOM     27  HA  GLN P  96      10.651  -9.532 -22.011  0.00  0.00      PROA  
ATOM     28  CB  GLN P  96      12.279  -8.227 -22.812  0.00  0.00      PROA  
ATOM     29  HB1 GLN P  96      11.912  -7.248 -22.437  0.00  0.00      PROA  
ATOM     30  HB2 GLN P  96      12.708  -7.918 -23.789  0.00  0.00      PROA  
ATOM     31  CG  GLN P  96      13.557  -8.637 -21.967  0.00  0.00      PROA  
ATOM     32  HG1 GLN P  96      14.219  -7.852 -21.544  0.00  0.00      PROA  
ATOM     33  HG2 GLN P  96      14.220  -9.178 -22.677  0.00  0.00      PROA  
ATOM     34  CD  GLN P  96      13.365  -9.682 -20.876  0.00  0.00      PROA  
ATOM     35  OE1 GLN P  96      13.437 -10.902 -21.146  0.00  0.00      PROA  
ATOM     36  NE2 GLN P  96      13.207  -9.308 -19.611  0.00  0.00      PROA  
ATOM     37 HE21 GLN P  96      12.986  -9.979 -18.904  0.00  0.00      PROA  
ATOM     38 HE22 GLN P  96      13.190  -8.328 -19.411  0.00  0.00      PROA  
ATOM     39  C   GLN P  96       9.887  -8.487 -23.652  0.00  0.00      PROA  
ATOM     40  O   GLN P  96       9.060  -7.889 -22.995  0.00  0.00      PROA  
ATOM     41  N   ARG P  97       9.850  -8.347 -24.972  0.00  0.00      PROA  
ATOM     42  HN  ARG P  97      10.543  -8.828 -25.503  0.00  0.00      PROA  
ATOM     43  CA  ARG P  97       8.822  -7.657 -25.709  0.00  0.00      PROA  
ATOM     44  HA  ARG P  97       8.764  -6.678 -25.256  0.00  0.00      PROA  
ATOM     45  CB  ARG P  97       9.022  -7.690 -27.257  0.00  0.00      PROA  
ATOM     46  HB1 ARG P  97       9.214  -8.749 -27.536  0.00  0.00      PROA  
ATOM     47  HB2 ARG P  97       9.938  -7.100 -27.472  0.00  0.00      PROA  
ATOM     48  CG  ARG P  97       8.004  -7.047 -28.146  0.00  0.00      PROA  
ATOM     49  HG1 ARG P  97       7.021  -7.564 -28.100  0.00  0.00      PROA  
ATOM     50  HG2 ARG P  97       8.350  -7.081 -29.201  0.00  0.00      PROA  
ATOM     51  CD  ARG P  97       7.670  -5.561 -27.752  0.00  0.00      PROA  
ATOM     52  HD1 ARG P  97       8.564  -4.903 -27.788  0.00  0.00      PROA  
ATOM     53  HD2 ARG P  97       7.082  -5.517 -26.811  0.00  0.00      PROA  
ATOM     54  NE  ARG P  97       6.723  -5.060 -28.773  0.00  0.00      PROA  
ATOM     55  HE  ARG P  97       6.609  -5.676 -29.551  0.00  0.00      PROA  
ATOM     56  CZ  ARG P  97       6.202  -3.869 -28.843  0.00  0.00      PROA  
ATOM     57  NH1 ARG P  97       6.456  -2.986 -27.877  0.00  0.00      PROA  
ATOM     58 HH11 ARG P  97       7.121  -3.309 -27.204  0.00  0.00      PROA  
ATOM     59 HH12 ARG P  97       6.523  -1.998 -28.017  0.00  0.00      PROA  
ATOM     60  NH2 ARG P  97       5.496  -3.526 -29.865  0.00  0.00      PROA  
ATOM     61 HH21 ARG P  97       5.156  -4.146 -30.571  0.00  0.00      PROA  
ATOM     62 HH22 ARG P  97       5.271  -2.552 -29.842  0.00  0.00      PROA  
ATOM     63  C   ARG P  97       7.417  -8.340 -25.492  0.00  0.00      PROA  
ATOM     64  O   ARG P  97       6.385  -7.788 -25.294  0.00  0.00      PROA  
ATOM     65  N   GLN P  98       7.379  -9.609 -25.573  0.00  0.00      PROA  
ATOM     66  HN  GLN P  98       8.173 -10.197 -25.701  0.00  0.00      PROA  
ATOM     67  CA  GLN P  98       6.189 -10.440 -25.459  0.00  0.00      PROA  
ATOM     68  HA  GLN P  98       5.334 -10.124 -26.037  0.00  0.00      PROA  
ATOM     69  CB  GLN P  98       6.394 -11.958 -25.825  0.00  0.00      PROA  
ATOM     70  HB1 GLN P  98       5.464 -12.513 -25.576  0.00  0.00      PROA  
ATOM     71  HB2 GLN P  98       7.192 -12.340 -25.154  0.00  0.00      PROA  
ATOM     72  CG  GLN P  98       6.909 -12.234 -27.339  0.00  0.00      PROA  
ATOM     73  HG1 GLN P  98       6.219 -11.841 -28.116  0.00  0.00      PROA  
ATOM     74  HG2 GLN P  98       7.105 -13.321 -27.453  0.00  0.00      PROA  
ATOM     75  CD  GLN P  98       8.280 -11.611 -27.766  0.00  0.00      PROA  
ATOM     76  OE1 GLN P  98       9.234 -11.552 -27.072  0.00  0.00      PROA  
ATOM     77  NE2 GLN P  98       8.340 -10.930 -28.925  0.00  0.00      PROA  
ATOM     78 HE21 GLN P  98       9.178 -10.412 -29.101  0.00  0.00      PROA  
ATOM     79 HE22 GLN P  98       7.581 -10.841 -29.570  0.00  0.00      PROA  
ATOM     80  C   GLN P  98       5.766 -10.419 -24.026  0.00  0.00      PROA  
ATOM     81  O   GLN P  98       4.621 -10.716 -23.809  0.00  0.00      PROA  
ATOM     82  N   VAL P  99       6.655 -10.231 -23.015  0.00  0.00      PROA  
ATOM     83  HN  VAL P  99       7.638 -10.238 -23.176  0.00  0.00      PROA  
ATOM     84  CA  VAL P  99       6.428 -10.132 -21.636  0.00  0.00      PROA  
ATOM     85  HA  VAL P  99       5.621 -10.769 -21.307  0.00  0.00      PROA  
ATOM     86  CB  VAL P  99       7.533 -10.656 -20.680  0.00  0.00      PROA  
ATOM     87  HB  VAL P  99       8.493 -10.123 -20.848  0.00  0.00      PROA  
ATOM     88  CG1 VAL P  99       7.319 -10.268 -19.154  0.00  0.00      PROA  
ATOM     89 HG11 VAL P  99       7.718  -9.244 -18.990  0.00  0.00      PROA  
ATOM     90 HG12 VAL P  99       7.852 -10.904 -18.416  0.00  0.00      PROA  
ATOM     91 HG13 VAL P  99       6.227 -10.339 -18.962  0.00  0.00      PROA  
ATOM     92  CG2 VAL P  99       7.671 -12.191 -20.847  0.00  0.00      PROA  
ATOM     93 HG21 VAL P  99       7.919 -12.330 -21.921  0.00  0.00      PROA  
ATOM     94 HG22 VAL P  99       6.698 -12.645 -20.564  0.00  0.00      PROA  
ATOM     95 HG23 VAL P  99       8.545 -12.647 -20.335  0.00  0.00      PROA  
ATOM     96  C   VAL P  99       5.859  -8.724 -21.308  0.00  0.00      PROA  
ATOM     97  O   VAL P  99       5.010  -8.544 -20.478  0.00  0.00      PROA  
ATOM     98  N   TRP P 100       6.330  -7.684 -21.992  0.00  0.00      PROA  
ATOM     99  HN  TRP P 100       6.968  -7.891 -22.731  0.00  0.00      PROA  
ATOM    100  CA  TRP P 100       5.802  -6.349 -21.986  0.00  0.00      PROA  
ATOM    101  HA  TRP P 100       5.802  -6.122 -20.930  0.00  0.00      PROA  
ATOM    102  CB  TRP P 100       6.701  -5.482 -22.870  0.00  0.00      PROA  
ATOM    103  HB1 TRP P 100       6.615  -5.694 -23.957  0.00  0.00      PROA  
ATOM    104  HB2 TRP P 100       7.742  -5.658 -22.523  0.00  0.00      PROA  
ATOM    105  CG  TRP P 100       6.531  -3.968 -22.654  0.00  0.00      PROA  
ATOM    106  CD1 TRP P 100       6.174  -3.110 -23.608  0.00  0.00      PROA  
ATOM    107  HD1 TRP P 100       5.955  -3.340 -24.640  0.00  0.00      PROA  
ATOM    108  NE1 TRP P 100       6.079  -1.835 -23.131  0.00  0.00      PROA  
ATOM    109  HE1 TRP P 100       5.841  -1.015 -23.603  0.00  0.00      PROA  
ATOM    110  CE2 TRP P 100       6.334  -1.901 -21.814  0.00  0.00      PROA  
ATOM    111  CD2 TRP P 100       6.606  -3.226 -21.431  0.00  0.00      PROA  
ATOM    112  CE3 TRP P 100       7.059  -3.464 -20.115  0.00  0.00      PROA  
ATOM    113  HE3 TRP P 100       7.367  -4.475 -19.891  0.00  0.00      PROA  
ATOM    114  CZ3 TRP P 100       7.004  -2.472 -19.130  0.00  0.00      PROA  
ATOM    115  HZ3 TRP P 100       7.168  -2.738 -18.097  0.00  0.00      PROA  
ATOM    116  CZ2 TRP P 100       6.342  -0.929 -20.798  0.00  0.00      PROA  
ATOM    117  HZ2 TRP P 100       6.396   0.100 -21.124  0.00  0.00      PROA  
ATOM    118  CH2 TRP P 100       6.687  -1.162 -19.487  0.00  0.00      PROA  
ATOM    119  HH2 TRP P 100       6.666  -0.406 -18.717  0.00  0.00      PROA  
ATOM    120  C   TRP P 100       4.377  -6.265 -22.481  0.00  0.00      PROA  
ATOM    121  O   TRP P 100       3.520  -5.589 -21.831  0.00  0.00      PROA  
ATOM    122  N   LEU P 101       3.996  -7.063 -23.479  0.00  0.00      PROA  
ATOM    123  HN  LEU P 101       4.765  -7.381 -24.029  0.00  0.00      PROA  
ATOM    124  CA  LEU P 101       2.713  -7.030 -24.170  0.00  0.00      PROA  
ATOM    125  HA  LEU P 101       2.253  -6.062 -24.033  0.00  0.00      PROA  
ATOM    126  CB  LEU P 101       2.785  -7.387 -25.737  0.00  0.00      PROA  
ATOM    127  HB1 LEU P 101       1.747  -7.430 -26.129  0.00  0.00      PROA  
ATOM    128  HB2 LEU P 101       3.189  -8.421 -25.776  0.00  0.00      PROA  
ATOM    129  CG  LEU P 101       3.523  -6.328 -26.563  0.00  0.00      PROA  
ATOM    130  HG  LEU P 101       4.618  -6.317 -26.378  0.00  0.00      PROA  
ATOM    131  CD1 LEU P 101       3.246  -6.611 -28.094  0.00  0.00      PROA  
ATOM    132 HD11 LEU P 101       2.306  -6.176 -28.496  0.00  0.00      PROA  
ATOM    133 HD12 LEU P 101       3.041  -7.702 -28.126  0.00  0.00      PROA  
ATOM    134 HD13 LEU P 101       4.054  -6.234 -28.758  0.00  0.00      PROA  
ATOM    135  CD2 LEU P 101       3.071  -4.852 -26.385  0.00  0.00      PROA  
ATOM    136 HD21 LEU P 101       2.972  -4.564 -25.317  0.00  0.00      PROA  
ATOM    137 HD22 LEU P 101       2.101  -4.685 -26.899  0.00  0.00      PROA  
ATOM    138 HD23 LEU P 101       3.865  -4.205 -26.816  0.00  0.00      PROA  
ATOM    139  C   LEU P 101       1.829  -7.993 -23.390  0.00  0.00      PROA  
ATOM    140  O   LEU P 101       0.821  -8.412 -23.848  0.00  0.00      PROA  
ATOM    141  N   LEU P 102       2.228  -8.369 -22.174  0.00  0.00      PROA  
ATOM    142  HN  LEU P 102       3.148  -8.193 -21.831  0.00  0.00      PROA  
ATOM    143  CA  LEU P 102       1.352  -8.967 -21.221  0.00  0.00      PROA  
ATOM    144  HA  LEU P 102       0.640  -9.595 -21.736  0.00  0.00      PROA  
ATOM    145  CB  LEU P 102       2.183  -9.839 -20.276  0.00  0.00      PROA  
ATOM    146  HB1 LEU P 102       1.513 -10.132 -19.439  0.00  0.00      PROA  
ATOM    147  HB2 LEU P 102       2.973  -9.293 -19.718  0.00  0.00      PROA  
ATOM    148  CG  LEU P 102       2.824 -11.089 -20.940  0.00  0.00      PROA  
ATOM    149  HG  LEU P 102       3.657 -10.729 -21.581  0.00  0.00      PROA  
ATOM    150  CD1 LEU P 102       3.400 -12.026 -19.771  0.00  0.00      PROA  
ATOM    151 HD11 LEU P 102       4.006 -12.827 -20.245  0.00  0.00      PROA  
ATOM    152 HD12 LEU P 102       2.539 -12.484 -19.239  0.00  0.00      PROA  
ATOM    153 HD13 LEU P 102       4.035 -11.407 -19.101  0.00  0.00      PROA  
ATOM    154  CD2 LEU P 102       1.901 -11.903 -21.815  0.00  0.00      PROA  
ATOM    155 HD21 LEU P 102       2.336 -12.898 -22.052  0.00  0.00      PROA  
ATOM    156 HD22 LEU P 102       1.740 -11.455 -22.819  0.00  0.00      PROA  
ATOM    157 HD23 LEU P 102       0.906 -12.128 -21.376  0.00  0.00      PROA  
ATOM    158  C   LEU P 102       0.631  -7.836 -20.379  0.00  0.00      PROA  
ATOM    159  O   LEU P 102      -0.444  -8.064 -19.862  0.00  0.00      PROA  
ATOM    160  N   PHE P 103       1.306  -6.689 -20.275  0.00  0.00      PROA  
ATOM    161  HN  PHE P 103       2.129  -6.503 -20.807  0.00  0.00      PROA  
ATOM    162  CA  PHE P 103       0.947  -5.609 -19.358  0.00  0.00      PROA  
ATOM    163  HA  PHE P 103       0.358  -6.046 -18.565  0.00  0.00      PROA  
ATOM    164  CB  PHE P 103       2.212  -5.037 -18.765  0.00  0.00      PROA  
ATOM    165  HB1 PHE P 103       2.023  -4.097 -18.206  0.00  0.00      PROA  
ATOM    166  HB2 PHE P 103       2.918  -4.809 -19.592  0.00  0.00      PROA  
ATOM    167  CG  PHE P 103       2.750  -5.993 -17.709  0.00  0.00      PROA  
ATOM    168  CD1 PHE P 103       3.793  -6.907 -17.970  0.00  0.00      PROA  
ATOM    169  HD1 PHE P 103       4.353  -6.816 -18.888  0.00  0.00      PROA  
ATOM    170  CE1 PHE P 103       4.138  -7.860 -17.006  0.00  0.00      PROA  
ATOM    171  HE1 PHE P 103       4.855  -8.649 -17.180  0.00  0.00      PROA  
ATOM    172  CZ  PHE P 103       3.373  -8.055 -15.907  0.00  0.00      PROA  
ATOM    173  HZ  PHE P 103       3.534  -8.904 -15.258  0.00  0.00      PROA  
ATOM    174  CD2 PHE P 103       2.146  -6.029 -16.454  0.00  0.00      PROA  
ATOM    175  HD2 PHE P 103       1.348  -5.385 -16.114  0.00  0.00      PROA  
ATOM    176  CE2 PHE P 103       2.444  -7.081 -15.498  0.00  0.00      PROA  
ATOM    177  HE2 PHE P 103       1.963  -7.249 -14.546  0.00  0.00      PROA  
ATOM    178  C   PHE P 103       0.065  -4.528 -19.950  0.00  0.00      PROA  
ATOM    179  O   PHE P 103      -0.107  -3.489 -19.350  0.00  0.00      PROA  
ATOM    180  N   GLU P 104      -0.397  -4.776 -21.193  0.00  0.00      PROA  
ATOM    181  HN  GLU P 104      -0.269  -5.713 -21.507  0.00  0.00      PROA  
ATOM    182  CA  GLU P 104      -1.181  -3.889 -21.987  0.00  0.00      PROA  
ATOM    183  HA  GLU P 104      -1.784  -3.341 -21.278  0.00  0.00      PROA  
ATOM    184  CB  GLU P 104      -0.226  -3.085 -22.868  0.00  0.00      PROA  
ATOM    185  HB1 GLU P 104      -0.841  -2.510 -23.594  0.00  0.00      PROA  
ATOM    186  HB2 GLU P 104       0.367  -3.844 -23.422  0.00  0.00      PROA  
ATOM    187  CG  GLU P 104       0.740  -2.093 -22.130  0.00  0.00      PROA  
ATOM    188  HG1 GLU P 104       1.378  -2.654 -21.414  0.00  0.00      PROA  
ATOM    189  HG2 GLU P 104       0.038  -1.454 -21.552  0.00  0.00      PROA  
ATOM    190  CD  GLU P 104       1.723  -1.261 -22.961  0.00  0.00      PROA  
ATOM    191  OE1 GLU P 104       1.573  -1.213 -24.204  0.00  0.00      PROA  
ATOM    192  OE2 GLU P 104       2.615  -0.589 -22.356  0.00  0.00      PROA  
ATOM    193  C   GLU P 104      -2.052  -4.800 -22.920  0.00  0.00      PROA  
ATOM    194  O   GLU P 104      -1.724  -5.999 -23.090  0.00  0.00      PROA  
ATOM    195  N   TYR P 105      -3.041  -4.211 -23.522  0.00  0.00      PROA  
ATOM    196  HN  TYR P 105      -3.189  -3.238 -23.361  0.00  0.00      PROA  
ATOM    197  CA  TYR P 105      -3.995  -4.779 -24.370  0.00  0.00      PROA  
ATOM    198  HA  TYR P 105      -4.741  -4.001 -24.431  0.00  0.00      PROA  
ATOM    199  CB  TYR P 105      -3.306  -5.163 -25.715  0.00  0.00      PROA  
ATOM    200  HB1 TYR P 105      -4.047  -5.583 -26.428  0.00  0.00      PROA  
ATOM    201  HB2 TYR P 105      -2.588  -6.011 -25.692  0.00  0.00      PROA  
ATOM    202  CG  TYR P 105      -2.562  -3.975 -26.279  0.00  0.00      PROA  
ATOM    203  CD1 TYR P 105      -1.214  -4.060 -26.424  0.00  0.00      PROA  
ATOM    204  HD1 TYR P 105      -0.762  -4.882 -25.888  0.00  0.00      PROA  
ATOM    205  CE1 TYR P 105      -0.504  -3.087 -27.150  0.00  0.00      PROA  
ATOM    206  HE1 TYR P 105       0.550  -3.092 -27.385  0.00  0.00      PROA  
ATOM    207  CZ  TYR P 105      -1.161  -1.967 -27.607  0.00  0.00      PROA  
ATOM    208  OH  TYR P 105      -0.508  -0.933 -28.313  0.00  0.00      PROA  
ATOM    209  HH  TYR P 105       0.411  -1.156 -28.477  0.00  0.00      PROA  
ATOM    210  CD2 TYR P 105      -3.221  -2.906 -26.912  0.00  0.00      PROA  
ATOM    211  HD2 TYR P 105      -4.292  -2.772 -26.880  0.00  0.00      PROA  
ATOM    212  CE2 TYR P 105      -2.549  -1.892 -27.543  0.00  0.00      PROA  
ATOM    213  HE2 TYR P 105      -3.114  -1.093 -28.000  0.00  0.00      PROA  
ATOM    214  C   TYR P 105      -4.797  -5.997 -23.816  0.00  0.00      PROA  
ATOM    215  O   TYR P 105      -4.405  -7.112 -24.198  0.00  0.00      PROA  
ATOM    216  N   PRO P 106      -5.805  -5.873 -22.949  0.00  0.00      PROA  
ATOM    217  CD  PRO P 106      -6.184  -4.626 -22.268  0.00  0.00      PROA  
ATOM    218  HD1 PRO P 106      -6.887  -3.916 -22.754  0.00  0.00      PROA  
ATOM    219  HD2 PRO P 106      -5.340  -3.940 -22.041  0.00  0.00      PROA  
ATOM    220  CA  PRO P 106      -6.268  -7.073 -22.210  0.00  0.00      PROA  
ATOM    221  HA  PRO P 106      -5.405  -7.579 -21.804  0.00  0.00      PROA  
ATOM    222  CB  PRO P 106      -7.211  -6.454 -21.098  0.00  0.00      PROA  
ATOM    223  HB1 PRO P 106      -7.295  -7.186 -20.267  0.00  0.00      PROA  
ATOM    224  HB2 PRO P 106      -8.225  -6.325 -21.533  0.00  0.00      PROA  
ATOM    225  CG  PRO P 106      -6.612  -5.047 -20.805  0.00  0.00      PROA  
ATOM    226  HG1 PRO P 106      -7.326  -4.269 -20.460  0.00  0.00      PROA  
ATOM    227  HG2 PRO P 106      -5.714  -4.990 -20.155  0.00  0.00      PROA  
ATOM    228  C   PRO P 106      -6.937  -8.045 -23.122  0.00  0.00      PROA  
ATOM    229  O   PRO P 106      -6.872  -9.237 -22.759  0.00  0.00      PROA  
ATOM    230  N   GLU P 107      -7.684  -7.678 -24.137  0.00  0.00      PROA  
ATOM    231  HN  GLU P 107      -7.899  -6.709 -24.235  0.00  0.00      PROA  
ATOM    232  CA  GLU P 107      -8.389  -8.616 -24.955  0.00  0.00      PROA  
ATOM    233  HA  GLU P 107      -8.909  -9.260 -24.261  0.00  0.00      PROA  
ATOM    234  CB  GLU P 107      -9.530  -7.860 -25.672  0.00  0.00      PROA  
ATOM    235  HB1 GLU P 107      -9.922  -8.468 -26.515  0.00  0.00      PROA  
ATOM    236  HB2 GLU P 107      -9.076  -7.022 -26.244  0.00  0.00      PROA  
ATOM    237  CG  GLU P 107     -10.571  -7.426 -24.647  0.00  0.00      PROA  
ATOM    238  HG1 GLU P 107     -10.156  -6.777 -23.846  0.00  0.00      PROA  
ATOM    239  HG2 GLU P 107     -11.068  -8.285 -24.146  0.00  0.00      PROA  
ATOM    240  CD  GLU P 107     -11.615  -6.480 -25.224  0.00  0.00      PROA  
ATOM    241  OE1 GLU P 107     -11.912  -5.459 -24.553  0.00  0.00      PROA  
ATOM    242  OE2 GLU P 107     -12.073  -6.675 -26.349  0.00  0.00      PROA  
ATOM    243  C   GLU P 107      -7.523  -9.355 -26.001  0.00  0.00      PROA  
ATOM    244  O   GLU P 107      -7.979 -10.304 -26.546  0.00  0.00      PROA  
ATOM    245  N   SER P 108      -6.265  -8.793 -26.201  0.00  0.00      PROA  
ATOM    246  HN  SER P 108      -5.957  -8.044 -25.620  0.00  0.00      PROA  
ATOM    247  CA  SER P 108      -5.356  -9.347 -27.177  0.00  0.00      PROA  
ATOM    248  HA  SER P 108      -5.976  -9.641 -28.011  0.00  0.00      PROA  
ATOM    249  CB  SER P 108      -4.154  -8.419 -27.481  0.00  0.00      PROA  
ATOM    250  HB1 SER P 108      -3.453  -8.734 -28.283  0.00  0.00      PROA  
ATOM    251  HB2 SER P 108      -3.603  -8.138 -26.558  0.00  0.00      PROA  
ATOM    252  OG  SER P 108      -4.712  -7.230 -27.986  0.00  0.00      PROA  
ATOM    253  HG1 SER P 108      -5.560  -7.025 -27.585  0.00  0.00      PROA  
ATOM    254  C   SER P 108      -4.805 -10.689 -26.767  0.00  0.00      PROA  
ATOM    255  O   SER P 108      -4.354 -11.489 -27.535  0.00  0.00      PROA  
ATOM    256  N   SER P 109      -4.655 -11.033 -25.468  0.00  0.00      PROA  
ATOM    257  HN  SER P 109      -5.095 -10.432 -24.805  0.00  0.00      PROA  
ATOM    258  CA  SER P 109      -4.078 -12.334 -25.066  0.00  0.00      PROA  
ATOM    259  HA  SER P 109      -4.518 -13.108 -25.678  0.00  0.00      PROA  
ATOM    260  CB  SER P 109      -2.493 -12.455 -25.199  0.00  0.00      PROA  
ATOM    261  HB1 SER P 109      -2.221 -12.215 -26.249  0.00  0.00      PROA  
ATOM    262  HB2 SER P 109      -2.218 -13.482 -24.874  0.00  0.00      PROA  
ATOM    263  OG  SER P 109      -1.927 -11.476 -24.334  0.00  0.00      PROA  
ATOM    264  HG1 SER P 109      -2.151 -10.580 -24.598  0.00  0.00      PROA  
ATOM    265  C   SER P 109      -4.603 -12.752 -23.651  0.00  0.00      PROA  
ATOM    266  O   SER P 109      -4.818 -11.889 -22.739  0.00  0.00      PROA  
ATOM    267  N   GLY P 110      -4.718 -14.042 -23.344  0.00  0.00      PROA  
ATOM    268  HN  GLY P 110      -4.492 -14.835 -23.904  0.00  0.00      PROA  
ATOM    269  CA  GLY P 110      -5.187 -14.525 -21.991  0.00  0.00      PROA  
ATOM    270  HA1 GLY P 110      -5.072 -15.598 -21.951  0.00  0.00      PROA  
ATOM    271  HA2 GLY P 110      -6.165 -14.122 -21.774  0.00  0.00      PROA  
ATOM    272  C   GLY P 110      -4.434 -14.072 -20.741  0.00  0.00      PROA  
ATOM    273  O   GLY P 110      -5.164 -13.640 -19.851  0.00  0.00      PROA  
ATOM    274  N   PRO P 111      -3.086 -14.053 -20.631  0.00  0.00      PROA  
ATOM    275  CD  PRO P 111      -2.164 -14.647 -21.531  0.00  0.00      PROA  
ATOM    276  HD1 PRO P 111      -1.822 -13.900 -22.279  0.00  0.00      PROA  
ATOM    277  HD2 PRO P 111      -2.574 -15.577 -21.980  0.00  0.00      PROA  
ATOM    278  CA  PRO P 111      -2.449 -13.500 -19.407  0.00  0.00      PROA  
ATOM    279  HA  PRO P 111      -2.798 -13.999 -18.515  0.00  0.00      PROA  
ATOM    280  CB  PRO P 111      -0.933 -13.889 -19.570  0.00  0.00      PROA  
ATOM    281  HB1 PRO P 111      -0.575 -14.290 -18.598  0.00  0.00      PROA  
ATOM    282  HB2 PRO P 111      -0.224 -13.088 -19.869  0.00  0.00      PROA  
ATOM    283  CG  PRO P 111      -0.988 -15.014 -20.663  0.00  0.00      PROA  
ATOM    284  HG1 PRO P 111      -0.029 -15.014 -21.224  0.00  0.00      PROA  
ATOM    285  HG2 PRO P 111      -1.211 -15.976 -20.156  0.00  0.00      PROA  
ATOM    286  C   PRO P 111      -2.661 -12.026 -19.129  0.00  0.00      PROA  
ATOM    287  O   PRO P 111      -2.678 -11.637 -17.917  0.00  0.00      PROA  
ATOM    288  N   ALA P 112      -2.775 -11.171 -20.229  0.00  0.00      PROA  
ATOM    289  HN  ALA P 112      -2.835 -11.489 -21.172  0.00  0.00      PROA  
ATOM    290  CA  ALA P 112      -3.031  -9.783 -20.127  0.00  0.00      PROA  
ATOM    291  HA  ALA P 112      -2.338  -9.404 -19.390  0.00  0.00      PROA  
ATOM    292  CB  ALA P 112      -2.855  -9.210 -21.520  0.00  0.00      PROA  
ATOM    293  HB1 ALA P 112      -3.568  -9.708 -22.211  0.00  0.00      PROA  
ATOM    294  HB2 ALA P 112      -1.834  -9.487 -21.859  0.00  0.00      PROA  
ATOM    295  HB3 ALA P 112      -3.074  -8.121 -21.527  0.00  0.00      PROA  
ATOM    296  C   ALA P 112      -4.434  -9.548 -19.597  0.00  0.00      PROA  
ATOM    297  O   ALA P 112      -4.675  -8.594 -18.792  0.00  0.00      PROA  
ATOM    298  N   ARG P 113      -5.355 -10.381 -19.994  0.00  0.00      PROA  
ATOM    299  HN  ARG P 113      -5.276 -10.798 -20.896  0.00  0.00      PROA  
ATOM    300  CA  ARG P 113      -6.681 -10.508 -19.395  0.00  0.00      PROA  
ATOM    301  HA  ARG P 113      -7.135  -9.530 -19.457  0.00  0.00      PROA  
ATOM    302  CB  ARG P 113      -7.535 -11.403 -20.342  0.00  0.00      PROA  
ATOM    303  HB1 ARG P 113      -6.771 -12.012 -20.871  0.00  0.00      PROA  
ATOM    304  HB2 ARG P 113      -7.953 -10.689 -21.083  0.00  0.00      PROA  
ATOM    305  CG  ARG P 113      -8.774 -12.216 -19.748  0.00  0.00      PROA  
ATOM    306  HG1 ARG P 113      -8.301 -12.852 -18.969  0.00  0.00      PROA  
ATOM    307  HG2 ARG P 113      -9.182 -12.886 -20.534  0.00  0.00      PROA  
ATOM    308  CD  ARG P 113      -9.848 -11.332 -19.167  0.00  0.00      PROA  
ATOM    309  HD1 ARG P 113     -10.273 -10.700 -19.975  0.00  0.00      PROA  
ATOM    310  HD2 ARG P 113      -9.435 -10.682 -18.365  0.00  0.00      PROA  
ATOM    311  NE  ARG P 113     -10.921 -12.298 -18.760  0.00  0.00      PROA  
ATOM    312  HE  ARG P 113     -10.797 -13.261 -18.997  0.00  0.00      PROA  
ATOM    313  CZ  ARG P 113     -12.082 -11.874 -18.422  0.00  0.00      PROA  
ATOM    314  NH1 ARG P 113     -12.306 -10.600 -18.122  0.00  0.00      PROA  
ATOM    315 HH11 ARG P 113     -11.587  -9.915 -18.240  0.00  0.00      PROA  
ATOM    316 HH12 ARG P 113     -13.181 -10.340 -17.713  0.00  0.00      PROA  
ATOM    317  NH2 ARG P 113     -13.145 -12.635 -18.529  0.00  0.00      PROA  
ATOM    318 HH21 ARG P 113     -14.031 -12.188 -18.404  0.00  0.00      PROA  
ATOM    319 HH22 ARG P 113     -13.023 -13.379 -19.185  0.00  0.00      PROA  
ATOM    320  C   ARG P 113      -6.686 -10.863 -17.915  0.00  0.00      PROA  
ATOM    321  O   ARG P 113      -7.324 -10.215 -17.140  0.00  0.00      PROA  
ATOM    322  N   VAL P 114      -6.055 -11.923 -17.526  0.00  0.00      PROA  
ATOM    323  HN  VAL P 114      -5.468 -12.441 -18.143  0.00  0.00      PROA  
ATOM    324  CA  VAL P 114      -6.067 -12.227 -16.044  0.00  0.00      PROA  
ATOM    325  HA  VAL P 114      -7.119 -12.313 -15.819  0.00  0.00      PROA  
ATOM    326  CB  VAL P 114      -5.400 -13.586 -15.808  0.00  0.00      PROA  
ATOM    327  HB  VAL P 114      -4.315 -13.481 -16.022  0.00  0.00      PROA  
ATOM    328  CG1 VAL P 114      -5.444 -13.923 -14.234  0.00  0.00      PROA  
ATOM    329 HG11 VAL P 114      -5.320 -15.020 -14.109  0.00  0.00      PROA  
ATOM    330 HG12 VAL P 114      -6.421 -13.590 -13.824  0.00  0.00      PROA  
ATOM    331 HG13 VAL P 114      -4.653 -13.432 -13.626  0.00  0.00      PROA  
ATOM    332  CG2 VAL P 114      -6.096 -14.695 -16.624  0.00  0.00      PROA  
ATOM    333 HG21 VAL P 114      -7.189 -14.719 -16.425  0.00  0.00      PROA  
ATOM    334 HG22 VAL P 114      -5.770 -15.732 -16.393  0.00  0.00      PROA  
ATOM    335 HG23 VAL P 114      -6.194 -14.460 -17.706  0.00  0.00      PROA  
ATOM    336  C   VAL P 114      -5.435 -11.176 -15.118  0.00  0.00      PROA  
ATOM    337  O   VAL P 114      -5.977 -10.837 -14.081  0.00  0.00      PROA  
ATOM    338  N   ILE P 115      -4.314 -10.557 -15.469  0.00  0.00      PROA  
ATOM    339  HN  ILE P 115      -3.931 -10.785 -16.361  0.00  0.00      PROA  
ATOM    340  CA  ILE P 115      -3.666  -9.498 -14.752  0.00  0.00      PROA  
ATOM    341  HA  ILE P 115      -3.604  -9.754 -13.704  0.00  0.00      PROA  
ATOM    342  CB  ILE P 115      -2.231  -9.189 -15.210  0.00  0.00      PROA  
ATOM    343  HB  ILE P 115      -1.924 -10.216 -15.498  0.00  0.00      PROA  
ATOM    344  CG2 ILE P 115      -2.181  -8.396 -16.537  0.00  0.00      PROA  
ATOM    345 HG21 ILE P 115      -1.193  -8.454 -17.040  0.00  0.00      PROA  
ATOM    346 HG22 ILE P 115      -2.417  -7.310 -16.541  0.00  0.00      PROA  
ATOM    347 HG23 ILE P 115      -2.823  -8.845 -17.324  0.00  0.00      PROA  
ATOM    348  CG1 ILE P 115      -1.341  -8.732 -14.070  0.00  0.00      PROA  
ATOM    349 HG11 ILE P 115      -0.271  -8.929 -14.295  0.00  0.00      PROA  
ATOM    350 HG12 ILE P 115      -1.464  -9.314 -13.131  0.00  0.00      PROA  
ATOM    351  CD  ILE P 115      -1.372  -7.238 -13.747  0.00  0.00      PROA  
ATOM    352  HD1 ILE P 115      -2.391  -6.796 -13.789  0.00  0.00      PROA  
ATOM    353  HD2 ILE P 115      -0.951  -6.747 -14.650  0.00  0.00      PROA  
ATOM    354  HD3 ILE P 115      -0.764  -6.951 -12.863  0.00  0.00      PROA  
ATOM    355  C   ILE P 115      -4.552  -8.252 -14.672  0.00  0.00      PROA  
ATOM    356  O   ILE P 115      -4.706  -7.592 -13.590  0.00  0.00      PROA  
ATOM    357  N   ALA P 116      -5.086  -7.783 -15.800  0.00  0.00      PROA  
ATOM    358  HN  ALA P 116      -4.924  -8.123 -16.723  0.00  0.00      PROA  
ATOM    359  CA  ALA P 116      -6.100  -6.774 -15.782  0.00  0.00      PROA  
ATOM    360  HA  ALA P 116      -5.644  -5.952 -15.250  0.00  0.00      PROA  
ATOM    361  CB  ALA P 116      -6.455  -6.394 -17.249  0.00  0.00      PROA  
ATOM    362  HB1 ALA P 116      -6.697  -7.296 -17.851  0.00  0.00      PROA  
ATOM    363  HB2 ALA P 116      -5.608  -5.890 -17.761  0.00  0.00      PROA  
ATOM    364  HB3 ALA P 116      -7.277  -5.646 -17.261  0.00  0.00      PROA  
ATOM    365  C   ALA P 116      -7.386  -7.025 -15.014  0.00  0.00      PROA  
ATOM    366  O   ALA P 116      -7.852  -6.278 -14.237  0.00  0.00      PROA  
ATOM    367  N   ILE P 117      -7.998  -8.210 -15.177  0.00  0.00      PROA  
ATOM    368  HN  ILE P 117      -7.740  -8.777 -15.955  0.00  0.00      PROA  
ATOM    369  CA  ILE P 117      -9.331  -8.448 -14.453  0.00  0.00      PROA  
ATOM    370  HA  ILE P 117      -9.892  -7.530 -14.547  0.00  0.00      PROA  
ATOM    371  CB  ILE P 117     -10.159  -9.580 -15.005  0.00  0.00      PROA  
ATOM    372  HB  ILE P 117     -10.203  -9.366 -16.095  0.00  0.00      PROA  
ATOM    373  CG2 ILE P 117      -9.417 -10.956 -14.841  0.00  0.00      PROA  
ATOM    374 HG21 ILE P 117      -8.315 -10.959 -14.982  0.00  0.00      PROA  
ATOM    375 HG22 ILE P 117      -9.783 -11.622 -15.652  0.00  0.00      PROA  
ATOM    376 HG23 ILE P 117      -9.613 -11.376 -13.832  0.00  0.00      PROA  
ATOM    377  CG1 ILE P 117     -11.667  -9.539 -14.498  0.00  0.00      PROA  
ATOM    378 HG11 ILE P 117     -11.756  -9.819 -13.427  0.00  0.00      PROA  
ATOM    379 HG12 ILE P 117     -12.210 -10.372 -14.994  0.00  0.00      PROA  
ATOM    380  CD  ILE P 117     -12.424  -8.236 -14.814  0.00  0.00      PROA  
ATOM    381  HD1 ILE P 117     -12.372  -7.953 -15.887  0.00  0.00      PROA  
ATOM    382  HD2 ILE P 117     -12.145  -7.403 -14.134  0.00  0.00      PROA  
ATOM    383  HD3 ILE P 117     -13.477  -8.483 -14.563  0.00  0.00      PROA  
ATOM    384  C   ILE P 117      -9.036  -8.622 -12.946  0.00  0.00      PROA  
ATOM    385  O   ILE P 117      -9.835  -8.202 -12.157  0.00  0.00      PROA  
ATOM    386  N   VAL P 118      -7.872  -9.163 -12.540  0.00  0.00      PROA  
ATOM    387  HN  VAL P 118      -7.282  -9.576 -13.229  0.00  0.00      PROA  
ATOM    388  CA  VAL P 118      -7.588  -9.208 -11.102  0.00  0.00      PROA  
ATOM    389  HA  VAL P 118      -8.486  -9.449 -10.552  0.00  0.00      PROA  
ATOM    390  CB  VAL P 118      -6.743 -10.404 -10.750  0.00  0.00      PROA  
ATOM    391  HB  VAL P 118      -5.787 -10.404 -11.316  0.00  0.00      PROA  
ATOM    392  CG1 VAL P 118      -6.266 -10.531  -9.325  0.00  0.00      PROA  
ATOM    393 HG11 VAL P 118      -5.721  -9.638  -8.950  0.00  0.00      PROA  
ATOM    394 HG12 VAL P 118      -5.548 -11.367  -9.185  0.00  0.00      PROA  
ATOM    395 HG13 VAL P 118      -7.015 -10.881  -8.583  0.00  0.00      PROA  
ATOM    396  CG2 VAL P 118      -7.594 -11.643 -11.246  0.00  0.00      PROA  
ATOM    397 HG21 VAL P 118      -7.597 -11.666 -12.357  0.00  0.00      PROA  
ATOM    398 HG22 VAL P 118      -8.616 -11.711 -10.815  0.00  0.00      PROA  
ATOM    399 HG23 VAL P 118      -7.034 -12.503 -10.820  0.00  0.00      PROA  
ATOM    400  C   VAL P 118      -7.186  -7.874 -10.488  0.00  0.00      PROA  
ATOM    401  O   VAL P 118      -7.462  -7.591  -9.351  0.00  0.00      PROA  
ATOM    402  N   SER P 119      -6.602  -6.969 -11.268  0.00  0.00      PROA  
ATOM    403  HN  SER P 119      -6.235  -7.355 -12.111  0.00  0.00      PROA  
ATOM    404  CA  SER P 119      -6.259  -5.645 -10.949  0.00  0.00      PROA  
ATOM    405  HA  SER P 119      -5.639  -5.737 -10.070  0.00  0.00      PROA  
ATOM    406  CB  SER P 119      -5.395  -4.835 -11.953  0.00  0.00      PROA  
ATOM    407  HB1 SER P 119      -5.216  -3.829 -11.517  0.00  0.00      PROA  
ATOM    408  HB2 SER P 119      -5.891  -4.764 -12.945  0.00  0.00      PROA  
ATOM    409  OG  SER P 119      -4.142  -5.433 -12.145  0.00  0.00      PROA  
ATOM    410  HG1 SER P 119      -4.459  -6.164 -12.681  0.00  0.00      PROA  
ATOM    411  C   SER P 119      -7.388  -4.720 -10.552  0.00  0.00      PROA  
ATOM    412  O   SER P 119      -7.315  -4.019  -9.580  0.00  0.00      PROA  
ATOM    413  N   VAL P 120      -8.507  -4.803 -11.365  0.00  0.00      PROA  
ATOM    414  HN  VAL P 120      -8.629  -5.495 -12.072  0.00  0.00      PROA  
ATOM    415  CA  VAL P 120      -9.754  -4.147 -10.919  0.00  0.00      PROA  
ATOM    416  HA  VAL P 120      -9.429  -3.180 -10.564  0.00  0.00      PROA  
ATOM    417  CB  VAL P 120     -10.793  -4.050 -12.067  0.00  0.00      PROA  
ATOM    418  HB  VAL P 120     -11.245  -5.053 -12.218  0.00  0.00      PROA  
ATOM    419  CG1 VAL P 120     -11.931  -3.045 -11.706  0.00  0.00      PROA  
ATOM    420 HG11 VAL P 120     -11.472  -2.101 -11.341  0.00  0.00      PROA  
ATOM    421 HG12 VAL P 120     -12.620  -3.378 -10.900  0.00  0.00      PROA  
ATOM    422 HG13 VAL P 120     -12.476  -2.792 -12.640  0.00  0.00      PROA  
ATOM    423  CG2 VAL P 120     -10.173  -3.623 -13.397  0.00  0.00      PROA  
ATOM    424 HG21 VAL P 120     -10.985  -3.497 -14.144  0.00  0.00      PROA  
ATOM    425 HG22 VAL P 120      -9.571  -4.463 -13.805  0.00  0.00      PROA  
ATOM    426 HG23 VAL P 120      -9.504  -2.740 -13.307  0.00  0.00      PROA  
ATOM    427  C   VAL P 120     -10.265  -4.704  -9.553  0.00  0.00      PROA  
ATOM    428  O   VAL P 120     -10.627  -3.881  -8.741  0.00  0.00      PROA  
ATOM    429  N   MET P 121     -10.344  -6.017  -9.328  0.00  0.00      PROA  
ATOM    430  HN  MET P 121     -10.263  -6.637 -10.104  0.00  0.00      PROA  
ATOM    431  CA  MET P 121     -10.696  -6.516  -8.019  0.00  0.00      PROA  
ATOM    432  HA  MET P 121     -11.714  -6.208  -7.833  0.00  0.00      PROA  
ATOM    433  CB  MET P 121     -10.602  -8.041  -8.094  0.00  0.00      PROA  
ATOM    434  HB1 MET P 121     -11.035  -8.519  -7.189  0.00  0.00      PROA  
ATOM    435  HB2 MET P 121      -9.547  -8.363  -8.230  0.00  0.00      PROA  
ATOM    436  CG  MET P 121     -11.386  -8.760  -9.241  0.00  0.00      PROA  
ATOM    437  HG1 MET P 121     -10.954  -9.784  -9.251  0.00  0.00      PROA  
ATOM    438  HG2 MET P 121     -11.152  -8.335 -10.240  0.00  0.00      PROA  
ATOM    439  SD  MET P 121     -13.174  -8.941  -8.947  0.00  0.00      PROA  
ATOM    440  CE  MET P 121     -13.645  -9.462 -10.634  0.00  0.00      PROA  
ATOM    441  HE1 MET P 121     -14.663  -9.100 -10.894  0.00  0.00      PROA  
ATOM    442  HE2 MET P 121     -13.649 -10.572 -10.689  0.00  0.00      PROA  
ATOM    443  HE3 MET P 121     -13.016  -9.025 -11.439  0.00  0.00      PROA  
ATOM    444  C   MET P 121      -9.793  -5.973  -6.824  0.00  0.00      PROA  
ATOM    445  O   MET P 121     -10.258  -5.605  -5.738  0.00  0.00      PROA  
ATOM    446  N   VAL P 122      -8.499  -5.839  -7.093  0.00  0.00      PROA  
ATOM    447  HN  VAL P 122      -8.014  -6.142  -7.910  0.00  0.00      PROA  
ATOM    448  CA  VAL P 122      -7.541  -5.169  -6.111  0.00  0.00      PROA  
ATOM    449  HA  VAL P 122      -7.606  -5.702  -5.174  0.00  0.00      PROA  
ATOM    450  CB  VAL P 122      -6.124  -5.227  -6.646  0.00  0.00      PROA  
ATOM    451  HB  VAL P 122      -6.046  -5.395  -7.741  0.00  0.00      PROA  
ATOM    452  CG1 VAL P 122      -5.255  -3.963  -6.202  0.00  0.00      PROA  
ATOM    453 HG11 VAL P 122      -4.197  -4.167  -6.473  0.00  0.00      PROA  
ATOM    454 HG12 VAL P 122      -5.275  -3.888  -5.094  0.00  0.00      PROA  
ATOM    455 HG13 VAL P 122      -5.654  -3.041  -6.677  0.00  0.00      PROA  
ATOM    456  CG2 VAL P 122      -5.543  -6.538  -5.985  0.00  0.00      PROA  
ATOM    457 HG21 VAL P 122      -5.554  -6.538  -4.874  0.00  0.00      PROA  
ATOM    458 HG22 VAL P 122      -4.451  -6.410  -6.149  0.00  0.00      PROA  
ATOM    459 HG23 VAL P 122      -6.078  -7.428  -6.378  0.00  0.00      PROA  
ATOM    460  C   VAL P 122      -8.009  -3.783  -5.879  0.00  0.00      PROA  
ATOM    461  O   VAL P 122      -8.134  -3.360  -4.714  0.00  0.00      PROA  
ATOM    462  N   ILE P 123      -8.336  -3.025  -6.988  0.00  0.00      PROA  
ATOM    463  HN  ILE P 123      -8.234  -3.430  -7.893  0.00  0.00      PROA  
ATOM    464  CA  ILE P 123      -8.805  -1.665  -6.796  0.00  0.00      PROA  
ATOM    465  HA  ILE P 123      -8.004  -1.264  -6.193  0.00  0.00      PROA  
ATOM    466  CB  ILE P 123      -8.891  -0.888  -8.175  0.00  0.00      PROA  
ATOM    467  HB  ILE P 123      -9.136  -1.724  -8.865  0.00  0.00      PROA  
ATOM    468  CG2 ILE P 123      -9.946   0.161  -8.217  0.00  0.00      PROA  
ATOM    469 HG21 ILE P 123      -9.802   0.744  -7.283  0.00  0.00      PROA  
ATOM    470 HG22 ILE P 123     -10.984  -0.231  -8.273  0.00  0.00      PROA  
ATOM    471 HG23 ILE P 123      -9.726   0.826  -9.080  0.00  0.00      PROA  
ATOM    472  CG1 ILE P 123      -7.422  -0.408  -8.596  0.00  0.00      PROA  
ATOM    473 HG11 ILE P 123      -7.316  -0.209  -9.684  0.00  0.00      PROA  
ATOM    474 HG12 ILE P 123      -6.738  -1.235  -8.308  0.00  0.00      PROA  
ATOM    475  CD  ILE P 123      -7.004   0.748  -7.765  0.00  0.00      PROA  
ATOM    476  HD1 ILE P 123      -7.029   0.518  -6.679  0.00  0.00      PROA  
ATOM    477  HD2 ILE P 123      -7.457   1.728  -8.029  0.00  0.00      PROA  
ATOM    478  HD3 ILE P 123      -5.918   0.931  -7.910  0.00  0.00      PROA  
ATOM    479  C   ILE P 123     -10.136  -1.573  -5.988  0.00  0.00      PROA  
ATOM    480  O   ILE P 123     -10.236  -0.850  -4.961  0.00  0.00      PROA  
ATOM    481  N   LEU P 124     -11.137  -2.471  -6.327  0.00  0.00      PROA  
ATOM    482  HN  LEU P 124     -10.990  -3.026  -7.142  0.00  0.00      PROA  
ATOM    483  CA  LEU P 124     -12.463  -2.550  -5.718  0.00  0.00      PROA  
ATOM    484  HA  LEU P 124     -12.972  -1.600  -5.791  0.00  0.00      PROA  
ATOM    485  CB  LEU P 124     -13.307  -3.567  -6.398  0.00  0.00      PROA  
ATOM    486  HB1 LEU P 124     -14.225  -3.851  -5.841  0.00  0.00      PROA  
ATOM    487  HB2 LEU P 124     -12.728  -4.501  -6.562  0.00  0.00      PROA  
ATOM    488  CG  LEU P 124     -13.845  -3.189  -7.694  0.00  0.00      PROA  
ATOM    489  HG  LEU P 124     -13.031  -2.579  -8.141  0.00  0.00      PROA  
ATOM    490  CD1 LEU P 124     -14.163  -4.563  -8.360  0.00  0.00      PROA  
ATOM    491 HD11 LEU P 124     -14.796  -5.186  -7.692  0.00  0.00      PROA  
ATOM    492 HD12 LEU P 124     -13.284  -5.170  -8.666  0.00  0.00      PROA  
ATOM    493 HD13 LEU P 124     -14.771  -4.544  -9.290  0.00  0.00      PROA  
ATOM    494  CD2 LEU P 124     -15.154  -2.370  -7.612  0.00  0.00      PROA  
ATOM    495 HD21 LEU P 124     -14.858  -1.417  -7.125  0.00  0.00      PROA  
ATOM    496 HD22 LEU P 124     -15.980  -2.939  -7.133  0.00  0.00      PROA  
ATOM    497 HD23 LEU P 124     -15.400  -2.174  -8.678  0.00  0.00      PROA  
ATOM    498  C   LEU P 124     -12.351  -2.873  -4.230  0.00  0.00      PROA  
ATOM    499  O   LEU P 124     -12.942  -2.166  -3.400  0.00  0.00      PROA  
ATOM    500  N   ILE P 125     -11.460  -3.812  -3.763  0.00  0.00      PROA  
ATOM    501  HN  ILE P 125     -10.972  -4.551  -4.223  0.00  0.00      PROA  
ATOM    502  CA  ILE P 125     -11.310  -3.996  -2.290  0.00  0.00      PROA  
ATOM    503  HA  ILE P 125     -12.278  -3.989  -1.812  0.00  0.00      PROA  
ATOM    504  CB  ILE P 125     -10.770  -5.415  -1.889  0.00  0.00      PROA  
ATOM    505  HB  ILE P 125     -11.215  -6.144  -2.599  0.00  0.00      PROA  
ATOM    506  CG2 ILE P 125      -9.288  -5.576  -2.163  0.00  0.00      PROA  
ATOM    507 HG21 ILE P 125      -8.922  -6.551  -1.778  0.00  0.00      PROA  
ATOM    508 HG22 ILE P 125      -8.532  -4.826  -1.844  0.00  0.00      PROA  
ATOM    509 HG23 ILE P 125      -9.236  -5.607  -3.273  0.00  0.00      PROA  
ATOM    510  CG1 ILE P 125     -11.133  -5.709  -0.387  0.00  0.00      PROA  
ATOM    511 HG11 ILE P 125     -12.175  -5.405  -0.149  0.00  0.00      PROA  
ATOM    512 HG12 ILE P 125     -10.375  -5.183   0.232  0.00  0.00      PROA  
ATOM    513  CD  ILE P 125     -11.061  -7.267   0.030  0.00  0.00      PROA  
ATOM    514  HD1 ILE P 125     -11.244  -7.451   1.110  0.00  0.00      PROA  
ATOM    515  HD2 ILE P 125     -10.054  -7.633  -0.264  0.00  0.00      PROA  
ATOM    516  HD3 ILE P 125     -11.894  -7.824  -0.450  0.00  0.00      PROA  
ATOM    517  C   ILE P 125     -10.502  -2.981  -1.584  0.00  0.00      PROA  
ATOM    518  O   ILE P 125     -10.784  -2.664  -0.429  0.00  0.00      PROA  
ATOM    519  N   SER P 126      -9.534  -2.298  -2.314  0.00  0.00      PROA  
ATOM    520  HN  SER P 126      -9.415  -2.495  -3.284  0.00  0.00      PROA  
ATOM    521  CA  SER P 126      -8.775  -1.183  -1.796  0.00  0.00      PROA  
ATOM    522  HA  SER P 126      -8.273  -1.459  -0.880  0.00  0.00      PROA  
ATOM    523  CB  SER P 126      -7.775  -0.577  -2.800  0.00  0.00      PROA  
ATOM    524  HB1 SER P 126      -8.226  -0.230  -3.755  0.00  0.00      PROA  
ATOM    525  HB2 SER P 126      -7.067  -1.370  -3.124  0.00  0.00      PROA  
ATOM    526  OG  SER P 126      -6.987   0.499  -2.281  0.00  0.00      PROA  
ATOM    527  HG1 SER P 126      -6.628   0.173  -1.452  0.00  0.00      PROA  
ATOM    528  C   SER P 126      -9.731  -0.034  -1.376  0.00  0.00      PROA  
ATOM    529  O   SER P 126      -9.429   0.648  -0.367  0.00  0.00      PROA  
ATOM    530  N   ILE P 127     -10.790   0.303  -2.144  0.00  0.00      PROA  
ATOM    531  HN  ILE P 127     -10.823  -0.192  -3.009  0.00  0.00      PROA  
ATOM    532  CA  ILE P 127     -11.827   1.229  -1.823  0.00  0.00      PROA  
ATOM    533  HA  ILE P 127     -11.334   2.179  -1.680  0.00  0.00      PROA  
ATOM    534  CB  ILE P 127     -12.792   1.322  -2.997  0.00  0.00      PROA  
ATOM    535  HB  ILE P 127     -13.086   0.288  -3.277  0.00  0.00      PROA  
ATOM    536  CG2 ILE P 127     -14.092   2.129  -2.745  0.00  0.00      PROA  
ATOM    537 HG21 ILE P 127     -14.712   1.780  -1.892  0.00  0.00      PROA  
ATOM    538 HG22 ILE P 127     -14.770   2.167  -3.625  0.00  0.00      PROA  
ATOM    539 HG23 ILE P 127     -13.777   3.195  -2.764  0.00  0.00      PROA  
ATOM    540  CG1 ILE P 127     -12.037   1.918  -4.272  0.00  0.00      PROA  
ATOM    541 HG11 ILE P 127     -10.993   1.547  -4.343  0.00  0.00      PROA  
ATOM    542 HG12 ILE P 127     -11.876   3.016  -4.214  0.00  0.00      PROA  
ATOM    543  CD  ILE P 127     -12.812   1.551  -5.620  0.00  0.00      PROA  
ATOM    544  HD1 ILE P 127     -12.044   1.582  -6.422  0.00  0.00      PROA  
ATOM    545  HD2 ILE P 127     -13.591   2.295  -5.892  0.00  0.00      PROA  
ATOM    546  HD3 ILE P 127     -13.273   0.541  -5.579  0.00  0.00      PROA  
ATOM    547  C   ILE P 127     -12.545   0.866  -0.551  0.00  0.00      PROA  
ATOM    548  O   ILE P 127     -12.736   1.643   0.379  0.00  0.00      PROA  
ATOM    549  N   VAL P 128     -12.938  -0.360  -0.387  0.00  0.00      PROA  
ATOM    550  HN  VAL P 128     -12.750  -1.009  -1.120  0.00  0.00      PROA  
ATOM    551  CA  VAL P 128     -13.583  -0.927   0.807  0.00  0.00      PROA  
ATOM    552  HA  VAL P 128     -14.487  -0.358   0.962  0.00  0.00      PROA  
ATOM    553  CB  VAL P 128     -14.248  -2.267   0.492  0.00  0.00      PROA  
ATOM    554  HB  VAL P 128     -13.483  -2.956   0.074  0.00  0.00      PROA  
ATOM    555  CG1 VAL P 128     -14.888  -2.856   1.840  0.00  0.00      PROA  
ATOM    556 HG11 VAL P 128     -14.109  -3.093   2.596  0.00  0.00      PROA  
ATOM    557 HG12 VAL P 128     -15.289  -3.874   1.647  0.00  0.00      PROA  
ATOM    558 HG13 VAL P 128     -15.710  -2.211   2.215  0.00  0.00      PROA  
ATOM    559  CG2 VAL P 128     -15.291  -2.051  -0.602  0.00  0.00      PROA  
ATOM    560 HG21 VAL P 128     -14.847  -1.836  -1.598  0.00  0.00      PROA  
ATOM    561 HG22 VAL P 128     -15.947  -1.175  -0.414  0.00  0.00      PROA  
ATOM    562 HG23 VAL P 128     -15.931  -2.940  -0.785  0.00  0.00      PROA  
ATOM    563  C   VAL P 128     -12.767  -0.929   2.068  0.00  0.00      PROA  
ATOM    564  O   VAL P 128     -13.309  -0.613   3.123  0.00  0.00      PROA  
ATOM    565  N   ILE P 129     -11.454  -1.243   1.997  0.00  0.00      PROA  
ATOM    566  HN  ILE P 129     -11.060  -1.593   1.151  0.00  0.00      PROA  
ATOM    567  CA  ILE P 129     -10.659  -1.241   3.227  0.00  0.00      PROA  
ATOM    568  HA  ILE P 129     -11.227  -1.766   3.980  0.00  0.00      PROA  
ATOM    569  CB  ILE P 129      -9.329  -2.054   3.150  0.00  0.00      PROA  
ATOM    570  HB  ILE P 129      -8.644  -1.624   2.388  0.00  0.00      PROA  
ATOM    571  CG2 ILE P 129      -8.679  -1.839   4.477  0.00  0.00      PROA  
ATOM    572 HG21 ILE P 129      -8.212  -0.833   4.420  0.00  0.00      PROA  
ATOM    573 HG22 ILE P 129      -7.911  -2.642   4.473  0.00  0.00      PROA  
ATOM    574 HG23 ILE P 129      -9.227  -2.027   5.425  0.00  0.00      PROA  
ATOM    575  CG1 ILE P 129      -9.505  -3.533   2.795  0.00  0.00      PROA  
ATOM    576 HG11 ILE P 129      -8.474  -3.939   2.710  0.00  0.00      PROA  
ATOM    577 HG12 ILE P 129     -10.068  -3.649   1.844  0.00  0.00      PROA  
ATOM    578  CD  ILE P 129     -10.330  -4.287   3.830  0.00  0.00      PROA  
ATOM    579  HD1 ILE P 129     -10.158  -3.956   4.877  0.00  0.00      PROA  
ATOM    580  HD2 ILE P 129     -10.154  -5.384   3.811  0.00  0.00      PROA  
ATOM    581  HD3 ILE P 129     -11.337  -3.989   3.465  0.00  0.00      PROA  
ATOM    582  C   ILE P 129     -10.421   0.201   3.747  0.00  0.00      PROA  
ATOM    583  O   ILE P 129     -10.446   0.425   4.917  0.00  0.00      PROA  
ATOM    584  N   PHE P 130     -10.182   1.263   2.904  0.00  0.00      PROA  
ATOM    585  HN  PHE P 130     -10.049   1.188   1.919  0.00  0.00      PROA  
ATOM    586  CA  PHE P 130     -10.424   2.631   3.420  0.00  0.00      PROA  
ATOM    587  HA  PHE P 130      -9.709   2.896   4.184  0.00  0.00      PROA  
ATOM    588  CB  PHE P 130     -10.186   3.658   2.250  0.00  0.00      PROA  
ATOM    589  HB1 PHE P 130     -10.890   3.510   1.403  0.00  0.00      PROA  
ATOM    590  HB2 PHE P 130      -9.173   3.512   1.818  0.00  0.00      PROA  
ATOM    591  CG  PHE P 130     -10.233   5.132   2.726  0.00  0.00      PROA  
ATOM    592  CD1 PHE P 130      -9.284   5.664   3.605  0.00  0.00      PROA  
ATOM    593  HD1 PHE P 130      -8.504   5.025   3.991  0.00  0.00      PROA  
ATOM    594  CE1 PHE P 130      -9.172   7.004   3.860  0.00  0.00      PROA  
ATOM    595  HE1 PHE P 130      -8.436   7.280   4.601  0.00  0.00      PROA  
ATOM    596  CZ  PHE P 130     -10.071   7.878   3.250  0.00  0.00      PROA  
ATOM    597  HZ  PHE P 130      -9.972   8.942   3.401  0.00  0.00      PROA  
ATOM    598  CD2 PHE P 130     -11.014   6.014   2.027  0.00  0.00      PROA  
ATOM    599  HD2 PHE P 130     -11.658   5.691   1.222  0.00  0.00      PROA  
ATOM    600  CE2 PHE P 130     -10.956   7.395   2.300  0.00  0.00      PROA  
ATOM    601  HE2 PHE P 130     -11.452   8.129   1.682  0.00  0.00      PROA  
ATOM    602  C   PHE P 130     -11.824   2.970   4.022  0.00  0.00      PROA  
ATOM    603  O   PHE P 130     -12.016   3.644   5.012  0.00  0.00      PROA  
ATOM    604  N   CYS P 131     -12.837   2.371   3.416  0.00  0.00      PROA  
ATOM    605  HN  CYS P 131     -12.588   1.780   2.653  0.00  0.00      PROA  
ATOM    606  CA  CYS P 131     -14.199   2.393   3.990  0.00  0.00      PROA  
ATOM    607  HA  CYS P 131     -14.370   3.444   4.169  0.00  0.00      PROA  
ATOM    608  CB  CYS P 131     -15.240   1.870   3.026  0.00  0.00      PROA  
ATOM    609  HB1 CYS P 131     -16.265   1.809   3.450  0.00  0.00      PROA  
ATOM    610  HB2 CYS P 131     -15.094   0.854   2.601  0.00  0.00      PROA  
ATOM    611  SG  CYS P 131     -15.370   3.079   1.669  0.00  0.00      PROA  
ATOM    612  HG1 CYS P 131     -14.118   2.898   1.275  0.00  0.00      PROA  
ATOM    613  C   CYS P 131     -14.173   1.741   5.381  0.00  0.00      PROA  
ATOM    614  O   CYS P 131     -14.726   2.369   6.307  0.00  0.00      PROA  
ATOM    615  N   LEU P 132     -13.573   0.531   5.581  0.00  0.00      PROA  
ATOM    616  HN  LEU P 132     -13.052   0.068   4.868  0.00  0.00      PROA  
ATOM    617  CA  LEU P 132     -13.696  -0.104   6.909  0.00  0.00      PROA  
ATOM    618  HA  LEU P 132     -14.692   0.090   7.279  0.00  0.00      PROA  
ATOM    619  CB  LEU P 132     -13.417  -1.601   6.865  0.00  0.00      PROA  
ATOM    620  HB1 LEU P 132     -13.597  -1.925   7.912  0.00  0.00      PROA  
ATOM    621  HB2 LEU P 132     -12.412  -2.023   6.648  0.00  0.00      PROA  
ATOM    622  CG  LEU P 132     -14.394  -2.387   5.964  0.00  0.00      PROA  
ATOM    623  HG  LEU P 132     -14.176  -2.001   4.945  0.00  0.00      PROA  
ATOM    624  CD1 LEU P 132     -14.073  -3.895   6.048  0.00  0.00      PROA  
ATOM    625 HD11 LEU P 132     -14.317  -4.231   7.079  0.00  0.00      PROA  
ATOM    626 HD12 LEU P 132     -12.992  -4.130   5.953  0.00  0.00      PROA  
ATOM    627 HD13 LEU P 132     -14.611  -4.463   5.260  0.00  0.00      PROA  
ATOM    628  CD2 LEU P 132     -15.877  -2.200   6.337  0.00  0.00      PROA  
ATOM    629 HD21 LEU P 132     -16.230  -1.146   6.331  0.00  0.00      PROA  
ATOM    630 HD22 LEU P 132     -16.052  -2.587   7.364  0.00  0.00      PROA  
ATOM    631 HD23 LEU P 132     -16.514  -2.768   5.626  0.00  0.00      PROA  
ATOM    632  C   LEU P 132     -12.805   0.592   7.955  0.00  0.00      PROA  
ATOM    633  O   LEU P 132     -13.245   0.767   9.115  0.00  0.00      PROA  
ATOM    634  N   GLU P 133     -11.609   1.039   7.569  0.00  0.00      PROA  
ATOM    635  HN  GLU P 133     -11.204   0.851   6.678  0.00  0.00      PROA  
ATOM    636  CA  GLU P 133     -10.830   1.957   8.429  0.00  0.00      PROA  
ATOM    637  HA  GLU P 133     -10.650   1.512   9.396  0.00  0.00      PROA  
ATOM    638  CB  GLU P 133      -9.409   2.222   7.876  0.00  0.00      PROA  
ATOM    639  HB1 GLU P 133      -8.859   3.045   8.379  0.00  0.00      PROA  
ATOM    640  HB2 GLU P 133      -9.508   2.537   6.815  0.00  0.00      PROA  
ATOM    641  CG  GLU P 133      -8.495   0.936   7.877  0.00  0.00      PROA  
ATOM    642  HG1 GLU P 133      -8.918   0.059   7.342  0.00  0.00      PROA  
ATOM    643  HG2 GLU P 133      -8.302   0.693   8.943  0.00  0.00      PROA  
ATOM    644  CD  GLU P 133      -7.135   1.251   7.302  0.00  0.00      PROA  
ATOM    645  OE1 GLU P 133      -6.434   2.202   7.833  0.00  0.00      PROA  
ATOM    646  OE2 GLU P 133      -6.659   0.557   6.380  0.00  0.00      PROA  
ATOM    647  C   GLU P 133     -11.448   3.312   8.830  0.00  0.00      PROA  
ATOM    648  O   GLU P 133     -11.162   3.828   9.916  0.00  0.00      PROA  
ATOM    649  N   THR P 134     -12.272   3.968   8.012  0.00  0.00      PROA  
ATOM    650  HN  THR P 134     -12.317   3.616   7.080  0.00  0.00      PROA  
ATOM    651  CA  THR P 134     -12.995   5.199   8.353  0.00  0.00      PROA  
ATOM    652  HA  THR P 134     -12.287   5.917   8.740  0.00  0.00      PROA  
ATOM    653  CB  THR P 134     -13.700   5.779   7.157  0.00  0.00      PROA  
ATOM    654  HB  THR P 134     -14.415   5.021   6.772  0.00  0.00      PROA  
ATOM    655  OG1 THR P 134     -12.696   6.075   6.152  0.00  0.00      PROA  
ATOM    656  HG1 THR P 134     -12.564   5.268   5.650  0.00  0.00      PROA  
ATOM    657  CG2 THR P 134     -14.590   6.997   7.351  0.00  0.00      PROA  
ATOM    658 HG21 THR P 134     -15.275   6.755   8.192  0.00  0.00      PROA  
ATOM    659 HG22 THR P 134     -15.189   7.264   6.454  0.00  0.00      PROA  
ATOM    660 HG23 THR P 134     -14.054   7.842   7.834  0.00  0.00      PROA  
ATOM    661  C   THR P 134     -13.890   5.087   9.556  0.00  0.00      PROA  
ATOM    662  O   THR P 134     -13.947   5.955  10.362  0.00  0.00      PROA  
ATOM    663  N   LEU P 135     -14.659   3.979   9.580  0.00  0.00      PROA  
ATOM    664  HN  LEU P 135     -14.524   3.187   8.990  0.00  0.00      PROA  
ATOM    665  CA  LEU P 135     -15.650   3.738  10.723  0.00  0.00      PROA  
ATOM    666  HA  LEU P 135     -16.356   4.522  10.492  0.00  0.00      PROA  
ATOM    667  CB  LEU P 135     -16.223   2.379  10.551  0.00  0.00      PROA  
ATOM    668  HB1 LEU P 135     -16.888   2.070  11.385  0.00  0.00      PROA  
ATOM    669  HB2 LEU P 135     -15.607   1.497  10.275  0.00  0.00      PROA  
ATOM    670  CG  LEU P 135     -17.231   2.295   9.426  0.00  0.00      PROA  
ATOM    671  HG  LEU P 135     -16.853   2.786   8.504  0.00  0.00      PROA  
ATOM    672  CD1 LEU P 135     -17.480   0.736   9.144  0.00  0.00      PROA  
ATOM    673 HD11 LEU P 135     -16.522   0.228   8.900  0.00  0.00      PROA  
ATOM    674 HD12 LEU P 135     -18.137   0.749   8.249  0.00  0.00      PROA  
ATOM    675 HD13 LEU P 135     -18.015   0.330  10.029  0.00  0.00      PROA  
ATOM    676  CD2 LEU P 135     -18.602   2.940   9.818  0.00  0.00      PROA  
ATOM    677 HD21 LEU P 135     -19.294   2.783   8.964  0.00  0.00      PROA  
ATOM    678 HD22 LEU P 135     -18.498   4.036   9.967  0.00  0.00      PROA  
ATOM    679 HD23 LEU P 135     -19.055   2.463  10.713  0.00  0.00      PROA  
ATOM    680  C   LEU P 135     -15.047   3.790  12.079  0.00  0.00      PROA  
ATOM    681  O   LEU P 135     -13.907   3.332  12.277  0.00  0.00      PROA  
ATOM    682  N   PRO P 136     -15.592   4.403  13.111  0.00  0.00      PROA  
ATOM    683  CD  PRO P 136     -16.600   5.413  12.833  0.00  0.00      PROA  
ATOM    684  HD1 PRO P 136     -17.538   4.976  12.429  0.00  0.00      PROA  
ATOM    685  HD2 PRO P 136     -16.160   6.083  12.064  0.00  0.00      PROA  
ATOM    686  CA  PRO P 136     -14.776   4.886  14.232  0.00  0.00      PROA  
ATOM    687  HA  PRO P 136     -13.722   4.986  14.014  0.00  0.00      PROA  
ATOM    688  CB  PRO P 136     -15.365   6.238  14.671  0.00  0.00      PROA  
ATOM    689  HB1 PRO P 136     -14.891   7.100  14.155  0.00  0.00      PROA  
ATOM    690  HB2 PRO P 136     -15.119   6.356  15.748  0.00  0.00      PROA  
ATOM    691  CG  PRO P 136     -16.802   6.140  14.199  0.00  0.00      PROA  
ATOM    692  HG1 PRO P 136     -17.494   5.696  14.946  0.00  0.00      PROA  
ATOM    693  HG2 PRO P 136     -17.328   7.091  13.968  0.00  0.00      PROA  
ATOM    694  C   PRO P 136     -14.892   3.879  15.373  0.00  0.00      PROA  
ATOM    695  O   PRO P 136     -14.084   3.939  16.247  0.00  0.00      PROA  
ATOM    696  N   GLU P 137     -15.908   2.968  15.390  0.00  0.00      PROA  
ATOM    697  HN  GLU P 137     -16.627   2.957  14.700  0.00  0.00      PROA  
ATOM    698  CA  GLU P 137     -16.085   2.127  16.534  0.00  0.00      PROA  
ATOM    699  HA  GLU P 137     -15.262   2.226  17.225  0.00  0.00      PROA  
ATOM    700  CB  GLU P 137     -17.501   2.310  17.168  0.00  0.00      PROA  
ATOM    701  HB1 GLU P 137     -17.525   1.709  18.102  0.00  0.00      PROA  
ATOM    702  HB2 GLU P 137     -18.316   1.938  16.511  0.00  0.00      PROA  
ATOM    703  CG  GLU P 137     -17.769   3.757  17.598  0.00  0.00      PROA  
ATOM    704  HG1 GLU P 137     -18.012   4.387  16.716  0.00  0.00      PROA  
ATOM    705  HG2 GLU P 137     -16.911   4.183  18.162  0.00  0.00      PROA  
ATOM    706  CD  GLU P 137     -19.000   3.877  18.518  0.00  0.00      PROA  
ATOM    707  OE1 GLU P 137     -20.131   3.548  17.997  0.00  0.00      PROA  
ATOM    708  OE2 GLU P 137     -18.819   4.289  19.666  0.00  0.00      PROA  
ATOM    709  C   GLU P 137     -15.873   0.586  16.237  0.00  0.00      PROA  
ATOM    710  O   GLU P 137     -16.356  -0.229  17.036  0.00  0.00      PROA  
ATOM    711  N   LEU P 138     -15.232   0.316  15.126  0.00  0.00      PROA  
ATOM    712  HN  LEU P 138     -14.645   0.972  14.657  0.00  0.00      PROA  
ATOM    713  CA  LEU P 138     -15.349  -1.050  14.591  0.00  0.00      PROA  
ATOM    714  HA  LEU P 138     -16.286  -1.494  14.893  0.00  0.00      PROA  
ATOM    715  CB  LEU P 138     -15.326  -0.962  13.056  0.00  0.00      PROA  
ATOM    716  HB1 LEU P 138     -14.415  -0.378  12.807  0.00  0.00      PROA  
ATOM    717  HB2 LEU P 138     -16.186  -0.365  12.685  0.00  0.00      PROA  
ATOM    718  CG  LEU P 138     -15.171  -2.186  12.161  0.00  0.00      PROA  
ATOM    719  HG  LEU P 138     -14.329  -2.784  12.572  0.00  0.00      PROA  
ATOM    720  CD1 LEU P 138     -16.442  -2.979  12.202  0.00  0.00      PROA  
ATOM    721 HD11 LEU P 138     -17.242  -2.387  11.708  0.00  0.00      PROA  
ATOM    722 HD12 LEU P 138     -16.694  -3.203  13.260  0.00  0.00      PROA  
ATOM    723 HD13 LEU P 138     -16.307  -3.958  11.695  0.00  0.00      PROA  
ATOM    724  CD2 LEU P 138     -14.889  -1.837  10.685  0.00  0.00      PROA  
ATOM    725 HD21 LEU P 138     -15.557  -1.064  10.249  0.00  0.00      PROA  
ATOM    726 HD22 LEU P 138     -14.953  -2.768  10.083  0.00  0.00      PROA  
ATOM    727 HD23 LEU P 138     -13.868  -1.402  10.639  0.00  0.00      PROA  
ATOM    728  C   LEU P 138     -14.284  -2.033  14.963  0.00  0.00      PROA  
ATOM    729  O   LEU P 138     -14.557  -3.209  15.180  0.00  0.00      PROA  
ATOM    730  N   LYS P 139     -13.036  -1.577  15.231  0.00  0.00      PROA  
ATOM    731  HN  LYS P 139     -12.820  -0.608  15.138  0.00  0.00      PROA  
ATOM    732  CA  LYS P 139     -11.974  -2.496  15.680  0.00  0.00      PROA  
ATOM    733  HA  LYS P 139     -12.159  -3.537  15.463  0.00  0.00      PROA  
ATOM    734  CB  LYS P 139     -10.672  -2.160  14.945  0.00  0.00      PROA  
ATOM    735  HB1 LYS P 139      -9.837  -2.771  15.350  0.00  0.00      PROA  
ATOM    736  HB2 LYS P 139     -10.477  -1.100  15.214  0.00  0.00      PROA  
ATOM    737  CG  LYS P 139     -10.742  -2.401  13.464  0.00  0.00      PROA  
ATOM    738  HG1 LYS P 139     -11.544  -1.811  12.972  0.00  0.00      PROA  
ATOM    739  HG2 LYS P 139     -10.936  -3.484  13.309  0.00  0.00      PROA  
ATOM    740  CD  LYS P 139      -9.390  -2.027  12.690  0.00  0.00      PROA  
ATOM    741  HD1 LYS P 139      -9.109  -1.029  13.089  0.00  0.00      PROA  
ATOM    742  HD2 LYS P 139      -9.482  -1.989  11.584  0.00  0.00      PROA  
ATOM    743  CE  LYS P 139      -8.170  -2.972  12.900  0.00  0.00      PROA  
ATOM    744  HE1 LYS P 139      -7.893  -3.098  13.968  0.00  0.00      PROA  
ATOM    745  HE2 LYS P 139      -7.281  -2.590  12.353  0.00  0.00      PROA  
ATOM    746  NZ  LYS P 139      -8.526  -4.267  12.264  0.00  0.00      PROA  
ATOM    747  HZ1 LYS P 139      -7.634  -4.569  11.822  0.00  0.00      PROA  
ATOM    748  HZ2 LYS P 139      -9.227  -4.161  11.503  0.00  0.00      PROA  
ATOM    749  HZ3 LYS P 139      -8.865  -4.933  12.987  0.00  0.00      PROA  
ATOM    750  C   LYS P 139     -11.775  -2.405  17.193  0.00  0.00      PROA  
ATOM    751  O   LYS P 139     -12.233  -1.462  17.866  0.00  0.00      PROA  
ATOM    752  N   ASP P 140     -11.042  -3.419  17.793  0.00  0.00      PROA  
ATOM    753  HN  ASP P 140     -10.792  -4.197  17.222  0.00  0.00      PROA  
ATOM    754  CA  ASP P 140     -10.502  -3.410  19.093  0.00  0.00      PROA  
ATOM    755  HA  ASP P 140     -11.322  -3.263  19.780  0.00  0.00      PROA  
ATOM    756  CB  ASP P 140      -9.714  -4.746  19.347  0.00  0.00      PROA  
ATOM    757  HB1 ASP P 140      -8.945  -4.723  20.149  0.00  0.00      PROA  
ATOM    758  HB2 ASP P 140      -9.128  -5.034  18.447  0.00  0.00      PROA  
ATOM    759  CG  ASP P 140     -10.744  -5.874  19.647  0.00  0.00      PROA  
ATOM    760  OD1 ASP P 140     -11.832  -5.609  20.245  0.00  0.00      PROA  
ATOM    761  OD2 ASP P 140     -10.451  -7.053  19.343  0.00  0.00      PROA  
ATOM    762  C   ASP P 140      -9.489  -2.278  19.304  0.00  0.00      PROA  
ATOM    763  O   ASP P 140      -9.013  -1.674  18.371  0.00  0.00      PROA  
ATOM    764  N   ASP P 141      -9.179  -1.927  20.576  0.00  0.00      PROA  
ATOM    765  HN  ASP P 141      -9.818  -2.163  21.304  0.00  0.00      PROA  
ATOM    766  CA  ASP P 141      -8.004  -1.170  20.963  0.00  0.00      PROA  
ATOM    767  HA  ASP P 141      -7.829  -0.392  20.234  0.00  0.00      PROA  
ATOM    768  CB  ASP P 141      -8.156  -0.381  22.324  0.00  0.00      PROA  
ATOM    769  HB1 ASP P 141      -8.662  -1.018  23.080  0.00  0.00      PROA  
ATOM    770  HB2 ASP P 141      -8.790   0.501  22.092  0.00  0.00      PROA  
ATOM    771  CG  ASP P 141      -6.848   0.219  22.954  0.00  0.00      PROA  
ATOM    772  OD1 ASP P 141      -6.932   0.584  24.204  0.00  0.00      PROA  
ATOM    773  OD2 ASP P 141      -5.928   0.633  22.229  0.00  0.00      PROA  
ATOM    774  C   ASP P 141      -6.694  -1.892  20.840  0.00  0.00      PROA  
ATOM    775  O   ASP P 141      -6.505  -2.998  21.371  0.00  0.00      PROA  
ATOM    776  N   LYS P 142      -5.704  -1.332  20.086  0.00  0.00      PROA  
ATOM    777  HN  LYS P 142      -5.774  -0.479  19.574  0.00  0.00      PROA  
ATOM    778  CA  LYS P 142      -4.375  -1.970  19.909  0.00  0.00      PROA  
ATOM    779  HA  LYS P 142      -4.465  -3.029  19.720  0.00  0.00      PROA  
ATOM    780  CB  LYS P 142      -3.467  -1.158  18.842  0.00  0.00      PROA  
ATOM    781  HB1 LYS P 142      -4.124  -1.107  17.947  0.00  0.00      PROA  
ATOM    782  HB2 LYS P 142      -2.439  -1.476  18.565  0.00  0.00      PROA  
ATOM    783  CG  LYS P 142      -3.191   0.279  19.185  0.00  0.00      PROA  
ATOM    784  HG1 LYS P 142      -2.432   0.356  19.993  0.00  0.00      PROA  
ATOM    785  HG2 LYS P 142      -4.052   0.622  19.798  0.00  0.00      PROA  
ATOM    786  CD  LYS P 142      -3.018   1.330  17.998  0.00  0.00      PROA  
ATOM    787  HD1 LYS P 142      -2.758   2.344  18.370  0.00  0.00      PROA  
ATOM    788  HD2 LYS P 142      -3.970   1.433  17.435  0.00  0.00      PROA  
ATOM    789  CE  LYS P 142      -1.973   0.989  17.014  0.00  0.00      PROA  
ATOM    790  HE1 LYS P 142      -2.206  -0.046  16.685  0.00  0.00      PROA  
ATOM    791  HE2 LYS P 142      -0.943   0.938  17.428  0.00  0.00      PROA  
ATOM    792  NZ  LYS P 142      -1.975   1.915  15.847  0.00  0.00      PROA  
ATOM    793  HZ1 LYS P 142      -1.524   1.665  14.944  0.00  0.00      PROA  
ATOM    794  HZ2 LYS P 142      -1.422   2.707  16.234  0.00  0.00      PROA  
ATOM    795  HZ3 LYS P 142      -2.929   2.277  15.645  0.00  0.00      PROA  
ATOM    796  C   LYS P 142      -3.572  -1.999  21.111  0.00  0.00      PROA  
ATOM    797  O   LYS P 142      -2.766  -2.874  21.336  0.00  0.00      PROA  
ATOM    798  N   ASP P 143      -3.668  -0.957  22.014  0.00  0.00      PROA  
ATOM    799  HN  ASP P 143      -4.400  -0.281  21.979  0.00  0.00      PROA  
ATOM    800  CA  ASP P 143      -2.728  -0.905  23.217  0.00  0.00      PROA  
ATOM    801  HA  ASP P 143      -1.777  -1.289  22.879  0.00  0.00      PROA  
ATOM    802  CB  ASP P 143      -2.838   0.573  23.650  0.00  0.00      PROA  
ATOM    803  HB1 ASP P 143      -2.447   0.773  24.671  0.00  0.00      PROA  
ATOM    804  HB2 ASP P 143      -3.913   0.837  23.739  0.00  0.00      PROA  
ATOM    805  CG  ASP P 143      -2.194   1.337  22.506  0.00  0.00      PROA  
ATOM    806  OD1 ASP P 143      -1.097   0.870  22.011  0.00  0.00      PROA  
ATOM    807  OD2 ASP P 143      -2.619   2.486  22.181  0.00  0.00      PROA  
ATOM    808  C   ASP P 143      -3.258  -1.893  24.247  0.00  0.00      PROA  
ATOM    809  O   ASP P 143      -2.434  -2.530  24.963  0.00  0.00      PROA  
ATOM    810  N   PHE P 144      -4.541  -2.104  24.382  0.00  0.00      PROA  
ATOM    811  HN  PHE P 144      -5.100  -1.665  23.683  0.00  0.00      PROA  
ATOM    812  CA  PHE P 144      -5.158  -3.059  25.250  0.00  0.00      PROA  
ATOM    813  HA  PHE P 144      -4.710  -3.016  26.231  0.00  0.00      PROA  
ATOM    814  CB  PHE P 144      -6.639  -2.798  25.404  0.00  0.00      PROA  
ATOM    815  HB1 PHE P 144      -7.174  -2.708  24.434  0.00  0.00      PROA  
ATOM    816  HB2 PHE P 144      -6.727  -1.799  25.883  0.00  0.00      PROA  
ATOM    817  CG  PHE P 144      -7.440  -3.775  26.307  0.00  0.00      PROA  
ATOM    818  CD1 PHE P 144      -7.142  -3.902  27.650  0.00  0.00      PROA  
ATOM    819  HD1 PHE P 144      -6.453  -3.273  28.194  0.00  0.00      PROA  
ATOM    820  CE1 PHE P 144      -7.738  -4.926  28.386  0.00  0.00      PROA  
ATOM    821  HE1 PHE P 144      -7.501  -5.075  29.429  0.00  0.00      PROA  
ATOM    822  CZ  PHE P 144      -8.622  -5.863  27.764  0.00  0.00      PROA  
ATOM    823  HZ  PHE P 144      -8.946  -6.737  28.310  0.00  0.00      PROA  
ATOM    824  CD2 PHE P 144      -8.380  -4.656  25.684  0.00  0.00      PROA  
ATOM    825  HD2 PHE P 144      -8.639  -4.602  24.637  0.00  0.00      PROA  
ATOM    826  CE2 PHE P 144      -8.938  -5.760  26.448  0.00  0.00      PROA  
ATOM    827  HE2 PHE P 144      -9.698  -6.378  25.991  0.00  0.00      PROA  
ATOM    828  C   PHE P 144      -4.936  -4.436  24.711  0.00  0.00      PROA  
ATOM    829  O   PHE P 144      -4.580  -5.394  25.443  0.00  0.00      PROA  
ATOM    830  N   THR P 145      -5.130  -4.691  23.425  0.00  0.00      PROA  
ATOM    831  HN  THR P 145      -5.515  -3.995  22.823  0.00  0.00      PROA  
ATOM    832  CA  THR P 145      -4.789  -5.970  22.798  0.00  0.00      PROA  
ATOM    833  HA  THR P 145      -5.384  -6.710  23.312  0.00  0.00      PROA  
ATOM    834  CB  THR P 145      -5.187  -5.858  21.340  0.00  0.00      PROA  
ATOM    835  HB  THR P 145      -4.699  -5.037  20.772  0.00  0.00      PROA  
ATOM    836  OG1 THR P 145      -6.597  -5.652  21.254  0.00  0.00      PROA  
ATOM    837  HG1 THR P 145      -6.609  -4.701  21.383  0.00  0.00      PROA  
ATOM    838  CG2 THR P 145      -4.944  -7.175  20.634  0.00  0.00      PROA  
ATOM    839 HG21 THR P 145      -5.459  -8.053  21.081  0.00  0.00      PROA  
ATOM    840 HG22 THR P 145      -3.869  -7.452  20.642  0.00  0.00      PROA  
ATOM    841 HG23 THR P 145      -5.352  -6.971  19.621  0.00  0.00      PROA  
ATOM    842  C   THR P 145      -3.359  -6.388  23.051  0.00  0.00      PROA  
ATOM    843  O   THR P 145      -3.111  -7.543  23.477  0.00  0.00      PROA  
ATOM    844  N   GLY P 146      -2.462  -5.344  22.898  0.00  0.00      PROA  
ATOM    845  HN  GLY P 146      -2.774  -4.484  22.502  0.00  0.00      PROA  
ATOM    846  CA  GLY P 146      -0.994  -5.323  23.244  0.00  0.00      PROA  
ATOM    847  HA1 GLY P 146      -0.616  -4.319  23.112  0.00  0.00      PROA  
ATOM    848  HA2 GLY P 146      -0.662  -6.023  22.492  0.00  0.00      PROA  
ATOM    849  C   GLY P 146      -0.601  -5.816  24.538  0.00  0.00      PROA  
ATOM    850  O   GLY P 146      -1.416  -6.091  25.413  0.00  0.00      PROA  
ATOM    851  N   THR P 147       0.735  -5.968  24.814  0.00  0.00      PROA  
ATOM    852  HN  THR P 147       1.457  -5.819  24.143  0.00  0.00      PROA  
ATOM    853  CA  THR P 147       1.302  -6.338  26.061  0.00  0.00      PROA  
ATOM    854  HA  THR P 147       0.541  -6.479  26.815  0.00  0.00      PROA  
ATOM    855  CB  THR P 147       2.003  -7.693  26.015  0.00  0.00      PROA  
ATOM    856  HB  THR P 147       2.662  -7.768  25.124  0.00  0.00      PROA  
ATOM    857  OG1 THR P 147       1.098  -8.801  25.960  0.00  0.00      PROA  
ATOM    858  HG1 THR P 147       0.552  -8.624  25.190  0.00  0.00      PROA  
ATOM    859  CG2 THR P 147       2.947  -7.892  27.214  0.00  0.00      PROA  
ATOM    860 HG21 THR P 147       3.147  -8.980  27.315  0.00  0.00      PROA  
ATOM    861 HG22 THR P 147       2.745  -7.558  28.254  0.00  0.00      PROA  
ATOM    862 HG23 THR P 147       3.932  -7.421  27.009  0.00  0.00      PROA  
ATOM    863  C   THR P 147       2.305  -5.261  26.654  0.00  0.00      PROA  
ATOM    864  O   THR P 147       3.416  -5.115  26.108  0.00  0.00      PROA  
ATOM    865  N   VAL P 148       1.931  -4.516  27.739  0.00  0.00      PROA  
ATOM    866  HN  VAL P 148       1.085  -4.679  28.242  0.00  0.00      PROA  
ATOM    867  CA  VAL P 148       2.794  -3.398  28.182  0.00  0.00      PROA  
ATOM    868  HA  VAL P 148       3.343  -2.997  27.342  0.00  0.00      PROA  
ATOM    869  CB  VAL P 148       1.983  -2.342  28.844  0.00  0.00      PROA  
ATOM    870  HB  VAL P 148       1.189  -2.029  28.133  0.00  0.00      PROA  
ATOM    871  CG1 VAL P 148       1.415  -2.802  30.241  0.00  0.00      PROA  
ATOM    872 HG11 VAL P 148       2.237  -2.996  30.963  0.00  0.00      PROA  
ATOM    873 HG12 VAL P 148       0.876  -3.771  30.319  0.00  0.00      PROA  
ATOM    874 HG13 VAL P 148       0.673  -2.133  30.726  0.00  0.00      PROA  
ATOM    875  CG2 VAL P 148       2.888  -1.144  29.240  0.00  0.00      PROA  
ATOM    876 HG21 VAL P 148       3.387  -0.805  28.307  0.00  0.00      PROA  
ATOM    877 HG22 VAL P 148       3.670  -1.391  29.990  0.00  0.00      PROA  
ATOM    878 HG23 VAL P 148       2.305  -0.316  29.696  0.00  0.00      PROA  
ATOM    879  C   VAL P 148       3.949  -4.055  29.086  0.00  0.00      PROA  
ATOM    880  O   VAL P 148       3.661  -5.095  29.686  0.00  0.00      PROA  
ATOM    881  N   HSD P 149       5.153  -3.424  29.243  0.00  0.00      PROA  
ATOM    882  HN  HSD P 149       5.419  -2.644  28.684  0.00  0.00      PROA  
ATOM    883  CA  HSD P 149       6.367  -3.868  29.971  0.00  0.00      PROA  
ATOM    884  HA  HSD P 149       6.116  -4.502  30.808  0.00  0.00      PROA  
ATOM    885  CB  HSD P 149       7.124  -4.883  29.027  0.00  0.00      PROA  
ATOM    886  HB1 HSD P 149       7.300  -4.325  28.082  0.00  0.00      PROA  
ATOM    887  HB2 HSD P 149       6.552  -5.771  28.682  0.00  0.00      PROA  
ATOM    888  ND1 HSD P 149       8.527  -6.771  29.873  0.00  0.00      PROA  
ATOM    889  HD1 HSD P 149       7.983  -7.493  29.447  0.00  0.00      PROA  
ATOM    890  CG  HSD P 149       8.364  -5.435  29.600  0.00  0.00      PROA  
ATOM    891  CE1 HSD P 149       9.795  -6.945  30.364  0.00  0.00      PROA  
ATOM    892  HE1 HSD P 149      10.228  -7.919  30.593  0.00  0.00      PROA  
ATOM    893  NE2 HSD P 149      10.441  -5.773  30.433  0.00  0.00      PROA  
ATOM    894  CD2 HSD P 149       9.540  -4.828  29.923  0.00  0.00      PROA  
ATOM    895  HD2 HSD P 149       9.868  -3.796  29.948  0.00  0.00      PROA  
ATOM    896  C   HSD P 149       7.134  -2.698  30.549  0.00  0.00      PROA  
ATOM    897  O   HSD P 149       7.016  -1.504  30.122  0.00  0.00      PROA  
ATOM    898  N   ARG P 150       7.888  -2.866  31.656  0.00  0.00      PROA  
ATOM    899  HN  ARG P 150       8.134  -3.787  31.950  0.00  0.00      PROA  
ATOM    900  CA  ARG P 150       8.609  -1.938  32.454  0.00  0.00      PROA  
ATOM    901  HA  ARG P 150       8.629  -0.964  31.988  0.00  0.00      PROA  
ATOM    902  CB  ARG P 150       8.027  -1.904  33.940  0.00  0.00      PROA  
ATOM    903  HB1 ARG P 150       8.631  -1.217  34.570  0.00  0.00      PROA  
ATOM    904  HB2 ARG P 150       8.181  -2.933  34.330  0.00  0.00      PROA  
ATOM    905  CG  ARG P 150       6.514  -1.574  33.945  0.00  0.00      PROA  
ATOM    906  HG1 ARG P 150       6.065  -1.797  34.937  0.00  0.00      PROA  
ATOM    907  HG2 ARG P 150       6.054  -2.252  33.195  0.00  0.00      PROA  
ATOM    908  CD  ARG P 150       6.162  -0.164  33.602  0.00  0.00      PROA  
ATOM    909  HD1 ARG P 150       6.779   0.097  32.716  0.00  0.00      PROA  
ATOM    910  HD2 ARG P 150       6.356   0.424  34.524  0.00  0.00      PROA  
ATOM    911  NE  ARG P 150       4.700  -0.160  33.215  0.00  0.00      PROA  
ATOM    912  HE  ARG P 150       4.188  -1.018  33.226  0.00  0.00      PROA  
ATOM    913  CZ  ARG P 150       4.036   0.820  32.655  0.00  0.00      PROA  
ATOM    914  NH1 ARG P 150       4.481   2.035  32.592  0.00  0.00      PROA  
ATOM    915 HH11 ARG P 150       5.406   2.273  32.888  0.00  0.00      PROA  
ATOM    916 HH12 ARG P 150       3.996   2.804  32.176  0.00  0.00      PROA  
ATOM    917  NH2 ARG P 150       2.755   0.638  32.385  0.00  0.00      PROA  
ATOM    918 HH21 ARG P 150       2.246  -0.199  32.586  0.00  0.00      PROA  
ATOM    919 HH22 ARG P 150       2.211   1.464  32.528  0.00  0.00      PROA  
ATOM    920  C   ARG P 150      10.043  -2.436  32.540  0.00  0.00      PROA  
ATOM    921  O   ARG P 150      10.226  -3.613  32.818  0.00  0.00      PROA  
ATOM    922  N   ILE P 151      11.020  -1.579  32.335  0.00  0.00      PROA  
ATOM    923  HN  ILE P 151      10.835  -0.622  32.124  0.00  0.00      PROA  
ATOM    924  CA  ILE P 151      12.433  -1.960  32.278  0.00  0.00      PROA  
ATOM    925  HA  ILE P 151      12.734  -2.565  33.121  0.00  0.00      PROA  
ATOM    926  CB  ILE P 151      12.862  -2.576  30.980  0.00  0.00      PROA  
ATOM    927  HB  ILE P 151      12.453  -3.605  31.077  0.00  0.00      PROA  
ATOM    928  CG2 ILE P 151      12.186  -1.991  29.748  0.00  0.00      PROA  
ATOM    929 HG21 ILE P 151      11.210  -1.466  29.835  0.00  0.00      PROA  
ATOM    930 HG22 ILE P 151      11.935  -2.818  29.050  0.00  0.00      PROA  
ATOM    931 HG23 ILE P 151      12.845  -1.233  29.274  0.00  0.00      PROA  
ATOM    932  CG1 ILE P 151      14.411  -2.679  30.942  0.00  0.00      PROA  
ATOM    933 HG11 ILE P 151      14.667  -3.080  31.946  0.00  0.00      PROA  
ATOM    934 HG12 ILE P 151      14.883  -1.686  30.781  0.00  0.00      PROA  
ATOM    935  CD  ILE P 151      14.804  -3.587  29.875  0.00  0.00      PROA  
ATOM    936  HD1 ILE P 151      14.325  -4.580  30.017  0.00  0.00      PROA  
ATOM    937  HD2 ILE P 151      15.887  -3.831  29.909  0.00  0.00      PROA  
ATOM    938  HD3 ILE P 151      14.618  -3.273  28.825  0.00  0.00      PROA  
ATOM    939  C   ILE P 151      13.173  -0.682  32.480  0.00  0.00      PROA  
ATOM    940  O   ILE P 151      12.915   0.305  31.794  0.00  0.00      PROA  
ATOM    941  N   ASP P 152      14.025  -0.608  33.491  0.00  0.00      PROA  
ATOM    942  HN  ASP P 152      14.310  -1.433  33.973  0.00  0.00      PROA  
ATOM    943  CA  ASP P 152      14.882   0.561  33.915  0.00  0.00      PROA  
ATOM    944  HA  ASP P 152      15.052   0.353  34.961  0.00  0.00      PROA  
ATOM    945  CB  ASP P 152      16.293   0.424  33.244  0.00  0.00      PROA  
ATOM    946  HB1 ASP P 152      16.896   1.344  33.397  0.00  0.00      PROA  
ATOM    947  HB2 ASP P 152      16.103   0.354  32.151  0.00  0.00      PROA  
ATOM    948  CG  ASP P 152      17.077  -0.701  33.773  0.00  0.00      PROA  
ATOM    949  OD1 ASP P 152      16.660  -1.506  34.658  0.00  0.00      PROA  
ATOM    950  OD2 ASP P 152      18.237  -0.917  33.278  0.00  0.00      PROA  
ATOM    951  C   ASP P 152      14.250   2.008  33.799  0.00  0.00      PROA  
ATOM    952  O   ASP P 152      14.742   2.793  32.943  0.00  0.00      PROA  
ATOM    953  N   ASN P 153      13.179   2.405  34.487  0.00  0.00      PROA  
ATOM    954  HN  ASN P 153      12.641   1.785  35.052  0.00  0.00      PROA  
ATOM    955  CA  ASN P 153      12.482   3.640  34.438  0.00  0.00      PROA  
ATOM    956  HA  ASN P 153      11.636   3.595  35.107  0.00  0.00      PROA  
ATOM    957  CB  ASN P 153      13.432   4.764  34.936  0.00  0.00      PROA  
ATOM    958  HB1 ASN P 153      14.146   4.949  34.104  0.00  0.00      PROA  
ATOM    959  HB2 ASN P 153      13.815   4.561  35.959  0.00  0.00      PROA  
ATOM    960  CG  ASN P 153      12.623   6.013  35.241  0.00  0.00      PROA  
ATOM    961  OD1 ASN P 153      11.410   6.118  35.528  0.00  0.00      PROA  
ATOM    962  ND2 ASN P 153      13.387   7.177  35.340  0.00  0.00      PROA  
ATOM    963 HD21 ASN P 153      13.054   7.883  35.965  0.00  0.00      PROA  
ATOM    964 HD22 ASN P 153      14.344   7.140  35.054  0.00  0.00      PROA  
ATOM    965  C   ASN P 153      11.835   3.865  33.091  0.00  0.00      PROA  
ATOM    966  O   ASN P 153      11.778   5.026  32.586  0.00  0.00      PROA  
ATOM    967  N   THR P 154      11.340   2.827  32.376  0.00  0.00      PROA  
ATOM    968  HN  THR P 154      11.416   1.949  32.841  0.00  0.00      PROA  
ATOM    969  CA  THR P 154      10.900   2.941  31.020  0.00  0.00      PROA  
ATOM    970  HA  THR P 154      10.764   3.994  30.826  0.00  0.00      PROA  
ATOM    971  CB  THR P 154      11.904   2.381  30.015  0.00  0.00      PROA  
ATOM    972  HB  THR P 154      12.004   1.284  29.868  0.00  0.00      PROA  
ATOM    973  OG1 THR P 154      13.251   2.730  30.422  0.00  0.00      PROA  
ATOM    974  HG1 THR P 154      13.490   2.272  31.231  0.00  0.00      PROA  
ATOM    975  CG2 THR P 154      11.503   2.979  28.639  0.00  0.00      PROA  
ATOM    976 HG21 THR P 154      10.516   2.626  28.270  0.00  0.00      PROA  
ATOM    977 HG22 THR P 154      12.205   2.716  27.819  0.00  0.00      PROA  
ATOM    978 HG23 THR P 154      11.481   4.085  28.743  0.00  0.00      PROA  
ATOM    979  C   THR P 154       9.616   2.183  30.816  0.00  0.00      PROA  
ATOM    980  O   THR P 154       9.613   0.955  31.033  0.00  0.00      PROA  
ATOM    981  N   THR P 155       8.487   2.883  30.441  0.00  0.00      PROA  
ATOM    982  HN  THR P 155       8.492   3.875  30.547  0.00  0.00      PROA  
ATOM    983  CA  THR P 155       7.375   2.224  29.755  0.00  0.00      PROA  
ATOM    984  HA  THR P 155       7.145   1.365  30.367  0.00  0.00      PROA  
ATOM    985  CB  THR P 155       6.079   3.093  29.744  0.00  0.00      PROA  
ATOM    986  HB  THR P 155       5.900   3.305  30.819  0.00  0.00      PROA  
ATOM    987  OG1 THR P 155       4.901   2.370  29.411  0.00  0.00      PROA  
ATOM    988  HG1 THR P 155       4.113   2.894  29.572  0.00  0.00      PROA  
ATOM    989  CG2 THR P 155       6.016   4.369  28.801  0.00  0.00      PROA  
ATOM    990 HG21 THR P 155       7.000   4.884  28.776  0.00  0.00      PROA  
ATOM    991 HG22 THR P 155       5.130   4.977  29.084  0.00  0.00      PROA  
ATOM    992 HG23 THR P 155       5.919   3.997  27.759  0.00  0.00      PROA  
ATOM    993  C   THR P 155       7.668   1.737  28.306  0.00  0.00      PROA  
ATOM    994  O   THR P 155       7.999   2.549  27.476  0.00  0.00      PROA  
ATOM    995  N   VAL P 156       7.605   0.447  28.025  0.00  0.00      PROA  
ATOM    996  HN  VAL P 156       7.386  -0.244  28.708  0.00  0.00      PROA  
ATOM    997  CA  VAL P 156       7.826  -0.142  26.700  0.00  0.00      PROA  
ATOM    998  HA  VAL P 156       7.835   0.577  25.894  0.00  0.00      PROA  
ATOM    999  CB  VAL P 156       9.205  -0.860  26.531  0.00  0.00      PROA  
ATOM   1000  HB  VAL P 156       9.395  -1.097  25.462  0.00  0.00      PROA  
ATOM   1001  CG1 VAL P 156      10.294   0.119  27.019  0.00  0.00      PROA  
ATOM   1002 HG11 VAL P 156      10.359   1.085  26.474  0.00  0.00      PROA  
ATOM   1003 HG12 VAL P 156      11.313  -0.305  26.884  0.00  0.00      PROA  
ATOM   1004 HG13 VAL P 156      10.128   0.377  28.086  0.00  0.00      PROA  
ATOM   1005  CG2 VAL P 156       9.419  -2.178  27.370  0.00  0.00      PROA  
ATOM   1006 HG21 VAL P 156      10.499  -2.429  27.442  0.00  0.00      PROA  
ATOM   1007 HG22 VAL P 156       8.957  -2.998  26.780  0.00  0.00      PROA  
ATOM   1008 HG23 VAL P 156       8.969  -1.948  28.359  0.00  0.00      PROA  
ATOM   1009  C   VAL P 156       6.785  -1.194  26.381  0.00  0.00      PROA  
ATOM   1010  O   VAL P 156       6.314  -1.838  27.285  0.00  0.00      PROA  
ATOM   1011  N   ILE P 157       6.332  -1.367  25.090  0.00  0.00      PROA  
ATOM   1012  HN  ILE P 157       6.747  -0.870  24.332  0.00  0.00      PROA  
ATOM   1013  CA  ILE P 157       5.282  -2.323  24.723  0.00  0.00      PROA  
ATOM   1014  HA  ILE P 157       4.914  -2.949  25.523  0.00  0.00      PROA  
ATOM   1015  CB  ILE P 157       3.939  -1.635  24.327  0.00  0.00      PROA  
ATOM   1016  HB  ILE P 157       3.528  -1.130  25.228  0.00  0.00      PROA  
ATOM   1017  CG2 ILE P 157       4.244  -0.693  23.193  0.00  0.00      PROA  
ATOM   1018 HG21 ILE P 157       4.975  -1.130  22.480  0.00  0.00      PROA  
ATOM   1019 HG22 ILE P 157       4.530   0.349  23.450  0.00  0.00      PROA  
ATOM   1020 HG23 ILE P 157       3.291  -0.487  22.661  0.00  0.00      PROA  
ATOM   1021  CG1 ILE P 157       2.825  -2.584  23.950  0.00  0.00      PROA  
ATOM   1022 HG11 ILE P 157       3.051  -3.551  24.448  0.00  0.00      PROA  
ATOM   1023 HG12 ILE P 157       2.784  -2.805  22.862  0.00  0.00      PROA  
ATOM   1024  CD  ILE P 157       1.484  -2.041  24.437  0.00  0.00      PROA  
ATOM   1025  HD1 ILE P 157       0.986  -1.416  23.665  0.00  0.00      PROA  
ATOM   1026  HD2 ILE P 157       1.479  -1.570  25.443  0.00  0.00      PROA  
ATOM   1027  HD3 ILE P 157       0.816  -2.917  24.576  0.00  0.00      PROA  
ATOM   1028  C   ILE P 157       5.841  -3.290  23.690  0.00  0.00      PROA  
ATOM   1029  O   ILE P 157       6.471  -2.958  22.717  0.00  0.00      PROA  
ATOM   1030  N   TYR P 158       5.481  -4.593  23.948  0.00  0.00      PROA  
ATOM   1031  HN  TYR P 158       4.775  -4.762  24.632  0.00  0.00      PROA  
ATOM   1032  CA  TYR P 158       6.029  -5.658  23.137  0.00  0.00      PROA  
ATOM   1033  HA  TYR P 158       6.579  -5.268  22.293  0.00  0.00      PROA  
ATOM   1034  CB  TYR P 158       6.869  -6.549  24.074  0.00  0.00      PROA  
ATOM   1035  HB1 TYR P 158       7.311  -7.350  23.443  0.00  0.00      PROA  
ATOM   1036  HB2 TYR P 158       6.272  -7.006  24.892  0.00  0.00      PROA  
ATOM   1037  CG  TYR P 158       8.044  -5.863  24.612  0.00  0.00      PROA  
ATOM   1038  CD1 TYR P 158       8.527  -6.255  25.883  0.00  0.00      PROA  
ATOM   1039  HD1 TYR P 158       8.010  -6.988  26.484  0.00  0.00      PROA  
ATOM   1040  CE1 TYR P 158       9.675  -5.697  26.350  0.00  0.00      PROA  
ATOM   1041  HE1 TYR P 158       9.947  -5.734  27.394  0.00  0.00      PROA  
ATOM   1042  CZ  TYR P 158      10.492  -4.946  25.472  0.00  0.00      PROA  
ATOM   1043  OH  TYR P 158      11.597  -4.335  26.102  0.00  0.00      PROA  
ATOM   1044  HH  TYR P 158      12.001  -3.695  25.512  0.00  0.00      PROA  
ATOM   1045  CD2 TYR P 158       8.835  -5.017  23.811  0.00  0.00      PROA  
ATOM   1046  HD2 TYR P 158       8.529  -4.767  22.806  0.00  0.00      PROA  
ATOM   1047  CE2 TYR P 158      10.044  -4.452  24.304  0.00  0.00      PROA  
ATOM   1048  HE2 TYR P 158      10.785  -3.921  23.725  0.00  0.00      PROA  
ATOM   1049  C   TYR P 158       4.876  -6.412  22.655  0.00  0.00      PROA  
ATOM   1050  O   TYR P 158       3.721  -6.208  23.174  0.00  0.00      PROA  
ATOM   1051  N   ASN P 159       5.016  -7.330  21.640  0.00  0.00      PROA  
ATOM   1052  HN  ASN P 159       5.939  -7.474  21.293  0.00  0.00      PROA  
ATOM   1053  CA  ASN P 159       3.941  -8.171  21.107  0.00  0.00      PROA  
ATOM   1054  HA  ASN P 159       4.439  -8.912  20.500  0.00  0.00      PROA  
ATOM   1055  CB  ASN P 159       3.142  -9.025  22.172  0.00  0.00      PROA  
ATOM   1056  HB1 ASN P 159       2.347  -9.555  21.605  0.00  0.00      PROA  
ATOM   1057  HB2 ASN P 159       2.579  -8.337  22.838  0.00  0.00      PROA  
ATOM   1058  CG  ASN P 159       3.945  -9.940  23.043  0.00  0.00      PROA  
ATOM   1059  OD1 ASN P 159       5.203  -9.801  23.131  0.00  0.00      PROA  
ATOM   1060  ND2 ASN P 159       3.320 -10.860  23.813  0.00  0.00      PROA  
ATOM   1061 HD21 ASN P 159       3.885 -11.313  24.503  0.00  0.00      PROA  
ATOM   1062 HD22 ASN P 159       2.337 -11.012  23.917  0.00  0.00      PROA  
ATOM   1063  C   ASN P 159       3.115  -7.447  20.027  0.00  0.00      PROA  
ATOM   1064  O   ASN P 159       1.853  -7.527  19.962  0.00  0.00      PROA  
ATOM   1065  N   SER P 160       3.764  -6.553  19.232  0.00  0.00      PROA  
ATOM   1066  HN  SER P 160       4.737  -6.453  19.426  0.00  0.00      PROA  
ATOM   1067  CA  SER P 160       3.244  -5.757  18.115  0.00  0.00      PROA  
ATOM   1068  HA  SER P 160       3.066  -4.772  18.522  0.00  0.00      PROA  
ATOM   1069  CB  SER P 160       4.369  -5.465  17.090  0.00  0.00      PROA  
ATOM   1070  HB1 SER P 160       4.438  -6.507  16.709  0.00  0.00      PROA  
ATOM   1071  HB2 SER P 160       5.267  -5.086  17.622  0.00  0.00      PROA  
ATOM   1072  OG  SER P 160       4.053  -4.659  15.961  0.00  0.00      PROA  
ATOM   1073  HG1 SER P 160       4.841  -4.293  15.554  0.00  0.00      PROA  
ATOM   1074  C   SER P 160       1.977  -6.235  17.341  0.00  0.00      PROA  
ATOM   1075  O   SER P 160       1.761  -7.449  17.138  0.00  0.00      PROA  
ATOM   1076  N   ASN P 161       1.056  -5.330  16.985  0.00  0.00      PROA  
ATOM   1077  HN  ASN P 161       1.189  -4.351  17.121  0.00  0.00      PROA  
ATOM   1078  CA  ASN P 161      -0.235  -5.716  16.327  0.00  0.00      PROA  
ATOM   1079  HA  ASN P 161      -0.349  -6.772  16.526  0.00  0.00      PROA  
ATOM   1080  CB  ASN P 161      -1.420  -4.998  17.101  0.00  0.00      PROA  
ATOM   1081  HB1 ASN P 161      -2.394  -5.359  16.706  0.00  0.00      PROA  
ATOM   1082  HB2 ASN P 161      -1.323  -3.906  16.921  0.00  0.00      PROA  
ATOM   1083  CG  ASN P 161      -1.485  -5.392  18.562  0.00  0.00      PROA  
ATOM   1084  OD1 ASN P 161      -2.186  -6.309  18.949  0.00  0.00      PROA  
ATOM   1085  ND2 ASN P 161      -0.719  -4.583  19.377  0.00  0.00      PROA  
ATOM   1086 HD21 ASN P 161      -0.145  -3.858  18.997  0.00  0.00      PROA  
ATOM   1087 HD22 ASN P 161      -0.631  -4.942  20.307  0.00  0.00      PROA  
ATOM   1088  C   ASN P 161      -0.389  -5.404  14.819  0.00  0.00      PROA  
ATOM   1089  O   ASN P 161      -1.367  -5.705  14.198  0.00  0.00      PROA  
ATOM   1090  N   ILE P 162       0.691  -4.911  14.179  0.00  0.00      PROA  
ATOM   1091  HN  ILE P 162       1.489  -4.753  14.756  0.00  0.00      PROA  
ATOM   1092  CA  ILE P 162       0.798  -4.371  12.829  0.00  0.00      PROA  
ATOM   1093  HA  ILE P 162      -0.027  -3.676  12.771  0.00  0.00      PROA  
ATOM   1094  CB  ILE P 162       2.115  -3.697  12.483  0.00  0.00      PROA  
ATOM   1095  HB  ILE P 162       2.944  -4.348  12.835  0.00  0.00      PROA  
ATOM   1096  CG2 ILE P 162       2.316  -3.568  10.946  0.00  0.00      PROA  
ATOM   1097 HG21 ILE P 162       2.676  -4.538  10.542  0.00  0.00      PROA  
ATOM   1098 HG22 ILE P 162       3.191  -2.899  10.808  0.00  0.00      PROA  
ATOM   1099 HG23 ILE P 162       1.344  -3.315  10.471  0.00  0.00      PROA  
ATOM   1100  CG1 ILE P 162       2.201  -2.250  13.112  0.00  0.00      PROA  
ATOM   1101 HG11 ILE P 162       1.574  -2.398  14.017  0.00  0.00      PROA  
ATOM   1102 HG12 ILE P 162       1.716  -1.497  12.454  0.00  0.00      PROA  
ATOM   1103  CD  ILE P 162       3.631  -1.787  13.537  0.00  0.00      PROA  
ATOM   1104  HD1 ILE P 162       3.580  -0.930  14.243  0.00  0.00      PROA  
ATOM   1105  HD2 ILE P 162       4.248  -1.634  12.626  0.00  0.00      PROA  
ATOM   1106  HD3 ILE P 162       4.125  -2.648  14.035  0.00  0.00      PROA  
ATOM   1107  C   ILE P 162       0.484  -5.449  11.841  0.00  0.00      PROA  
ATOM   1108  O   ILE P 162      -0.459  -5.292  11.019  0.00  0.00      PROA  
ATOM   1109  N   PHE P 163       1.204  -6.622  11.928  0.00  0.00      PROA  
ATOM   1110  HN  PHE P 163       1.970  -6.791  12.543  0.00  0.00      PROA  
ATOM   1111  CA  PHE P 163       0.987  -7.659  10.892  0.00  0.00      PROA  
ATOM   1112  HA  PHE P 163       0.694  -7.113  10.007  0.00  0.00      PROA  
ATOM   1113  CB  PHE P 163       2.181  -8.532  10.524  0.00  0.00      PROA  
ATOM   1114  HB1 PHE P 163       1.953  -9.106   9.600  0.00  0.00      PROA  
ATOM   1115  HB2 PHE P 163       2.254  -9.212  11.400  0.00  0.00      PROA  
ATOM   1116  CG  PHE P 163       3.481  -7.744  10.286  0.00  0.00      PROA  
ATOM   1117  CD1 PHE P 163       3.536  -6.904   9.214  0.00  0.00      PROA  
ATOM   1118  HD1 PHE P 163       2.687  -6.735   8.569  0.00  0.00      PROA  
ATOM   1119  CE1 PHE P 163       4.689  -6.196   8.911  0.00  0.00      PROA  
ATOM   1120  HE1 PHE P 163       4.765  -5.603   8.011  0.00  0.00      PROA  
ATOM   1121  CZ  PHE P 163       5.791  -6.288   9.716  0.00  0.00      PROA  
ATOM   1122  HZ  PHE P 163       6.540  -5.551   9.469  0.00  0.00      PROA  
ATOM   1123  CD2 PHE P 163       4.610  -7.758  11.181  0.00  0.00      PROA  
ATOM   1124  HD2 PHE P 163       4.471  -8.429  12.017  0.00  0.00      PROA  
ATOM   1125  CE2 PHE P 163       5.741  -7.016  10.900  0.00  0.00      PROA  
ATOM   1126  HE2 PHE P 163       6.552  -7.095  11.609  0.00  0.00      PROA  
ATOM   1127  C   PHE P 163      -0.089  -8.608  11.232  0.00  0.00      PROA  
ATOM   1128  O   PHE P 163      -0.370  -9.540  10.443  0.00  0.00      PROA  
ATOM   1129  N   THR P 164      -0.732  -8.524  12.374  0.00  0.00      PROA  
ATOM   1130  HN  THR P 164      -0.670  -7.766  13.018  0.00  0.00      PROA  
ATOM   1131  CA  THR P 164      -1.830  -9.385  12.738  0.00  0.00      PROA  
ATOM   1132  HA  THR P 164      -1.770 -10.296  12.162  0.00  0.00      PROA  
ATOM   1133  CB  THR P 164      -1.728  -9.713  14.245  0.00  0.00      PROA  
ATOM   1134  HB  THR P 164      -2.502 -10.498  14.382  0.00  0.00      PROA  
ATOM   1135  OG1 THR P 164      -1.916  -8.559  15.067  0.00  0.00      PROA  
ATOM   1136  HG1 THR P 164      -2.796  -8.229  14.874  0.00  0.00      PROA  
ATOM   1137  CG2 THR P 164      -0.342 -10.322  14.566  0.00  0.00      PROA  
ATOM   1138 HG21 THR P 164      -0.083 -11.051  13.768  0.00  0.00      PROA  
ATOM   1139 HG22 THR P 164      -0.292 -10.800  15.567  0.00  0.00      PROA  
ATOM   1140 HG23 THR P 164       0.449  -9.550  14.451  0.00  0.00      PROA  
ATOM   1141  C   THR P 164      -3.160  -8.790  12.358  0.00  0.00      PROA  
ATOM   1142  O   THR P 164      -4.222  -9.426  12.452  0.00  0.00      PROA  
ATOM   1143  N   ASP P 165      -3.140  -7.605  11.811  0.00  0.00      PROA  
ATOM   1144  HN  ASP P 165      -2.222  -7.217  11.838  0.00  0.00      PROA  
ATOM   1145  CA  ASP P 165      -4.354  -6.891  11.470  0.00  0.00      PROA  
ATOM   1146  HA  ASP P 165      -5.052  -7.016  12.285  0.00  0.00      PROA  
ATOM   1147  CB  ASP P 165      -4.158  -5.320  11.647  0.00  0.00      PROA  
ATOM   1148  HB1 ASP P 165      -3.178  -5.061  11.191  0.00  0.00      PROA  
ATOM   1149  HB2 ASP P 165      -3.877  -5.185  12.714  0.00  0.00      PROA  
ATOM   1150  CG  ASP P 165      -5.187  -4.245  11.192  0.00  0.00      PROA  
ATOM   1151  OD1 ASP P 165      -6.363  -4.635  10.819  0.00  0.00      PROA  
ATOM   1152  OD2 ASP P 165      -4.851  -3.069  11.292  0.00  0.00      PROA  
ATOM   1153  C   ASP P 165      -4.962  -7.249  10.089  0.00  0.00      PROA  
ATOM   1154  O   ASP P 165      -4.296  -7.186   9.131  0.00  0.00      PROA  
ATOM   1155  N   PRO P 166      -6.250  -7.627   9.933  0.00  0.00      PROA  
ATOM   1156  CD  PRO P 166      -7.122  -7.796  11.018  0.00  0.00      PROA  
ATOM   1157  HD1 PRO P 166      -7.166  -6.932  11.714  0.00  0.00      PROA  
ATOM   1158  HD2 PRO P 166      -6.856  -8.734  11.551  0.00  0.00      PROA  
ATOM   1159  CA  PRO P 166      -6.802  -8.110   8.673  0.00  0.00      PROA  
ATOM   1160  HA  PRO P 166      -6.109  -8.842   8.284  0.00  0.00      PROA  
ATOM   1161  CB  PRO P 166      -8.172  -8.676   9.117  0.00  0.00      PROA  
ATOM   1162  HB1 PRO P 166      -8.177  -9.787   9.110  0.00  0.00      PROA  
ATOM   1163  HB2 PRO P 166      -8.950  -8.411   8.371  0.00  0.00      PROA  
ATOM   1164  CG  PRO P 166      -8.519  -8.057  10.371  0.00  0.00      PROA  
ATOM   1165  HG1 PRO P 166      -9.055  -7.105  10.167  0.00  0.00      PROA  
ATOM   1166  HG2 PRO P 166      -9.136  -8.742  10.990  0.00  0.00      PROA  
ATOM   1167  C   PRO P 166      -6.899  -6.963   7.717  0.00  0.00      PROA  
ATOM   1168  O   PRO P 166      -7.087  -7.247   6.509  0.00  0.00      PROA  
ATOM   1169  N   PHE P 167      -6.875  -5.675   8.111  0.00  0.00      PROA  
ATOM   1170  HN  PHE P 167      -6.813  -5.336   9.047  0.00  0.00      PROA  
ATOM   1171  CA  PHE P 167      -6.944  -4.576   7.188  0.00  0.00      PROA  
ATOM   1172  HA  PHE P 167      -7.414  -4.846   6.254  0.00  0.00      PROA  
ATOM   1173  CB  PHE P 167      -7.713  -3.386   7.866  0.00  0.00      PROA  
ATOM   1174  HB1 PHE P 167      -7.663  -2.531   7.158  0.00  0.00      PROA  
ATOM   1175  HB2 PHE P 167      -7.080  -3.129   8.743  0.00  0.00      PROA  
ATOM   1176  CG  PHE P 167      -9.139  -3.687   8.151  0.00  0.00      PROA  
ATOM   1177  CD1 PHE P 167      -9.918  -2.607   8.681  0.00  0.00      PROA  
ATOM   1178  HD1 PHE P 167      -9.483  -1.640   8.883  0.00  0.00      PROA  
ATOM   1179  CE1 PHE P 167     -11.222  -2.800   9.135  0.00  0.00      PROA  
ATOM   1180  HE1 PHE P 167     -11.772  -2.002   9.611  0.00  0.00      PROA  
ATOM   1181  CZ  PHE P 167     -11.853  -3.986   8.953  0.00  0.00      PROA  
ATOM   1182  HZ  PHE P 167     -12.881  -4.032   9.281  0.00  0.00      PROA  
ATOM   1183  CD2 PHE P 167      -9.838  -4.949   8.005  0.00  0.00      PROA  
ATOM   1184  HD2 PHE P 167      -9.349  -5.757   7.480  0.00  0.00      PROA  
ATOM   1185  CE2 PHE P 167     -11.182  -5.094   8.440  0.00  0.00      PROA  
ATOM   1186  HE2 PHE P 167     -11.652  -6.064   8.377  0.00  0.00      PROA  
ATOM   1187  C   PHE P 167      -5.556  -4.201   6.718  0.00  0.00      PROA  
ATOM   1188  O   PHE P 167      -5.408  -3.971   5.518  0.00  0.00      PROA  
ATOM   1189  N   PHE P 168      -4.562  -4.344   7.636  0.00  0.00      PROA  
ATOM   1190  HN  PHE P 168      -4.780  -4.583   8.579  0.00  0.00      PROA  
ATOM   1191  CA  PHE P 168      -3.169  -4.145   7.236  0.00  0.00      PROA  
ATOM   1192  HA  PHE P 168      -3.193  -3.232   6.659  0.00  0.00      PROA  
ATOM   1193  CB  PHE P 168      -2.254  -4.182   8.384  0.00  0.00      PROA  
ATOM   1194  HB1 PHE P 168      -2.178  -5.165   8.896  0.00  0.00      PROA  
ATOM   1195  HB2 PHE P 168      -2.617  -3.534   9.210  0.00  0.00      PROA  
ATOM   1196  CG  PHE P 168      -0.833  -3.737   8.077  0.00  0.00      PROA  
ATOM   1197  CD1 PHE P 168      -0.524  -2.364   8.131  0.00  0.00      PROA  
ATOM   1198  HD1 PHE P 168      -1.222  -1.551   8.265  0.00  0.00      PROA  
ATOM   1199  CE1 PHE P 168       0.784  -1.885   7.855  0.00  0.00      PROA  
ATOM   1200  HE1 PHE P 168       0.909  -0.815   7.932  0.00  0.00      PROA  
ATOM   1201  CZ  PHE P 168       1.773  -2.806   7.560  0.00  0.00      PROA  
ATOM   1202  HZ  PHE P 168       2.744  -2.383   7.349  0.00  0.00      PROA  
ATOM   1203  CD2 PHE P 168       0.228  -4.594   7.758  0.00  0.00      PROA  
ATOM   1204  HD2 PHE P 168      -0.067  -5.633   7.757  0.00  0.00      PROA  
ATOM   1205  CE2 PHE P 168       1.561  -4.186   7.536  0.00  0.00      PROA  
ATOM   1206  HE2 PHE P 168       2.334  -4.857   7.192  0.00  0.00      PROA  
ATOM   1207  C   PHE P 168      -2.705  -5.206   6.212  0.00  0.00      PROA  
ATOM   1208  O   PHE P 168      -1.897  -4.916   5.351  0.00  0.00      PROA  
ATOM   1209  N   ILE P 169      -3.328  -6.426   6.286  0.00  0.00      PROA  
ATOM   1210  HN  ILE P 169      -3.930  -6.600   7.061  0.00  0.00      PROA  
ATOM   1211  CA  ILE P 169      -2.987  -7.548   5.395  0.00  0.00      PROA  
ATOM   1212  HA  ILE P 169      -1.934  -7.490   5.164  0.00  0.00      PROA  
ATOM   1213  CB  ILE P 169      -3.351  -8.972   5.935  0.00  0.00      PROA  
ATOM   1214  HB  ILE P 169      -4.368  -8.932   6.380  0.00  0.00      PROA  
ATOM   1215  CG2 ILE P 169      -3.310 -10.151   4.879  0.00  0.00      PROA  
ATOM   1216 HG21 ILE P 169      -4.115 -10.122   4.114  0.00  0.00      PROA  
ATOM   1217 HG22 ILE P 169      -3.341 -11.157   5.347  0.00  0.00      PROA  
ATOM   1218 HG23 ILE P 169      -2.309 -10.216   4.402  0.00  0.00      PROA  
ATOM   1219  CG1 ILE P 169      -2.421  -9.387   7.114  0.00  0.00      PROA  
ATOM   1220 HG11 ILE P 169      -2.680 -10.418   7.438  0.00  0.00      PROA  
ATOM   1221 HG12 ILE P 169      -2.695  -8.743   7.977  0.00  0.00      PROA  
ATOM   1222  CD  ILE P 169      -0.900  -9.345   6.842  0.00  0.00      PROA  
ATOM   1223  HD1 ILE P 169      -0.581  -8.312   6.586  0.00  0.00      PROA  
ATOM   1224  HD2 ILE P 169      -0.677 -10.030   5.995  0.00  0.00      PROA  
ATOM   1225  HD3 ILE P 169      -0.478  -9.676   7.814  0.00  0.00      PROA  
ATOM   1226  C   ILE P 169      -3.594  -7.282   3.918  0.00  0.00      PROA  
ATOM   1227  O   ILE P 169      -2.989  -7.522   2.911  0.00  0.00      PROA  
ATOM   1228  N   VAL P 170      -4.853  -6.751   3.822  0.00  0.00      PROA  
ATOM   1229  HN  VAL P 170      -5.347  -6.578   4.671  0.00  0.00      PROA  
ATOM   1230  CA  VAL P 170      -5.431  -6.526   2.554  0.00  0.00      PROA  
ATOM   1231  HA  VAL P 170      -5.064  -7.327   1.929  0.00  0.00      PROA  
ATOM   1232  CB  VAL P 170      -6.945  -6.491   2.607  0.00  0.00      PROA  
ATOM   1233  HB  VAL P 170      -7.249  -5.711   3.338  0.00  0.00      PROA  
ATOM   1234  CG1 VAL P 170      -7.475  -6.097   1.247  0.00  0.00      PROA  
ATOM   1235 HG11 VAL P 170      -6.849  -6.554   0.452  0.00  0.00      PROA  
ATOM   1236 HG12 VAL P 170      -7.383  -4.990   1.222  0.00  0.00      PROA  
ATOM   1237 HG13 VAL P 170      -8.533  -6.380   1.061  0.00  0.00      PROA  
ATOM   1238  CG2 VAL P 170      -7.409  -7.877   3.074  0.00  0.00      PROA  
ATOM   1239 HG21 VAL P 170      -6.961  -8.037   4.078  0.00  0.00      PROA  
ATOM   1240 HG22 VAL P 170      -6.937  -8.692   2.484  0.00  0.00      PROA  
ATOM   1241 HG23 VAL P 170      -8.497  -7.974   3.277  0.00  0.00      PROA  
ATOM   1242  C   VAL P 170      -4.906  -5.304   1.959  0.00  0.00      PROA  
ATOM   1243  O   VAL P 170      -4.579  -5.204   0.759  0.00  0.00      PROA  
ATOM   1244  N   GLU P 171      -4.513  -4.292   2.685  0.00  0.00      PROA  
ATOM   1245  HN  GLU P 171      -4.692  -4.277   3.666  0.00  0.00      PROA  
ATOM   1246  CA  GLU P 171      -3.570  -3.309   2.141  0.00  0.00      PROA  
ATOM   1247  HA  GLU P 171      -4.010  -2.846   1.270  0.00  0.00      PROA  
ATOM   1248  CB  GLU P 171      -3.334  -2.181   3.188  0.00  0.00      PROA  
ATOM   1249  HB1 GLU P 171      -2.515  -1.514   2.845  0.00  0.00      PROA  
ATOM   1250  HB2 GLU P 171      -2.922  -2.680   4.091  0.00  0.00      PROA  
ATOM   1251  CG  GLU P 171      -4.609  -1.314   3.495  0.00  0.00      PROA  
ATOM   1252  HG1 GLU P 171      -4.401  -0.763   4.437  0.00  0.00      PROA  
ATOM   1253  HG2 GLU P 171      -5.501  -1.950   3.682  0.00  0.00      PROA  
ATOM   1254  CD  GLU P 171      -4.829  -0.343   2.359  0.00  0.00      PROA  
ATOM   1255  OE1 GLU P 171      -6.022  -0.204   1.918  0.00  0.00      PROA  
ATOM   1256  OE2 GLU P 171      -3.905   0.392   1.900  0.00  0.00      PROA  
ATOM   1257  C   GLU P 171      -2.248  -3.836   1.617  0.00  0.00      PROA  
ATOM   1258  O   GLU P 171      -1.798  -3.375   0.584  0.00  0.00      PROA  
ATOM   1259  N   THR P 172      -1.595  -4.704   2.333  0.00  0.00      PROA  
ATOM   1260  HN  THR P 172      -1.892  -4.834   3.275  0.00  0.00      PROA  
ATOM   1261  CA  THR P 172      -0.304  -5.353   2.042  0.00  0.00      PROA  
ATOM   1262  HA  THR P 172       0.473  -4.625   1.863  0.00  0.00      PROA  
ATOM   1263  CB  THR P 172       0.311  -6.143   3.235  0.00  0.00      PROA  
ATOM   1264  HB  THR P 172      -0.375  -6.974   3.505  0.00  0.00      PROA  
ATOM   1265  OG1 THR P 172       0.416  -5.457   4.450  0.00  0.00      PROA  
ATOM   1266  HG1 THR P 172      -0.426  -5.045   4.657  0.00  0.00      PROA  
ATOM   1267  CG2 THR P 172       1.715  -6.716   2.930  0.00  0.00      PROA  
ATOM   1268 HG21 THR P 172       1.869  -7.358   3.824  0.00  0.00      PROA  
ATOM   1269 HG22 THR P 172       2.534  -5.982   2.775  0.00  0.00      PROA  
ATOM   1270 HG23 THR P 172       1.663  -7.407   2.061  0.00  0.00      PROA  
ATOM   1271  C   THR P 172      -0.385  -6.135   0.775  0.00  0.00      PROA  
ATOM   1272  O   THR P 172       0.543  -6.084  -0.076  0.00  0.00      PROA  
ATOM   1273  N   LEU P 173      -1.483  -6.897   0.598  0.00  0.00      PROA  
ATOM   1274  HN  LEU P 173      -2.161  -7.065   1.310  0.00  0.00      PROA  
ATOM   1275  CA  LEU P 173      -1.698  -7.608  -0.620  0.00  0.00      PROA  
ATOM   1276  HA  LEU P 173      -0.860  -8.275  -0.753  0.00  0.00      PROA  
ATOM   1277  CB  LEU P 173      -2.970  -8.488  -0.508  0.00  0.00      PROA  
ATOM   1278  HB1 LEU P 173      -3.186  -8.947  -1.496  0.00  0.00      PROA  
ATOM   1279  HB2 LEU P 173      -3.839  -7.833  -0.282  0.00  0.00      PROA  
ATOM   1280  CG  LEU P 173      -2.783  -9.718   0.501  0.00  0.00      PROA  
ATOM   1281  HG  LEU P 173      -2.284  -9.277   1.390  0.00  0.00      PROA  
ATOM   1282  CD1 LEU P 173      -4.107 -10.209   0.926  0.00  0.00      PROA  
ATOM   1283 HD11 LEU P 173      -4.759  -9.385   1.286  0.00  0.00      PROA  
ATOM   1284 HD12 LEU P 173      -3.964 -10.954   1.737  0.00  0.00      PROA  
ATOM   1285 HD13 LEU P 173      -4.538 -10.620  -0.012  0.00  0.00      PROA  
ATOM   1286  CD2 LEU P 173      -1.850 -10.884   0.075  0.00  0.00      PROA  
ATOM   1287 HD21 LEU P 173      -2.453 -11.412  -0.694  0.00  0.00      PROA  
ATOM   1288 HD22 LEU P 173      -1.618 -11.502   0.969  0.00  0.00      PROA  
ATOM   1289 HD23 LEU P 173      -0.841 -10.673  -0.340  0.00  0.00      PROA  
ATOM   1290  C   LEU P 173      -1.810  -6.629  -1.797  0.00  0.00      PROA  
ATOM   1291  O   LEU P 173      -1.268  -6.920  -2.811  0.00  0.00      PROA  
ATOM   1292  N   CYS P 174      -2.526  -5.514  -1.613  0.00  0.00      PROA  
ATOM   1293  HN  CYS P 174      -2.971  -5.446  -0.723  0.00  0.00      PROA  
ATOM   1294  CA  CYS P 174      -2.623  -4.557  -2.686  0.00  0.00      PROA  
ATOM   1295  HA  CYS P 174      -3.134  -5.041  -3.505  0.00  0.00      PROA  
ATOM   1296  CB  CYS P 174      -3.430  -3.294  -2.265  0.00  0.00      PROA  
ATOM   1297  HB1 CYS P 174      -3.498  -2.605  -3.135  0.00  0.00      PROA  
ATOM   1298  HB2 CYS P 174      -2.923  -2.765  -1.430  0.00  0.00      PROA  
ATOM   1299  SG  CYS P 174      -5.161  -3.643  -1.730  0.00  0.00      PROA  
ATOM   1300  HG1 CYS P 174      -4.763  -3.814  -0.478  0.00  0.00      PROA  
ATOM   1301  C   CYS P 174      -1.217  -4.104  -3.203  0.00  0.00      PROA  
ATOM   1302  O   CYS P 174      -0.885  -4.056  -4.414  0.00  0.00      PROA  
ATOM   1303  N   ILE P 175      -0.380  -3.808  -2.232  0.00  0.00      PROA  
ATOM   1304  HN  ILE P 175      -0.727  -3.869  -1.299  0.00  0.00      PROA  
ATOM   1305  CA  ILE P 175       1.033  -3.559  -2.500  0.00  0.00      PROA  
ATOM   1306  HA  ILE P 175       0.988  -2.819  -3.285  0.00  0.00      PROA  
ATOM   1307  CB  ILE P 175       1.835  -2.872  -1.376  0.00  0.00      PROA  
ATOM   1308  HB  ILE P 175       1.975  -3.595  -0.543  0.00  0.00      PROA  
ATOM   1309  CG2 ILE P 175       3.233  -2.424  -1.778  0.00  0.00      PROA  
ATOM   1310 HG21 ILE P 175       3.274  -1.638  -2.562  0.00  0.00      PROA  
ATOM   1311 HG22 ILE P 175       3.921  -3.207  -2.164  0.00  0.00      PROA  
ATOM   1312 HG23 ILE P 175       3.656  -1.995  -0.844  0.00  0.00      PROA  
ATOM   1313  CG1 ILE P 175       1.002  -1.643  -0.849  0.00  0.00      PROA  
ATOM   1314 HG11 ILE P 175       1.768  -1.193  -0.181  0.00  0.00      PROA  
ATOM   1315 HG12 ILE P 175       0.122  -1.939  -0.239  0.00  0.00      PROA  
ATOM   1316  CD  ILE P 175       0.547  -0.546  -1.880  0.00  0.00      PROA  
ATOM   1317  HD1 ILE P 175      -0.472  -0.827  -2.223  0.00  0.00      PROA  
ATOM   1318  HD2 ILE P 175       1.253  -0.486  -2.736  0.00  0.00      PROA  
ATOM   1319  HD3 ILE P 175       0.608   0.359  -1.240  0.00  0.00      PROA  
ATOM   1320  C   ILE P 175       1.836  -4.710  -3.181  0.00  0.00      PROA  
ATOM   1321  O   ILE P 175       2.726  -4.476  -3.985  0.00  0.00      PROA  
ATOM   1322  N   ILE P 176       1.604  -5.941  -2.799  0.00  0.00      PROA  
ATOM   1323  HN  ILE P 176       1.012  -6.051  -2.004  0.00  0.00      PROA  
ATOM   1324  CA  ILE P 176       2.309  -7.091  -3.419  0.00  0.00      PROA  
ATOM   1325  HA  ILE P 176       3.371  -6.916  -3.330  0.00  0.00      PROA  
ATOM   1326  CB  ILE P 176       2.115  -8.395  -2.665  0.00  0.00      PROA  
ATOM   1327  HB  ILE P 176       1.035  -8.426  -2.404  0.00  0.00      PROA  
ATOM   1328  CG2 ILE P 176       2.571  -9.630  -3.415  0.00  0.00      PROA  
ATOM   1329 HG21 ILE P 176       2.701 -10.506  -2.743  0.00  0.00      PROA  
ATOM   1330 HG22 ILE P 176       3.633  -9.442  -3.681  0.00  0.00      PROA  
ATOM   1331 HG23 ILE P 176       1.912  -9.979  -4.239  0.00  0.00      PROA  
ATOM   1332  CG1 ILE P 176       2.782  -8.375  -1.236  0.00  0.00      PROA  
ATOM   1333 HG11 ILE P 176       2.511  -7.396  -0.784  0.00  0.00      PROA  
ATOM   1334 HG12 ILE P 176       3.843  -8.211  -1.524  0.00  0.00      PROA  
ATOM   1335  CD  ILE P 176       2.609  -9.409  -0.120  0.00  0.00      PROA  
ATOM   1336  HD1 ILE P 176       1.566  -9.483   0.258  0.00  0.00      PROA  
ATOM   1337  HD2 ILE P 176       3.201  -9.166   0.788  0.00  0.00      PROA  
ATOM   1338  HD3 ILE P 176       2.963 -10.367  -0.558  0.00  0.00      PROA  
ATOM   1339  C   ILE P 176       2.003  -7.268  -4.897  0.00  0.00      PROA  
ATOM   1340  O   ILE P 176       2.897  -7.404  -5.731  0.00  0.00      PROA  
ATOM   1341  N   TRP P 177       0.765  -7.093  -5.280  0.00  0.00      PROA  
ATOM   1342  HN  TRP P 177       0.084  -7.132  -4.553  0.00  0.00      PROA  
ATOM   1343  CA  TRP P 177       0.270  -7.103  -6.674  0.00  0.00      PROA  
ATOM   1344  HA  TRP P 177       0.606  -8.006  -7.161  0.00  0.00      PROA  
ATOM   1345  CB  TRP P 177      -1.250  -6.950  -6.565  0.00  0.00      PROA  
ATOM   1346  HB1 TRP P 177      -1.512  -5.957  -6.140  0.00  0.00      PROA  
ATOM   1347  HB2 TRP P 177      -1.614  -7.812  -5.966  0.00  0.00      PROA  
ATOM   1348  CG  TRP P 177      -2.038  -7.032  -7.842  0.00  0.00      PROA  
ATOM   1349  CD1 TRP P 177      -2.672  -6.133  -8.610  0.00  0.00      PROA  
ATOM   1350  HD1 TRP P 177      -2.683  -5.082  -8.363  0.00  0.00      PROA  
ATOM   1351  NE1 TRP P 177      -3.319  -6.775  -9.629  0.00  0.00      PROA  
ATOM   1352  HE1 TRP P 177      -3.670  -6.351 -10.435  0.00  0.00      PROA  
ATOM   1353  CE2 TRP P 177      -2.956  -8.042  -9.652  0.00  0.00      PROA  
ATOM   1354  CD2 TRP P 177      -2.171  -8.306  -8.546  0.00  0.00      PROA  
ATOM   1355  CE3 TRP P 177      -1.578  -9.539  -8.410  0.00  0.00      PROA  
ATOM   1356  HE3 TRP P 177      -0.903  -9.756  -7.595  0.00  0.00      PROA  
ATOM   1357  CZ3 TRP P 177      -1.893 -10.599  -9.337  0.00  0.00      PROA  
ATOM   1358  HZ3 TRP P 177      -1.475 -11.587  -9.214  0.00  0.00      PROA  
ATOM   1359  CZ2 TRP P 177      -3.208  -9.030 -10.614  0.00  0.00      PROA  
ATOM   1360  HZ2 TRP P 177      -3.954  -8.790 -11.357  0.00  0.00      PROA  
ATOM   1361  CH2 TRP P 177      -2.707 -10.337 -10.452  0.00  0.00      PROA  
ATOM   1362  HH2 TRP P 177      -3.013 -11.202 -11.022  0.00  0.00      PROA  
ATOM   1363  C   TRP P 177       0.902  -5.946  -7.467  0.00  0.00      PROA  
ATOM   1364  O   TRP P 177       1.316  -6.080  -8.600  0.00  0.00      PROA  
ATOM   1365  N   PHE P 178       0.878  -4.760  -6.908  0.00  0.00      PROA  
ATOM   1366  HN  PHE P 178       0.362  -4.577  -6.074  0.00  0.00      PROA  
ATOM   1367  CA  PHE P 178       1.453  -3.652  -7.676  0.00  0.00      PROA  
ATOM   1368  HA  PHE P 178       1.015  -3.685  -8.663  0.00  0.00      PROA  
ATOM   1369  CB  PHE P 178       1.110  -2.271  -7.022  0.00  0.00      PROA  
ATOM   1370  HB1 PHE P 178       1.581  -1.409  -7.543  0.00  0.00      PROA  
ATOM   1371  HB2 PHE P 178       1.538  -2.305  -5.997  0.00  0.00      PROA  
ATOM   1372  CG  PHE P 178      -0.386  -1.980  -6.970  0.00  0.00      PROA  
ATOM   1373  CD1 PHE P 178      -1.290  -2.552  -7.896  0.00  0.00      PROA  
ATOM   1374  HD1 PHE P 178      -0.955  -3.246  -8.652  0.00  0.00      PROA  
ATOM   1375  CE1 PHE P 178      -2.690  -2.307  -7.722  0.00  0.00      PROA  
ATOM   1376  HE1 PHE P 178      -3.409  -2.595  -8.475  0.00  0.00      PROA  
ATOM   1377  CZ  PHE P 178      -3.085  -1.340  -6.796  0.00  0.00      PROA  
ATOM   1378  HZ  PHE P 178      -4.132  -1.105  -6.675  0.00  0.00      PROA  
ATOM   1379  CD2 PHE P 178      -0.828  -1.056  -6.005  0.00  0.00      PROA  
ATOM   1380  HD2 PHE P 178      -0.144  -0.514  -5.370  0.00  0.00      PROA  
ATOM   1381  CE2 PHE P 178      -2.182  -0.689  -5.934  0.00  0.00      PROA  
ATOM   1382  HE2 PHE P 178      -2.587  -0.011  -5.197  0.00  0.00      PROA  
ATOM   1383  C   PHE P 178       2.971  -3.745  -7.632  0.00  0.00      PROA  
ATOM   1384  O   PHE P 178       3.684  -3.359  -8.549  0.00  0.00      PROA  
ATOM   1385  N   SER P 179       3.506  -4.361  -6.574  0.00  0.00      PROA  
ATOM   1386  HN  SER P 179       2.954  -4.521  -5.760  0.00  0.00      PROA  
ATOM   1387  CA  SER P 179       4.903  -4.710  -6.574  0.00  0.00      PROA  
ATOM   1388  HA  SER P 179       5.486  -3.847  -6.861  0.00  0.00      PROA  
ATOM   1389  CB  SER P 179       5.469  -5.152  -5.191  0.00  0.00      PROA  
ATOM   1390  HB1 SER P 179       6.483  -5.592  -5.297  0.00  0.00      PROA  
ATOM   1391  HB2 SER P 179       4.842  -5.919  -4.689  0.00  0.00      PROA  
ATOM   1392  OG  SER P 179       5.423  -4.044  -4.309  0.00  0.00      PROA  
ATOM   1393  HG1 SER P 179       4.476  -3.908  -4.229  0.00  0.00      PROA  
ATOM   1394  C   SER P 179       5.255  -5.787  -7.578  0.00  0.00      PROA  
ATOM   1395  O   SER P 179       6.171  -5.505  -8.366  0.00  0.00      PROA  
ATOM   1396  N   PHE P 180       4.529  -6.862  -7.825  0.00  0.00      PROA  
ATOM   1397  HN  PHE P 180       3.763  -7.105  -7.236  0.00  0.00      PROA  
ATOM   1398  CA  PHE P 180       4.802  -7.826  -8.884  0.00  0.00      PROA  
ATOM   1399  HA  PHE P 180       5.795  -8.243  -8.806  0.00  0.00      PROA  
ATOM   1400  CB  PHE P 180       3.707  -8.886  -8.877  0.00  0.00      PROA  
ATOM   1401  HB1 PHE P 180       2.754  -8.323  -8.964  0.00  0.00      PROA  
ATOM   1402  HB2 PHE P 180       3.747  -9.349  -7.867  0.00  0.00      PROA  
ATOM   1403  CG  PHE P 180       3.702 -10.094  -9.774  0.00  0.00      PROA  
ATOM   1404  CD1 PHE P 180       4.769 -10.608 -10.483  0.00  0.00      PROA  
ATOM   1405  HD1 PHE P 180       5.745 -10.160 -10.368  0.00  0.00      PROA  
ATOM   1406  CE1 PHE P 180       4.709 -11.791 -11.264  0.00  0.00      PROA  
ATOM   1407  HE1 PHE P 180       5.584 -12.172 -11.768  0.00  0.00      PROA  
ATOM   1408  CZ  PHE P 180       3.480 -12.395 -11.468  0.00  0.00      PROA  
ATOM   1409  HZ  PHE P 180       3.293 -13.291 -12.041  0.00  0.00      PROA  
ATOM   1410  CD2 PHE P 180       2.543 -10.790  -9.887  0.00  0.00      PROA  
ATOM   1411  HD2 PHE P 180       1.725 -10.380  -9.314  0.00  0.00      PROA  
ATOM   1412  CE2 PHE P 180       2.365 -11.914 -10.715  0.00  0.00      PROA  
ATOM   1413  HE2 PHE P 180       1.422 -12.434 -10.796  0.00  0.00      PROA  
ATOM   1414  C   PHE P 180       4.765  -7.190 -10.226  0.00  0.00      PROA  
ATOM   1415  O   PHE P 180       5.630  -7.450 -11.087  0.00  0.00      PROA  
ATOM   1416  N   GLU P 181       3.777  -6.310 -10.497  0.00  0.00      PROA  
ATOM   1417  HN  GLU P 181       3.010  -6.265  -9.862  0.00  0.00      PROA  
ATOM   1418  CA  GLU P 181       3.689  -5.455 -11.641  0.00  0.00      PROA  
ATOM   1419  HA  GLU P 181       3.585  -6.126 -12.481  0.00  0.00      PROA  
ATOM   1420  CB  GLU P 181       2.312  -4.639 -11.453  0.00  0.00      PROA  
ATOM   1421  HB1 GLU P 181       2.493  -3.827 -10.716  0.00  0.00      PROA  
ATOM   1422  HB2 GLU P 181       1.480  -5.212 -10.991  0.00  0.00      PROA  
ATOM   1423  CG  GLU P 181       1.780  -3.750 -12.667  0.00  0.00      PROA  
ATOM   1424  HG1 GLU P 181       1.352  -4.552 -13.306  0.00  0.00      PROA  
ATOM   1425  HG2 GLU P 181       2.583  -3.158 -13.156  0.00  0.00      PROA  
ATOM   1426  CD  GLU P 181       0.721  -2.758 -12.221  0.00  0.00      PROA  
ATOM   1427  OE1 GLU P 181      -0.391  -2.813 -12.736  0.00  0.00      PROA  
ATOM   1428  OE2 GLU P 181       1.059  -1.779 -11.518  0.00  0.00      PROA  
ATOM   1429  C   GLU P 181       4.913  -4.628 -11.975  0.00  0.00      PROA  
ATOM   1430  O   GLU P 181       5.599  -4.871 -12.962  0.00  0.00      PROA  
ATOM   1431  N   LEU P 182       5.384  -3.866 -10.993  0.00  0.00      PROA  
ATOM   1432  HN  LEU P 182       4.904  -3.739 -10.128  0.00  0.00      PROA  
ATOM   1433  CA  LEU P 182       6.613  -3.046 -11.157  0.00  0.00      PROA  
ATOM   1434  HA  LEU P 182       6.481  -2.448 -12.048  0.00  0.00      PROA  
ATOM   1435  CB  LEU P 182       6.643  -2.171  -9.942  0.00  0.00      PROA  
ATOM   1436  HB1 LEU P 182       6.619  -2.761  -9.001  0.00  0.00      PROA  
ATOM   1437  HB2 LEU P 182       5.676  -1.627  -9.984  0.00  0.00      PROA  
ATOM   1438  CG  LEU P 182       7.889  -1.191  -9.874  0.00  0.00      PROA  
ATOM   1439  HG  LEU P 182       8.766  -1.836  -9.650  0.00  0.00      PROA  
ATOM   1440  CD1 LEU P 182       7.940  -0.263 -11.088  0.00  0.00      PROA  
ATOM   1441 HD11 LEU P 182       7.103   0.450 -11.245  0.00  0.00      PROA  
ATOM   1442 HD12 LEU P 182       7.889  -0.738 -12.091  0.00  0.00      PROA  
ATOM   1443 HD13 LEU P 182       8.848   0.377 -11.119  0.00  0.00      PROA  
ATOM   1444  CD2 LEU P 182       7.659  -0.314  -8.621  0.00  0.00      PROA  
ATOM   1445 HD21 LEU P 182       6.749   0.312  -8.743  0.00  0.00      PROA  
ATOM   1446 HD22 LEU P 182       8.417   0.498  -8.618  0.00  0.00      PROA  
ATOM   1447 HD23 LEU P 182       7.697  -0.850  -7.649  0.00  0.00      PROA  
ATOM   1448  C   LEU P 182       7.882  -3.814 -11.381  0.00  0.00      PROA  
ATOM   1449  O   LEU P 182       8.659  -3.458 -12.329  0.00  0.00      PROA  
ATOM   1450  N   VAL P 183       8.131  -4.912 -10.684  0.00  0.00      PROA  
ATOM   1451  HN  VAL P 183       7.505  -5.142  -9.942  0.00  0.00      PROA  
ATOM   1452  CA  VAL P 183       9.329  -5.759 -10.785  0.00  0.00      PROA  
ATOM   1453  HA  VAL P 183      10.172  -5.093 -10.673  0.00  0.00      PROA  
ATOM   1454  CB  VAL P 183       9.445  -6.647  -9.585  0.00  0.00      PROA  
ATOM   1455  HB  VAL P 183       8.386  -6.981  -9.539  0.00  0.00      PROA  
ATOM   1456  CG1 VAL P 183      10.303  -7.884  -9.738  0.00  0.00      PROA  
ATOM   1457 HG11 VAL P 183       9.741  -8.709 -10.226  0.00  0.00      PROA  
ATOM   1458 HG12 VAL P 183      10.735  -8.231  -8.775  0.00  0.00      PROA  
ATOM   1459 HG13 VAL P 183      11.295  -7.600 -10.150  0.00  0.00      PROA  
ATOM   1460  CG2 VAL P 183       9.797  -5.792  -8.319  0.00  0.00      PROA  
ATOM   1461 HG21 VAL P 183       9.652  -6.386  -7.391  0.00  0.00      PROA  
ATOM   1462 HG22 VAL P 183       9.143  -4.926  -8.084  0.00  0.00      PROA  
ATOM   1463 HG23 VAL P 183      10.845  -5.434  -8.232  0.00  0.00      PROA  
ATOM   1464  C   VAL P 183       9.430  -6.395 -12.163  0.00  0.00      PROA  
ATOM   1465  O   VAL P 183      10.448  -6.140 -12.879  0.00  0.00      PROA  
ATOM   1466  N   VAL P 184       8.367  -7.106 -12.584  0.00  0.00      PROA  
ATOM   1467  HN  VAL P 184       7.679  -7.244 -11.875  0.00  0.00      PROA  
ATOM   1468  CA  VAL P 184       8.270  -7.773 -13.890  0.00  0.00      PROA  
ATOM   1469  HA  VAL P 184       9.064  -8.494 -14.012  0.00  0.00      PROA  
ATOM   1470  CB  VAL P 184       7.099  -8.672 -13.949  0.00  0.00      PROA  
ATOM   1471  HB  VAL P 184       6.204  -8.135 -13.569  0.00  0.00      PROA  
ATOM   1472  CG1 VAL P 184       6.805  -9.198 -15.358  0.00  0.00      PROA  
ATOM   1473 HG11 VAL P 184       5.806  -9.684 -15.354  0.00  0.00      PROA  
ATOM   1474 HG12 VAL P 184       7.578  -9.926 -15.685  0.00  0.00      PROA  
ATOM   1475 HG13 VAL P 184       6.680  -8.351 -16.066  0.00  0.00      PROA  
ATOM   1476  CG2 VAL P 184       7.307  -9.867 -12.995  0.00  0.00      PROA  
ATOM   1477 HG21 VAL P 184       8.324 -10.297 -13.117  0.00  0.00      PROA  
ATOM   1478 HG22 VAL P 184       6.598 -10.703 -13.176  0.00  0.00      PROA  
ATOM   1479 HG23 VAL P 184       7.265  -9.502 -11.946  0.00  0.00      PROA  
ATOM   1480  C   VAL P 184       8.351  -6.637 -14.877  0.00  0.00      PROA  
ATOM   1481  O   VAL P 184       9.095  -6.746 -15.865  0.00  0.00      PROA  
ATOM   1482  N   ARG P 185       7.654  -5.541 -14.755  0.00  0.00      PROA  
ATOM   1483  HN  ARG P 185       7.117  -5.465 -13.918  0.00  0.00      PROA  
ATOM   1484  CA  ARG P 185       7.741  -4.420 -15.687  0.00  0.00      PROA  
ATOM   1485  HA  ARG P 185       7.593  -4.927 -16.629  0.00  0.00      PROA  
ATOM   1486  CB  ARG P 185       6.650  -3.351 -15.479  0.00  0.00      PROA  
ATOM   1487  HB1 ARG P 185       6.973  -2.418 -15.987  0.00  0.00      PROA  
ATOM   1488  HB2 ARG P 185       6.479  -3.089 -14.412  0.00  0.00      PROA  
ATOM   1489  CG  ARG P 185       5.233  -3.718 -16.207  0.00  0.00      PROA  
ATOM   1490  HG1 ARG P 185       4.937  -4.750 -15.920  0.00  0.00      PROA  
ATOM   1491  HG2 ARG P 185       5.464  -3.755 -17.293  0.00  0.00      PROA  
ATOM   1492  CD  ARG P 185       4.168  -2.617 -15.887  0.00  0.00      PROA  
ATOM   1493  HD1 ARG P 185       4.140  -2.164 -14.873  0.00  0.00      PROA  
ATOM   1494  HD2 ARG P 185       3.192  -3.147 -15.921  0.00  0.00      PROA  
ATOM   1495  NE  ARG P 185       4.176  -1.584 -17.012  0.00  0.00      PROA  
ATOM   1496  HE  ARG P 185       3.885  -1.738 -17.956  0.00  0.00      PROA  
ATOM   1497  CZ  ARG P 185       4.379  -0.271 -16.765  0.00  0.00      PROA  
ATOM   1498  NH1 ARG P 185       4.775   0.221 -15.608  0.00  0.00      PROA  
ATOM   1499 HH11 ARG P 185       4.761  -0.320 -14.767  0.00  0.00      PROA  
ATOM   1500 HH12 ARG P 185       4.707   1.202 -15.427  0.00  0.00      PROA  
ATOM   1501  NH2 ARG P 185       4.167   0.551 -17.726  0.00  0.00      PROA  
ATOM   1502 HH21 ARG P 185       3.913   0.238 -18.641  0.00  0.00      PROA  
ATOM   1503 HH22 ARG P 185       4.393   1.523 -17.667  0.00  0.00      PROA  
ATOM   1504  C   ARG P 185       9.155  -3.800 -15.825  0.00  0.00      PROA  
ATOM   1505  O   ARG P 185       9.692  -3.740 -16.917  0.00  0.00      PROA  
ATOM   1506  N   PHE P 186       9.867  -3.514 -14.750  0.00  0.00      PROA  
ATOM   1507  HN  PHE P 186       9.373  -3.492 -13.884  0.00  0.00      PROA  
ATOM   1508  CA  PHE P 186      11.355  -3.212 -14.687  0.00  0.00      PROA  
ATOM   1509  HA  PHE P 186      11.366  -2.276 -15.226  0.00  0.00      PROA  
ATOM   1510  CB  PHE P 186      11.751  -3.054 -13.223  0.00  0.00      PROA  
ATOM   1511  HB1 PHE P 186      11.826  -4.003 -12.650  0.00  0.00      PROA  
ATOM   1512  HB2 PHE P 186      10.940  -2.524 -12.679  0.00  0.00      PROA  
ATOM   1513  CG  PHE P 186      13.050  -2.351 -12.909  0.00  0.00      PROA  
ATOM   1514  CD1 PHE P 186      13.467  -2.319 -11.590  0.00  0.00      PROA  
ATOM   1515  HD1 PHE P 186      12.900  -2.874 -10.857  0.00  0.00      PROA  
ATOM   1516  CE1 PHE P 186      14.602  -1.699 -11.160  0.00  0.00      PROA  
ATOM   1517  HE1 PHE P 186      14.907  -1.713 -10.124  0.00  0.00      PROA  
ATOM   1518  CZ  PHE P 186      15.450  -1.118 -12.141  0.00  0.00      PROA  
ATOM   1519  HZ  PHE P 186      16.406  -0.661 -11.932  0.00  0.00      PROA  
ATOM   1520  CD2 PHE P 186      13.871  -1.721 -13.866  0.00  0.00      PROA  
ATOM   1521  HD2 PHE P 186      13.616  -1.633 -14.912  0.00  0.00      PROA  
ATOM   1522  CE2 PHE P 186      15.071  -1.131 -13.485  0.00  0.00      PROA  
ATOM   1523  HE2 PHE P 186      15.782  -0.664 -14.149  0.00  0.00      PROA  
ATOM   1524  C   PHE P 186      12.265  -4.214 -15.436  0.00  0.00      PROA  
ATOM   1525  O   PHE P 186      13.106  -3.854 -16.208  0.00  0.00      PROA  
ATOM   1526  N   PHE P 187      12.014  -5.515 -15.226  0.00  0.00      PROA  
ATOM   1527  HN  PHE P 187      11.221  -5.770 -14.679  0.00  0.00      PROA  
ATOM   1528  CA  PHE P 187      12.743  -6.613 -15.846  0.00  0.00      PROA  
ATOM   1529  HA  PHE P 187      13.795  -6.407 -15.710  0.00  0.00      PROA  
ATOM   1530  CB  PHE P 187      12.316  -7.997 -15.153  0.00  0.00      PROA  
ATOM   1531  HB1 PHE P 187      11.217  -8.128 -15.250  0.00  0.00      PROA  
ATOM   1532  HB2 PHE P 187      12.688  -7.936 -14.108  0.00  0.00      PROA  
ATOM   1533  CG  PHE P 187      12.944  -9.266 -15.717  0.00  0.00      PROA  
ATOM   1534  CD1 PHE P 187      14.235  -9.654 -15.416  0.00  0.00      PROA  
ATOM   1535  HD1 PHE P 187      14.842  -9.012 -14.795  0.00  0.00      PROA  
ATOM   1536  CE1 PHE P 187      14.770 -10.828 -15.946  0.00  0.00      PROA  
ATOM   1537  HE1 PHE P 187      15.814 -11.044 -15.772  0.00  0.00      PROA  
ATOM   1538  CZ  PHE P 187      13.961 -11.699 -16.716  0.00  0.00      PROA  
ATOM   1539  HZ  PHE P 187      14.449 -12.636 -16.943  0.00  0.00      PROA  
ATOM   1540  CD2 PHE P 187      12.193 -10.017 -16.623  0.00  0.00      PROA  
ATOM   1541  HD2 PHE P 187      11.231  -9.676 -16.977  0.00  0.00      PROA  
ATOM   1542  CE2 PHE P 187      12.723 -11.223 -17.038  0.00  0.00      PROA  
ATOM   1543  HE2 PHE P 187      12.125 -11.959 -17.555  0.00  0.00      PROA  
ATOM   1544  C   PHE P 187      12.445  -6.696 -17.395  0.00  0.00      PROA  
ATOM   1545  O   PHE P 187      13.351  -6.868 -18.192  0.00  0.00      PROA  
ATOM   1546  N   ALA P 188      11.210  -6.489 -17.814  0.00  0.00      PROA  
ATOM   1547  HN  ALA P 188      10.445  -6.449 -17.176  0.00  0.00      PROA  
ATOM   1548  CA  ALA P 188      10.819  -6.516 -19.266  0.00  0.00      PROA  
ATOM   1549  HA  ALA P 188      11.595  -7.092 -19.746  0.00  0.00      PROA  
ATOM   1550  CB  ALA P 188       9.491  -7.279 -19.258  0.00  0.00      PROA  
ATOM   1551  HB1 ALA P 188       8.602  -6.765 -18.835  0.00  0.00      PROA  
ATOM   1552  HB2 ALA P 188       9.593  -8.291 -18.809  0.00  0.00      PROA  
ATOM   1553  HB3 ALA P 188       9.170  -7.534 -20.291  0.00  0.00      PROA  
ATOM   1554  C   ALA P 188      10.674  -5.193 -20.047  0.00  0.00      PROA  
ATOM   1555  O   ALA P 188      10.390  -5.262 -21.251  0.00  0.00      PROA  
ATOM   1556  N   CYS P 189      10.827  -4.005 -19.493  0.00  0.00      PROA  
ATOM   1557  HN  CYS P 189      10.844  -3.987 -18.496  0.00  0.00      PROA  
ATOM   1558  CA  CYS P 189      10.590  -2.758 -20.142  0.00  0.00      PROA  
ATOM   1559  HA  CYS P 189       9.671  -2.981 -20.664  0.00  0.00      PROA  
ATOM   1560  CB  CYS P 189      10.580  -1.650 -19.096  0.00  0.00      PROA  
ATOM   1561  HB1 CYS P 189       9.728  -1.795 -18.397  0.00  0.00      PROA  
ATOM   1562  HB2 CYS P 189      10.216  -0.727 -19.595  0.00  0.00      PROA  
ATOM   1563  SG  CYS P 189      12.147  -1.288 -18.297  0.00  0.00      PROA  
ATOM   1564  HG1 CYS P 189      11.664  -0.790 -17.169  0.00  0.00      PROA  
ATOM   1565  C   CYS P 189      11.596  -2.425 -21.139  0.00  0.00      PROA  
ATOM   1566  O   CYS P 189      12.716  -2.917 -21.117  0.00  0.00      PROA  
ATOM   1567  N   PRO P 190      11.267  -1.688 -22.211  0.00  0.00      PROA  
ATOM   1568  CD  PRO P 190       9.969  -1.104 -22.469  0.00  0.00      PROA  
ATOM   1569  HD1 PRO P 190       9.552  -0.352 -21.766  0.00  0.00      PROA  
ATOM   1570  HD2 PRO P 190       9.194  -1.897 -22.519  0.00  0.00      PROA  
ATOM   1571  CA  PRO P 190      12.166  -1.502 -23.363  0.00  0.00      PROA  
ATOM   1572  HA  PRO P 190      12.529  -2.487 -23.616  0.00  0.00      PROA  
ATOM   1573  CB  PRO P 190      11.207  -1.058 -24.486  0.00  0.00      PROA  
ATOM   1574  HB1 PRO P 190      10.825  -2.010 -24.912  0.00  0.00      PROA  
ATOM   1575  HB2 PRO P 190      11.674  -0.471 -25.305  0.00  0.00      PROA  
ATOM   1576  CG  PRO P 190      10.117  -0.307 -23.686  0.00  0.00      PROA  
ATOM   1577  HG1 PRO P 190      10.524   0.699 -23.448  0.00  0.00      PROA  
ATOM   1578  HG2 PRO P 190       9.141  -0.260 -24.216  0.00  0.00      PROA  
ATOM   1579  C   PRO P 190      13.316  -0.625 -23.086  0.00  0.00      PROA  
ATOM   1580  O   PRO P 190      14.321  -0.818 -23.751  0.00  0.00      PROA  
ATOM   1581  N   SER P 191      13.265   0.235 -22.084  0.00  0.00      PROA  
ATOM   1582  HN  SER P 191      12.517   0.160 -21.430  0.00  0.00      PROA  
ATOM   1583  CA  SER P 191      14.301   1.136 -21.754  0.00  0.00      PROA  
ATOM   1584  HA  SER P 191      15.234   0.671 -22.036  0.00  0.00      PROA  
ATOM   1585  CB  SER P 191      13.997   2.440 -22.461  0.00  0.00      PROA  
ATOM   1586  HB1 SER P 191      12.978   2.671 -22.083  0.00  0.00      PROA  
ATOM   1587  HB2 SER P 191      13.922   2.351 -23.566  0.00  0.00      PROA  
ATOM   1588  OG  SER P 191      14.992   3.447 -22.135  0.00  0.00      PROA  
ATOM   1589  HG1 SER P 191      14.690   4.106 -22.765  0.00  0.00      PROA  
ATOM   1590  C   SER P 191      14.332   1.412 -20.235  0.00  0.00      PROA  
ATOM   1591  O   SER P 191      13.499   2.103 -19.672  0.00  0.00      PROA  
ATOM   1592  N   LYS P 192      15.307   0.816 -19.508  0.00  0.00      PROA  
ATOM   1593  HN  LYS P 192      15.991   0.282 -19.999  0.00  0.00      PROA  
ATOM   1594  CA  LYS P 192      15.437   1.046 -18.129  0.00  0.00      PROA  
ATOM   1595  HA  LYS P 192      14.453   0.883 -17.715  0.00  0.00      PROA  
ATOM   1596  CB  LYS P 192      16.457   0.116 -17.461  0.00  0.00      PROA  
ATOM   1597  HB1 LYS P 192      16.578   0.511 -16.430  0.00  0.00      PROA  
ATOM   1598  HB2 LYS P 192      17.470   0.309 -17.873  0.00  0.00      PROA  
ATOM   1599  CG  LYS P 192      15.975  -1.345 -17.477  0.00  0.00      PROA  
ATOM   1600  HG1 LYS P 192      16.015  -1.730 -18.518  0.00  0.00      PROA  
ATOM   1601  HG2 LYS P 192      14.910  -1.351 -17.161  0.00  0.00      PROA  
ATOM   1602  CD  LYS P 192      16.866  -2.314 -16.645  0.00  0.00      PROA  
ATOM   1603  HD1 LYS P 192      16.870  -2.063 -15.562  0.00  0.00      PROA  
ATOM   1604  HD2 LYS P 192      17.855  -2.127 -17.114  0.00  0.00      PROA  
ATOM   1605  CE  LYS P 192      16.615  -3.844 -16.790  0.00  0.00      PROA  
ATOM   1606  HE1 LYS P 192      15.596  -4.080 -16.417  0.00  0.00      PROA  
ATOM   1607  HE2 LYS P 192      17.357  -4.342 -16.131  0.00  0.00      PROA  
ATOM   1608  NZ  LYS P 192      16.870  -4.354 -18.151  0.00  0.00      PROA  
ATOM   1609  HZ1 LYS P 192      16.811  -5.392 -18.153  0.00  0.00      PROA  
ATOM   1610  HZ2 LYS P 192      17.737  -3.945 -18.553  0.00  0.00      PROA  
ATOM   1611  HZ3 LYS P 192      16.092  -3.982 -18.733  0.00  0.00      PROA  
ATOM   1612  C   LYS P 192      15.700   2.546 -17.787  0.00  0.00      PROA  
ATOM   1613  O   LYS P 192      15.206   3.091 -16.809  0.00  0.00      PROA  
ATOM   1614  N   THR P 193      16.555   3.209 -18.601  0.00  0.00      PROA  
ATOM   1615  HN  THR P 193      16.996   2.789 -19.390  0.00  0.00      PROA  
ATOM   1616  CA  THR P 193      16.742   4.672 -18.489  0.00  0.00      PROA  
ATOM   1617  HA  THR P 193      17.201   4.898 -17.538  0.00  0.00      PROA  
ATOM   1618  CB  THR P 193      17.882   5.168 -19.424  0.00  0.00      PROA  
ATOM   1619  HB  THR P 193      17.985   6.273 -19.369  0.00  0.00      PROA  
ATOM   1620  OG1 THR P 193      17.651   4.847 -20.795  0.00  0.00      PROA  
ATOM   1621  HG1 THR P 193      17.764   3.896 -20.861  0.00  0.00      PROA  
ATOM   1622  CG2 THR P 193      19.307   4.639 -18.986  0.00  0.00      PROA  
ATOM   1623 HG21 THR P 193      19.322   3.534 -19.098  0.00  0.00      PROA  
ATOM   1624 HG22 THR P 193      19.589   4.740 -17.916  0.00  0.00      PROA  
ATOM   1625 HG23 THR P 193      20.118   5.163 -19.535  0.00  0.00      PROA  
ATOM   1626  C   THR P 193      15.528   5.559 -18.517  0.00  0.00      PROA  
ATOM   1627  O   THR P 193      15.453   6.464 -17.780  0.00  0.00      PROA  
ATOM   1628  N   ASP P 194      14.536   5.387 -19.341  0.00  0.00      PROA  
ATOM   1629  HN  ASP P 194      14.485   4.675 -20.037  0.00  0.00      PROA  
ATOM   1630  CA  ASP P 194      13.290   6.186 -19.449  0.00  0.00      PROA  
ATOM   1631  HA  ASP P 194      13.559   7.130 -18.999  0.00  0.00      PROA  
ATOM   1632  CB  ASP P 194      12.824   6.246 -20.947  0.00  0.00      PROA  
ATOM   1633  HB1 ASP P 194      11.837   6.737 -21.084  0.00  0.00      PROA  
ATOM   1634  HB2 ASP P 194      12.835   5.185 -21.276  0.00  0.00      PROA  
ATOM   1635  CG  ASP P 194      13.808   6.909 -21.934  0.00  0.00      PROA  
ATOM   1636  OD1 ASP P 194      13.676   6.713 -23.116  0.00  0.00      PROA  
ATOM   1637  OD2 ASP P 194      14.663   7.763 -21.420  0.00  0.00      PROA  
ATOM   1638  C   ASP P 194      12.122   5.677 -18.620  0.00  0.00      PROA  
ATOM   1639  O   ASP P 194      11.161   6.415 -18.522  0.00  0.00      PROA  
ATOM   1640  N   PHE P 195      12.178   4.392 -18.130  0.00  0.00      PROA  
ATOM   1641  HN  PHE P 195      13.044   3.900 -18.175  0.00  0.00      PROA  
ATOM   1642  CA  PHE P 195      11.188   3.645 -17.363  0.00  0.00      PROA  
ATOM   1643  HA  PHE P 195      10.357   3.570 -18.049  0.00  0.00      PROA  
ATOM   1644  CB  PHE P 195      11.716   2.219 -16.942  0.00  0.00      PROA  
ATOM   1645  HB1 PHE P 195      12.656   2.365 -16.369  0.00  0.00      PROA  
ATOM   1646  HB2 PHE P 195      11.970   1.612 -17.837  0.00  0.00      PROA  
ATOM   1647  CG  PHE P 195      10.696   1.408 -16.286  0.00  0.00      PROA  
ATOM   1648  CD1 PHE P 195      10.983   0.988 -15.006  0.00  0.00      PROA  
ATOM   1649  HD1 PHE P 195      11.910   1.146 -14.475  0.00  0.00      PROA  
ATOM   1650  CE1 PHE P 195      10.155   0.136 -14.293  0.00  0.00      PROA  
ATOM   1651  HE1 PHE P 195      10.448  -0.309 -13.354  0.00  0.00      PROA  
ATOM   1652  CZ  PHE P 195       8.920  -0.229 -14.856  0.00  0.00      PROA  
ATOM   1653  HZ  PHE P 195       8.261  -0.761 -14.186  0.00  0.00      PROA  
ATOM   1654  CD2 PHE P 195       9.509   0.926 -16.910  0.00  0.00      PROA  
ATOM   1655  HD2 PHE P 195       9.265   1.333 -17.880  0.00  0.00      PROA  
ATOM   1656  CE2 PHE P 195       8.590   0.212 -16.133  0.00  0.00      PROA  
ATOM   1657  HE2 PHE P 195       7.811  -0.304 -16.674  0.00  0.00      PROA  
ATOM   1658  C   PHE P 195      10.640   4.431 -16.160  0.00  0.00      PROA  
ATOM   1659  O   PHE P 195       9.373   4.746 -16.126  0.00  0.00      PROA  
ATOM   1660  N   PHE P 196      11.537   4.818 -15.173  0.00  0.00      PROA  
ATOM   1661  HN  PHE P 196      12.515   4.663 -15.296  0.00  0.00      PROA  
ATOM   1662  CA  PHE P 196      11.123   5.624 -14.020  0.00  0.00      PROA  
ATOM   1663  HA  PHE P 196      10.251   5.123 -13.625  0.00  0.00      PROA  
ATOM   1664  CB  PHE P 196      12.130   5.516 -12.854  0.00  0.00      PROA  
ATOM   1665  HB1 PHE P 196      11.660   6.104 -12.036  0.00  0.00      PROA  
ATOM   1666  HB2 PHE P 196      13.122   5.914 -13.154  0.00  0.00      PROA  
ATOM   1667  CG  PHE P 196      12.124   4.120 -12.301  0.00  0.00      PROA  
ATOM   1668  CD1 PHE P 196      13.163   3.189 -12.648  0.00  0.00      PROA  
ATOM   1669  HD1 PHE P 196      13.994   3.538 -13.243  0.00  0.00      PROA  
ATOM   1670  CE1 PHE P 196      13.026   1.860 -12.141  0.00  0.00      PROA  
ATOM   1671  HE1 PHE P 196      13.857   1.191 -12.307  0.00  0.00      PROA  
ATOM   1672  CZ  PHE P 196      11.939   1.448 -11.366  0.00  0.00      PROA  
ATOM   1673  HZ  PHE P 196      11.910   0.421 -11.032  0.00  0.00      PROA  
ATOM   1674  CD2 PHE P 196      11.027   3.713 -11.542  0.00  0.00      PROA  
ATOM   1675  HD2 PHE P 196      10.356   4.537 -11.349  0.00  0.00      PROA  
ATOM   1676  CE2 PHE P 196      10.953   2.411 -11.043  0.00  0.00      PROA  
ATOM   1677  HE2 PHE P 196      10.118   2.186 -10.396  0.00  0.00      PROA  
ATOM   1678  C   PHE P 196      10.847   7.038 -14.373  0.00  0.00      PROA  
ATOM   1679  O   PHE P 196      10.202   7.684 -13.528  0.00  0.00      PROA  
ATOM   1680  N   LYS P 197      11.241   7.605 -15.562  0.00  0.00      PROA  
ATOM   1681  HN  LYS P 197      11.832   7.014 -16.106  0.00  0.00      PROA  
ATOM   1682  CA  LYS P 197      10.903   8.954 -15.989  0.00  0.00      PROA  
ATOM   1683  HA  LYS P 197      10.854   9.560 -15.096  0.00  0.00      PROA  
ATOM   1684  CB  LYS P 197      11.952   9.438 -17.043  0.00  0.00      PROA  
ATOM   1685  HB1 LYS P 197      11.818  10.448 -17.487  0.00  0.00      PROA  
ATOM   1686  HB2 LYS P 197      11.945   8.736 -17.904  0.00  0.00      PROA  
ATOM   1687  CG  LYS P 197      13.367   9.496 -16.488  0.00  0.00      PROA  
ATOM   1688  HG1 LYS P 197      13.782   8.578 -16.019  0.00  0.00      PROA  
ATOM   1689  HG2 LYS P 197      13.307  10.206 -15.636  0.00  0.00      PROA  
ATOM   1690  CD  LYS P 197      14.350   9.972 -17.592  0.00  0.00      PROA  
ATOM   1691  HD1 LYS P 197      13.914  10.851 -18.113  0.00  0.00      PROA  
ATOM   1692  HD2 LYS P 197      14.491   9.167 -18.344  0.00  0.00      PROA  
ATOM   1693  CE  LYS P 197      15.728  10.127 -16.933  0.00  0.00      PROA  
ATOM   1694  HE1 LYS P 197      16.026   9.130 -16.545  0.00  0.00      PROA  
ATOM   1695  HE2 LYS P 197      15.720  10.875 -16.111  0.00  0.00      PROA  
ATOM   1696  NZ  LYS P 197      16.818  10.451 -17.904  0.00  0.00      PROA  
ATOM   1697  HZ1 LYS P 197      16.891   9.597 -18.493  0.00  0.00      PROA  
ATOM   1698  HZ2 LYS P 197      17.666  10.831 -17.438  0.00  0.00      PROA  
ATOM   1699  HZ3 LYS P 197      16.454  11.248 -18.464  0.00  0.00      PROA  
ATOM   1700  C   LYS P 197       9.577   8.835 -16.785  0.00  0.00      PROA  
ATOM   1701  O   LYS P 197       9.516   8.996 -17.986  0.00  0.00      PROA  
ATOM   1702  N   ASN P 198       8.467   8.441 -16.140  0.00  0.00      PROA  
ATOM   1703  HN  ASN P 198       8.489   8.190 -15.176  0.00  0.00      PROA  
ATOM   1704  CA  ASN P 198       7.195   8.407 -16.752  0.00  0.00      PROA  
ATOM   1705  HA  ASN P 198       7.141   9.098 -17.580  0.00  0.00      PROA  
ATOM   1706  CB  ASN P 198       7.016   7.038 -17.445  0.00  0.00      PROA  
ATOM   1707  HB1 ASN P 198       7.398   6.386 -16.631  0.00  0.00      PROA  
ATOM   1708  HB2 ASN P 198       7.670   7.049 -18.344  0.00  0.00      PROA  
ATOM   1709  CG  ASN P 198       5.603   6.549 -17.908  0.00  0.00      PROA  
ATOM   1710  OD1 ASN P 198       4.538   7.125 -17.551  0.00  0.00      PROA  
ATOM   1711  ND2 ASN P 198       5.554   5.434 -18.672  0.00  0.00      PROA  
ATOM   1712 HD21 ASN P 198       4.607   5.211 -18.901  0.00  0.00      PROA  
ATOM   1713 HD22 ASN P 198       6.371   4.917 -18.927  0.00  0.00      PROA  
ATOM   1714  C   ASN P 198       6.066   8.821 -15.757  0.00  0.00      PROA  
ATOM   1715  O   ASN P 198       6.008   8.110 -14.823  0.00  0.00      PROA  
ATOM   1716  N   ILE P 199       5.165   9.758 -15.975  0.00  0.00      PROA  
ATOM   1717  HN  ILE P 199       5.150  10.400 -16.738  0.00  0.00      PROA  
ATOM   1718  CA  ILE P 199       4.115  10.097 -14.989  0.00  0.00      PROA  
ATOM   1719  HA  ILE P 199       4.584  10.528 -14.117  0.00  0.00      PROA  
ATOM   1720  CB  ILE P 199       3.116  11.213 -15.644  0.00  0.00      PROA  
ATOM   1721  HB  ILE P 199       3.755  12.114 -15.772  0.00  0.00      PROA  
ATOM   1722  CG2 ILE P 199       2.517  10.846 -17.025  0.00  0.00      PROA  
ATOM   1723 HG21 ILE P 199       2.109   9.813 -17.016  0.00  0.00      PROA  
ATOM   1724 HG22 ILE P 199       3.217  10.964 -17.880  0.00  0.00      PROA  
ATOM   1725 HG23 ILE P 199       1.605  11.471 -17.135  0.00  0.00      PROA  
ATOM   1726  CG1 ILE P 199       2.098  11.680 -14.527  0.00  0.00      PROA  
ATOM   1727 HG11 ILE P 199       1.434  10.858 -14.183  0.00  0.00      PROA  
ATOM   1728 HG12 ILE P 199       1.431  12.395 -15.055  0.00  0.00      PROA  
ATOM   1729  CD  ILE P 199       2.729  12.348 -13.323  0.00  0.00      PROA  
ATOM   1730  HD1 ILE P 199       3.374  11.769 -12.628  0.00  0.00      PROA  
ATOM   1731  HD2 ILE P 199       1.954  12.831 -12.690  0.00  0.00      PROA  
ATOM   1732  HD3 ILE P 199       3.363  13.215 -13.607  0.00  0.00      PROA  
ATOM   1733  C   ILE P 199       3.281   8.887 -14.495  0.00  0.00      PROA  
ATOM   1734  O   ILE P 199       3.017   8.730 -13.263  0.00  0.00      PROA  
ATOM   1735  N   MET P 200       2.903   7.950 -15.387  0.00  0.00      PROA  
ATOM   1736  HN  MET P 200       3.214   7.959 -16.334  0.00  0.00      PROA  
ATOM   1737  CA  MET P 200       2.004   6.831 -15.079  0.00  0.00      PROA  
ATOM   1738  HA  MET P 200       1.125   7.275 -14.634  0.00  0.00      PROA  
ATOM   1739  CB  MET P 200       1.487   6.004 -16.359  0.00  0.00      PROA  
ATOM   1740  HB1 MET P 200       0.788   5.238 -15.960  0.00  0.00      PROA  
ATOM   1741  HB2 MET P 200       2.280   5.464 -16.920  0.00  0.00      PROA  
ATOM   1742  CG  MET P 200       0.820   6.870 -17.525  0.00  0.00      PROA  
ATOM   1743  HG1 MET P 200       0.579   6.148 -18.335  0.00  0.00      PROA  
ATOM   1744  HG2 MET P 200       1.569   7.596 -17.909  0.00  0.00      PROA  
ATOM   1745  SD  MET P 200      -0.616   7.732 -17.038  0.00  0.00      PROA  
ATOM   1746  CE  MET P 200      -1.472   7.835 -18.622  0.00  0.00      PROA  
ATOM   1747  HE1 MET P 200      -1.600   6.790 -18.979  0.00  0.00      PROA  
ATOM   1748  HE2 MET P 200      -0.957   8.437 -19.401  0.00  0.00      PROA  
ATOM   1749  HE3 MET P 200      -2.455   8.316 -18.433  0.00  0.00      PROA  
ATOM   1750  C   MET P 200       2.632   5.852 -14.089  0.00  0.00      PROA  
ATOM   1751  O   MET P 200       2.088   5.570 -13.041  0.00  0.00      PROA  
ATOM   1752  N   ASN P 201       3.961   5.562 -14.364  0.00  0.00      PROA  
ATOM   1753  HN  ASN P 201       4.386   5.899 -15.201  0.00  0.00      PROA  
ATOM   1754  CA  ASN P 201       4.794   4.734 -13.581  0.00  0.00      PROA  
ATOM   1755  HA  ASN P 201       4.101   3.928 -13.390  0.00  0.00      PROA  
ATOM   1756  CB  ASN P 201       6.144   4.308 -14.153  0.00  0.00      PROA  
ATOM   1757  HB1 ASN P 201       6.684   3.706 -13.391  0.00  0.00      PROA  
ATOM   1758  HB2 ASN P 201       6.726   5.201 -14.469  0.00  0.00      PROA  
ATOM   1759  CG  ASN P 201       5.904   3.490 -15.403  0.00  0.00      PROA  
ATOM   1760  OD1 ASN P 201       4.820   2.918 -15.570  0.00  0.00      PROA  
ATOM   1761  ND2 ASN P 201       6.927   3.354 -16.260  0.00  0.00      PROA  
ATOM   1762 HD21 ASN P 201       7.877   3.629 -16.108  0.00  0.00      PROA  
ATOM   1763 HD22 ASN P 201       6.867   2.993 -17.191  0.00  0.00      PROA  
ATOM   1764  C   ASN P 201       5.018   5.522 -12.299  0.00  0.00      PROA  
ATOM   1765  O   ASN P 201       5.020   4.974 -11.177  0.00  0.00      PROA  
ATOM   1766  N   PHE P 202       5.174   6.830 -12.282  0.00  0.00      PROA  
ATOM   1767  HN  PHE P 202       5.221   7.365 -13.122  0.00  0.00      PROA  
ATOM   1768  CA  PHE P 202       5.219   7.514 -10.980  0.00  0.00      PROA  
ATOM   1769  HA  PHE P 202       5.997   7.165 -10.316  0.00  0.00      PROA  
ATOM   1770  CB  PHE P 202       5.699   8.972 -11.155  0.00  0.00      PROA  
ATOM   1771  HB1 PHE P 202       5.008   9.488 -11.855  0.00  0.00      PROA  
ATOM   1772  HB2 PHE P 202       6.756   8.941 -11.495  0.00  0.00      PROA  
ATOM   1773  CG  PHE P 202       5.847   9.812  -9.801  0.00  0.00      PROA  
ATOM   1774  CD1 PHE P 202       5.267  11.081  -9.681  0.00  0.00      PROA  
ATOM   1775  HD1 PHE P 202       4.799  11.409 -10.597  0.00  0.00      PROA  
ATOM   1776  CE1 PHE P 202       5.241  11.700  -8.474  0.00  0.00      PROA  
ATOM   1777  HE1 PHE P 202       4.755  12.640  -8.258  0.00  0.00      PROA  
ATOM   1778  CZ  PHE P 202       5.849  11.135  -7.364  0.00  0.00      PROA  
ATOM   1779  HZ  PHE P 202       5.922  11.727  -6.464  0.00  0.00      PROA  
ATOM   1780  CD2 PHE P 202       6.634   9.264  -8.757  0.00  0.00      PROA  
ATOM   1781  HD2 PHE P 202       7.235   8.396  -8.987  0.00  0.00      PROA  
ATOM   1782  CE2 PHE P 202       6.565   9.925  -7.500  0.00  0.00      PROA  
ATOM   1783  HE2 PHE P 202       6.929   9.433  -6.610  0.00  0.00      PROA  
ATOM   1784  C   PHE P 202       3.898   7.322 -10.185  0.00  0.00      PROA  
ATOM   1785  O   PHE P 202       3.900   7.178  -9.030  0.00  0.00      PROA  
ATOM   1786  N   ILE P 203       2.716   7.355 -10.827  0.00  0.00      PROA  
ATOM   1787  HN  ILE P 203       2.695   7.534 -11.808  0.00  0.00      PROA  
ATOM   1788  CA  ILE P 203       1.406   7.044 -10.264  0.00  0.00      PROA  
ATOM   1789  HA  ILE P 203       1.254   7.801  -9.508  0.00  0.00      PROA  
ATOM   1790  CB  ILE P 203       0.196   7.380 -11.135  0.00  0.00      PROA  
ATOM   1791  HB  ILE P 203       0.462   6.839 -12.068  0.00  0.00      PROA  
ATOM   1792  CG2 ILE P 203      -1.139   6.815 -10.490  0.00  0.00      PROA  
ATOM   1793 HG21 ILE P 203      -1.155   7.079  -9.411  0.00  0.00      PROA  
ATOM   1794 HG22 ILE P 203      -1.160   5.704 -10.508  0.00  0.00      PROA  
ATOM   1795 HG23 ILE P 203      -2.008   7.267 -11.014  0.00  0.00      PROA  
ATOM   1796  CG1 ILE P 203      -0.049   8.849 -11.501  0.00  0.00      PROA  
ATOM   1797 HG11 ILE P 203       0.899   9.427 -11.469  0.00  0.00      PROA  
ATOM   1798 HG12 ILE P 203      -0.621   9.306 -10.666  0.00  0.00      PROA  
ATOM   1799  CD  ILE P 203      -0.841   8.907 -12.774  0.00  0.00      PROA  
ATOM   1800  HD1 ILE P 203      -1.706   8.210 -12.740  0.00  0.00      PROA  
ATOM   1801  HD2 ILE P 203      -0.228   8.627 -13.657  0.00  0.00      PROA  
ATOM   1802  HD3 ILE P 203      -1.171   9.963 -12.875  0.00  0.00      PROA  
ATOM   1803  C   ILE P 203       1.359   5.658  -9.605  0.00  0.00      PROA  
ATOM   1804  O   ILE P 203       0.781   5.538  -8.535  0.00  0.00      PROA  
ATOM   1805  N   ASP P 204       1.996   4.699 -10.210  0.00  0.00      PROA  
ATOM   1806  HN  ASP P 204       2.281   4.735 -11.165  0.00  0.00      PROA  
ATOM   1807  CA  ASP P 204       2.140   3.359  -9.607  0.00  0.00      PROA  
ATOM   1808  HA  ASP P 204       1.142   3.025  -9.364  0.00  0.00      PROA  
ATOM   1809  CB  ASP P 204       2.776   2.340 -10.537  0.00  0.00      PROA  
ATOM   1810  HB1 ASP P 204       3.033   1.457  -9.914  0.00  0.00      PROA  
ATOM   1811  HB2 ASP P 204       3.758   2.779 -10.815  0.00  0.00      PROA  
ATOM   1812  CG  ASP P 204       2.004   2.008 -11.812  0.00  0.00      PROA  
ATOM   1813  OD1 ASP P 204       2.670   1.650 -12.830  0.00  0.00      PROA  
ATOM   1814  OD2 ASP P 204       0.729   2.101 -11.845  0.00  0.00      PROA  
ATOM   1815  C   ASP P 204       2.967   3.421  -8.262  0.00  0.00      PROA  
ATOM   1816  O   ASP P 204       2.579   2.768  -7.274  0.00  0.00      PROA  
ATOM   1817  N   ILE P 205       4.060   4.231  -8.344  0.00  0.00      PROA  
ATOM   1818  HN  ILE P 205       4.367   4.675  -9.182  0.00  0.00      PROA  
ATOM   1819  CA  ILE P 205       4.900   4.599  -7.129  0.00  0.00      PROA  
ATOM   1820  HA  ILE P 205       5.255   3.685  -6.677  0.00  0.00      PROA  
ATOM   1821  CB  ILE P 205       6.196   5.303  -7.503  0.00  0.00      PROA  
ATOM   1822  HB  ILE P 205       6.028   6.119  -8.238  0.00  0.00      PROA  
ATOM   1823  CG2 ILE P 205       6.930   5.993  -6.269  0.00  0.00      PROA  
ATOM   1824 HG21 ILE P 205       6.307   6.841  -5.914  0.00  0.00      PROA  
ATOM   1825 HG22 ILE P 205       7.939   6.327  -6.593  0.00  0.00      PROA  
ATOM   1826 HG23 ILE P 205       7.067   5.331  -5.387  0.00  0.00      PROA  
ATOM   1827  CG1 ILE P 205       7.275   4.336  -8.061  0.00  0.00      PROA  
ATOM   1828 HG11 ILE P 205       6.697   3.715  -8.778  0.00  0.00      PROA  
ATOM   1829 HG12 ILE P 205       7.672   3.628  -7.302  0.00  0.00      PROA  
ATOM   1830  CD  ILE P 205       8.389   5.066  -8.771  0.00  0.00      PROA  
ATOM   1831  HD1 ILE P 205       9.014   4.342  -9.337  0.00  0.00      PROA  
ATOM   1832  HD2 ILE P 205       9.072   5.631  -8.102  0.00  0.00      PROA  
ATOM   1833  HD3 ILE P 205       7.927   5.707  -9.552  0.00  0.00      PROA  
ATOM   1834  C   ILE P 205       4.202   5.368  -6.028  0.00  0.00      PROA  
ATOM   1835  O   ILE P 205       4.373   5.112  -4.771  0.00  0.00      PROA  
ATOM   1836  N   VAL P 206       3.290   6.305  -6.459  0.00  0.00      PROA  
ATOM   1837  HN  VAL P 206       3.205   6.230  -7.450  0.00  0.00      PROA  
ATOM   1838  CA  VAL P 206       2.357   6.983  -5.552  0.00  0.00      PROA  
ATOM   1839  HA  VAL P 206       2.987   7.201  -4.703  0.00  0.00      PROA  
ATOM   1840  CB  VAL P 206       1.706   8.187  -6.296  0.00  0.00      PROA  
ATOM   1841  HB  VAL P 206       1.380   7.815  -7.291  0.00  0.00      PROA  
ATOM   1842  CG1 VAL P 206       0.463   8.710  -5.535  0.00  0.00      PROA  
ATOM   1843 HG11 VAL P 206       0.152   9.667  -6.005  0.00  0.00      PROA  
ATOM   1844 HG12 VAL P 206       0.588   8.765  -4.432  0.00  0.00      PROA  
ATOM   1845 HG13 VAL P 206      -0.389   7.998  -5.580  0.00  0.00      PROA  
ATOM   1846  CG2 VAL P 206       2.738   9.321  -6.359  0.00  0.00      PROA  
ATOM   1847 HG21 VAL P 206       3.136   9.432  -5.328  0.00  0.00      PROA  
ATOM   1848 HG22 VAL P 206       2.209  10.238  -6.695  0.00  0.00      PROA  
ATOM   1849 HG23 VAL P 206       3.556   9.085  -7.074  0.00  0.00      PROA  
ATOM   1850  C   VAL P 206       1.356   6.091  -4.932  0.00  0.00      PROA  
ATOM   1851  O   VAL P 206       1.037   6.240  -3.745  0.00  0.00      PROA  
ATOM   1852  N   ALA P 207       0.869   5.046  -5.671  0.00  0.00      PROA  
ATOM   1853  HN  ALA P 207       1.123   4.939  -6.629  0.00  0.00      PROA  
ATOM   1854  CA  ALA P 207       0.002   4.079  -5.005  0.00  0.00      PROA  
ATOM   1855  HA  ALA P 207      -0.776   4.600  -4.467  0.00  0.00      PROA  
ATOM   1856  CB  ALA P 207      -0.609   3.087  -6.067  0.00  0.00      PROA  
ATOM   1857  HB1 ALA P 207      -1.146   3.689  -6.830  0.00  0.00      PROA  
ATOM   1858  HB2 ALA P 207      -1.338   2.420  -5.558  0.00  0.00      PROA  
ATOM   1859  HB3 ALA P 207       0.210   2.447  -6.461  0.00  0.00      PROA  
ATOM   1860  C   ALA P 207       0.698   3.212  -3.885  0.00  0.00      PROA  
ATOM   1861  O   ALA P 207       0.059   2.882  -2.853  0.00  0.00      PROA  
ATOM   1862  N   ILE P 208       1.986   2.794  -4.069  0.00  0.00      PROA  
ATOM   1863  HN  ILE P 208       2.518   3.136  -4.839  0.00  0.00      PROA  
ATOM   1864  CA  ILE P 208       2.843   2.250  -3.104  0.00  0.00      PROA  
ATOM   1865  HA  ILE P 208       2.371   1.317  -2.835  0.00  0.00      PROA  
ATOM   1866  CB  ILE P 208       4.137   1.805  -3.685  0.00  0.00      PROA  
ATOM   1867  HB  ILE P 208       4.687   2.711  -4.017  0.00  0.00      PROA  
ATOM   1868  CG2 ILE P 208       4.970   1.060  -2.645  0.00  0.00      PROA  
ATOM   1869 HG21 ILE P 208       4.459   0.206  -2.149  0.00  0.00      PROA  
ATOM   1870 HG22 ILE P 208       5.299   1.790  -1.874  0.00  0.00      PROA  
ATOM   1871 HG23 ILE P 208       5.953   0.777  -3.077  0.00  0.00      PROA  
ATOM   1872  CG1 ILE P 208       3.891   0.933  -5.033  0.00  0.00      PROA  
ATOM   1873 HG11 ILE P 208       3.949   1.582  -5.933  0.00  0.00      PROA  
ATOM   1874 HG12 ILE P 208       2.876   0.486  -4.972  0.00  0.00      PROA  
ATOM   1875  CD  ILE P 208       4.813  -0.309  -5.172  0.00  0.00      PROA  
ATOM   1876  HD1 ILE P 208       4.779  -0.755  -6.189  0.00  0.00      PROA  
ATOM   1877  HD2 ILE P 208       4.373  -1.065  -4.487  0.00  0.00      PROA  
ATOM   1878  HD3 ILE P 208       5.872  -0.110  -4.900  0.00  0.00      PROA  
ATOM   1879  C   ILE P 208       3.121   3.073  -1.816  0.00  0.00      PROA  
ATOM   1880  O   ILE P 208       3.037   2.564  -0.679  0.00  0.00      PROA  
ATOM   1881  N   ILE P 209       3.536   4.352  -2.017  0.00  0.00      PROA  
ATOM   1882  HN  ILE P 209       3.660   4.617  -2.970  0.00  0.00      PROA  
ATOM   1883  CA  ILE P 209       4.006   5.335  -0.917  0.00  0.00      PROA  
ATOM   1884  HA  ILE P 209       5.000   5.094  -0.570  0.00  0.00      PROA  
ATOM   1885  CB  ILE P 209       4.137   6.746  -1.583  0.00  0.00      PROA  
ATOM   1886  HB  ILE P 209       3.550   6.849  -2.520  0.00  0.00      PROA  
ATOM   1887  CG2 ILE P 209       3.741   7.958  -0.742  0.00  0.00      PROA  
ATOM   1888 HG21 ILE P 209       3.905   8.898  -1.311  0.00  0.00      PROA  
ATOM   1889 HG22 ILE P 209       4.479   8.053   0.082  0.00  0.00      PROA  
ATOM   1890 HG23 ILE P 209       2.722   7.845  -0.312  0.00  0.00      PROA  
ATOM   1891  CG1 ILE P 209       5.592   6.850  -2.003  0.00  0.00      PROA  
ATOM   1892 HG11 ILE P 209       5.949   5.890  -2.433  0.00  0.00      PROA  
ATOM   1893 HG12 ILE P 209       6.155   6.922  -1.048  0.00  0.00      PROA  
ATOM   1894  CD  ILE P 209       5.913   8.081  -2.910  0.00  0.00      PROA  
ATOM   1895  HD1 ILE P 209       5.179   7.904  -3.724  0.00  0.00      PROA  
ATOM   1896  HD2 ILE P 209       6.954   8.128  -3.294  0.00  0.00      PROA  
ATOM   1897  HD3 ILE P 209       5.717   9.081  -2.466  0.00  0.00      PROA  
ATOM   1898  C   ILE P 209       3.289   5.394   0.406  0.00  0.00      PROA  
ATOM   1899  O   ILE P 209       3.944   5.379   1.448  0.00  0.00      PROA  
ATOM   1900  N   PRO P 210       1.939   5.540   0.522  0.00  0.00      PROA  
ATOM   1901  CD  PRO P 210       0.922   5.485  -0.526  0.00  0.00      PROA  
ATOM   1902  HD1 PRO P 210       1.046   4.763  -1.361  0.00  0.00      PROA  
ATOM   1903  HD2 PRO P 210       0.851   6.475  -1.025  0.00  0.00      PROA  
ATOM   1904  CA  PRO P 210       1.295   5.727   1.856  0.00  0.00      PROA  
ATOM   1905  HA  PRO P 210       1.875   6.382   2.489  0.00  0.00      PROA  
ATOM   1906  CB  PRO P 210      -0.235   6.075   1.405  0.00  0.00      PROA  
ATOM   1907  HB1 PRO P 210      -0.257   7.152   1.137  0.00  0.00      PROA  
ATOM   1908  HB2 PRO P 210      -1.049   5.913   2.143  0.00  0.00      PROA  
ATOM   1909  CG  PRO P 210      -0.424   5.253   0.171  0.00  0.00      PROA  
ATOM   1910  HG1 PRO P 210      -0.527   4.181   0.442  0.00  0.00      PROA  
ATOM   1911  HG2 PRO P 210      -1.282   5.628  -0.426  0.00  0.00      PROA  
ATOM   1912  C   PRO P 210       1.242   4.470   2.649  0.00  0.00      PROA  
ATOM   1913  O   PRO P 210       0.899   4.543   3.804  0.00  0.00      PROA  
ATOM   1914  N   TYR P 211       1.554   3.301   2.061  0.00  0.00      PROA  
ATOM   1915  HN  TYR P 211       1.803   3.336   1.096  0.00  0.00      PROA  
ATOM   1916  CA  TYR P 211       1.762   2.043   2.853  0.00  0.00      PROA  
ATOM   1917  HA  TYR P 211       0.901   1.981   3.502  0.00  0.00      PROA  
ATOM   1918  CB  TYR P 211       1.830   0.842   1.839  0.00  0.00      PROA  
ATOM   1919  HB1 TYR P 211       2.738   0.979   1.214  0.00  0.00      PROA  
ATOM   1920  HB2 TYR P 211       0.939   0.834   1.176  0.00  0.00      PROA  
ATOM   1921  CG  TYR P 211       2.057  -0.462   2.528  0.00  0.00      PROA  
ATOM   1922  CD1 TYR P 211       3.375  -0.941   2.806  0.00  0.00      PROA  
ATOM   1923  HD1 TYR P 211       4.262  -0.390   2.532  0.00  0.00      PROA  
ATOM   1924  CE1 TYR P 211       3.617  -2.118   3.503  0.00  0.00      PROA  
ATOM   1925  HE1 TYR P 211       4.616  -2.455   3.737  0.00  0.00      PROA  
ATOM   1926  CZ  TYR P 211       2.548  -2.818   3.944  0.00  0.00      PROA  
ATOM   1927  OH  TYR P 211       2.839  -3.961   4.745  0.00  0.00      PROA  
ATOM   1928  HH  TYR P 211       1.971  -4.351   4.874  0.00  0.00      PROA  
ATOM   1929  CD2 TYR P 211       0.973  -1.271   3.066  0.00  0.00      PROA  
ATOM   1930  HD2 TYR P 211      -0.010  -1.036   2.684  0.00  0.00      PROA  
ATOM   1931  CE2 TYR P 211       1.212  -2.415   3.771  0.00  0.00      PROA  
ATOM   1932  HE2 TYR P 211       0.409  -2.940   4.268  0.00  0.00      PROA  
ATOM   1933  C   TYR P 211       2.942   2.070   3.834  0.00  0.00      PROA  
ATOM   1934  O   TYR P 211       2.927   1.613   4.965  0.00  0.00      PROA  
ATOM   1935  N   PHE P 212       4.038   2.702   3.286  0.00  0.00      PROA  
ATOM   1936  HN  PHE P 212       3.973   3.008   2.339  0.00  0.00      PROA  
ATOM   1937  CA  PHE P 212       5.201   2.937   4.138  0.00  0.00      PROA  
ATOM   1938  HA  PHE P 212       5.332   2.040   4.725  0.00  0.00      PROA  
ATOM   1939  CB  PHE P 212       6.514   3.033   3.360  0.00  0.00      PROA  
ATOM   1940  HB1 PHE P 212       7.330   3.055   4.114  0.00  0.00      PROA  
ATOM   1941  HB2 PHE P 212       6.804   3.918   2.754  0.00  0.00      PROA  
ATOM   1942  CG  PHE P 212       6.801   1.784   2.605  0.00  0.00      PROA  
ATOM   1943  CD1 PHE P 212       7.528   0.723   3.201  0.00  0.00      PROA  
ATOM   1944  HD1 PHE P 212       7.862   0.723   4.228  0.00  0.00      PROA  
ATOM   1945  CE1 PHE P 212       7.791  -0.486   2.528  0.00  0.00      PROA  
ATOM   1946  HE1 PHE P 212       8.240  -1.376   2.944  0.00  0.00      PROA  
ATOM   1947  CZ  PHE P 212       7.356  -0.569   1.133  0.00  0.00      PROA  
ATOM   1948  HZ  PHE P 212       7.535  -1.451   0.535  0.00  0.00      PROA  
ATOM   1949  CD2 PHE P 212       6.282   1.629   1.293  0.00  0.00      PROA  
ATOM   1950  HD2 PHE P 212       5.788   2.399   0.718  0.00  0.00      PROA  
ATOM   1951  CE2 PHE P 212       6.719   0.567   0.549  0.00  0.00      PROA  
ATOM   1952  HE2 PHE P 212       6.512   0.541  -0.511  0.00  0.00      PROA  
ATOM   1953  C   PHE P 212       5.089   4.062   5.195  0.00  0.00      PROA  
ATOM   1954  O   PHE P 212       5.706   3.988   6.293  0.00  0.00      PROA  
ATOM   1955  N   ILE P 213       4.440   5.145   4.828  0.00  0.00      PROA  
ATOM   1956  HN  ILE P 213       4.005   5.372   3.961  0.00  0.00      PROA  
ATOM   1957  CA  ILE P 213       4.171   6.217   5.777  0.00  0.00      PROA  
ATOM   1958  HA  ILE P 213       5.111   6.597   6.151  0.00  0.00      PROA  
ATOM   1959  CB  ILE P 213       3.443   7.323   5.055  0.00  0.00      PROA  
ATOM   1960  HB  ILE P 213       2.442   7.006   4.693  0.00  0.00      PROA  
ATOM   1961  CG2 ILE P 213       3.225   8.481   5.968  0.00  0.00      PROA  
ATOM   1962 HG21 ILE P 213       2.719   9.330   5.462  0.00  0.00      PROA  
ATOM   1963 HG22 ILE P 213       4.125   9.012   6.346  0.00  0.00      PROA  
ATOM   1964 HG23 ILE P 213       2.703   8.149   6.891  0.00  0.00      PROA  
ATOM   1965  CG1 ILE P 213       4.241   7.803   3.853  0.00  0.00      PROA  
ATOM   1966 HG11 ILE P 213       4.486   6.974   3.155  0.00  0.00      PROA  
ATOM   1967 HG12 ILE P 213       5.216   8.077   4.310  0.00  0.00      PROA  
ATOM   1968  CD  ILE P 213       3.556   8.865   3.039  0.00  0.00      PROA  
ATOM   1969  HD1 ILE P 213       3.893   9.827   3.482  0.00  0.00      PROA  
ATOM   1970  HD2 ILE P 213       2.459   8.893   2.865  0.00  0.00      PROA  
ATOM   1971  HD3 ILE P 213       3.985   8.927   2.016  0.00  0.00      PROA  
ATOM   1972  C   ILE P 213       3.317   5.811   6.962  0.00  0.00      PROA  
ATOM   1973  O   ILE P 213       3.730   6.013   8.127  0.00  0.00      PROA  
ATOM   1974  N   THR P 214       2.262   5.012   6.600  0.00  0.00      PROA  
ATOM   1975  HN  THR P 214       2.028   5.000   5.631  0.00  0.00      PROA  
ATOM   1976  CA  THR P 214       1.439   4.304   7.548  0.00  0.00      PROA  
ATOM   1977  HA  THR P 214       1.097   4.981   8.318  0.00  0.00      PROA  
ATOM   1978  CB  THR P 214       0.228   3.559   6.923  0.00  0.00      PROA  
ATOM   1979  HB  THR P 214       0.462   2.641   6.343  0.00  0.00      PROA  
ATOM   1980  OG1 THR P 214      -0.499   4.471   6.061  0.00  0.00      PROA  
ATOM   1981  HG1 THR P 214      -0.087   4.423   5.195  0.00  0.00      PROA  
ATOM   1982  CG2 THR P 214      -0.688   3.058   8.043  0.00  0.00      PROA  
ATOM   1983 HG21 THR P 214      -0.918   3.898   8.732  0.00  0.00      PROA  
ATOM   1984 HG22 THR P 214      -0.215   2.246   8.636  0.00  0.00      PROA  
ATOM   1985 HG23 THR P 214      -1.618   2.582   7.665  0.00  0.00      PROA  
ATOM   1986  C   THR P 214       2.217   3.267   8.413  0.00  0.00      PROA  
ATOM   1987  O   THR P 214       2.162   3.316   9.672  0.00  0.00      PROA  
ATOM   1988  N   LEU P 215       3.020   2.335   7.776  0.00  0.00      PROA  
ATOM   1989  HN  LEU P 215       2.982   2.297   6.780  0.00  0.00      PROA  
ATOM   1990  CA  LEU P 215       3.973   1.376   8.461  0.00  0.00      PROA  
ATOM   1991  HA  LEU P 215       3.406   0.718   9.102  0.00  0.00      PROA  
ATOM   1992  CB  LEU P 215       4.581   0.494   7.374  0.00  0.00      PROA  
ATOM   1993  HB1 LEU P 215       4.941   1.191   6.588  0.00  0.00      PROA  
ATOM   1994  HB2 LEU P 215       3.751  -0.033   6.855  0.00  0.00      PROA  
ATOM   1995  CG  LEU P 215       5.669  -0.483   7.862  0.00  0.00      PROA  
ATOM   1996  HG  LEU P 215       6.508   0.116   8.277  0.00  0.00      PROA  
ATOM   1997  CD1 LEU P 215       5.125  -1.354   9.047  0.00  0.00      PROA  
ATOM   1998 HD11 LEU P 215       4.127  -1.715   8.718  0.00  0.00      PROA  
ATOM   1999 HD12 LEU P 215       5.132  -0.700   9.945  0.00  0.00      PROA  
ATOM   2000 HD13 LEU P 215       5.743  -2.243   9.296  0.00  0.00      PROA  
ATOM   2001  CD2 LEU P 215       6.283  -1.278   6.655  0.00  0.00      PROA  
ATOM   2002 HD21 LEU P 215       7.191  -1.879   6.874  0.00  0.00      PROA  
ATOM   2003 HD22 LEU P 215       6.628  -0.551   5.888  0.00  0.00      PROA  
ATOM   2004 HD23 LEU P 215       5.578  -1.887   6.050  0.00  0.00      PROA  
ATOM   2005  C   LEU P 215       5.014   2.177   9.369  0.00  0.00      PROA  
ATOM   2006  O   LEU P 215       5.163   1.896  10.554  0.00  0.00      PROA  
ATOM   2007  N   GLY P 216       5.579   3.248   8.915  0.00  0.00      PROA  
ATOM   2008  HN  GLY P 216       5.375   3.489   7.970  0.00  0.00      PROA  
ATOM   2009  CA  GLY P 216       6.556   4.060   9.655  0.00  0.00      PROA  
ATOM   2010  HA1 GLY P 216       6.756   4.869   8.967  0.00  0.00      PROA  
ATOM   2011  HA2 GLY P 216       7.471   3.540   9.899  0.00  0.00      PROA  
ATOM   2012  C   GLY P 216       5.914   4.723  10.867  0.00  0.00      PROA  
ATOM   2013  O   GLY P 216       6.380   4.689  11.976  0.00  0.00      PROA  
ATOM   2014  N   THR P 217       4.655   5.274  10.726  0.00  0.00      PROA  
ATOM   2015  HN  THR P 217       4.321   5.343   9.789  0.00  0.00      PROA  
ATOM   2016  CA  THR P 217       3.898   5.897  11.735  0.00  0.00      PROA  
ATOM   2017  HA  THR P 217       4.464   6.757  12.061  0.00  0.00      PROA  
ATOM   2018  CB  THR P 217       2.672   6.430  11.113  0.00  0.00      PROA  
ATOM   2019  HB  THR P 217       2.122   5.686  10.498  0.00  0.00      PROA  
ATOM   2020  OG1 THR P 217       2.898   7.542  10.300  0.00  0.00      PROA  
ATOM   2021  HG1 THR P 217       3.243   7.234   9.458  0.00  0.00      PROA  
ATOM   2022  CG2 THR P 217       1.699   6.815  12.321  0.00  0.00      PROA  
ATOM   2023 HG21 THR P 217       1.159   5.930  12.721  0.00  0.00      PROA  
ATOM   2024 HG22 THR P 217       0.934   7.526  11.944  0.00  0.00      PROA  
ATOM   2025 HG23 THR P 217       2.231   7.254  13.192  0.00  0.00      PROA  
ATOM   2026  C   THR P 217       3.562   4.952  12.899  0.00  0.00      PROA  
ATOM   2027  O   THR P 217       3.880   5.243  14.076  0.00  0.00      PROA  
ATOM   2028  N   GLU P 218       3.091   3.764  12.570  0.00  0.00      PROA  
ATOM   2029  HN  GLU P 218       2.919   3.537  11.615  0.00  0.00      PROA  
ATOM   2030  CA  GLU P 218       2.697   2.607  13.464  0.00  0.00      PROA  
ATOM   2031  HA  GLU P 218       1.923   3.061  14.063  0.00  0.00      PROA  
ATOM   2032  CB  GLU P 218       2.213   1.486  12.594  0.00  0.00      PROA  
ATOM   2033  HB1 GLU P 218       2.309   0.550  13.185  0.00  0.00      PROA  
ATOM   2034  HB2 GLU P 218       3.003   1.393  11.818  0.00  0.00      PROA  
ATOM   2035  CG  GLU P 218       0.782   1.550  12.068  0.00  0.00      PROA  
ATOM   2036  HG1 GLU P 218       0.510   0.768  11.327  0.00  0.00      PROA  
ATOM   2037  HG2 GLU P 218       0.645   2.500  11.509  0.00  0.00      PROA  
ATOM   2038  CD  GLU P 218      -0.259   1.617  13.168  0.00  0.00      PROA  
ATOM   2039  OE1 GLU P 218      -0.244   0.955  14.239  0.00  0.00      PROA  
ATOM   2040  OE2 GLU P 218      -1.194   2.383  12.954  0.00  0.00      PROA  
ATOM   2041  C   GLU P 218       3.842   2.093  14.258  0.00  0.00      PROA  
ATOM   2042  O   GLU P 218       3.696   1.939  15.481  0.00  0.00      PROA  
ATOM   2043  N   ILE P 219       5.000   1.918  13.610  0.00  0.00      PROA  
ATOM   2044  HN  ILE P 219       4.928   1.976  12.617  0.00  0.00      PROA  
ATOM   2045  CA  ILE P 219       6.281   1.617  14.235  0.00  0.00      PROA  
ATOM   2046  HA  ILE P 219       6.131   0.749  14.861  0.00  0.00      PROA  
ATOM   2047  CB  ILE P 219       7.467   1.393  13.235  0.00  0.00      PROA  
ATOM   2048  HB  ILE P 219       7.520   2.163  12.436  0.00  0.00      PROA  
ATOM   2049  CG2 ILE P 219       8.866   1.257  13.911  0.00  0.00      PROA  
ATOM   2050 HG21 ILE P 219       9.231   2.251  14.247  0.00  0.00      PROA  
ATOM   2051 HG22 ILE P 219       9.572   1.008  13.090  0.00  0.00      PROA  
ATOM   2052 HG23 ILE P 219       9.052   0.605  14.791  0.00  0.00      PROA  
ATOM   2053  CG1 ILE P 219       7.145   0.107  12.421  0.00  0.00      PROA  
ATOM   2054 HG11 ILE P 219       6.057   0.015  12.211  0.00  0.00      PROA  
ATOM   2055 HG12 ILE P 219       7.371  -0.777  13.054  0.00  0.00      PROA  
ATOM   2056  CD  ILE P 219       7.938  -0.138  11.133  0.00  0.00      PROA  
ATOM   2057  HD1 ILE P 219       7.658  -1.117  10.687  0.00  0.00      PROA  
ATOM   2058  HD2 ILE P 219       9.040  -0.143  11.279  0.00  0.00      PROA  
ATOM   2059  HD3 ILE P 219       7.674   0.620  10.364  0.00  0.00      PROA  
ATOM   2060  C   ILE P 219       6.744   2.696  15.192  0.00  0.00      PROA  
ATOM   2061  O   ILE P 219       7.170   2.369  16.286  0.00  0.00      PROA  
ATOM   2062  N   ALA P 220       6.623   4.022  14.836  0.00  0.00      PROA  
ATOM   2063  HN  ALA P 220       6.216   4.159  13.936  0.00  0.00      PROA  
ATOM   2064  CA  ALA P 220       6.925   5.037  15.761  0.00  0.00      PROA  
ATOM   2065  HA  ALA P 220       7.926   4.939  16.155  0.00  0.00      PROA  
ATOM   2066  CB  ALA P 220       6.889   6.370  15.022  0.00  0.00      PROA  
ATOM   2067  HB1 ALA P 220       5.878   6.600  14.624  0.00  0.00      PROA  
ATOM   2068  HB2 ALA P 220       7.550   6.343  14.129  0.00  0.00      PROA  
ATOM   2069  HB3 ALA P 220       7.149   7.222  15.686  0.00  0.00      PROA  
ATOM   2070  C   ALA P 220       5.945   5.028  16.929  0.00  0.00      PROA  
ATOM   2071  O   ALA P 220       6.338   5.228  18.076  0.00  0.00      PROA  
ATOM   2072  N   GLU P 221       4.605   4.697  16.742  0.00  0.00      PROA  
ATOM   2073  HN  GLU P 221       4.224   4.721  15.821  0.00  0.00      PROA  
ATOM   2074  CA  GLU P 221       3.584   4.502  17.820  0.00  0.00      PROA  
ATOM   2075  HA  GLU P 221       3.508   5.482  18.265  0.00  0.00      PROA  
ATOM   2076  CB  GLU P 221       2.170   4.314  17.229  0.00  0.00      PROA  
ATOM   2077  HB1 GLU P 221       2.070   3.335  16.713  0.00  0.00      PROA  
ATOM   2078  HB2 GLU P 221       1.938   5.107  16.487  0.00  0.00      PROA  
ATOM   2079  CG  GLU P 221       1.127   4.362  18.322  0.00  0.00      PROA  
ATOM   2080  HG1 GLU P 221       1.019   5.366  18.786  0.00  0.00      PROA  
ATOM   2081  HG2 GLU P 221       1.144   3.667  19.188  0.00  0.00      PROA  
ATOM   2082  CD  GLU P 221      -0.251   4.242  17.684  0.00  0.00      PROA  
ATOM   2083  OE1 GLU P 221      -0.518   3.934  16.509  0.00  0.00      PROA  
ATOM   2084  OE2 GLU P 221      -1.157   4.626  18.480  0.00  0.00      PROA  
ATOM   2085  C   GLU P 221       3.950   3.382  18.744  0.00  0.00      PROA  
ATOM   2086  O   GLU P 221       3.929   3.442  20.001  0.00  0.00      PROA  
ATOM   2087  N   GLN P 222       4.335   2.251  18.118  0.00  0.00      PROA  
ATOM   2088  HN  GLN P 222       4.407   2.311  17.125  0.00  0.00      PROA  
ATOM   2089  CA  GLN P 222       4.743   1.019  18.701  0.00  0.00      PROA  
ATOM   2090  HA  GLN P 222       3.996   0.784  19.445  0.00  0.00      PROA  
ATOM   2091  CB  GLN P 222       4.929   0.121  17.464  0.00  0.00      PROA  
ATOM   2092  HB1 GLN P 222       5.630   0.570  16.728  0.00  0.00      PROA  
ATOM   2093  HB2 GLN P 222       3.900   0.075  17.048  0.00  0.00      PROA  
ATOM   2094  CG  GLN P 222       5.457  -1.334  17.677  0.00  0.00      PROA  
ATOM   2095  HG1 GLN P 222       6.547  -1.328  17.890  0.00  0.00      PROA  
ATOM   2096  HG2 GLN P 222       5.332  -1.868  16.711  0.00  0.00      PROA  
ATOM   2097  CD  GLN P 222       4.639  -2.107  18.766  0.00  0.00      PROA  
ATOM   2098  OE1 GLN P 222       3.504  -2.419  18.624  0.00  0.00      PROA  
ATOM   2099  NE2 GLN P 222       5.288  -2.484  19.871  0.00  0.00      PROA  
ATOM   2100 HE21 GLN P 222       4.836  -3.024  20.580  0.00  0.00      PROA  
ATOM   2101 HE22 GLN P 222       6.225  -2.140  19.931  0.00  0.00      PROA  
ATOM   2102  C   GLN P 222       6.033   1.096  19.546  0.00  0.00      PROA  
ATOM   2103  O   GLN P 222       6.161   0.620  20.603  0.00  0.00      PROA  
ATOM   2104  N   GLU P 223       7.111   1.749  18.981  0.00  0.00      PROA  
ATOM   2105  HN  GLU P 223       7.058   2.149  18.070  0.00  0.00      PROA  
ATOM   2106  CA  GLU P 223       8.442   1.738  19.687  0.00  0.00      PROA  
ATOM   2107  HA  GLU P 223       8.376   0.947  20.418  0.00  0.00      PROA  
ATOM   2108  CB  GLU P 223       9.627   1.364  18.702  0.00  0.00      PROA  
ATOM   2109  HB1 GLU P 223      10.693   1.289  19.006  0.00  0.00      PROA  
ATOM   2110  HB2 GLU P 223       9.602   2.055  17.832  0.00  0.00      PROA  
ATOM   2111  CG  GLU P 223       9.266   0.043  17.926  0.00  0.00      PROA  
ATOM   2112  HG1 GLU P 223       8.555   0.224  17.092  0.00  0.00      PROA  
ATOM   2113  HG2 GLU P 223       8.651  -0.517  18.662  0.00  0.00      PROA  
ATOM   2114  CD  GLU P 223      10.405  -0.778  17.433  0.00  0.00      PROA  
ATOM   2115  OE1 GLU P 223      10.523  -1.276  16.264  0.00  0.00      PROA  
ATOM   2116  OE2 GLU P 223      11.368  -0.980  18.257  0.00  0.00      PROA  
ATOM   2117  C   GLU P 223       8.701   2.979  20.431  0.00  0.00      PROA  
ATOM   2118  O   GLU P 223       9.653   2.947  21.264  0.00  0.00      PROA  
ATOM   2119  N   GLY P 224       7.929   4.063  20.263  0.00  0.00      PROA  
ATOM   2120  HN  GLY P 224       7.329   3.984  19.470  0.00  0.00      PROA  
ATOM   2121  CA  GLY P 224       7.923   5.278  21.094  0.00  0.00      PROA  
ATOM   2122  HA1 GLY P 224       7.039   5.775  20.724  0.00  0.00      PROA  
ATOM   2123  HA2 GLY P 224       8.795   5.900  20.960  0.00  0.00      PROA  
ATOM   2124  C   GLY P 224       7.735   5.178  22.663  0.00  0.00      PROA  
ATOM   2125  O   GLY P 224       7.158   4.216  23.170  0.00  0.00      PROA  
ATOM   2126  N   ASN P 225       8.213   6.189  23.367  0.00  0.00      PROA  
ATOM   2127  HN  ASN P 225       8.796   6.923  23.027  0.00  0.00      PROA  
ATOM   2128  CA  ASN P 225       7.969   6.221  24.810  0.00  0.00      PROA  
ATOM   2129  HA  ASN P 225       7.798   5.210  25.151  0.00  0.00      PROA  
ATOM   2130  CB  ASN P 225       9.225   6.744  25.550  0.00  0.00      PROA  
ATOM   2131  HB1 ASN P 225       8.984   6.878  26.626  0.00  0.00      PROA  
ATOM   2132  HB2 ASN P 225       9.535   7.703  25.083  0.00  0.00      PROA  
ATOM   2133  CG  ASN P 225      10.483   5.805  25.456  0.00  0.00      PROA  
ATOM   2134  OD1 ASN P 225      10.599   4.774  24.780  0.00  0.00      PROA  
ATOM   2135  ND2 ASN P 225      11.455   6.053  26.361  0.00  0.00      PROA  
ATOM   2136 HD21 ASN P 225      12.272   5.486  26.254  0.00  0.00      PROA  
ATOM   2137 HD22 ASN P 225      11.466   6.861  26.951  0.00  0.00      PROA  
ATOM   2138  C   ASN P 225       6.754   7.081  25.183  0.00  0.00      PROA  
ATOM   2139  O   ASN P 225       6.316   7.093  26.376  0.00  0.00      PROA  
ATOM   2140  N   GLN P 226       6.118   7.720  24.218  0.00  0.00      PROA  
ATOM   2141  HN  GLN P 226       6.328   7.588  23.252  0.00  0.00      PROA  
ATOM   2142  CA  GLN P 226       4.806   8.421  24.348  0.00  0.00      PROA  
ATOM   2143  HA  GLN P 226       4.218   7.854  25.055  0.00  0.00      PROA  
ATOM   2144  CB  GLN P 226       5.059   9.978  24.681  0.00  0.00      PROA  
ATOM   2145  HB1 GLN P 226       5.702   9.959  25.587  0.00  0.00      PROA  
ATOM   2146  HB2 GLN P 226       4.135  10.509  24.992  0.00  0.00      PROA  
ATOM   2147  CG  GLN P 226       5.846  10.736  23.556  0.00  0.00      PROA  
ATOM   2148  HG1 GLN P 226       5.807  11.793  23.895  0.00  0.00      PROA  
ATOM   2149  HG2 GLN P 226       5.244  10.700  22.623  0.00  0.00      PROA  
ATOM   2150  CD  GLN P 226       7.301  10.404  23.402  0.00  0.00      PROA  
ATOM   2151  OE1 GLN P 226       7.782   9.990  22.312  0.00  0.00      PROA  
ATOM   2152  NE2 GLN P 226       8.110  10.550  24.452  0.00  0.00      PROA  
ATOM   2153 HE21 GLN P 226       7.873  11.084  25.263  0.00  0.00      PROA  
ATOM   2154 HE22 GLN P 226       9.092  10.410  24.325  0.00  0.00      PROA  
ATOM   2155  C   GLN P 226       4.153   8.284  22.961  0.00  0.00      PROA  
ATOM   2156  O   GLN P 226       4.808   7.946  21.992  0.00  0.00      PROA  
ATOM   2157  N   LYS P 227       2.819   8.629  22.935  0.00  0.00      PROA  
ATOM   2158  HN  LYS P 227       2.344   8.699  23.809  0.00  0.00      PROA  
ATOM   2159  CA  LYS P 227       2.019   8.914  21.731  0.00  0.00      PROA  
ATOM   2160  HA  LYS P 227       2.203   8.072  21.081  0.00  0.00      PROA  
ATOM   2161  CB  LYS P 227       0.477   8.892  22.116  0.00  0.00      PROA  
ATOM   2162  HB1 LYS P 227      -0.191   9.147  21.266  0.00  0.00      PROA  
ATOM   2163  HB2 LYS P 227       0.288   9.644  22.912  0.00  0.00      PROA  
ATOM   2164  CG  LYS P 227      -0.012   7.496  22.642  0.00  0.00      PROA  
ATOM   2165  HG1 LYS P 227      -1.066   7.558  22.988  0.00  0.00      PROA  
ATOM   2166  HG2 LYS P 227       0.558   7.213  23.553  0.00  0.00      PROA  
ATOM   2167  CD  LYS P 227       0.134   6.361  21.630  0.00  0.00      PROA  
ATOM   2168  HD1 LYS P 227       1.204   6.065  21.582  0.00  0.00      PROA  
ATOM   2169  HD2 LYS P 227      -0.055   6.558  20.553  0.00  0.00      PROA  
ATOM   2170  CE  LYS P 227      -0.773   5.195  22.039  0.00  0.00      PROA  
ATOM   2171  HE1 LYS P 227      -1.804   5.609  22.054  0.00  0.00      PROA  
ATOM   2172  HE2 LYS P 227      -0.559   4.790  23.051  0.00  0.00      PROA  
ATOM   2173  NZ  LYS P 227      -0.649   4.010  21.073  0.00  0.00      PROA  
ATOM   2174  HZ1 LYS P 227      -0.790   4.282  20.079  0.00  0.00      PROA  
ATOM   2175  HZ2 LYS P 227      -1.375   3.304  21.312  0.00  0.00      PROA  
ATOM   2176  HZ3 LYS P 227       0.256   3.513  21.204  0.00  0.00      PROA  
ATOM   2177  C   LYS P 227       2.469  10.105  21.071  0.00  0.00      PROA  
ATOM   2178  O   LYS P 227       2.665  11.085  21.765  0.00  0.00      PROA  
ATOM   2179  N   GLY P 228       2.500  10.199  19.745  0.00  0.00      PROA  
ATOM   2180  HN  GLY P 228       2.489   9.408  19.138  0.00  0.00      PROA  
ATOM   2181  CA  GLY P 228       2.818  11.537  19.053  0.00  0.00      PROA  
ATOM   2182  HA1 GLY P 228       2.927  11.300  18.005  0.00  0.00      PROA  
ATOM   2183  HA2 GLY P 228       3.715  12.035  19.391  0.00  0.00      PROA  
ATOM   2184  C   GLY P 228       1.770  12.586  19.159  0.00  0.00      PROA  
ATOM   2185  O   GLY P 228       0.608  12.301  19.348  0.00  0.00      PROA  
ATOM   2186  N   GLU P 229       2.133  13.906  19.095  0.00  0.00      PROA  
ATOM   2187  HN  GLU P 229       3.077  14.197  18.959  0.00  0.00      PROA  
ATOM   2188  CA  GLU P 229       1.276  15.016  19.218  0.00  0.00      PROA  
ATOM   2189  HA  GLU P 229       0.805  14.981  20.189  0.00  0.00      PROA  
ATOM   2190  CB  GLU P 229       2.067  16.306  19.166  0.00  0.00      PROA  
ATOM   2191  HB1 GLU P 229       1.314  17.121  19.112  0.00  0.00      PROA  
ATOM   2192  HB2 GLU P 229       2.624  16.167  18.215  0.00  0.00      PROA  
ATOM   2193  CG  GLU P 229       3.109  16.638  20.304  0.00  0.00      PROA  
ATOM   2194  HG1 GLU P 229       3.541  17.661  20.288  0.00  0.00      PROA  
ATOM   2195  HG2 GLU P 229       3.949  15.916  20.219  0.00  0.00      PROA  
ATOM   2196  CD  GLU P 229       2.458  16.459  21.685  0.00  0.00      PROA  
ATOM   2197  OE1 GLU P 229       2.756  15.481  22.406  0.00  0.00      PROA  
ATOM   2198  OE2 GLU P 229       1.544  17.237  22.055  0.00  0.00      PROA  
ATOM   2199  C   GLU P 229       0.161  15.082  18.214  0.00  0.00      PROA  
ATOM   2200  O   GLU P 229       0.293  14.746  17.060  0.00  0.00      PROA  
ATOM   2201  N   GLN P 230      -1.029  15.619  18.609  0.00  0.00      PROA  
ATOM   2202  HN  GLN P 230      -1.063  16.056  19.505  0.00  0.00      PROA  
ATOM   2203  CA  GLN P 230      -2.135  15.630  17.725  0.00  0.00      PROA  
ATOM   2204  HA  GLN P 230      -2.085  14.649  17.277  0.00  0.00      PROA  
ATOM   2205  CB  GLN P 230      -3.436  15.688  18.615  0.00  0.00      PROA  
ATOM   2206  HB1 GLN P 230      -4.353  16.011  18.077  0.00  0.00      PROA  
ATOM   2207  HB2 GLN P 230      -3.312  16.502  19.360  0.00  0.00      PROA  
ATOM   2208  CG  GLN P 230      -3.815  14.359  19.344  0.00  0.00      PROA  
ATOM   2209  HG1 GLN P 230      -4.858  14.441  19.717  0.00  0.00      PROA  
ATOM   2210  HG2 GLN P 230      -3.097  14.152  20.165  0.00  0.00      PROA  
ATOM   2211  CD  GLN P 230      -3.742  13.122  18.472  0.00  0.00      PROA  
ATOM   2212  OE1 GLN P 230      -2.883  12.248  18.666  0.00  0.00      PROA  
ATOM   2213  NE2 GLN P 230      -4.780  12.918  17.668  0.00  0.00      PROA  
ATOM   2214 HE21 GLN P 230      -5.457  13.648  17.759  0.00  0.00      PROA  
ATOM   2215 HE22 GLN P 230      -4.923  12.093  17.121  0.00  0.00      PROA  
ATOM   2216  C   GLN P 230      -2.160  16.588  16.447  0.00  0.00      PROA  
ATOM   2217  O   GLN P 230      -2.486  16.162  15.372  0.00  0.00      PROA  
ATOM   2218  N   ALA P 231      -1.790  17.890  16.560  0.00  0.00      PROA  
ATOM   2219  HN  ALA P 231      -1.585  18.273  17.458  0.00  0.00      PROA  
ATOM   2220  CA  ALA P 231      -1.611  18.795  15.401  0.00  0.00      PROA  
ATOM   2221  HA  ALA P 231      -2.503  18.993  14.826  0.00  0.00      PROA  
ATOM   2222  CB  ALA P 231      -1.310  20.123  15.954  0.00  0.00      PROA  
ATOM   2223  HB1 ALA P 231      -2.263  20.479  16.402  0.00  0.00      PROA  
ATOM   2224  HB2 ALA P 231      -1.005  20.863  15.183  0.00  0.00      PROA  
ATOM   2225  HB3 ALA P 231      -0.606  20.110  16.813  0.00  0.00      PROA  
ATOM   2226  C   ALA P 231      -0.671  18.384  14.335  0.00  0.00      PROA  
ATOM   2227  O   ALA P 231      -1.024  18.284  13.173  0.00  0.00      PROA  
ATOM   2228  N   THR P 232       0.596  17.905  14.665  0.00  0.00      PROA  
ATOM   2229  HN  THR P 232       0.880  17.869  15.620  0.00  0.00      PROA  
ATOM   2230  CA  THR P 232       1.473  17.225  13.673  0.00  0.00      PROA  
ATOM   2231  HA  THR P 232       1.627  17.847  12.803  0.00  0.00      PROA  
ATOM   2232  CB  THR P 232       2.838  16.854  14.231  0.00  0.00      PROA  
ATOM   2233  HB  THR P 232       3.369  15.971  13.815  0.00  0.00      PROA  
ATOM   2234  OG1 THR P 232       2.760  16.701  15.626  0.00  0.00      PROA  
ATOM   2235  HG1 THR P 232       2.645  15.751  15.699  0.00  0.00      PROA  
ATOM   2236  CG2 THR P 232       3.794  18.090  14.071  0.00  0.00      PROA  
ATOM   2237 HG21 THR P 232       3.904  18.438  13.022  0.00  0.00      PROA  
ATOM   2238 HG22 THR P 232       4.846  17.832  14.316  0.00  0.00      PROA  
ATOM   2239 HG23 THR P 232       3.423  19.010  14.570  0.00  0.00      PROA  
ATOM   2240  C   THR P 232       0.921  16.024  13.087  0.00  0.00      PROA  
ATOM   2241  O   THR P 232       1.001  15.870  11.863  0.00  0.00      PROA  
ATOM   2242  N   SER P 233       0.304  15.155  13.949  0.00  0.00      PROA  
ATOM   2243  HN  SER P 233       0.040  15.581  14.811  0.00  0.00      PROA  
ATOM   2244  CA  SER P 233      -0.258  13.914  13.601  0.00  0.00      PROA  
ATOM   2245  HA  SER P 233       0.551  13.392  13.112  0.00  0.00      PROA  
ATOM   2246  CB  SER P 233      -0.722  12.974  14.817  0.00  0.00      PROA  
ATOM   2247  HB1 SER P 233      -1.493  13.498  15.421  0.00  0.00      PROA  
ATOM   2248  HB2 SER P 233       0.126  12.766  15.504  0.00  0.00      PROA  
ATOM   2249  OG  SER P 233      -1.142  11.718  14.317  0.00  0.00      PROA  
ATOM   2250  HG1 SER P 233      -0.383  11.257  13.952  0.00  0.00      PROA  
ATOM   2251  C   SER P 233      -1.326  14.057  12.527  0.00  0.00      PROA  
ATOM   2252  O   SER P 233      -1.428  13.275  11.561  0.00  0.00      PROA  
ATOM   2253  N   LEU P 234      -2.143  15.090  12.695  0.00  0.00      PROA  
ATOM   2254  HN  LEU P 234      -2.112  15.644  13.524  0.00  0.00      PROA  
ATOM   2255  CA  LEU P 234      -3.313  15.306  11.903  0.00  0.00      PROA  
ATOM   2256  HA  LEU P 234      -3.790  14.388  11.593  0.00  0.00      PROA  
ATOM   2257  CB  LEU P 234      -4.166  16.319  12.704  0.00  0.00      PROA  
ATOM   2258  HB1 LEU P 234      -3.636  17.294  12.775  0.00  0.00      PROA  
ATOM   2259  HB2 LEU P 234      -4.159  15.800  13.686  0.00  0.00      PROA  
ATOM   2260  CG  LEU P 234      -5.530  16.589  12.122  0.00  0.00      PROA  
ATOM   2261  HG  LEU P 234      -5.385  17.126  11.160  0.00  0.00      PROA  
ATOM   2262  CD1 LEU P 234      -6.387  15.305  11.764  0.00  0.00      PROA  
ATOM   2263 HD11 LEU P 234      -5.868  14.626  11.053  0.00  0.00      PROA  
ATOM   2264 HD12 LEU P 234      -7.292  15.547  11.166  0.00  0.00      PROA  
ATOM   2265 HD13 LEU P 234      -6.675  14.718  12.662  0.00  0.00      PROA  
ATOM   2266  CD2 LEU P 234      -6.266  17.463  13.157  0.00  0.00      PROA  
ATOM   2267 HD21 LEU P 234      -7.361  17.416  12.978  0.00  0.00      PROA  
ATOM   2268 HD22 LEU P 234      -5.900  18.511  13.174  0.00  0.00      PROA  
ATOM   2269 HD23 LEU P 234      -6.190  16.934  14.131  0.00  0.00      PROA  
ATOM   2270  C   LEU P 234      -2.943  15.973  10.624  0.00  0.00      PROA  
ATOM   2271  O   LEU P 234      -3.655  15.792   9.598  0.00  0.00      PROA  
ATOM   2272  N   ALA P 235      -1.765  16.610  10.576  0.00  0.00      PROA  
ATOM   2273  HN  ALA P 235      -1.170  16.726  11.368  0.00  0.00      PROA  
ATOM   2274  CA  ALA P 235      -1.290  17.242   9.368  0.00  0.00      PROA  
ATOM   2275  HA  ALA P 235      -2.075  17.826   8.911  0.00  0.00      PROA  
ATOM   2276  CB  ALA P 235       0.035  18.017   9.627  0.00  0.00      PROA  
ATOM   2277  HB1 ALA P 235       0.376  18.478   8.676  0.00  0.00      PROA  
ATOM   2278  HB2 ALA P 235       0.782  17.250   9.924  0.00  0.00      PROA  
ATOM   2279  HB3 ALA P 235      -0.139  18.737  10.455  0.00  0.00      PROA  
ATOM   2280  C   ALA P 235      -0.986  16.100   8.324  0.00  0.00      PROA  
ATOM   2281  O   ALA P 235      -1.271  16.101   7.110  0.00  0.00      PROA  
ATOM   2282  N   ILE P 236      -0.351  15.042   8.900  0.00  0.00      PROA  
ATOM   2283  HN  ILE P 236      -0.075  15.007   9.857  0.00  0.00      PROA  
ATOM   2284  CA  ILE P 236       0.132  13.950   8.024  0.00  0.00      PROA  
ATOM   2285  HA  ILE P 236       0.385  14.306   7.037  0.00  0.00      PROA  
ATOM   2286  CB  ILE P 236       1.378  13.263   8.570  0.00  0.00      PROA  
ATOM   2287  HB  ILE P 236       2.194  14.015   8.510  0.00  0.00      PROA  
ATOM   2288  CG2 ILE P 236       1.205  12.718  10.010  0.00  0.00      PROA  
ATOM   2289 HG21 ILE P 236       2.203  12.264  10.190  0.00  0.00      PROA  
ATOM   2290 HG22 ILE P 236       0.482  11.875  10.048  0.00  0.00      PROA  
ATOM   2291 HG23 ILE P 236       0.954  13.497  10.761  0.00  0.00      PROA  
ATOM   2292  CG1 ILE P 236       1.821  12.079   7.743  0.00  0.00      PROA  
ATOM   2293 HG11 ILE P 236       1.678  12.398   6.688  0.00  0.00      PROA  
ATOM   2294 HG12 ILE P 236       1.170  11.190   7.885  0.00  0.00      PROA  
ATOM   2295  CD  ILE P 236       3.317  11.691   7.867  0.00  0.00      PROA  
ATOM   2296  HD1 ILE P 236       3.664  11.243   6.911  0.00  0.00      PROA  
ATOM   2297  HD2 ILE P 236       3.617  11.063   8.732  0.00  0.00      PROA  
ATOM   2298  HD3 ILE P 236       3.881  12.648   7.838  0.00  0.00      PROA  
ATOM   2299  C   ILE P 236      -0.948  12.887   7.800  0.00  0.00      PROA  
ATOM   2300  O   ILE P 236      -1.053  12.377   6.687  0.00  0.00      PROA  
ATOM   2301  N   LEU P 237      -1.981  12.776   8.721  0.00  0.00      PROA  
ATOM   2302  HN  LEU P 237      -1.850  13.131   9.643  0.00  0.00      PROA  
ATOM   2303  CA  LEU P 237      -3.190  11.967   8.527  0.00  0.00      PROA  
ATOM   2304  HA  LEU P 237      -2.915  10.957   8.260  0.00  0.00      PROA  
ATOM   2305  CB  LEU P 237      -3.870  11.795   9.916  0.00  0.00      PROA  
ATOM   2306  HB1 LEU P 237      -4.197  12.822  10.183  0.00  0.00      PROA  
ATOM   2307  HB2 LEU P 237      -3.118  11.346  10.599  0.00  0.00      PROA  
ATOM   2308  CG  LEU P 237      -5.129  10.882   9.986  0.00  0.00      PROA  
ATOM   2309  HG  LEU P 237      -5.801  11.161   9.147  0.00  0.00      PROA  
ATOM   2310  CD1 LEU P 237      -4.644   9.420   9.812  0.00  0.00      PROA  
ATOM   2311 HD11 LEU P 237      -5.538   8.781   9.646  0.00  0.00      PROA  
ATOM   2312 HD12 LEU P 237      -4.115   9.109  10.738  0.00  0.00      PROA  
ATOM   2313 HD13 LEU P 237      -3.941   9.444   8.953  0.00  0.00      PROA  
ATOM   2314  CD2 LEU P 237      -5.852  11.042  11.376  0.00  0.00      PROA  
ATOM   2315 HD21 LEU P 237      -6.750  10.389  11.355  0.00  0.00      PROA  
ATOM   2316 HD22 LEU P 237      -6.042  12.131  11.477  0.00  0.00      PROA  
ATOM   2317 HD23 LEU P 237      -5.218  10.713  12.227  0.00  0.00      PROA  
ATOM   2318  C   LEU P 237      -4.032  12.431   7.306  0.00  0.00      PROA  
ATOM   2319  O   LEU P 237      -4.478  11.635   6.493  0.00  0.00      PROA  
ATOM   2320  N   ARG P 238      -4.217  13.774   7.154  0.00  0.00      PROA  
ATOM   2321  HN  ARG P 238      -3.847  14.496   7.734  0.00  0.00      PROA  
ATOM   2322  CA  ARG P 238      -4.881  14.431   6.112  0.00  0.00      PROA  
ATOM   2323  HA  ARG P 238      -5.877  14.041   5.963  0.00  0.00      PROA  
ATOM   2324  CB  ARG P 238      -4.962  15.910   6.430  0.00  0.00      PROA  
ATOM   2325  HB1 ARG P 238      -4.949  16.582   5.545  0.00  0.00      PROA  
ATOM   2326  HB2 ARG P 238      -3.997  16.194   6.902  0.00  0.00      PROA  
ATOM   2327  CG  ARG P 238      -6.082  16.264   7.374  0.00  0.00      PROA  
ATOM   2328  HG1 ARG P 238      -5.922  15.685   8.309  0.00  0.00      PROA  
ATOM   2329  HG2 ARG P 238      -7.049  15.976   6.911  0.00  0.00      PROA  
ATOM   2330  CD  ARG P 238      -6.069  17.693   7.827  0.00  0.00      PROA  
ATOM   2331  HD1 ARG P 238      -6.103  18.377   6.953  0.00  0.00      PROA  
ATOM   2332  HD2 ARG P 238      -5.063  17.918   8.240  0.00  0.00      PROA  
ATOM   2333  NE  ARG P 238      -7.213  17.981   8.752  0.00  0.00      PROA  
ATOM   2334  HE  ARG P 238      -7.907  17.270   8.868  0.00  0.00      PROA  
ATOM   2335  CZ  ARG P 238      -7.383  19.142   9.414  0.00  0.00      PROA  
ATOM   2336  NH1 ARG P 238      -6.550  20.140   9.508  0.00  0.00      PROA  
ATOM   2337 HH11 ARG P 238      -5.590  19.899   9.367  0.00  0.00      PROA  
ATOM   2338 HH12 ARG P 238      -6.698  20.738  10.296  0.00  0.00      PROA  
ATOM   2339  NH2 ARG P 238      -8.495  19.367  10.092  0.00  0.00      PROA  
ATOM   2340 HH21 ARG P 238      -9.140  18.603  10.075  0.00  0.00      PROA  
ATOM   2341 HH22 ARG P 238      -8.399  20.015  10.848  0.00  0.00      PROA  
ATOM   2342  C   ARG P 238      -4.229  14.145   4.752  0.00  0.00      PROA  
ATOM   2343  O   ARG P 238      -4.869  13.875   3.753  0.00  0.00      PROA  
ATOM   2344  N   VAL P 239      -2.908  14.293   4.703  0.00  0.00      PROA  
ATOM   2345  HN  VAL P 239      -2.393  14.499   5.531  0.00  0.00      PROA  
ATOM   2346  CA  VAL P 239      -2.117  14.005   3.535  0.00  0.00      PROA  
ATOM   2347  HA  VAL P 239      -2.453  14.547   2.663  0.00  0.00      PROA  
ATOM   2348  CB  VAL P 239      -0.676  14.385   3.771  0.00  0.00      PROA  
ATOM   2349  HB  VAL P 239      -0.448  14.009   4.791  0.00  0.00      PROA  
ATOM   2350  CG1 VAL P 239       0.381  13.708   2.791  0.00  0.00      PROA  
ATOM   2351 HG11 VAL P 239       0.533  12.611   2.879  0.00  0.00      PROA  
ATOM   2352 HG12 VAL P 239       1.302  14.321   2.887  0.00  0.00      PROA  
ATOM   2353 HG13 VAL P 239      -0.020  13.978   1.790  0.00  0.00      PROA  
ATOM   2354  CG2 VAL P 239      -0.642  15.915   3.747  0.00  0.00      PROA  
ATOM   2355 HG21 VAL P 239      -1.105  16.389   2.856  0.00  0.00      PROA  
ATOM   2356 HG22 VAL P 239       0.417  16.234   3.848  0.00  0.00      PROA  
ATOM   2357 HG23 VAL P 239      -1.104  16.300   4.681  0.00  0.00      PROA  
ATOM   2358  C   VAL P 239      -2.217  12.536   3.107  0.00  0.00      PROA  
ATOM   2359  O   VAL P 239      -2.329  12.293   1.928  0.00  0.00      PROA  
ATOM   2360  N   ILE P 240      -2.118  11.536   4.054  0.00  0.00      PROA  
ATOM   2361  HN  ILE P 240      -1.904  11.667   5.019  0.00  0.00      PROA  
ATOM   2362  CA  ILE P 240      -2.273  10.122   3.670  0.00  0.00      PROA  
ATOM   2363  HA  ILE P 240      -1.572  10.007   2.856  0.00  0.00      PROA  
ATOM   2364  CB  ILE P 240      -1.943   9.209   4.901  0.00  0.00      PROA  
ATOM   2365  HB  ILE P 240      -2.516   9.384   5.837  0.00  0.00      PROA  
ATOM   2366  CG2 ILE P 240      -2.136   7.744   4.552  0.00  0.00      PROA  
ATOM   2367 HG21 ILE P 240      -1.450   7.420   3.740  0.00  0.00      PROA  
ATOM   2368 HG22 ILE P 240      -3.151   7.428   4.229  0.00  0.00      PROA  
ATOM   2369 HG23 ILE P 240      -2.016   7.120   5.463  0.00  0.00      PROA  
ATOM   2370  CG1 ILE P 240      -0.439   9.385   5.254  0.00  0.00      PROA  
ATOM   2371 HG11 ILE P 240      -0.223  10.470   5.151  0.00  0.00      PROA  
ATOM   2372 HG12 ILE P 240       0.110   8.725   4.549  0.00  0.00      PROA  
ATOM   2373  CD  ILE P 240      -0.251   8.847   6.649  0.00  0.00      PROA  
ATOM   2374  HD1 ILE P 240      -0.341   7.747   6.774  0.00  0.00      PROA  
ATOM   2375  HD2 ILE P 240      -0.991   9.252   7.373  0.00  0.00      PROA  
ATOM   2376  HD3 ILE P 240       0.783   9.175   6.888  0.00  0.00      PROA  
ATOM   2377  C   ILE P 240      -3.593   9.866   3.165  0.00  0.00      PROA  
ATOM   2378  O   ILE P 240      -3.801   9.226   2.183  0.00  0.00      PROA  
ATOM   2379  N   ARG P 241      -4.648  10.471   3.748  0.00  0.00      PROA  
ATOM   2380  HN  ARG P 241      -4.578  10.987   4.598  0.00  0.00      PROA  
ATOM   2381  CA  ARG P 241      -6.061  10.481   3.321  0.00  0.00      PROA  
ATOM   2382  HA  ARG P 241      -6.326   9.443   3.184  0.00  0.00      PROA  
ATOM   2383  CB  ARG P 241      -6.965  10.977   4.445  0.00  0.00      PROA  
ATOM   2384  HB1 ARG P 241      -8.022  11.125   4.135  0.00  0.00      PROA  
ATOM   2385  HB2 ARG P 241      -6.637  11.957   4.853  0.00  0.00      PROA  
ATOM   2386  CG  ARG P 241      -7.205   9.943   5.588  0.00  0.00      PROA  
ATOM   2387  HG1 ARG P 241      -6.265   9.435   5.892  0.00  0.00      PROA  
ATOM   2388  HG2 ARG P 241      -7.836   9.161   5.114  0.00  0.00      PROA  
ATOM   2389  CD  ARG P 241      -7.837  10.643   6.796  0.00  0.00      PROA  
ATOM   2390  HD1 ARG P 241      -8.728  11.238   6.504  0.00  0.00      PROA  
ATOM   2391  HD2 ARG P 241      -7.077  11.294   7.277  0.00  0.00      PROA  
ATOM   2392  NE  ARG P 241      -8.107   9.705   7.882  0.00  0.00      PROA  
ATOM   2393  HE  ARG P 241      -7.870   8.741   7.767  0.00  0.00      PROA  
ATOM   2394  CZ  ARG P 241      -8.634  10.122   9.043  0.00  0.00      PROA  
ATOM   2395  NH1 ARG P 241      -8.925  11.385   9.256  0.00  0.00      PROA  
ATOM   2396 HH11 ARG P 241      -8.718  12.113   8.602  0.00  0.00      PROA  
ATOM   2397 HH12 ARG P 241      -9.279  11.711  10.132  0.00  0.00      PROA  
ATOM   2398  NH2 ARG P 241      -8.736   9.290  10.081  0.00  0.00      PROA  
ATOM   2399 HH21 ARG P 241      -8.514   8.316  10.024  0.00  0.00      PROA  
ATOM   2400 HH22 ARG P 241      -8.978   9.780  10.919  0.00  0.00      PROA  
ATOM   2401  C   ARG P 241      -6.342  10.979   1.948  0.00  0.00      PROA  
ATOM   2402  O   ARG P 241      -7.105  10.360   1.181  0.00  0.00      PROA  
ATOM   2403  N   LEU P 242      -5.744  12.127   1.571  0.00  0.00      PROA  
ATOM   2404  HN  LEU P 242      -5.242  12.592   2.296  0.00  0.00      PROA  
ATOM   2405  CA  LEU P 242      -5.771  12.718   0.296  0.00  0.00      PROA  
ATOM   2406  HA  LEU P 242      -6.807  12.811   0.004  0.00  0.00      PROA  
ATOM   2407  CB  LEU P 242      -5.152  14.095   0.270  0.00  0.00      PROA  
ATOM   2408  HB1 LEU P 242      -4.834  14.359  -0.761  0.00  0.00      PROA  
ATOM   2409  HB2 LEU P 242      -4.214  14.328   0.818  0.00  0.00      PROA  
ATOM   2410  CG  LEU P 242      -6.063  15.255   0.764  0.00  0.00      PROA  
ATOM   2411  HG  LEU P 242      -6.567  15.049   1.732  0.00  0.00      PROA  
ATOM   2412  CD1 LEU P 242      -5.266  16.531   0.998  0.00  0.00      PROA  
ATOM   2413 HD11 LEU P 242      -5.901  17.304   1.483  0.00  0.00      PROA  
ATOM   2414 HD12 LEU P 242      -4.735  16.801   0.060  0.00  0.00      PROA  
ATOM   2415 HD13 LEU P 242      -4.518  16.240   1.765  0.00  0.00      PROA  
ATOM   2416  CD2 LEU P 242      -7.111  15.654  -0.191  0.00  0.00      PROA  
ATOM   2417 HD21 LEU P 242      -7.826  16.485  -0.012  0.00  0.00      PROA  
ATOM   2418 HD22 LEU P 242      -7.668  14.768  -0.564  0.00  0.00      PROA  
ATOM   2419 HD23 LEU P 242      -6.599  15.945  -1.133  0.00  0.00      PROA  
ATOM   2420  C   LEU P 242      -5.109  11.781  -0.759  0.00  0.00      PROA  
ATOM   2421  O   LEU P 242      -5.724  11.596  -1.829  0.00  0.00      PROA  
ATOM   2422  N   VAL P 243      -3.928  11.146  -0.445  0.00  0.00      PROA  
ATOM   2423  HN  VAL P 243      -3.531  11.232   0.466  0.00  0.00      PROA  
ATOM   2424  CA  VAL P 243      -3.270  10.350  -1.388  0.00  0.00      PROA  
ATOM   2425  HA  VAL P 243      -3.266  10.824  -2.358  0.00  0.00      PROA  
ATOM   2426  CB  VAL P 243      -1.847  10.164  -0.880  0.00  0.00      PROA  
ATOM   2427  HB  VAL P 243      -1.918   9.998   0.217  0.00  0.00      PROA  
ATOM   2428  CG1 VAL P 243      -1.015   8.978  -1.429  0.00  0.00      PROA  
ATOM   2429 HG11 VAL P 243      -1.082   9.027  -2.537  0.00  0.00      PROA  
ATOM   2430 HG12 VAL P 243      -1.260   7.991  -0.982  0.00  0.00      PROA  
ATOM   2431 HG13 VAL P 243       0.053   9.177  -1.197  0.00  0.00      PROA  
ATOM   2432  CG2 VAL P 243      -1.103  11.481  -1.137  0.00  0.00      PROA  
ATOM   2433 HG21 VAL P 243      -0.018  11.286  -1.000  0.00  0.00      PROA  
ATOM   2434 HG22 VAL P 243      -1.509  12.266  -0.463  0.00  0.00      PROA  
ATOM   2435 HG23 VAL P 243      -1.247  11.849  -2.175  0.00  0.00      PROA  
ATOM   2436  C   VAL P 243      -3.900   8.931  -1.535  0.00  0.00      PROA  
ATOM   2437  O   VAL P 243      -3.913   8.317  -2.629  0.00  0.00      PROA  
ATOM   2438  N   ARG P 244      -4.581   8.400  -0.452  0.00  0.00      PROA  
ATOM   2439  HN  ARG P 244      -4.362   8.780   0.444  0.00  0.00      PROA  
ATOM   2440  CA  ARG P 244      -5.323   7.163  -0.596  0.00  0.00      PROA  
ATOM   2441  HA  ARG P 244      -4.671   6.383  -0.961  0.00  0.00      PROA  
ATOM   2442  CB  ARG P 244      -5.617   6.851   0.908  0.00  0.00      PROA  
ATOM   2443  HB1 ARG P 244      -6.441   7.465   1.330  0.00  0.00      PROA  
ATOM   2444  HB2 ARG P 244      -4.668   7.035   1.457  0.00  0.00      PROA  
ATOM   2445  CG  ARG P 244      -5.984   5.371   1.182  0.00  0.00      PROA  
ATOM   2446  HG1 ARG P 244      -5.250   4.712   0.672  0.00  0.00      PROA  
ATOM   2447  HG2 ARG P 244      -6.947   5.059   0.724  0.00  0.00      PROA  
ATOM   2448  CD  ARG P 244      -5.886   5.000   2.641  0.00  0.00      PROA  
ATOM   2449  HD1 ARG P 244      -6.513   5.683   3.254  0.00  0.00      PROA  
ATOM   2450  HD2 ARG P 244      -4.854   5.190   3.006  0.00  0.00      PROA  
ATOM   2451  NE  ARG P 244      -6.316   3.602   2.860  0.00  0.00      PROA  
ATOM   2452  HE  ARG P 244      -6.596   3.008   2.106  0.00  0.00      PROA  
ATOM   2453  CZ  ARG P 244      -6.270   2.986   4.021  0.00  0.00      PROA  
ATOM   2454  NH1 ARG P 244      -6.155   3.542   5.203  0.00  0.00      PROA  
ATOM   2455 HH11 ARG P 244      -5.752   2.952   5.903  0.00  0.00      PROA  
ATOM   2456 HH12 ARG P 244      -5.880   4.503   5.160  0.00  0.00      PROA  
ATOM   2457  NH2 ARG P 244      -6.449   1.685   3.946  0.00  0.00      PROA  
ATOM   2458 HH21 ARG P 244      -6.478   1.233   3.055  0.00  0.00      PROA  
ATOM   2459 HH22 ARG P 244      -6.593   1.215   4.817  0.00  0.00      PROA  
ATOM   2460  C   ARG P 244      -6.456   7.261  -1.506  0.00  0.00      PROA  
ATOM   2461  O   ARG P 244      -6.831   6.346  -2.229  0.00  0.00      PROA  
ATOM   2462  N   VAL P 245      -7.067   8.448  -1.532  0.00  0.00      PROA  
ATOM   2463  HN  VAL P 245      -6.867   9.208  -0.918  0.00  0.00      PROA  
ATOM   2464  CA  VAL P 245      -8.185   8.763  -2.515  0.00  0.00      PROA  
ATOM   2465  HA  VAL P 245      -8.870   7.935  -2.619  0.00  0.00      PROA  
ATOM   2466  CB  VAL P 245      -9.017   9.942  -1.924  0.00  0.00      PROA  
ATOM   2467  HB  VAL P 245      -8.240  10.665  -1.596  0.00  0.00      PROA  
ATOM   2468  CG1 VAL P 245      -9.919  10.581  -2.974  0.00  0.00      PROA  
ATOM   2469 HG11 VAL P 245     -10.569   9.806  -3.435  0.00  0.00      PROA  
ATOM   2470 HG12 VAL P 245      -9.357  11.206  -3.701  0.00  0.00      PROA  
ATOM   2471 HG13 VAL P 245     -10.576  11.322  -2.471  0.00  0.00      PROA  
ATOM   2472  CG2 VAL P 245      -9.791   9.407  -0.677  0.00  0.00      PROA  
ATOM   2473 HG21 VAL P 245     -10.502  10.177  -0.310  0.00  0.00      PROA  
ATOM   2474 HG22 VAL P 245      -9.129   9.037   0.135  0.00  0.00      PROA  
ATOM   2475 HG23 VAL P 245     -10.423   8.539  -0.963  0.00  0.00      PROA  
ATOM   2476  C   VAL P 245      -7.678   9.054  -3.920  0.00  0.00      PROA  
ATOM   2477  O   VAL P 245      -8.317   8.775  -4.928  0.00  0.00      PROA  
ATOM   2478  N   PHE P 246      -6.418   9.476  -3.977  0.00  0.00      PROA  
ATOM   2479  HN  PHE P 246      -5.888   9.749  -3.177  0.00  0.00      PROA  
ATOM   2480  CA  PHE P 246      -5.702   9.805  -5.218  0.00  0.00      PROA  
ATOM   2481  HA  PHE P 246      -6.421  10.306  -5.849  0.00  0.00      PROA  
ATOM   2482  CB  PHE P 246      -4.507  10.678  -4.901  0.00  0.00      PROA  
ATOM   2483  HB1 PHE P 246      -3.683  10.115  -4.413  0.00  0.00      PROA  
ATOM   2484  HB2 PHE P 246      -4.857  11.478  -4.215  0.00  0.00      PROA  
ATOM   2485  CG  PHE P 246      -3.744  11.372  -6.058  0.00  0.00      PROA  
ATOM   2486  CD1 PHE P 246      -2.541  10.808  -6.568  0.00  0.00      PROA  
ATOM   2487  HD1 PHE P 246      -2.238   9.839  -6.200  0.00  0.00      PROA  
ATOM   2488  CE1 PHE P 246      -1.886  11.391  -7.659  0.00  0.00      PROA  
ATOM   2489  HE1 PHE P 246      -1.040  10.905  -8.124  0.00  0.00      PROA  
ATOM   2490  CZ  PHE P 246      -2.309  12.617  -8.179  0.00  0.00      PROA  
ATOM   2491  HZ  PHE P 246      -1.819  13.086  -9.019  0.00  0.00      PROA  
ATOM   2492  CD2 PHE P 246      -4.282  12.581  -6.677  0.00  0.00      PROA  
ATOM   2493  HD2 PHE P 246      -5.227  13.002  -6.370  0.00  0.00      PROA  
ATOM   2494  CE2 PHE P 246      -3.505  13.176  -7.696  0.00  0.00      PROA  
ATOM   2495  HE2 PHE P 246      -3.857  14.110  -8.108  0.00  0.00      PROA  
ATOM   2496  C   PHE P 246      -5.311   8.532  -5.993  0.00  0.00      PROA  
ATOM   2497  O   PHE P 246      -5.160   8.522  -7.221  0.00  0.00      PROA  
ATOM   2498  N   ARG P 247      -4.908   7.461  -5.306  0.00  0.00      PROA  
ATOM   2499  HN  ARG P 247      -4.890   7.480  -4.309  0.00  0.00      PROA  
ATOM   2500  CA  ARG P 247      -4.345   6.319  -5.881  0.00  0.00      PROA  
ATOM   2501  HA  ARG P 247      -3.807   6.631  -6.763  0.00  0.00      PROA  
ATOM   2502  CB  ARG P 247      -3.297   5.805  -4.937  0.00  0.00      PROA  
ATOM   2503  HB1 ARG P 247      -2.636   6.646  -4.636  0.00  0.00      PROA  
ATOM   2504  HB2 ARG P 247      -2.713   5.021  -5.464  0.00  0.00      PROA  
ATOM   2505  CG  ARG P 247      -3.990   5.111  -3.638  0.00  0.00      PROA  
ATOM   2506  HG1 ARG P 247      -4.822   4.451  -3.964  0.00  0.00      PROA  
ATOM   2507  HG2 ARG P 247      -4.408   5.914  -2.995  0.00  0.00      PROA  
ATOM   2508  CD  ARG P 247      -3.008   4.209  -2.874  0.00  0.00      PROA  
ATOM   2509  HD1 ARG P 247      -2.167   4.825  -2.491  0.00  0.00      PROA  
ATOM   2510  HD2 ARG P 247      -2.708   3.431  -3.608  0.00  0.00      PROA  
ATOM   2511  NE  ARG P 247      -3.698   3.661  -1.739  0.00  0.00      PROA  
ATOM   2512  HE  ARG P 247      -4.694   3.609  -1.671  0.00  0.00      PROA  
ATOM   2513  CZ  ARG P 247      -3.201   2.620  -1.053  0.00  0.00      PROA  
ATOM   2514  NH1 ARG P 247      -1.982   2.156  -1.237  0.00  0.00      PROA  
ATOM   2515 HH11 ARG P 247      -1.350   2.505  -1.930  0.00  0.00      PROA  
ATOM   2516 HH12 ARG P 247      -1.746   1.332  -0.722  0.00  0.00      PROA  
ATOM   2517  NH2 ARG P 247      -4.079   2.079  -0.287  0.00  0.00      PROA  
ATOM   2518 HH21 ARG P 247      -4.998   2.473  -0.304  0.00  0.00      PROA  
ATOM   2519 HH22 ARG P 247      -3.848   1.308   0.307  0.00  0.00      PROA  
ATOM   2520  C   ARG P 247      -5.414   5.354  -6.431  0.00  0.00      PROA  
ATOM   2521  O   ARG P 247      -5.029   4.464  -7.149  0.00  0.00      PROA  
ATOM   2522  N   ILE P 248      -6.700   5.595  -6.147  0.00  0.00      PROA  
ATOM   2523  HN  ILE P 248      -6.890   6.266  -5.434  0.00  0.00      PROA  
ATOM   2524  CA  ILE P 248      -7.841   4.906  -6.786  0.00  0.00      PROA  
ATOM   2525  HA  ILE P 248      -7.666   3.844  -6.703  0.00  0.00      PROA  
ATOM   2526  CB  ILE P 248      -9.137   5.412  -6.209  0.00  0.00      PROA  
ATOM   2527  HB  ILE P 248      -9.135   6.494  -6.459  0.00  0.00      PROA  
ATOM   2528  CG2 ILE P 248     -10.295   4.668  -6.906  0.00  0.00      PROA  
ATOM   2529 HG21 ILE P 248     -10.224   3.564  -7.012  0.00  0.00      PROA  
ATOM   2530 HG22 ILE P 248     -10.437   5.058  -7.937  0.00  0.00      PROA  
ATOM   2531 HG23 ILE P 248     -11.263   5.007  -6.480  0.00  0.00      PROA  
ATOM   2532  CG1 ILE P 248      -9.200   5.338  -4.719  0.00  0.00      PROA  
ATOM   2533 HG11 ILE P 248      -8.387   5.926  -4.242  0.00  0.00      PROA  
ATOM   2534 HG12 ILE P 248      -9.070   4.267  -4.453  0.00  0.00      PROA  
ATOM   2535  CD  ILE P 248     -10.486   5.944  -4.097  0.00  0.00      PROA  
ATOM   2536  HD1 ILE P 248     -11.450   5.775  -4.623  0.00  0.00      PROA  
ATOM   2537  HD2 ILE P 248     -10.444   7.046  -3.965  0.00  0.00      PROA  
ATOM   2538  HD3 ILE P 248     -10.664   5.514  -3.088  0.00  0.00      PROA  
ATOM   2539  C   ILE P 248      -7.767   5.029  -8.333  0.00  0.00      PROA  
ATOM   2540  O   ILE P 248      -7.905   4.075  -9.096  0.00  0.00      PROA  
ATOM   2541  N   PHE P 249      -7.418   6.290  -8.744  0.00  0.00      PROA  
ATOM   2542  HN  PHE P 249      -7.220   7.017  -8.091  0.00  0.00      PROA  
ATOM   2543  CA  PHE P 249      -7.322   6.588 -10.191  0.00  0.00      PROA  
ATOM   2544  HA  PHE P 249      -8.173   6.220 -10.746  0.00  0.00      PROA  
ATOM   2545  CB  PHE P 249      -7.334   8.155 -10.320  0.00  0.00      PROA  
ATOM   2546  HB1 PHE P 249      -7.560   8.360 -11.388  0.00  0.00      PROA  
ATOM   2547  HB2 PHE P 249      -6.388   8.589  -9.930  0.00  0.00      PROA  
ATOM   2548  CG  PHE P 249      -8.540   8.635  -9.482  0.00  0.00      PROA  
ATOM   2549  CD1 PHE P 249      -8.281   9.541  -8.433  0.00  0.00      PROA  
ATOM   2550  HD1 PHE P 249      -7.298   9.987  -8.422  0.00  0.00      PROA  
ATOM   2551  CE1 PHE P 249      -9.307   9.904  -7.587  0.00  0.00      PROA  
ATOM   2552  HE1 PHE P 249      -9.064  10.646  -6.840  0.00  0.00      PROA  
ATOM   2553  CZ  PHE P 249     -10.583   9.412  -7.842  0.00  0.00      PROA  
ATOM   2554  HZ  PHE P 249     -11.337   9.732  -7.138  0.00  0.00      PROA  
ATOM   2555  CD2 PHE P 249      -9.829   8.328  -9.817  0.00  0.00      PROA  
ATOM   2556  HD2 PHE P 249      -9.927   7.842 -10.776  0.00  0.00      PROA  
ATOM   2557  CE2 PHE P 249     -10.859   8.600  -8.929  0.00  0.00      PROA  
ATOM   2558  HE2 PHE P 249     -11.874   8.233  -8.967  0.00  0.00      PROA  
ATOM   2559  C   PHE P 249      -5.951   6.010 -10.813  0.00  0.00      PROA  
ATOM   2560  O   PHE P 249      -5.548   6.363 -11.923  0.00  0.00      PROA  
ATOM   2561  N   LYS P 250      -5.250   5.037 -10.118  0.00  0.00      PROA  
ATOM   2562  HN  LYS P 250      -5.620   4.751  -9.237  0.00  0.00      PROA  
ATOM   2563  CA  LYS P 250      -4.313   4.204 -10.828  0.00  0.00      PROA  
ATOM   2564  HA  LYS P 250      -3.609   4.862 -11.316  0.00  0.00      PROA  
ATOM   2565  CB  LYS P 250      -3.597   3.333  -9.803  0.00  0.00      PROA  
ATOM   2566  HB1 LYS P 250      -4.203   2.801  -9.039  0.00  0.00      PROA  
ATOM   2567  HB2 LYS P 250      -3.036   4.101  -9.229  0.00  0.00      PROA  
ATOM   2568  CG  LYS P 250      -2.846   2.217 -10.514  0.00  0.00      PROA  
ATOM   2569  HG1 LYS P 250      -2.128   2.581 -11.280  0.00  0.00      PROA  
ATOM   2570  HG2 LYS P 250      -3.568   1.475 -10.920  0.00  0.00      PROA  
ATOM   2571  CD  LYS P 250      -1.924   1.450  -9.544  0.00  0.00      PROA  
ATOM   2572  HD1 LYS P 250      -2.591   1.158  -8.706  0.00  0.00      PROA  
ATOM   2573  HD2 LYS P 250      -1.022   1.968  -9.153  0.00  0.00      PROA  
ATOM   2574  CE  LYS P 250      -1.430   0.008 -10.129  0.00  0.00      PROA  
ATOM   2575  HE1 LYS P 250      -2.346  -0.602 -10.285  0.00  0.00      PROA  
ATOM   2576  HE2 LYS P 250      -0.799  -0.474  -9.353  0.00  0.00      PROA  
ATOM   2577  NZ  LYS P 250      -0.870   0.038 -11.477  0.00  0.00      PROA  
ATOM   2578  HZ1 LYS P 250      -0.292   0.886 -11.644  0.00  0.00      PROA  
ATOM   2579  HZ2 LYS P 250      -1.552  -0.092 -12.251  0.00  0.00      PROA  
ATOM   2580  HZ3 LYS P 250      -0.142  -0.700 -11.557  0.00  0.00      PROA  
ATOM   2581  C   LYS P 250      -4.983   3.330 -11.902  0.00  0.00      PROA  
ATOM   2582  O   LYS P 250      -4.552   3.181 -13.051  0.00  0.00      PROA  
ATOM   2583  N   LEU P 251      -6.208   2.875 -11.588  0.00  0.00      PROA  
ATOM   2584  HN  LEU P 251      -6.486   3.011 -10.640  0.00  0.00      PROA  
ATOM   2585  CA  LEU P 251      -7.119   2.113 -12.451  0.00  0.00      PROA  
ATOM   2586  HA  LEU P 251      -6.800   1.126 -12.753  0.00  0.00      PROA  
ATOM   2587  CB  LEU P 251      -8.485   2.051 -11.724  0.00  0.00      PROA  
ATOM   2588  HB1 LEU P 251      -8.714   3.082 -11.379  0.00  0.00      PROA  
ATOM   2589  HB2 LEU P 251      -8.438   1.307 -10.901  0.00  0.00      PROA  
ATOM   2590  CG  LEU P 251      -9.699   1.539 -12.604  0.00  0.00      PROA  
ATOM   2591  HG  LEU P 251      -9.791   2.056 -13.583  0.00  0.00      PROA  
ATOM   2592  CD1 LEU P 251      -9.567   0.035 -12.911  0.00  0.00      PROA  
ATOM   2593 HD11 LEU P 251     -10.478  -0.546 -13.170  0.00  0.00      PROA  
ATOM   2594 HD12 LEU P 251      -9.153  -0.456 -12.004  0.00  0.00      PROA  
ATOM   2595 HD13 LEU P 251      -8.847  -0.135 -13.740  0.00  0.00      PROA  
ATOM   2596  CD2 LEU P 251     -11.026   1.864 -11.848  0.00  0.00      PROA  
ATOM   2597 HD21 LEU P 251     -11.044   2.926 -11.524  0.00  0.00      PROA  
ATOM   2598 HD22 LEU P 251     -11.183   1.137 -11.022  0.00  0.00      PROA  
ATOM   2599 HD23 LEU P 251     -11.836   1.635 -12.572  0.00  0.00      PROA  
ATOM   2600  C   LEU P 251      -7.309   2.852 -13.693  0.00  0.00      PROA  
ATOM   2601  O   LEU P 251      -7.181   2.261 -14.776  0.00  0.00      PROA  
ATOM   2602  N   SER P 252      -7.557   4.153 -13.730  0.00  0.00      PROA  
ATOM   2603  HN  SER P 252      -7.590   4.485 -12.791  0.00  0.00      PROA  
ATOM   2604  CA  SER P 252      -7.697   5.075 -14.853  0.00  0.00      PROA  
ATOM   2605  HA  SER P 252      -8.503   4.786 -15.513  0.00  0.00      PROA  
ATOM   2606  CB  SER P 252      -8.207   6.461 -14.359  0.00  0.00      PROA  
ATOM   2607  HB1 SER P 252      -8.410   7.123 -15.228  0.00  0.00      PROA  
ATOM   2608  HB2 SER P 252      -7.434   7.053 -13.824  0.00  0.00      PROA  
ATOM   2609  OG  SER P 252      -9.339   6.271 -13.519  0.00  0.00      PROA  
ATOM   2610  HG1 SER P 252      -9.973   6.874 -13.915  0.00  0.00      PROA  
ATOM   2611  C   SER P 252      -6.510   5.449 -15.675  0.00  0.00      PROA  
ATOM   2612  O   SER P 252      -6.501   5.804 -16.869  0.00  0.00      PROA  
ATOM   2613  N   ARG P 253      -5.390   5.330 -14.986  0.00  0.00      PROA  
ATOM   2614  HN  ARG P 253      -5.463   5.178 -14.003  0.00  0.00      PROA  
ATOM   2615  CA  ARG P 253      -3.986   5.404 -15.545  0.00  0.00      PROA  
ATOM   2616  HA  ARG P 253      -3.802   6.297 -16.124  0.00  0.00      PROA  
ATOM   2617  CB  ARG P 253      -2.941   5.654 -14.412  0.00  0.00      PROA  
ATOM   2618  HB1 ARG P 253      -3.377   5.422 -13.417  0.00  0.00      PROA  
ATOM   2619  HB2 ARG P 253      -2.785   6.754 -14.416  0.00  0.00      PROA  
ATOM   2620  CG  ARG P 253      -1.593   4.977 -14.466  0.00  0.00      PROA  
ATOM   2621  HG1 ARG P 253      -0.986   5.399 -13.637  0.00  0.00      PROA  
ATOM   2622  HG2 ARG P 253      -1.162   5.261 -15.449  0.00  0.00      PROA  
ATOM   2623  CD  ARG P 253      -1.517   3.570 -14.135  0.00  0.00      PROA  
ATOM   2624  HD1 ARG P 253      -2.191   2.945 -14.758  0.00  0.00      PROA  
ATOM   2625  HD2 ARG P 253      -1.897   3.448 -13.098  0.00  0.00      PROA  
ATOM   2626  NE  ARG P 253      -0.151   3.027 -14.327  0.00  0.00      PROA  
ATOM   2627  HE  ARG P 253       0.329   2.659 -13.530  0.00  0.00      PROA  
ATOM   2628  CZ  ARG P 253       0.370   2.554 -15.412  0.00  0.00      PROA  
ATOM   2629  NH1 ARG P 253      -0.195   2.694 -16.620  0.00  0.00      PROA  
ATOM   2630 HH11 ARG P 253      -0.992   3.290 -16.713  0.00  0.00      PROA  
ATOM   2631 HH12 ARG P 253       0.072   2.267 -17.484  0.00  0.00      PROA  
ATOM   2632  NH2 ARG P 253       1.540   1.987 -15.395  0.00  0.00      PROA  
ATOM   2633 HH21 ARG P 253       2.051   2.016 -14.536  0.00  0.00      PROA  
ATOM   2634 HH22 ARG P 253       2.010   2.120 -16.268  0.00  0.00      PROA  
ATOM   2635  C   ARG P 253      -3.587   4.277 -16.513  0.00  0.00      PROA  
ATOM   2636  O   ARG P 253      -2.571   4.368 -17.215  0.00  0.00      PROA  
ATOM   2637  N   HSD P 254      -4.383   3.148 -16.514  0.00  0.00      PROA  
ATOM   2638  HN  HSD P 254      -5.205   3.059 -15.957  0.00  0.00      PROA  
ATOM   2639  CA  HSD P 254      -4.204   2.136 -17.469  0.00  0.00      PROA  
ATOM   2640  HA  HSD P 254      -3.222   2.251 -17.903  0.00  0.00      PROA  
ATOM   2641  CB  HSD P 254      -4.294   0.698 -16.842  0.00  0.00      PROA  
ATOM   2642  HB1 HSD P 254      -4.181  -0.026 -17.678  0.00  0.00      PROA  
ATOM   2643  HB2 HSD P 254      -5.305   0.517 -16.419  0.00  0.00      PROA  
ATOM   2644  ND1 HSD P 254      -2.072  -0.265 -16.058  0.00  0.00      PROA  
ATOM   2645  HD1 HSD P 254      -1.815  -0.633 -16.952  0.00  0.00      PROA  
ATOM   2646  CG  HSD P 254      -3.309   0.389 -15.825  0.00  0.00      PROA  
ATOM   2647  CE1 HSD P 254      -1.542  -0.551 -14.863  0.00  0.00      PROA  
ATOM   2648  HE1 HSD P 254      -0.617  -1.105 -14.705  0.00  0.00      PROA  
ATOM   2649  NE2 HSD P 254      -2.290  -0.083 -13.897  0.00  0.00      PROA  
ATOM   2650  CD2 HSD P 254      -3.367   0.497 -14.475  0.00  0.00      PROA  
ATOM   2651  HD2 HSD P 254      -4.103   0.834 -13.756  0.00  0.00      PROA  
ATOM   2652  C   HSD P 254      -5.205   2.337 -18.619  0.00  0.00      PROA  
ATOM   2653  OT1 HSD P 254      -6.477   2.217 -18.498  0.00  0.00      PROA  
ATOM   2654  OT2 HSD P 254      -4.716   2.709 -19.705  0.00  0.00      PROA  
ATOM   2655  N   POPCP   1       9.821  31.865  20.206  0.00  0.00      POPC  
ATOM   2656  C12 POPCP   1       9.537  32.676  18.942  0.00  0.00      POPC  
ATOM   2657 H12A POPCP   1       8.712  33.365  19.048  0.00  0.00      POPC  
ATOM   2658 H12B POPCP   1       9.229  31.919  18.236  0.00  0.00      POPC  
ATOM   2659  C13 POPCP   1       8.601  31.117  20.465  0.00  0.00      POPC  
ATOM   2660 H13A POPCP   1       8.561  30.304  19.755  0.00  0.00      POPC  
ATOM   2661 H13B POPCP   1       8.652  30.722  21.468  0.00  0.00      POPC  
ATOM   2662 H13C POPCP   1       7.762  31.792  20.555  0.00  0.00      POPC  
ATOM   2663  C14 POPCP   1      11.004  31.045  19.983  0.00  0.00      POPC  
ATOM   2664 H14A POPCP   1      11.099  30.265  20.724  0.00  0.00      POPC  
ATOM   2665 H14B POPCP   1      10.930  30.527  19.038  0.00  0.00      POPC  
ATOM   2666 H14C POPCP   1      11.969  31.528  19.975  0.00  0.00      POPC  
ATOM   2667  C15 POPCP   1      10.003  32.756  21.366  0.00  0.00      POPC  
ATOM   2668 H15A POPCP   1      10.282  32.128  22.199  0.00  0.00      POPC  
ATOM   2669 H15B POPCP   1       9.117  33.297  21.663  0.00  0.00      POPC  
ATOM   2670 H15C POPCP   1      10.745  33.538  21.300  0.00  0.00      POPC  
ATOM   2671  C11 POPCP   1      10.680  33.576  18.359  0.00  0.00      POPC  
ATOM   2672 H11A POPCP   1      10.502  33.885  17.307  0.00  0.00      POPC  
ATOM   2673 H11B POPCP   1      11.581  32.944  18.210  0.00  0.00      POPC  
ATOM   2674  P   POPCP   1      10.192  36.000  19.175  0.00  0.00      POPC  
ATOM   2675  O13 POPCP   1      10.973  37.110  19.719  0.00  0.00      POPC  
ATOM   2676  O14 POPCP   1       8.923  35.601  19.823  0.00  0.00      POPC  
ATOM   2677  O12 POPCP   1      10.993  34.680  19.200  0.00  0.00      POPC  
ATOM   2678  O11 POPCP   1       9.985  36.307  17.642  0.00  0.00      POPC  
ATOM   2679  C1  POPCP   1       8.711  36.584  17.039  0.00  0.00      POPC  
ATOM   2680  HA  POPCP   1       8.898  37.309  16.218  0.00  0.00      POPC  
ATOM   2681  HB  POPCP   1       8.007  37.028  17.775  0.00  0.00      POPC  
ATOM   2682  C2  POPCP   1       8.059  35.418  16.311  0.00  0.00      POPC  
ATOM   2683  HS  POPCP   1       7.711  34.669  17.054  0.00  0.00      POPC  
ATOM   2684  O21 POPCP   1       9.133  34.801  15.467  0.00  0.00      POPC  
ATOM   2685  C21 POPCP   1       8.797  33.670  14.866  0.00  0.00      POPC  
ATOM   2686  O22 POPCP   1       7.673  33.209  14.832  0.00  0.00      POPC  
ATOM   2687  C22 POPCP   1      10.064  33.173  14.307  0.00  0.00      POPC  
ATOM   2688  H2R POPCP   1      10.571  32.602  15.114  0.00  0.00      POPC  
ATOM   2689  H2S POPCP   1      10.725  34.008  13.989  0.00  0.00      POPC  
ATOM   2690  C3  POPCP   1       6.790  35.888  15.429  0.00  0.00      POPC  
ATOM   2691  HX  POPCP   1       6.396  36.713  16.061  0.00  0.00      POPC  
ATOM   2692  HY  POPCP   1       6.134  34.992  15.459  0.00  0.00      POPC  
ATOM   2693  O31 POPCP   1       7.129  36.254  14.082  0.00  0.00      POPC  
ATOM   2694  C31 POPCP   1       7.266  37.505  13.806  0.00  0.00      POPC  
ATOM   2695  O32 POPCP   1       7.027  38.435  14.598  0.00  0.00      POPC  
ATOM   2696  C32 POPCP   1       7.753  37.832  12.368  0.00  0.00      POPC  
ATOM   2697  H2X POPCP   1       8.640  38.498  12.438  0.00  0.00      POPC  
ATOM   2698  H2Y POPCP   1       7.026  38.502  11.862  0.00  0.00      POPC  
ATOM   2699  C23 POPCP   1       9.856  32.368  13.021  0.00  0.00      POPC  
ATOM   2700  H3R POPCP   1       9.225  31.494  13.287  0.00  0.00      POPC  
ATOM   2701  H3S POPCP   1      10.815  31.879  12.746  0.00  0.00      POPC  
ATOM   2702  C24 POPCP   1       9.240  33.141  11.963  0.00  0.00      POPC  
ATOM   2703  H4R POPCP   1       9.901  34.012  11.767  0.00  0.00      POPC  
ATOM   2704  H4S POPCP   1       8.280  33.570  12.323  0.00  0.00      POPC  
ATOM   2705  C25 POPCP   1       8.918  32.458  10.615  0.00  0.00      POPC  
ATOM   2706  H5R POPCP   1       8.150  31.665  10.741  0.00  0.00      POPC  
ATOM   2707  H5S POPCP   1       9.862  31.947  10.330  0.00  0.00      POPC  
ATOM   2708  C26 POPCP   1       8.512  33.402   9.379  0.00  0.00      POPC  
ATOM   2709  H6R POPCP   1       9.389  34.080   9.309  0.00  0.00      POPC  
ATOM   2710  H6S POPCP   1       7.580  33.940   9.653  0.00  0.00      POPC  
ATOM   2711  C27 POPCP   1       8.375  32.676   8.013  0.00  0.00      POPC  
ATOM   2712  H7R POPCP   1       7.484  32.014   8.056  0.00  0.00      POPC  
ATOM   2713  H7S POPCP   1       9.254  32.012   7.873  0.00  0.00      POPC  
ATOM   2714  C28 POPCP   1       8.434  33.705   6.986  0.00  0.00      POPC  
ATOM   2715  H8R POPCP   1       9.373  34.292   7.070  0.00  0.00      POPC  
ATOM   2716  H8S POPCP   1       7.638  34.463   7.148  0.00  0.00      POPC  
ATOM   2717  C29 POPCP   1       8.292  33.086   5.577  0.00  0.00      POPC  
ATOM   2718  H91 POPCP   1       7.343  32.559   5.401  0.00  0.00      POPC  
ATOM   2719 C210 POPCP   1       9.135  33.293   4.545  0.00  0.00      POPC  
ATOM   2720 H101 POPCP   1       9.092  32.743   3.593  0.00  0.00      POPC  
ATOM   2721 C211 POPCP   1      10.309  34.112   4.488  0.00  0.00      POPC  
ATOM   2722 H11R POPCP   1      11.034  33.717   3.745  0.00  0.00      POPC  
ATOM   2723 H11S POPCP   1      10.815  34.102   5.478  0.00  0.00      POPC  
ATOM   2724 C212 POPCP   1       9.890  35.597   4.124  0.00  0.00      POPC  
ATOM   2725 H12R POPCP   1       9.080  35.912   4.817  0.00  0.00      POPC  
ATOM   2726 H12S POPCP   1       9.389  35.635   3.133  0.00  0.00      POPC  
ATOM   2727 C213 POPCP   1      11.102  36.549   4.250  0.00  0.00      POPC  
ATOM   2728 H13R POPCP   1      11.643  36.170   5.143  0.00  0.00      POPC  
ATOM   2729 H13S POPCP   1      10.766  37.586   4.464  0.00  0.00      POPC  
ATOM   2730 C214 POPCP   1      11.958  36.485   2.982  0.00  0.00      POPC  
ATOM   2731 H14R POPCP   1      11.385  35.982   2.174  0.00  0.00      POPC  
ATOM   2732 H14S POPCP   1      12.873  35.868   3.109  0.00  0.00      POPC  
ATOM   2733 C215 POPCP   1      12.405  37.887   2.562  0.00  0.00      POPC  
ATOM   2734 H15R POPCP   1      12.901  38.320   3.456  0.00  0.00      POPC  
ATOM   2735 H15S POPCP   1      11.468  38.469   2.433  0.00  0.00      POPC  
ATOM   2736 C216 POPCP   1      13.233  37.830   1.189  0.00  0.00      POPC  
ATOM   2737 H16R POPCP   1      13.286  38.884   0.844  0.00  0.00      POPC  
ATOM   2738 H16S POPCP   1      12.690  37.187   0.464  0.00  0.00      POPC  
ATOM   2739 C217 POPCP   1      14.643  37.383   1.251  0.00  0.00      POPC  
ATOM   2740 H17R POPCP   1      14.697  36.401   1.768  0.00  0.00      POPC  
ATOM   2741 H17S POPCP   1      15.238  38.019   1.940  0.00  0.00      POPC  
ATOM   2742 C218 POPCP   1      15.491  37.360   0.056  0.00  0.00      POPC  
ATOM   2743 H18R POPCP   1      16.319  36.645   0.250  0.00  0.00      POPC  
ATOM   2744 H18S POPCP   1      15.923  38.379  -0.046  0.00  0.00      POPC  
ATOM   2745 H18T POPCP   1      14.982  37.056  -0.883  0.00  0.00      POPC  
ATOM   2746  C33 POPCP   1       8.006  36.644  11.491  0.00  0.00      POPC  
ATOM   2747  H3X POPCP   1       7.162  35.929  11.379  0.00  0.00      POPC  
ATOM   2748  H3Y POPCP   1       8.797  36.022  11.961  0.00  0.00      POPC  
ATOM   2749  C34 POPCP   1       8.455  37.087  10.091  0.00  0.00      POPC  
ATOM   2750  H4X POPCP   1       8.992  36.277   9.552  0.00  0.00      POPC  
ATOM   2751  H4Y POPCP   1       9.081  37.993  10.238  0.00  0.00      POPC  
ATOM   2752  C35 POPCP   1       7.219  37.398   9.260  0.00  0.00      POPC  
ATOM   2753  H5X POPCP   1       6.680  38.311   9.594  0.00  0.00      POPC  
ATOM   2754  H5Y POPCP   1       6.554  36.509   9.293  0.00  0.00      POPC  
ATOM   2755  C36 POPCP   1       7.585  37.728   7.744  0.00  0.00      POPC  
ATOM   2756  H6X POPCP   1       7.926  36.792   7.252  0.00  0.00      POPC  
ATOM   2757  H6Y POPCP   1       8.441  38.430   7.642  0.00  0.00      POPC  
ATOM   2758  C37 POPCP   1       6.323  38.278   7.008  0.00  0.00      POPC  
ATOM   2759  H7X POPCP   1       6.077  39.241   7.506  0.00  0.00      POPC  
ATOM   2760  H7Y POPCP   1       5.527  37.526   7.198  0.00  0.00      POPC  
ATOM   2761  C38 POPCP   1       6.351  38.348   5.465  0.00  0.00      POPC  
ATOM   2762  H8X POPCP   1       7.362  38.704   5.172  0.00  0.00      POPC  
ATOM   2763  H8Y POPCP   1       5.699  39.220   5.242  0.00  0.00      POPC  
ATOM   2764  C39 POPCP   1       5.896  37.144   4.652  0.00  0.00      POPC  
ATOM   2765  H9X POPCP   1       4.844  36.924   4.934  0.00  0.00      POPC  
ATOM   2766  H9Y POPCP   1       6.468  36.258   5.002  0.00  0.00      POPC  
ATOM   2767 C310 POPCP   1       6.087  37.293   3.121  0.00  0.00      POPC  
ATOM   2768 H10X POPCP   1       7.125  37.664   2.984  0.00  0.00      POPC  
ATOM   2769 H10Y POPCP   1       5.428  38.152   2.871  0.00  0.00      POPC  
ATOM   2770 C311 POPCP   1       5.629  36.050   2.285  0.00  0.00      POPC  
ATOM   2771 H11X POPCP   1       4.619  35.749   2.637  0.00  0.00      POPC  
ATOM   2772 H11Y POPCP   1       6.335  35.219   2.499  0.00  0.00      POPC  
ATOM   2773 C312 POPCP   1       5.553  36.423   0.801  0.00  0.00      POPC  
ATOM   2774 H12X POPCP   1       4.919  37.326   0.674  0.00  0.00      POPC  
ATOM   2775 H12Y POPCP   1       5.022  35.578   0.314  0.00  0.00      POPC  
ATOM   2776 C313 POPCP   1       6.882  36.728   0.112  0.00  0.00      POPC  
ATOM   2777 H13X POPCP   1       7.687  36.121   0.578  0.00  0.00      POPC  
ATOM   2778 H13Y POPCP   1       7.089  37.793   0.350  0.00  0.00      POPC  
ATOM   2779 C314 POPCP   1       6.805  36.540  -1.399  0.00  0.00      POPC  
ATOM   2780 H14X POPCP   1       5.882  37.111  -1.636  0.00  0.00      POPC  
ATOM   2781 H14Y POPCP   1       6.781  35.463  -1.673  0.00  0.00      POPC  
ATOM   2782 C315 POPCP   1       8.055  37.061  -2.077  0.00  0.00      POPC  
ATOM   2783 H15X POPCP   1       8.907  36.425  -1.756  0.00  0.00      POPC  
ATOM   2784 H15Y POPCP   1       8.357  38.096  -1.809  0.00  0.00      POPC  
ATOM   2785 C316 POPCP   1       7.961  36.841  -3.660  0.00  0.00      POPC  
ATOM   2786 H16X POPCP   1       7.465  35.869  -3.872  0.00  0.00      POPC  
ATOM   2787 H16Y POPCP   1       9.010  36.835  -4.026  0.00  0.00      POPC  
ATOM   2788 H16Z POPCP   1       7.363  37.633  -4.158  0.00  0.00      POPC  
ATOM   2789  N   POPCP   2      -7.612  18.833  17.761  0.00  0.00      POPC  
ATOM   2790  C12 POPCP   2      -6.205  19.305  17.803  0.00  0.00      POPC  
ATOM   2791 H12A POPCP   2      -5.691  18.904  18.664  0.00  0.00      POPC  
ATOM   2792 H12B POPCP   2      -6.105  20.367  17.972  0.00  0.00      POPC  
ATOM   2793  C13 POPCP   2      -8.367  19.599  18.829  0.00  0.00      POPC  
ATOM   2794 H13A POPCP   2      -8.239  20.658  18.664  0.00  0.00      POPC  
ATOM   2795 H13B POPCP   2      -9.421  19.374  18.751  0.00  0.00      POPC  
ATOM   2796 H13C POPCP   2      -8.024  19.610  19.853  0.00  0.00      POPC  
ATOM   2797  C14 POPCP   2      -8.253  19.148  16.389  0.00  0.00      POPC  
ATOM   2798 H14A POPCP   2      -9.313  19.328  16.492  0.00  0.00      POPC  
ATOM   2799 H14B POPCP   2      -7.800  20.034  15.970  0.00  0.00      POPC  
ATOM   2800 H14C POPCP   2      -8.032  18.310  15.744  0.00  0.00      POPC  
ATOM   2801  C15 POPCP   2      -7.751  17.379  18.048  0.00  0.00      POPC  
ATOM   2802 H15A POPCP   2      -8.725  17.104  18.423  0.00  0.00      POPC  
ATOM   2803 H15B POPCP   2      -7.095  17.006  18.822  0.00  0.00      POPC  
ATOM   2804 H15C POPCP   2      -7.555  16.888  17.107  0.00  0.00      POPC  
ATOM   2805  C11 POPCP   2      -5.316  18.888  16.561  0.00  0.00      POPC  
ATOM   2806 H11A POPCP   2      -5.396  17.795  16.380  0.00  0.00      POPC  
ATOM   2807 H11B POPCP   2      -4.301  19.174  16.911  0.00  0.00      POPC  
ATOM   2808  P   POPCP   2      -5.606  21.060  14.955  0.00  0.00      POPC  
ATOM   2809  O13 POPCP   2      -5.113  21.803  16.192  0.00  0.00      POPC  
ATOM   2810  O14 POPCP   2      -6.922  21.380  14.359  0.00  0.00      POPC  
ATOM   2811  O12 POPCP   2      -5.583  19.506  15.273  0.00  0.00      POPC  
ATOM   2812  O11 POPCP   2      -4.475  21.024  13.796  0.00  0.00      POPC  
ATOM   2813  C1  POPCP   2      -3.703  22.185  13.434  0.00  0.00      POPC  
ATOM   2814  HA  POPCP   2      -2.827  22.340  14.100  0.00  0.00      POPC  
ATOM   2815  HB  POPCP   2      -4.349  23.086  13.513  0.00  0.00      POPC  
ATOM   2816  C2  POPCP   2      -3.368  22.163  11.937  0.00  0.00      POPC  
ATOM   2817  HS  POPCP   2      -2.546  22.900  11.810  0.00  0.00      POPC  
ATOM   2818  O21 POPCP   2      -4.472  22.513  11.089  0.00  0.00      POPC  
ATOM   2819  C21 POPCP   2      -4.816  23.779  11.070  0.00  0.00      POPC  
ATOM   2820  O22 POPCP   2      -4.121  24.697  11.488  0.00  0.00      POPC  
ATOM   2821  C22 POPCP   2      -6.066  23.910  10.175  0.00  0.00      POPC  
ATOM   2822  H2R POPCP   2      -6.782  24.460  10.823  0.00  0.00      POPC  
ATOM   2823  H2S POPCP   2      -6.473  22.955   9.779  0.00  0.00      POPC  
ATOM   2824  C3  POPCP   2      -2.761  20.768  11.497  0.00  0.00      POPC  
ATOM   2825  HX  POPCP   2      -3.518  19.975  11.677  0.00  0.00      POPC  
ATOM   2826  HY  POPCP   2      -1.884  20.634  12.165  0.00  0.00      POPC  
ATOM   2827  O31 POPCP   2      -2.260  20.952  10.181  0.00  0.00      POPC  
ATOM   2828  C31 POPCP   2      -2.939  20.500   9.181  0.00  0.00      POPC  
ATOM   2829  O32 POPCP   2      -3.919  19.774   9.238  0.00  0.00      POPC  
ATOM   2830  C32 POPCP   2      -2.416  21.068   7.883  0.00  0.00      POPC  
ATOM   2831  H2X POPCP   2      -1.305  21.079   7.875  0.00  0.00      POPC  
ATOM   2832  H2Y POPCP   2      -2.752  22.120   8.001  0.00  0.00      POPC  
ATOM   2833  C23 POPCP   2      -5.910  24.886   8.992  0.00  0.00      POPC  
ATOM   2834  H3R POPCP   2      -5.013  25.528   9.123  0.00  0.00      POPC  
ATOM   2835  H3S POPCP   2      -6.785  25.569   8.947  0.00  0.00      POPC  
ATOM   2836  C24 POPCP   2      -5.853  23.973   7.703  0.00  0.00      POPC  
ATOM   2837  H4R POPCP   2      -6.632  23.184   7.772  0.00  0.00      POPC  
ATOM   2838  H4S POPCP   2      -4.839  23.523   7.757  0.00  0.00      POPC  
ATOM   2839  C25 POPCP   2      -6.189  24.855   6.442  0.00  0.00      POPC  
ATOM   2840  H5R POPCP   2      -5.355  25.590   6.412  0.00  0.00      POPC  
ATOM   2841  H5S POPCP   2      -7.089  25.463   6.676  0.00  0.00      POPC  
ATOM   2842  C26 POPCP   2      -6.315  24.036   5.128  0.00  0.00      POPC  
ATOM   2843  H6R POPCP   2      -7.201  23.366   5.114  0.00  0.00      POPC  
ATOM   2844  H6S POPCP   2      -5.470  23.324   5.005  0.00  0.00      POPC  
ATOM   2845  C27 POPCP   2      -6.382  24.908   3.837  0.00  0.00      POPC  
ATOM   2846  H7R POPCP   2      -5.529  25.618   3.901  0.00  0.00      POPC  
ATOM   2847  H7S POPCP   2      -7.353  25.448   3.842  0.00  0.00      POPC  
ATOM   2848  C28 POPCP   2      -6.343  23.893   2.674  0.00  0.00      POPC  
ATOM   2849  H8R POPCP   2      -7.096  23.141   2.993  0.00  0.00      POPC  
ATOM   2850  H8S POPCP   2      -5.353  23.388   2.664  0.00  0.00      POPC  
ATOM   2851  C29 POPCP   2      -6.601  24.510   1.342  0.00  0.00      POPC  
ATOM   2852  H91 POPCP   2      -7.640  24.857   1.244  0.00  0.00      POPC  
ATOM   2853 C210 POPCP   2      -5.746  24.920   0.350  0.00  0.00      POPC  
ATOM   2854 H101 POPCP   2      -6.103  25.451  -0.544  0.00  0.00      POPC  
ATOM   2855 C211 POPCP   2      -4.269  24.396   0.320  0.00  0.00      POPC  
ATOM   2856 H11R POPCP   2      -4.235  23.364   0.731  0.00  0.00      POPC  
ATOM   2857 H11S POPCP   2      -3.682  25.079   0.970  0.00  0.00      POPC  
ATOM   2858 C212 POPCP   2      -3.527  24.430  -1.066  0.00  0.00      POPC  
ATOM   2859 H12R POPCP   2      -4.175  23.832  -1.743  0.00  0.00      POPC  
ATOM   2860 H12S POPCP   2      -2.617  23.793  -1.071  0.00  0.00      POPC  
ATOM   2861 C213 POPCP   2      -3.242  25.827  -1.550  0.00  0.00      POPC  
ATOM   2862 H13R POPCP   2      -2.566  26.197  -0.750  0.00  0.00      POPC  
ATOM   2863 H13S POPCP   2      -4.135  26.487  -1.594  0.00  0.00      POPC  
ATOM   2864 C214 POPCP   2      -2.489  25.852  -2.883  0.00  0.00      POPC  
ATOM   2865 H14R POPCP   2      -3.273  25.714  -3.658  0.00  0.00      POPC  
ATOM   2866 H14S POPCP   2      -1.687  25.089  -2.784  0.00  0.00      POPC  
ATOM   2867 C215 POPCP   2      -2.127  27.239  -3.358  0.00  0.00      POPC  
ATOM   2868 H15R POPCP   2      -1.498  27.626  -2.528  0.00  0.00      POPC  
ATOM   2869 H15S POPCP   2      -2.992  27.888  -3.614  0.00  0.00      POPC  
ATOM   2870 C216 POPCP   2      -1.286  27.275  -4.564  0.00  0.00      POPC  
ATOM   2871 H16R POPCP   2      -0.336  26.706  -4.474  0.00  0.00      POPC  
ATOM   2872 H16S POPCP   2      -1.018  28.298  -4.904  0.00  0.00      POPC  
ATOM   2873 C217 POPCP   2      -1.981  26.694  -5.810  0.00  0.00      POPC  
ATOM   2874 H17R POPCP   2      -3.019  27.041  -5.999  0.00  0.00      POPC  
ATOM   2875 H17S POPCP   2      -1.888  25.596  -5.669  0.00  0.00      POPC  
ATOM   2876 C218 POPCP   2      -1.330  27.138  -7.102  0.00  0.00      POPC  
ATOM   2877 H18R POPCP   2      -1.409  28.212  -7.373  0.00  0.00      POPC  
ATOM   2878 H18S POPCP   2      -1.794  26.573  -7.938  0.00  0.00      POPC  
ATOM   2879 H18T POPCP   2      -0.231  26.988  -7.040  0.00  0.00      POPC  
ATOM   2880  C33 POPCP   2      -2.966  20.514   6.581  0.00  0.00      POPC  
ATOM   2881  H3X POPCP   2      -2.485  21.036   5.727  0.00  0.00      POPC  
ATOM   2882  H3Y POPCP   2      -4.054  20.743   6.579  0.00  0.00      POPC  
ATOM   2883  C34 POPCP   2      -2.782  19.028   6.266  0.00  0.00      POPC  
ATOM   2884  H4X POPCP   2      -3.152  18.296   7.015  0.00  0.00      POPC  
ATOM   2885  H4Y POPCP   2      -1.677  18.922   6.223  0.00  0.00      POPC  
ATOM   2886  C35 POPCP   2      -3.314  18.658   4.851  0.00  0.00      POPC  
ATOM   2887  H5X POPCP   2      -4.405  18.803   4.693  0.00  0.00      POPC  
ATOM   2888  H5Y POPCP   2      -3.041  17.588   4.732  0.00  0.00      POPC  
ATOM   2889  C36 POPCP   2      -2.582  19.379   3.671  0.00  0.00      POPC  
ATOM   2890  H6X POPCP   2      -1.506  19.100   3.678  0.00  0.00      POPC  
ATOM   2891  H6Y POPCP   2      -2.597  20.488   3.737  0.00  0.00      POPC  
ATOM   2892  C37 POPCP   2      -3.143  18.958   2.261  0.00  0.00      POPC  
ATOM   2893  H7X POPCP   2      -4.213  18.699   2.410  0.00  0.00      POPC  
ATOM   2894  H7Y POPCP   2      -2.570  18.033   2.033  0.00  0.00      POPC  
ATOM   2895  C38 POPCP   2      -3.150  19.975   1.127  0.00  0.00      POPC  
ATOM   2896  H8X POPCP   2      -3.922  20.739   1.363  0.00  0.00      POPC  
ATOM   2897  H8Y POPCP   2      -3.640  19.546   0.227  0.00  0.00      POPC  
ATOM   2898  C39 POPCP   2      -1.822  20.693   0.705  0.00  0.00      POPC  
ATOM   2899  H9X POPCP   2      -1.288  20.871   1.663  0.00  0.00      POPC  
ATOM   2900  H9Y POPCP   2      -2.004  21.604   0.097  0.00  0.00      POPC  
ATOM   2901 C310 POPCP   2      -0.952  19.796  -0.098  0.00  0.00      POPC  
ATOM   2902 H10X POPCP   2      -1.548  19.017  -0.619  0.00  0.00      POPC  
ATOM   2903 H10Y POPCP   2      -0.243  19.325   0.616  0.00  0.00      POPC  
ATOM   2904 C311 POPCP   2      -0.055  20.580  -1.119  0.00  0.00      POPC  
ATOM   2905 H11X POPCP   2       0.711  21.092  -0.498  0.00  0.00      POPC  
ATOM   2906 H11Y POPCP   2      -0.668  21.263  -1.745  0.00  0.00      POPC  
ATOM   2907 C312 POPCP   2       0.792  19.606  -1.964  0.00  0.00      POPC  
ATOM   2908 H12X POPCP   2       0.076  18.998  -2.558  0.00  0.00      POPC  
ATOM   2909 H12Y POPCP   2       1.297  18.852  -1.324  0.00  0.00      POPC  
ATOM   2910 C313 POPCP   2       1.739  20.270  -2.942  0.00  0.00      POPC  
ATOM   2911 H13X POPCP   2       2.381  20.839  -2.236  0.00  0.00      POPC  
ATOM   2912 H13Y POPCP   2       1.200  21.014  -3.568  0.00  0.00      POPC  
ATOM   2913 C314 POPCP   2       2.663  19.449  -3.936  0.00  0.00      POPC  
ATOM   2914 H14X POPCP   2       3.421  18.996  -3.262  0.00  0.00      POPC  
ATOM   2915 H14Y POPCP   2       3.202  20.142  -4.617  0.00  0.00      POPC  
ATOM   2916 C315 POPCP   2       1.895  18.335  -4.703  0.00  0.00      POPC  
ATOM   2917 H15X POPCP   2       0.859  18.730  -4.788  0.00  0.00      POPC  
ATOM   2918 H15Y POPCP   2       1.785  17.444  -4.049  0.00  0.00      POPC  
ATOM   2919 C316 POPCP   2       2.370  17.883  -6.089  0.00  0.00      POPC  
ATOM   2920 H16X POPCP   2       2.289  18.698  -6.840  0.00  0.00      POPC  
ATOM   2921 H16Y POPCP   2       1.717  17.028  -6.369  0.00  0.00      POPC  
ATOM   2922 H16Z POPCP   2       3.413  17.567  -5.872  0.00  0.00      POPC  
ATOM   2923  N   POPCP   3     -41.555  13.627  13.046  0.00  0.00      POPC  
ATOM   2924  C12 POPCP   3     -42.200  12.645  12.153  0.00  0.00      POPC  
ATOM   2925 H12A POPCP   3     -41.915  12.633  11.111  0.00  0.00      POPC  
ATOM   2926 H12B POPCP   3     -43.226  12.972  12.073  0.00  0.00      POPC  
ATOM   2927  C13 POPCP   3     -40.116  13.710  12.678  0.00  0.00      POPC  
ATOM   2928 H13A POPCP   3     -39.567  12.813  12.926  0.00  0.00      POPC  
ATOM   2929 H13B POPCP   3     -40.015  14.006  11.645  0.00  0.00      POPC  
ATOM   2930 H13C POPCP   3     -39.624  14.464  13.274  0.00  0.00      POPC  
ATOM   2931  C14 POPCP   3     -42.150  15.017  12.880  0.00  0.00      POPC  
ATOM   2932 H14A POPCP   3     -41.621  15.642  13.585  0.00  0.00      POPC  
ATOM   2933 H14B POPCP   3     -42.053  15.435  11.889  0.00  0.00      POPC  
ATOM   2934 H14C POPCP   3     -43.181  15.145  13.175  0.00  0.00      POPC  
ATOM   2935  C15 POPCP   3     -41.671  13.201  14.482  0.00  0.00      POPC  
ATOM   2936 H15A POPCP   3     -41.086  12.321  14.704  0.00  0.00      POPC  
ATOM   2937 H15B POPCP   3     -42.705  12.997  14.717  0.00  0.00      POPC  
ATOM   2938 H15C POPCP   3     -41.200  13.938  15.116  0.00  0.00      POPC  
ATOM   2939  C11 POPCP   3     -42.320  11.194  12.567  0.00  0.00      POPC  
ATOM   2940 H11A POPCP   3     -41.338  10.777  12.878  0.00  0.00      POPC  
ATOM   2941 H11B POPCP   3     -42.535  10.655  11.620  0.00  0.00      POPC  
ATOM   2942  P   POPCP   3     -44.707  10.240  13.405  0.00  0.00      POPC  
ATOM   2943  O13 POPCP   3     -45.693  10.980  14.207  0.00  0.00      POPC  
ATOM   2944  O14 POPCP   3     -44.440   8.814  13.697  0.00  0.00      POPC  
ATOM   2945  O12 POPCP   3     -43.319  11.018  13.611  0.00  0.00      POPC  
ATOM   2946  O11 POPCP   3     -44.914  10.467  11.834  0.00  0.00      POPC  
ATOM   2947  C1  POPCP   3     -45.320   9.406  11.022  0.00  0.00      POPC  
ATOM   2948  HA  POPCP   3     -46.258   9.759  10.543  0.00  0.00      POPC  
ATOM   2949  HB  POPCP   3     -45.713   8.543  11.601  0.00  0.00      POPC  
ATOM   2950  C2  POPCP   3     -44.353   8.966   9.893  0.00  0.00      POPC  
ATOM   2951  HS  POPCP   3     -44.882   8.174   9.320  0.00  0.00      POPC  
ATOM   2952  O21 POPCP   3     -43.184   8.454  10.506  0.00  0.00      POPC  
ATOM   2953  C21 POPCP   3     -43.212   7.269  11.126  0.00  0.00      POPC  
ATOM   2954  O22 POPCP   3     -44.133   6.474  11.164  0.00  0.00      POPC  
ATOM   2955  C22 POPCP   3     -41.805   7.050  11.758  0.00  0.00      POPC  
ATOM   2956  H2R POPCP   3     -41.803   7.519  12.765  0.00  0.00      POPC  
ATOM   2957  H2S POPCP   3     -41.102   7.652  11.143  0.00  0.00      POPC  
ATOM   2958  C3  POPCP   3     -44.003  10.155   8.907  0.00  0.00      POPC  
ATOM   2959  HX  POPCP   3     -43.641  10.999   9.533  0.00  0.00      POPC  
ATOM   2960  HY  POPCP   3     -44.945  10.540   8.461  0.00  0.00      POPC  
ATOM   2961  O31 POPCP   3     -43.034   9.654   7.891  0.00  0.00      POPC  
ATOM   2962  C31 POPCP   3     -43.551   8.982   6.900  0.00  0.00      POPC  
ATOM   2963  O32 POPCP   3     -44.750   8.865   6.665  0.00  0.00      POPC  
ATOM   2964  C32 POPCP   3     -42.498   8.216   6.061  0.00  0.00      POPC  
ATOM   2965  H2X POPCP   3     -41.883   7.565   6.718  0.00  0.00      POPC  
ATOM   2966  H2Y POPCP   3     -41.826   9.046   5.752  0.00  0.00      POPC  
ATOM   2967  C23 POPCP   3     -41.366   5.552  11.908  0.00  0.00      POPC  
ATOM   2968  H3R POPCP   3     -42.309   4.966  11.939  0.00  0.00      POPC  
ATOM   2969  H3S POPCP   3     -40.802   5.318  12.836  0.00  0.00      POPC  
ATOM   2970  C24 POPCP   3     -40.442   5.098  10.722  0.00  0.00      POPC  
ATOM   2971  H4R POPCP   3     -39.596   4.443  11.021  0.00  0.00      POPC  
ATOM   2972  H4S POPCP   3     -39.894   6.011  10.405  0.00  0.00      POPC  
ATOM   2973  C25 POPCP   3     -41.158   4.228   9.663  0.00  0.00      POPC  
ATOM   2974  H5R POPCP   3     -42.243   4.195   9.903  0.00  0.00      POPC  
ATOM   2975  H5S POPCP   3     -40.702   3.228   9.829  0.00  0.00      POPC  
ATOM   2976  C26 POPCP   3     -40.972   4.607   8.156  0.00  0.00      POPC  
ATOM   2977  H6R POPCP   3     -41.127   5.669   7.870  0.00  0.00      POPC  
ATOM   2978  H6S POPCP   3     -41.592   3.971   7.488  0.00  0.00      POPC  
ATOM   2979  C27 POPCP   3     -39.523   4.154   7.627  0.00  0.00      POPC  
ATOM   2980  H7R POPCP   3     -39.607   3.046   7.594  0.00  0.00      POPC  
ATOM   2981  H7S POPCP   3     -38.830   4.460   8.439  0.00  0.00      POPC  
ATOM   2982  C28 POPCP   3     -39.088   4.650   6.246  0.00  0.00      POPC  
ATOM   2983  H8R POPCP   3     -40.003   4.431   5.656  0.00  0.00      POPC  
ATOM   2984  H8S POPCP   3     -38.242   4.017   5.905  0.00  0.00      POPC  
ATOM   2985  C29 POPCP   3     -38.668   6.103   6.170  0.00  0.00      POPC  
ATOM   2986  H91 POPCP   3     -39.382   6.743   6.707  0.00  0.00      POPC  
ATOM   2987 C210 POPCP   3     -37.571   6.611   5.608  0.00  0.00      POPC  
ATOM   2988 H101 POPCP   3     -37.240   7.641   5.810  0.00  0.00      POPC  
ATOM   2989 C211 POPCP   3     -36.545   5.856   4.916  0.00  0.00      POPC  
ATOM   2990 H11R POPCP   3     -35.918   6.472   4.236  0.00  0.00      POPC  
ATOM   2991 H11S POPCP   3     -37.004   5.120   4.222  0.00  0.00      POPC  
ATOM   2992 C212 POPCP   3     -35.628   5.144   5.926  0.00  0.00      POPC  
ATOM   2993 H12R POPCP   3     -36.069   4.782   6.880  0.00  0.00      POPC  
ATOM   2994 H12S POPCP   3     -34.957   5.955   6.283  0.00  0.00      POPC  
ATOM   2995 C213 POPCP   3     -34.810   3.912   5.386  0.00  0.00      POPC  
ATOM   2996 H13R POPCP   3     -35.515   3.066   5.238  0.00  0.00      POPC  
ATOM   2997 H13S POPCP   3     -34.123   3.592   6.198  0.00  0.00      POPC  
ATOM   2998 C214 POPCP   3     -34.048   4.243   4.142  0.00  0.00      POPC  
ATOM   2999 H14R POPCP   3     -33.773   5.316   4.220  0.00  0.00      POPC  
ATOM   3000 H14S POPCP   3     -34.783   4.165   3.312  0.00  0.00      POPC  
ATOM   3001 C215 POPCP   3     -32.767   3.395   3.898  0.00  0.00      POPC  
ATOM   3002 H15R POPCP   3     -32.904   2.292   3.897  0.00  0.00      POPC  
ATOM   3003 H15S POPCP   3     -32.175   3.660   4.800  0.00  0.00      POPC  
ATOM   3004 C216 POPCP   3     -32.079   3.638   2.514  0.00  0.00      POPC  
ATOM   3005 H16R POPCP   3     -31.304   2.855   2.369  0.00  0.00      POPC  
ATOM   3006 H16S POPCP   3     -31.636   4.653   2.433  0.00  0.00      POPC  
ATOM   3007 C217 POPCP   3     -33.038   3.458   1.329  0.00  0.00      POPC  
ATOM   3008 H17R POPCP   3     -33.780   4.275   1.207  0.00  0.00      POPC  
ATOM   3009 H17S POPCP   3     -33.620   2.519   1.445  0.00  0.00      POPC  
ATOM   3010 C218 POPCP   3     -32.294   3.309   0.014  0.00  0.00      POPC  
ATOM   3011 H18R POPCP   3     -32.948   3.328  -0.884  0.00  0.00      POPC  
ATOM   3012 H18S POPCP   3     -31.770   2.340   0.155  0.00  0.00      POPC  
ATOM   3013 H18T POPCP   3     -31.489   4.070  -0.070  0.00  0.00      POPC  
ATOM   3014  C33 POPCP   3     -43.063   7.639   4.790  0.00  0.00      POPC  
ATOM   3015  H3X POPCP   3     -43.637   8.374   4.187  0.00  0.00      POPC  
ATOM   3016  H3Y POPCP   3     -43.836   6.913   5.121  0.00  0.00      POPC  
ATOM   3017  C34 POPCP   3     -41.916   6.979   3.972  0.00  0.00      POPC  
ATOM   3018  H4X POPCP   3     -41.348   6.239   4.575  0.00  0.00      POPC  
ATOM   3019  H4Y POPCP   3     -41.131   7.746   3.798  0.00  0.00      POPC  
ATOM   3020  C35 POPCP   3     -42.341   6.512   2.581  0.00  0.00      POPC  
ATOM   3021  H5X POPCP   3     -41.400   6.386   2.005  0.00  0.00      POPC  
ATOM   3022  H5Y POPCP   3     -42.991   7.268   2.090  0.00  0.00      POPC  
ATOM   3023  C36 POPCP   3     -43.235   5.224   2.561  0.00  0.00      POPC  
ATOM   3024  H6X POPCP   3     -44.180   5.431   3.108  0.00  0.00      POPC  
ATOM   3025  H6Y POPCP   3     -42.794   4.363   3.107  0.00  0.00      POPC  
ATOM   3026  C37 POPCP   3     -43.544   4.732   1.159  0.00  0.00      POPC  
ATOM   3027  H7X POPCP   3     -42.624   4.380   0.646  0.00  0.00      POPC  
ATOM   3028  H7Y POPCP   3     -44.113   5.445   0.525  0.00  0.00      POPC  
ATOM   3029  C38 POPCP   3     -44.381   3.481   1.120  0.00  0.00      POPC  
ATOM   3030  H8X POPCP   3     -45.432   3.756   1.354  0.00  0.00      POPC  
ATOM   3031  H8Y POPCP   3     -43.991   2.703   1.811  0.00  0.00      POPC  
ATOM   3032  C39 POPCP   3     -44.440   2.746  -0.250  0.00  0.00      POPC  
ATOM   3033  H9X POPCP   3     -43.363   2.705  -0.518  0.00  0.00      POPC  
ATOM   3034  H9Y POPCP   3     -44.916   3.368  -1.038  0.00  0.00      POPC  
ATOM   3035 C310 POPCP   3     -45.074   1.336  -0.246  0.00  0.00      POPC  
ATOM   3036 H10X POPCP   3     -45.234   1.004  -1.295  0.00  0.00      POPC  
ATOM   3037 H10Y POPCP   3     -45.983   1.464   0.380  0.00  0.00      POPC  
ATOM   3038 C311 POPCP   3     -44.146   0.190   0.247  0.00  0.00      POPC  
ATOM   3039 H11X POPCP   3     -43.735   0.431   1.251  0.00  0.00      POPC  
ATOM   3040 H11Y POPCP   3     -43.226  -0.023  -0.339  0.00  0.00      POPC  
ATOM   3041 C312 POPCP   3     -44.915  -1.148   0.384  0.00  0.00      POPC  
ATOM   3042 H12X POPCP   3     -45.657  -1.232  -0.438  0.00  0.00      POPC  
ATOM   3043 H12Y POPCP   3     -45.540  -1.030   1.295  0.00  0.00      POPC  
ATOM   3044 C313 POPCP   3     -44.077  -2.400   0.248  0.00  0.00      POPC  
ATOM   3045 H13X POPCP   3     -43.600  -2.489  -0.751  0.00  0.00      POPC  
ATOM   3046 H13Y POPCP   3     -44.789  -3.251   0.206  0.00  0.00      POPC  
ATOM   3047 C314 POPCP   3     -43.086  -2.673   1.362  0.00  0.00      POPC  
ATOM   3048 H14X POPCP   3     -42.318  -1.889   1.532  0.00  0.00      POPC  
ATOM   3049 H14Y POPCP   3     -42.467  -3.563   1.118  0.00  0.00      POPC  
ATOM   3050 C315 POPCP   3     -43.693  -3.226   2.696  0.00  0.00      POPC  
ATOM   3051 H15X POPCP   3     -43.992  -4.275   2.484  0.00  0.00      POPC  
ATOM   3052 H15Y POPCP   3     -44.646  -2.702   2.924  0.00  0.00      POPC  
ATOM   3053 C316 POPCP   3     -42.659  -3.302   3.842  0.00  0.00      POPC  
ATOM   3054 H16X POPCP   3     -41.833  -3.990   3.560  0.00  0.00      POPC  
ATOM   3055 H16Y POPCP   3     -43.100  -3.649   4.801  0.00  0.00      POPC  
ATOM   3056 H16Z POPCP   3     -42.167  -2.311   3.949  0.00  0.00      POPC  
ATOM   3057  N   POPCP   4     -12.916  18.212  11.872  0.00  0.00      POPC  
ATOM   3058  C12 POPCP   4     -11.860  17.112  12.255  0.00  0.00      POPC  
ATOM   3059 H12A POPCP   4     -12.290  16.136  12.079  0.00  0.00      POPC  
ATOM   3060 H12B POPCP   4     -11.684  17.228  13.314  0.00  0.00      POPC  
ATOM   3061  C13 POPCP   4     -13.514  18.075  10.516  0.00  0.00      POPC  
ATOM   3062 H13A POPCP   4     -14.239  18.831  10.252  0.00  0.00      POPC  
ATOM   3063 H13B POPCP   4     -12.755  18.012   9.751  0.00  0.00      POPC  
ATOM   3064 H13C POPCP   4     -13.951  17.088  10.466  0.00  0.00      POPC  
ATOM   3065  C14 POPCP   4     -14.065  17.946  12.786  0.00  0.00      POPC  
ATOM   3066 H14A POPCP   4     -13.905  18.150  13.834  0.00  0.00      POPC  
ATOM   3067 H14B POPCP   4     -14.942  18.526  12.541  0.00  0.00      POPC  
ATOM   3068 H14C POPCP   4     -14.215  16.879  12.717  0.00  0.00      POPC  
ATOM   3069  C15 POPCP   4     -12.339  19.621  12.076  0.00  0.00      POPC  
ATOM   3070 H15A POPCP   4     -11.861  19.722  13.039  0.00  0.00      POPC  
ATOM   3071 H15B POPCP   4     -13.171  20.308  12.027  0.00  0.00      POPC  
ATOM   3072 H15C POPCP   4     -11.553  19.806  11.359  0.00  0.00      POPC  
ATOM   3073  C11 POPCP   4     -10.470  17.122  11.607  0.00  0.00      POPC  
ATOM   3074 H11A POPCP   4      -9.876  16.229  11.897  0.00  0.00      POPC  
ATOM   3075 H11B POPCP   4      -9.913  17.992  12.015  0.00  0.00      POPC  
ATOM   3076  P   POPCP   4     -10.348  16.184   9.113  0.00  0.00      POPC  
ATOM   3077  O13 POPCP   4     -11.296  15.086   9.551  0.00  0.00      POPC  
ATOM   3078  O14 POPCP   4      -8.913  15.911   9.154  0.00  0.00      POPC  
ATOM   3079  O12 POPCP   4     -10.505  17.342  10.168  0.00  0.00      POPC  
ATOM   3080  O11 POPCP   4     -10.866  16.821   7.768  0.00  0.00      POPC  
ATOM   3081  C1  POPCP   4     -11.137  18.268   7.694  0.00  0.00      POPC  
ATOM   3082  HA  POPCP   4     -10.402  18.759   8.366  0.00  0.00      POPC  
ATOM   3083  HB  POPCP   4     -12.147  18.287   8.158  0.00  0.00      POPC  
ATOM   3084  C2  POPCP   4     -11.078  18.785   6.248  0.00  0.00      POPC  
ATOM   3085  HS  POPCP   4     -11.145  19.887   6.127  0.00  0.00      POPC  
ATOM   3086  O21 POPCP   4     -12.134  18.218   5.422  0.00  0.00      POPC  
ATOM   3087  C21 POPCP   4     -13.334  18.694   5.598  0.00  0.00      POPC  
ATOM   3088  O22 POPCP   4     -13.695  19.558   6.370  0.00  0.00      POPC  
ATOM   3089  C22 POPCP   4     -14.298  17.964   4.630  0.00  0.00      POPC  
ATOM   3090  H2R POPCP   4     -15.159  18.646   4.458  0.00  0.00      POPC  
ATOM   3091  H2S POPCP   4     -14.637  17.046   5.155  0.00  0.00      POPC  
ATOM   3092  C3  POPCP   4      -9.716  18.412   5.664  0.00  0.00      POPC  
ATOM   3093  HX  POPCP   4      -9.833  17.312   5.557  0.00  0.00      POPC  
ATOM   3094  HY  POPCP   4      -8.864  18.634   6.342  0.00  0.00      POPC  
ATOM   3095  O31 POPCP   4      -9.538  19.104   4.422  0.00  0.00      POPC  
ATOM   3096  C31 POPCP   4      -8.774  18.351   3.579  0.00  0.00      POPC  
ATOM   3097  O32 POPCP   4      -8.299  17.256   3.854  0.00  0.00      POPC  
ATOM   3098  C32 POPCP   4      -8.851  18.940   2.217  0.00  0.00      POPC  
ATOM   3099  H2X POPCP   4      -9.841  18.701   1.774  0.00  0.00      POPC  
ATOM   3100  H2Y POPCP   4      -8.157  18.437   1.511  0.00  0.00      POPC  
ATOM   3101  C23 POPCP   4     -13.879  17.488   3.179  0.00  0.00      POPC  
ATOM   3102  H3R POPCP   4     -12.999  16.822   3.304  0.00  0.00      POPC  
ATOM   3103  H3S POPCP   4     -13.475  18.389   2.669  0.00  0.00      POPC  
ATOM   3104  C24 POPCP   4     -15.154  16.986   2.523  0.00  0.00      POPC  
ATOM   3105  H4R POPCP   4     -14.976  17.113   1.434  0.00  0.00      POPC  
ATOM   3106  H4S POPCP   4     -16.086  17.534   2.780  0.00  0.00      POPC  
ATOM   3107  C25 POPCP   4     -15.327  15.418   2.633  0.00  0.00      POPC  
ATOM   3108  H5R POPCP   4     -15.745  15.388   3.662  0.00  0.00      POPC  
ATOM   3109  H5S POPCP   4     -14.335  14.941   2.787  0.00  0.00      POPC  
ATOM   3110  C26 POPCP   4     -16.325  14.882   1.587  0.00  0.00      POPC  
ATOM   3111  H6R POPCP   4     -15.844  14.821   0.587  0.00  0.00      POPC  
ATOM   3112  H6S POPCP   4     -17.174  15.597   1.551  0.00  0.00      POPC  
ATOM   3113  C27 POPCP   4     -16.896  13.518   1.973  0.00  0.00      POPC  
ATOM   3114  H7R POPCP   4     -17.593  13.713   2.816  0.00  0.00      POPC  
ATOM   3115  H7S POPCP   4     -16.030  12.898   2.291  0.00  0.00      POPC  
ATOM   3116  C28 POPCP   4     -17.549  12.793   0.741  0.00  0.00      POPC  
ATOM   3117  H8R POPCP   4     -17.764  11.758   1.084  0.00  0.00      POPC  
ATOM   3118  H8S POPCP   4     -16.817  12.673  -0.086  0.00  0.00      POPC  
ATOM   3119  C29 POPCP   4     -18.812  13.433   0.274  0.00  0.00      POPC  
ATOM   3120  H91 POPCP   4     -19.587  13.531   1.047  0.00  0.00      POPC  
ATOM   3121 C210 POPCP   4     -19.044  14.155  -0.817  0.00  0.00      POPC  
ATOM   3122 H101 POPCP   4     -19.962  14.710  -1.060  0.00  0.00      POPC  
ATOM   3123 C211 POPCP   4     -18.027  14.407  -1.876  0.00  0.00      POPC  
ATOM   3124 H11R POPCP   4     -18.151  13.689  -2.714  0.00  0.00      POPC  
ATOM   3125 H11S POPCP   4     -16.961  14.300  -1.582  0.00  0.00      POPC  
ATOM   3126 C212 POPCP   4     -18.185  15.706  -2.653  0.00  0.00      POPC  
ATOM   3127 H12R POPCP   4     -17.319  15.822  -3.340  0.00  0.00      POPC  
ATOM   3128 H12S POPCP   4     -18.206  16.507  -1.884  0.00  0.00      POPC  
ATOM   3129 C213 POPCP   4     -19.503  15.859  -3.476  0.00  0.00      POPC  
ATOM   3130 H13R POPCP   4     -20.331  15.970  -2.743  0.00  0.00      POPC  
ATOM   3131 H13S POPCP   4     -19.779  15.035  -4.167  0.00  0.00      POPC  
ATOM   3132 C214 POPCP   4     -19.513  17.212  -4.285  0.00  0.00      POPC  
ATOM   3133 H14R POPCP   4     -18.690  17.165  -5.030  0.00  0.00      POPC  
ATOM   3134 H14S POPCP   4     -19.182  18.012  -3.589  0.00  0.00      POPC  
ATOM   3135 C215 POPCP   4     -20.917  17.493  -4.860  0.00  0.00      POPC  
ATOM   3136 H15R POPCP   4     -21.549  17.763  -3.987  0.00  0.00      POPC  
ATOM   3137 H15S POPCP   4     -21.327  16.558  -5.299  0.00  0.00      POPC  
ATOM   3138 C216 POPCP   4     -21.076  18.462  -6.041  0.00  0.00      POPC  
ATOM   3139 H16R POPCP   4     -20.741  19.461  -5.689  0.00  0.00      POPC  
ATOM   3140 H16S POPCP   4     -22.152  18.575  -6.295  0.00  0.00      POPC  
ATOM   3141 C217 POPCP   4     -20.239  18.186  -7.366  0.00  0.00      POPC  
ATOM   3142 H17R POPCP   4     -20.539  17.192  -7.762  0.00  0.00      POPC  
ATOM   3143 H17S POPCP   4     -19.144  18.285  -7.206  0.00  0.00      POPC  
ATOM   3144 C218 POPCP   4     -20.503  19.238  -8.405  0.00  0.00      POPC  
ATOM   3145 H18R POPCP   4     -21.603  19.309  -8.543  0.00  0.00      POPC  
ATOM   3146 H18S POPCP   4     -20.015  19.139  -9.398  0.00  0.00      POPC  
ATOM   3147 H18T POPCP   4     -20.131  20.224  -8.053  0.00  0.00      POPC  
ATOM   3148  C33 POPCP   4      -8.646  20.532   2.075  0.00  0.00      POPC  
ATOM   3149  H3X POPCP   4      -7.733  20.801   2.648  0.00  0.00      POPC  
ATOM   3150  H3Y POPCP   4      -9.532  21.106   2.420  0.00  0.00      POPC  
ATOM   3151  C34 POPCP   4      -8.350  21.024   0.595  0.00  0.00      POPC  
ATOM   3152  H4X POPCP   4      -8.279  22.132   0.567  0.00  0.00      POPC  
ATOM   3153  H4Y POPCP   4      -9.273  20.708   0.063  0.00  0.00      POPC  
ATOM   3154  C35 POPCP   4      -7.006  20.388   0.052  0.00  0.00      POPC  
ATOM   3155  H5X POPCP   4      -7.026  19.280  -0.016  0.00  0.00      POPC  
ATOM   3156  H5Y POPCP   4      -6.239  20.586   0.831  0.00  0.00      POPC  
ATOM   3157  C36 POPCP   4      -6.541  20.927  -1.311  0.00  0.00      POPC  
ATOM   3158  H6X POPCP   4      -6.382  22.019  -1.187  0.00  0.00      POPC  
ATOM   3159  H6Y POPCP   4      -7.343  20.824  -2.073  0.00  0.00      POPC  
ATOM   3160  C37 POPCP   4      -5.209  20.502  -1.894  0.00  0.00      POPC  
ATOM   3161  H7X POPCP   4      -5.299  19.408  -2.067  0.00  0.00      POPC  
ATOM   3162  H7Y POPCP   4      -4.440  20.635  -1.103  0.00  0.00      POPC  
ATOM   3163  C38 POPCP   4      -4.759  21.231  -3.196  0.00  0.00      POPC  
ATOM   3164  H8X POPCP   4      -4.841  22.336  -3.266  0.00  0.00      POPC  
ATOM   3165  H8Y POPCP   4      -5.365  20.825  -4.034  0.00  0.00      POPC  
ATOM   3166  C39 POPCP   4      -3.294  20.956  -3.594  0.00  0.00      POPC  
ATOM   3167  H9X POPCP   4      -3.168  19.858  -3.705  0.00  0.00      POPC  
ATOM   3168  H9Y POPCP   4      -2.664  21.339  -2.763  0.00  0.00      POPC  
ATOM   3169 C310 POPCP   4      -2.884  21.521  -4.921  0.00  0.00      POPC  
ATOM   3170 H10X POPCP   4      -3.302  22.539  -5.071  0.00  0.00      POPC  
ATOM   3171 H10Y POPCP   4      -3.153  20.913  -5.811  0.00  0.00      POPC  
ATOM   3172 C311 POPCP   4      -1.296  21.612  -4.896  0.00  0.00      POPC  
ATOM   3173 H11X POPCP   4      -0.854  20.602  -4.761  0.00  0.00      POPC  
ATOM   3174 H11Y POPCP   4      -1.032  22.275  -4.044  0.00  0.00      POPC  
ATOM   3175 C312 POPCP   4      -0.511  22.125  -6.131  0.00  0.00      POPC  
ATOM   3176 H12X POPCP   4       0.560  22.298  -5.893  0.00  0.00      POPC  
ATOM   3177 H12Y POPCP   4      -0.887  23.120  -6.451  0.00  0.00      POPC  
ATOM   3178 C313 POPCP   4      -0.381  21.129  -7.307  0.00  0.00      POPC  
ATOM   3179 H13X POPCP   4      -1.390  20.924  -7.723  0.00  0.00      POPC  
ATOM   3180 H13Y POPCP   4       0.041  20.184  -6.904  0.00  0.00      POPC  
ATOM   3181 C314 POPCP   4       0.529  21.686  -8.422  0.00  0.00      POPC  
ATOM   3182 H14X POPCP   4       0.150  22.685  -8.728  0.00  0.00      POPC  
ATOM   3183 H14Y POPCP   4       0.313  21.150  -9.370  0.00  0.00      POPC  
ATOM   3184 C315 POPCP   4       2.045  21.797  -8.196  0.00  0.00      POPC  
ATOM   3185 H15X POPCP   4       2.503  20.937  -7.662  0.00  0.00      POPC  
ATOM   3186 H15Y POPCP   4       2.249  22.676  -7.547  0.00  0.00      POPC  
ATOM   3187 C316 POPCP   4       2.883  21.992  -9.462  0.00  0.00      POPC  
ATOM   3188 H16X POPCP   4       3.920  22.258  -9.164  0.00  0.00      POPC  
ATOM   3189 H16Y POPCP   4       2.408  22.683 -10.191  0.00  0.00      POPC  
ATOM   3190 H16Z POPCP   4       3.052  21.056 -10.036  0.00  0.00      POPC  
ATOM   3191  N   POPCP   5     -33.833   2.359  15.824  0.00  0.00      POPC  
ATOM   3192  C12 POPCP   5     -32.533   3.021  15.330  0.00  0.00      POPC  
ATOM   3193 H12A POPCP   5     -32.582   3.355  14.305  0.00  0.00      POPC  
ATOM   3194 H12B POPCP   5     -31.813   2.223  15.214  0.00  0.00      POPC  
ATOM   3195  C13 POPCP   5     -34.984   3.222  15.665  0.00  0.00      POPC  
ATOM   3196 H13A POPCP   5     -34.976   3.734  14.714  0.00  0.00      POPC  
ATOM   3197 H13B POPCP   5     -35.905   2.691  15.855  0.00  0.00      POPC  
ATOM   3198 H13C POPCP   5     -34.883   3.958  16.448  0.00  0.00      POPC  
ATOM   3199  C14 POPCP   5     -34.172   1.100  15.042  0.00  0.00      POPC  
ATOM   3200 H14A POPCP   5     -35.236   0.992  15.196  0.00  0.00      POPC  
ATOM   3201 H14B POPCP   5     -33.982   1.323  14.003  0.00  0.00      POPC  
ATOM   3202 H14C POPCP   5     -33.608   0.315  15.524  0.00  0.00      POPC  
ATOM   3203  C15 POPCP   5     -33.607   1.866  17.253  0.00  0.00      POPC  
ATOM   3204 H15A POPCP   5     -34.550   1.512  17.643  0.00  0.00      POPC  
ATOM   3205 H15B POPCP   5     -33.329   2.738  17.827  0.00  0.00      POPC  
ATOM   3206 H15C POPCP   5     -32.910   1.042  17.265  0.00  0.00      POPC  
ATOM   3207  C11 POPCP   5     -31.976   4.282  16.154  0.00  0.00      POPC  
ATOM   3208 H11A POPCP   5     -30.902   4.378  15.889  0.00  0.00      POPC  
ATOM   3209 H11B POPCP   5     -31.991   4.234  17.264  0.00  0.00      POPC  
ATOM   3210  P   POPCP   5     -32.346   6.571  15.009  0.00  0.00      POPC  
ATOM   3211  O13 POPCP   5     -31.709   7.564  15.869  0.00  0.00      POPC  
ATOM   3212  O14 POPCP   5     -33.458   7.056  14.124  0.00  0.00      POPC  
ATOM   3213  O12 POPCP   5     -32.846   5.378  15.927  0.00  0.00      POPC  
ATOM   3214  O11 POPCP   5     -31.257   5.874  14.100  0.00  0.00      POPC  
ATOM   3215  C1  POPCP   5     -30.215   6.636  13.442  0.00  0.00      POPC  
ATOM   3216  HA  POPCP   5     -29.436   5.909  13.127  0.00  0.00      POPC  
ATOM   3217  HB  POPCP   5     -29.851   7.471  14.079  0.00  0.00      POPC  
ATOM   3218  C2  POPCP   5     -30.607   7.466  12.118  0.00  0.00      POPC  
ATOM   3219  HS  POPCP   5     -31.391   8.131  12.538  0.00  0.00      POPC  
ATOM   3220  O21 POPCP   5     -31.097   6.544  11.125  0.00  0.00      POPC  
ATOM   3221  C21 POPCP   5     -32.062   7.136  10.432  0.00  0.00      POPC  
ATOM   3222  O22 POPCP   5     -32.502   8.245  10.657  0.00  0.00      POPC  
ATOM   3223  C22 POPCP   5     -32.569   6.268   9.248  0.00  0.00      POPC  
ATOM   3224  H2R POPCP   5     -32.911   6.961   8.450  0.00  0.00      POPC  
ATOM   3225  H2S POPCP   5     -33.494   5.746   9.571  0.00  0.00      POPC  
ATOM   3226  C3  POPCP   5     -29.315   8.163  11.610  0.00  0.00      POPC  
ATOM   3227  HX  POPCP   5     -28.613   7.318  11.440  0.00  0.00      POPC  
ATOM   3228  HY  POPCP   5     -28.871   8.759  12.435  0.00  0.00      POPC  
ATOM   3229  O31 POPCP   5     -29.592   8.897  10.300  0.00  0.00      POPC  
ATOM   3230  C31 POPCP   5     -29.874  10.211  10.498  0.00  0.00      POPC  
ATOM   3231  O32 POPCP   5     -30.004  10.773  11.537  0.00  0.00      POPC  
ATOM   3232  C32 POPCP   5     -30.039  10.876   9.182  0.00  0.00      POPC  
ATOM   3233  H2X POPCP   5     -30.914  11.540   9.344  0.00  0.00      POPC  
ATOM   3234  H2Y POPCP   5     -30.413  10.139   8.440  0.00  0.00      POPC  
ATOM   3235  C23 POPCP   5     -31.442   5.542   8.606  0.00  0.00      POPC  
ATOM   3236  H3R POPCP   5     -31.913   5.144   7.681  0.00  0.00      POPC  
ATOM   3237  H3S POPCP   5     -31.139   4.697   9.260  0.00  0.00      POPC  
ATOM   3238  C24 POPCP   5     -30.288   6.359   8.035  0.00  0.00      POPC  
ATOM   3239  H4R POPCP   5     -29.831   7.072   8.754  0.00  0.00      POPC  
ATOM   3240  H4S POPCP   5     -30.845   7.075   7.395  0.00  0.00      POPC  
ATOM   3241  C25 POPCP   5     -29.283   5.478   7.385  0.00  0.00      POPC  
ATOM   3242  H5R POPCP   5     -29.186   4.601   8.059  0.00  0.00      POPC  
ATOM   3243  H5S POPCP   5     -28.224   5.803   7.471  0.00  0.00      POPC  
ATOM   3244  C26 POPCP   5     -29.683   5.148   5.951  0.00  0.00      POPC  
ATOM   3245  H6R POPCP   5     -29.676   6.107   5.389  0.00  0.00      POPC  
ATOM   3246  H6S POPCP   5     -30.681   4.661   5.963  0.00  0.00      POPC  
ATOM   3247  C27 POPCP   5     -28.625   4.211   5.202  0.00  0.00      POPC  
ATOM   3248  H7R POPCP   5     -28.279   3.441   5.924  0.00  0.00      POPC  
ATOM   3249  H7S POPCP   5     -27.684   4.766   5.000  0.00  0.00      POPC  
ATOM   3250  C28 POPCP   5     -29.108   3.561   3.941  0.00  0.00      POPC  
ATOM   3251  H8R POPCP   5     -29.496   4.302   3.210  0.00  0.00      POPC  
ATOM   3252  H8S POPCP   5     -29.975   2.940   4.253  0.00  0.00      POPC  
ATOM   3253  C29 POPCP   5     -28.100   2.625   3.357  0.00  0.00      POPC  
ATOM   3254  H91 POPCP   5     -28.268   1.580   3.657  0.00  0.00      POPC  
ATOM   3255 C210 POPCP   5     -27.257   3.080   2.370  0.00  0.00      POPC  
ATOM   3256 H101 POPCP   5     -26.515   2.374   1.970  0.00  0.00      POPC  
ATOM   3257 C211 POPCP   5     -27.119   4.534   1.986  0.00  0.00      POPC  
ATOM   3258 H11R POPCP   5     -26.059   4.790   1.775  0.00  0.00      POPC  
ATOM   3259 H11S POPCP   5     -27.483   5.274   2.730  0.00  0.00      POPC  
ATOM   3260 C212 POPCP   5     -27.955   4.825   0.671  0.00  0.00      POPC  
ATOM   3261 H12R POPCP   5     -28.956   4.352   0.762  0.00  0.00      POPC  
ATOM   3262 H12S POPCP   5     -27.522   4.306  -0.211  0.00  0.00      POPC  
ATOM   3263 C213 POPCP   5     -28.283   6.278   0.428  0.00  0.00      POPC  
ATOM   3264 H13R POPCP   5     -27.360   6.838   0.168  0.00  0.00      POPC  
ATOM   3265 H13S POPCP   5     -28.678   6.881   1.274  0.00  0.00      POPC  
ATOM   3266 C214 POPCP   5     -29.067   6.459  -0.916  0.00  0.00      POPC  
ATOM   3267 H14R POPCP   5     -29.957   5.794  -0.897  0.00  0.00      POPC  
ATOM   3268 H14S POPCP   5     -28.408   6.055  -1.714  0.00  0.00      POPC  
ATOM   3269 C215 POPCP   5     -29.241   7.988  -1.322  0.00  0.00      POPC  
ATOM   3270 H15R POPCP   5     -28.236   8.447  -1.442  0.00  0.00      POPC  
ATOM   3271 H15S POPCP   5     -29.839   8.462  -0.515  0.00  0.00      POPC  
ATOM   3272 C216 POPCP   5     -29.964   8.200  -2.699  0.00  0.00      POPC  
ATOM   3273 H16R POPCP   5     -30.919   7.640  -2.605  0.00  0.00      POPC  
ATOM   3274 H16S POPCP   5     -29.421   7.843  -3.600  0.00  0.00      POPC  
ATOM   3275 C217 POPCP   5     -30.392   9.719  -2.955  0.00  0.00      POPC  
ATOM   3276 H17R POPCP   5     -29.421  10.205  -3.191  0.00  0.00      POPC  
ATOM   3277 H17S POPCP   5     -30.925  10.185  -2.098  0.00  0.00      POPC  
ATOM   3278 C218 POPCP   5     -31.360   9.907  -4.099  0.00  0.00      POPC  
ATOM   3279 H18R POPCP   5     -32.104   9.082  -4.083  0.00  0.00      POPC  
ATOM   3280 H18S POPCP   5     -30.816   9.857  -5.066  0.00  0.00      POPC  
ATOM   3281 H18T POPCP   5     -31.825  10.915  -4.068  0.00  0.00      POPC  
ATOM   3282  C33 POPCP   5     -28.808  11.652   8.770  0.00  0.00      POPC  
ATOM   3283  H3X POPCP   5     -28.430  12.307   9.584  0.00  0.00      POPC  
ATOM   3284  H3Y POPCP   5     -28.856  12.335   7.895  0.00  0.00      POPC  
ATOM   3285  C34 POPCP   5     -27.611  10.701   8.531  0.00  0.00      POPC  
ATOM   3286  H4X POPCP   5     -27.481  10.114   9.466  0.00  0.00      POPC  
ATOM   3287  H4Y POPCP   5     -26.696  11.290   8.306  0.00  0.00      POPC  
ATOM   3288  C35 POPCP   5     -27.845   9.784   7.391  0.00  0.00      POPC  
ATOM   3289  H5X POPCP   5     -28.831   9.290   7.526  0.00  0.00      POPC  
ATOM   3290  H5Y POPCP   5     -27.056   9.025   7.200  0.00  0.00      POPC  
ATOM   3291  C36 POPCP   5     -28.003  10.476   6.005  0.00  0.00      POPC  
ATOM   3292  H6X POPCP   5     -27.155  11.188   5.910  0.00  0.00      POPC  
ATOM   3293  H6Y POPCP   5     -28.988  10.989   6.038  0.00  0.00      POPC  
ATOM   3294  C37 POPCP   5     -27.865   9.583   4.743  0.00  0.00      POPC  
ATOM   3295  H7X POPCP   5     -28.795   9.028   4.496  0.00  0.00      POPC  
ATOM   3296  H7Y POPCP   5     -26.962   8.948   4.869  0.00  0.00      POPC  
ATOM   3297  C38 POPCP   5     -27.436  10.483   3.480  0.00  0.00      POPC  
ATOM   3298  H8X POPCP   5     -26.534  11.102   3.676  0.00  0.00      POPC  
ATOM   3299  H8Y POPCP   5     -28.305  11.004   3.024  0.00  0.00      POPC  
ATOM   3300  C39 POPCP   5     -26.957   9.500   2.360  0.00  0.00      POPC  
ATOM   3301  H9X POPCP   5     -26.953   9.954   1.346  0.00  0.00      POPC  
ATOM   3302  H9Y POPCP   5     -27.640   8.624   2.326  0.00  0.00      POPC  
ATOM   3303 C310 POPCP   5     -25.475   9.021   2.666  0.00  0.00      POPC  
ATOM   3304 H10X POPCP   5     -25.514   8.442   3.613  0.00  0.00      POPC  
ATOM   3305 H10Y POPCP   5     -24.872   9.951   2.737  0.00  0.00      POPC  
ATOM   3306 C311 POPCP   5     -24.713   8.239   1.462  0.00  0.00      POPC  
ATOM   3307 H11X POPCP   5     -25.336   7.338   1.278  0.00  0.00      POPC  
ATOM   3308 H11Y POPCP   5     -23.641   8.071   1.698  0.00  0.00      POPC  
ATOM   3309 C312 POPCP   5     -24.681   9.127   0.290  0.00  0.00      POPC  
ATOM   3310 H12X POPCP   5     -24.346  10.139   0.603  0.00  0.00      POPC  
ATOM   3311 H12Y POPCP   5     -25.641   9.202  -0.264  0.00  0.00      POPC  
ATOM   3312 C313 POPCP   5     -23.670   8.574  -0.821  0.00  0.00      POPC  
ATOM   3313 H13X POPCP   5     -24.159   7.657  -1.214  0.00  0.00      POPC  
ATOM   3314 H13Y POPCP   5     -22.721   8.440  -0.258  0.00  0.00      POPC  
ATOM   3315 C314 POPCP   5     -23.516   9.591  -1.942  0.00  0.00      POPC  
ATOM   3316 H14X POPCP   5     -24.428  10.223  -1.990  0.00  0.00      POPC  
ATOM   3317 H14Y POPCP   5     -23.508   9.143  -2.959  0.00  0.00      POPC  
ATOM   3318 C315 POPCP   5     -22.311  10.543  -1.752  0.00  0.00      POPC  
ATOM   3319 H15X POPCP   5     -21.395   9.972  -1.491  0.00  0.00      POPC  
ATOM   3320 H15Y POPCP   5     -22.568  11.143  -0.852  0.00  0.00      POPC  
ATOM   3321 C316 POPCP   5     -21.944  11.494  -2.969  0.00  0.00      POPC  
ATOM   3322 H16X POPCP   5     -22.798  12.143  -3.256  0.00  0.00      POPC  
ATOM   3323 H16Y POPCP   5     -21.574  10.886  -3.822  0.00  0.00      POPC  
ATOM   3324 H16Z POPCP   5     -21.150  12.159  -2.567  0.00  0.00      POPC  
ATOM   3325  N   POPCP   6       1.774 -18.692   9.804  0.00  0.00      POPC  
ATOM   3326  C12 POPCP   6       1.939 -19.109  11.297  0.00  0.00      POPC  
ATOM   3327 H12A POPCP   6       2.261 -20.139  11.345  0.00  0.00      POPC  
ATOM   3328 H12B POPCP   6       1.024 -19.077  11.869  0.00  0.00      POPC  
ATOM   3329  C13 POPCP   6       2.568 -19.595   8.884  0.00  0.00      POPC  
ATOM   3330 H13A POPCP   6       2.340 -19.454   7.838  0.00  0.00      POPC  
ATOM   3331 H13B POPCP   6       3.614 -19.333   8.954  0.00  0.00      POPC  
ATOM   3332 H13C POPCP   6       2.464 -20.622   9.202  0.00  0.00      POPC  
ATOM   3333  C14 POPCP   6       0.308 -18.863   9.359  0.00  0.00      POPC  
ATOM   3334 H14A POPCP   6       0.262 -18.426   8.373  0.00  0.00      POPC  
ATOM   3335 H14B POPCP   6       0.148 -19.916   9.181  0.00  0.00      POPC  
ATOM   3336 H14C POPCP   6      -0.352 -18.450  10.107  0.00  0.00      POPC  
ATOM   3337  C15 POPCP   6       2.092 -17.235   9.579  0.00  0.00      POPC  
ATOM   3338 H15A POPCP   6       1.662 -16.534  10.279  0.00  0.00      POPC  
ATOM   3339 H15B POPCP   6       1.751 -16.972   8.589  0.00  0.00      POPC  
ATOM   3340 H15C POPCP   6       3.141 -17.039   9.746  0.00  0.00      POPC  
ATOM   3341  C11 POPCP   6       3.056 -18.418  12.168  0.00  0.00      POPC  
ATOM   3342 H11A POPCP   6       3.130 -18.973  13.127  0.00  0.00      POPC  
ATOM   3343 H11B POPCP   6       2.626 -17.410  12.354  0.00  0.00      POPC  
ATOM   3344  P   POPCP   6       5.222 -19.796  11.542  0.00  0.00      POPC  
ATOM   3345  O13 POPCP   6       4.489 -21.083  11.814  0.00  0.00      POPC  
ATOM   3346  O14 POPCP   6       6.431 -19.622  12.376  0.00  0.00      POPC  
ATOM   3347  O12 POPCP   6       4.309 -18.429  11.578  0.00  0.00      POPC  
ATOM   3348  O11 POPCP   6       5.546 -19.649  10.064  0.00  0.00      POPC  
ATOM   3349  C1  POPCP   6       6.657 -18.871   9.606  0.00  0.00      POPC  
ATOM   3350  HA  POPCP   6       7.657 -19.317   9.797  0.00  0.00      POPC  
ATOM   3351  HB  POPCP   6       6.624 -17.872  10.090  0.00  0.00      POPC  
ATOM   3352  C2  POPCP   6       6.557 -18.504   8.097  0.00  0.00      POPC  
ATOM   3353  HS  POPCP   6       6.145 -19.386   7.563  0.00  0.00      POPC  
ATOM   3354  O21 POPCP   6       7.874 -18.072   7.590  0.00  0.00      POPC  
ATOM   3355  C21 POPCP   6       8.811 -18.976   7.413  0.00  0.00      POPC  
ATOM   3356  O22 POPCP   6       8.694 -20.161   7.621  0.00  0.00      POPC  
ATOM   3357  C22 POPCP   6      10.077 -18.199   6.834  0.00  0.00      POPC  
ATOM   3358  H2R POPCP   6      10.854 -18.993   6.809  0.00  0.00      POPC  
ATOM   3359  H2S POPCP   6      10.439 -17.362   7.469  0.00  0.00      POPC  
ATOM   3360  C3  POPCP   6       5.457 -17.384   7.958  0.00  0.00      POPC  
ATOM   3361  HX  POPCP   6       5.788 -16.442   8.444  0.00  0.00      POPC  
ATOM   3362  HY  POPCP   6       4.560 -17.759   8.496  0.00  0.00      POPC  
ATOM   3363  O31 POPCP   6       5.128 -17.202   6.577  0.00  0.00      POPC  
ATOM   3364  C31 POPCP   6       4.381 -18.032   5.971  0.00  0.00      POPC  
ATOM   3365  O32 POPCP   6       3.929 -19.058   6.456  0.00  0.00      POPC  
ATOM   3366  C32 POPCP   6       4.119 -17.489   4.556  0.00  0.00      POPC  
ATOM   3367  H2X POPCP   6       4.671 -16.529   4.470  0.00  0.00      POPC  
ATOM   3368  H2Y POPCP   6       3.019 -17.356   4.477  0.00  0.00      POPC  
ATOM   3369  C23 POPCP   6       9.739 -17.699   5.396  0.00  0.00      POPC  
ATOM   3370  H3R POPCP   6      10.726 -17.320   5.055  0.00  0.00      POPC  
ATOM   3371  H3S POPCP   6       9.195 -16.731   5.435  0.00  0.00      POPC  
ATOM   3372  C24 POPCP   6       9.064 -18.785   4.555  0.00  0.00      POPC  
ATOM   3373  H4R POPCP   6       8.058 -19.054   4.943  0.00  0.00      POPC  
ATOM   3374  H4S POPCP   6       9.637 -19.731   4.663  0.00  0.00      POPC  
ATOM   3375  C25 POPCP   6       8.920 -18.433   3.069  0.00  0.00      POPC  
ATOM   3376  H5R POPCP   6       8.519 -17.397   3.059  0.00  0.00      POPC  
ATOM   3377  H5S POPCP   6       8.203 -19.128   2.582  0.00  0.00      POPC  
ATOM   3378  C26 POPCP   6      10.271 -18.454   2.371  0.00  0.00      POPC  
ATOM   3379  H6R POPCP   6      10.942 -19.187   2.867  0.00  0.00      POPC  
ATOM   3380  H6S POPCP   6      10.745 -17.475   2.595  0.00  0.00      POPC  
ATOM   3381  C27 POPCP   6      10.374 -18.708   0.863  0.00  0.00      POPC  
ATOM   3382  H7R POPCP   6      10.012 -19.731   0.623  0.00  0.00      POPC  
ATOM   3383  H7S POPCP   6      11.385 -18.707   0.404  0.00  0.00      POPC  
ATOM   3384  C28 POPCP   6       9.444 -17.752   0.053  0.00  0.00      POPC  
ATOM   3385  H8R POPCP   6       8.437 -17.815   0.516  0.00  0.00      POPC  
ATOM   3386  H8S POPCP   6       9.235 -18.146  -0.965  0.00  0.00      POPC  
ATOM   3387  C29 POPCP   6       9.858 -16.233  -0.076  0.00  0.00      POPC  
ATOM   3388  H91 POPCP   6       9.884 -15.682   0.876  0.00  0.00      POPC  
ATOM   3389 C210 POPCP   6      10.279 -15.628  -1.202  0.00  0.00      POPC  
ATOM   3390 H101 POPCP   6      10.580 -14.570  -1.168  0.00  0.00      POPC  
ATOM   3391 C211 POPCP   6      10.366 -16.319  -2.561  0.00  0.00      POPC  
ATOM   3392 H11R POPCP   6       9.628 -17.144  -2.658  0.00  0.00      POPC  
ATOM   3393 H11S POPCP   6      11.353 -16.827  -2.526  0.00  0.00      POPC  
ATOM   3394 C212 POPCP   6      10.365 -15.300  -3.695  0.00  0.00      POPC  
ATOM   3395 H12R POPCP   6      10.975 -15.523  -4.596  0.00  0.00      POPC  
ATOM   3396 H12S POPCP   6      10.838 -14.335  -3.413  0.00  0.00      POPC  
ATOM   3397 C213 POPCP   6       8.876 -15.133  -4.175  0.00  0.00      POPC  
ATOM   3398 H13R POPCP   6       8.315 -14.951  -3.234  0.00  0.00      POPC  
ATOM   3399 H13S POPCP   6       8.410 -16.052  -4.590  0.00  0.00      POPC  
ATOM   3400 C214 POPCP   6       8.641 -13.969  -5.156  0.00  0.00      POPC  
ATOM   3401 H14R POPCP   6       8.995 -12.985  -4.780  0.00  0.00      POPC  
ATOM   3402 H14S POPCP   6       7.535 -13.907  -5.079  0.00  0.00      POPC  
ATOM   3403 C215 POPCP   6       9.095 -14.367  -6.524  0.00  0.00      POPC  
ATOM   3404 H15R POPCP   6       8.441 -15.191  -6.881  0.00  0.00      POPC  
ATOM   3405 H15S POPCP   6      10.100 -14.819  -6.380  0.00  0.00      POPC  
ATOM   3406 C216 POPCP   6       9.221 -13.221  -7.548  0.00  0.00      POPC  
ATOM   3407 H16R POPCP   6       9.365 -13.653  -8.561  0.00  0.00      POPC  
ATOM   3408 H16S POPCP   6      10.139 -12.634  -7.334  0.00  0.00      POPC  
ATOM   3409 C217 POPCP   6       7.925 -12.316  -7.614  0.00  0.00      POPC  
ATOM   3410 H17R POPCP   6       7.763 -11.774  -6.658  0.00  0.00      POPC  
ATOM   3411 H17S POPCP   6       6.995 -12.874  -7.856  0.00  0.00      POPC  
ATOM   3412 C218 POPCP   6       8.013 -11.195  -8.644  0.00  0.00      POPC  
ATOM   3413 H18R POPCP   6       7.098 -10.568  -8.700  0.00  0.00      POPC  
ATOM   3414 H18S POPCP   6       8.237 -11.697  -9.609  0.00  0.00      POPC  
ATOM   3415 H18T POPCP   6       8.775 -10.445  -8.341  0.00  0.00      POPC  
ATOM   3416  C33 POPCP   6       4.646 -18.382   3.358  0.00  0.00      POPC  
ATOM   3417  H3X POPCP   6       4.195 -19.394   3.286  0.00  0.00      POPC  
ATOM   3418  H3Y POPCP   6       5.748 -18.455   3.481  0.00  0.00      POPC  
ATOM   3419  C34 POPCP   6       4.438 -17.885   1.938  0.00  0.00      POPC  
ATOM   3420  H4X POPCP   6       3.346 -17.800   1.746  0.00  0.00      POPC  
ATOM   3421  H4Y POPCP   6       4.923 -18.612   1.253  0.00  0.00      POPC  
ATOM   3422  C35 POPCP   6       5.083 -16.506   1.700  0.00  0.00      POPC  
ATOM   3423  H5X POPCP   6       6.068 -16.486   2.213  0.00  0.00      POPC  
ATOM   3424  H5Y POPCP   6       4.377 -15.762   2.127  0.00  0.00      POPC  
ATOM   3425  C36 POPCP   6       5.243 -16.350   0.195  0.00  0.00      POPC  
ATOM   3426  H6X POPCP   6       4.289 -16.328  -0.375  0.00  0.00      POPC  
ATOM   3427  H6Y POPCP   6       5.751 -17.263  -0.182  0.00  0.00      POPC  
ATOM   3428  C37 POPCP   6       5.988 -15.116  -0.345  0.00  0.00      POPC  
ATOM   3429  H7X POPCP   6       7.040 -15.030   0.001  0.00  0.00      POPC  
ATOM   3430  H7Y POPCP   6       5.520 -14.175   0.016  0.00  0.00      POPC  
ATOM   3431  C38 POPCP   6       5.829 -14.923  -1.808  0.00  0.00      POPC  
ATOM   3432  H8X POPCP   6       6.004 -15.899  -2.308  0.00  0.00      POPC  
ATOM   3433  H8Y POPCP   6       6.690 -14.310  -2.150  0.00  0.00      POPC  
ATOM   3434  C39 POPCP   6       4.486 -14.353  -2.296  0.00  0.00      POPC  
ATOM   3435  H9X POPCP   6       4.349 -13.400  -1.742  0.00  0.00      POPC  
ATOM   3436  H9Y POPCP   6       3.642 -15.054  -2.123  0.00  0.00      POPC  
ATOM   3437 C310 POPCP   6       4.571 -14.208  -3.817  0.00  0.00      POPC  
ATOM   3438 H10X POPCP   6       4.460 -15.175  -4.354  0.00  0.00      POPC  
ATOM   3439 H10Y POPCP   6       5.620 -13.904  -4.017  0.00  0.00      POPC  
ATOM   3440 C311 POPCP   6       3.579 -13.292  -4.415  0.00  0.00      POPC  
ATOM   3441 H11X POPCP   6       3.489 -12.399  -3.761  0.00  0.00      POPC  
ATOM   3442 H11Y POPCP   6       2.603 -13.806  -4.286  0.00  0.00      POPC  
ATOM   3443 C312 POPCP   6       3.899 -12.755  -5.826  0.00  0.00      POPC  
ATOM   3444 H12X POPCP   6       4.291 -13.402  -6.640  0.00  0.00      POPC  
ATOM   3445 H12Y POPCP   6       4.706 -11.992  -5.799  0.00  0.00      POPC  
ATOM   3446 C313 POPCP   6       2.624 -12.173  -6.441  0.00  0.00      POPC  
ATOM   3447 H13X POPCP   6       2.947 -11.402  -7.173  0.00  0.00      POPC  
ATOM   3448 H13Y POPCP   6       2.072 -11.646  -5.634  0.00  0.00      POPC  
ATOM   3449 C314 POPCP   6       1.736 -13.227  -7.130  0.00  0.00      POPC  
ATOM   3450 H14X POPCP   6       1.723 -14.110  -6.455  0.00  0.00      POPC  
ATOM   3451 H14Y POPCP   6       2.267 -13.483  -8.072  0.00  0.00      POPC  
ATOM   3452 C315 POPCP   6       0.380 -12.712  -7.647  0.00  0.00      POPC  
ATOM   3453 H15X POPCP   6       0.578 -12.621  -8.737  0.00  0.00      POPC  
ATOM   3454 H15Y POPCP   6       0.019 -11.737  -7.254  0.00  0.00      POPC  
ATOM   3455 C316 POPCP   6      -0.783 -13.690  -7.306  0.00  0.00      POPC  
ATOM   3456 H16X POPCP   6      -0.895 -14.409  -8.145  0.00  0.00      POPC  
ATOM   3457 H16Y POPCP   6      -1.786 -13.221  -7.392  0.00  0.00      POPC  
ATOM   3458 H16Z POPCP   6      -0.635 -14.167  -6.314  0.00  0.00      POPC  
ATOM   3459  N   POPCP   7       3.068 -27.394   9.832  0.00  0.00      POPC  
ATOM   3460  C12 POPCP   7       2.565 -28.443   8.876  0.00  0.00      POPC  
ATOM   3461 H12A POPCP   7       2.443 -28.028   7.886  0.00  0.00      POPC  
ATOM   3462 H12B POPCP   7       1.676 -28.865   9.320  0.00  0.00      POPC  
ATOM   3463  C13 POPCP   7       2.966 -27.976  11.213  0.00  0.00      POPC  
ATOM   3464 H13A POPCP   7       1.917 -28.085  11.446  0.00  0.00      POPC  
ATOM   3465 H13B POPCP   7       3.410 -28.961  11.207  0.00  0.00      POPC  
ATOM   3466 H13C POPCP   7       3.450 -27.357  11.954  0.00  0.00      POPC  
ATOM   3467  C14 POPCP   7       4.491 -27.034   9.622  0.00  0.00      POPC  
ATOM   3468 H14A POPCP   7       5.112 -27.879   9.879  0.00  0.00      POPC  
ATOM   3469 H14B POPCP   7       4.632 -26.726   8.596  0.00  0.00      POPC  
ATOM   3470 H14C POPCP   7       4.793 -26.243  10.292  0.00  0.00      POPC  
ATOM   3471  C15 POPCP   7       2.097 -26.235   9.730  0.00  0.00      POPC  
ATOM   3472 H15A POPCP   7       1.065 -26.383  10.013  0.00  0.00      POPC  
ATOM   3473 H15B POPCP   7       2.104 -25.853   8.719  0.00  0.00      POPC  
ATOM   3474 H15C POPCP   7       2.462 -25.540  10.472  0.00  0.00      POPC  
ATOM   3475  C11 POPCP   7       3.504 -29.677   8.549  0.00  0.00      POPC  
ATOM   3476 H11A POPCP   7       4.326 -29.197   7.976  0.00  0.00      POPC  
ATOM   3477 H11B POPCP   7       2.917 -30.357   7.895  0.00  0.00      POPC  
ATOM   3478  P   POPCP   7       5.348 -30.854   9.869  0.00  0.00      POPC  
ATOM   3479  O13 POPCP   7       5.384 -31.868  10.914  0.00  0.00      POPC  
ATOM   3480  O14 POPCP   7       6.190 -29.702   9.997  0.00  0.00      POPC  
ATOM   3481  O12 POPCP   7       3.871 -30.296   9.752  0.00  0.00      POPC  
ATOM   3482  O11 POPCP   7       5.479 -31.607   8.478  0.00  0.00      POPC  
ATOM   3483  C1  POPCP   7       4.840 -32.808   8.189  0.00  0.00      POPC  
ATOM   3484  HA  POPCP   7       4.322 -32.708   7.211  0.00  0.00      POPC  
ATOM   3485  HB  POPCP   7       4.077 -33.114   8.936  0.00  0.00      POPC  
ATOM   3486  C2  POPCP   7       5.851 -33.935   8.002  0.00  0.00      POPC  
ATOM   3487  HS  POPCP   7       6.599 -33.838   8.819  0.00  0.00      POPC  
ATOM   3488  O21 POPCP   7       6.647 -33.676   6.837  0.00  0.00      POPC  
ATOM   3489  C21 POPCP   7       7.900 -34.025   6.827  0.00  0.00      POPC  
ATOM   3490  O22 POPCP   7       8.522 -34.563   7.694  0.00  0.00      POPC  
ATOM   3491  C22 POPCP   7       8.394 -33.635   5.383  0.00  0.00      POPC  
ATOM   3492  H2R POPCP   7       8.304 -32.528   5.350  0.00  0.00      POPC  
ATOM   3493  H2S POPCP   7       7.649 -34.078   4.688  0.00  0.00      POPC  
ATOM   3494  C3  POPCP   7       5.127 -35.304   7.862  0.00  0.00      POPC  
ATOM   3495  HX  POPCP   7       4.546 -35.507   8.787  0.00  0.00      POPC  
ATOM   3496  HY  POPCP   7       5.888 -36.111   7.796  0.00  0.00      POPC  
ATOM   3497  O31 POPCP   7       4.159 -35.429   6.823  0.00  0.00      POPC  
ATOM   3498  C31 POPCP   7       4.584 -35.742   5.610  0.00  0.00      POPC  
ATOM   3499  O32 POPCP   7       5.676 -36.156   5.253  0.00  0.00      POPC  
ATOM   3500  C32 POPCP   7       3.445 -35.434   4.653  0.00  0.00      POPC  
ATOM   3501  H2X POPCP   7       3.178 -34.368   4.819  0.00  0.00      POPC  
ATOM   3502  H2Y POPCP   7       2.520 -35.996   4.904  0.00  0.00      POPC  
ATOM   3503  C23 POPCP   7       9.679 -34.272   4.988  0.00  0.00      POPC  
ATOM   3504  H3R POPCP   7       9.560 -35.372   5.086  0.00  0.00      POPC  
ATOM   3505  H3S POPCP   7      10.526 -33.885   5.595  0.00  0.00      POPC  
ATOM   3506  C24 POPCP   7      10.077 -33.911   3.536  0.00  0.00      POPC  
ATOM   3507  H4R POPCP   7       9.121 -33.827   2.976  0.00  0.00      POPC  
ATOM   3508  H4S POPCP   7      10.622 -34.776   3.103  0.00  0.00      POPC  
ATOM   3509  C25 POPCP   7      10.867 -32.595   3.500  0.00  0.00      POPC  
ATOM   3510  H5R POPCP   7      11.852 -32.784   3.976  0.00  0.00      POPC  
ATOM   3511  H5S POPCP   7      10.406 -31.861   4.196  0.00  0.00      POPC  
ATOM   3512  C26 POPCP   7      11.182 -32.046   2.118  0.00  0.00      POPC  
ATOM   3513  H6R POPCP   7      10.367 -32.267   1.396  0.00  0.00      POPC  
ATOM   3514  H6S POPCP   7      12.086 -32.540   1.701  0.00  0.00      POPC  
ATOM   3515  C27 POPCP   7      11.478 -30.528   2.013  0.00  0.00      POPC  
ATOM   3516  H7R POPCP   7      12.096 -30.175   2.866  0.00  0.00      POPC  
ATOM   3517  H7S POPCP   7      10.469 -30.070   2.093  0.00  0.00      POPC  
ATOM   3518  C28 POPCP   7      12.131 -29.998   0.669  0.00  0.00      POPC  
ATOM   3519  H8R POPCP   7      12.205 -28.899   0.524  0.00  0.00      POPC  
ATOM   3520  H8S POPCP   7      11.551 -30.361  -0.205  0.00  0.00      POPC  
ATOM   3521  C29 POPCP   7      13.576 -30.414   0.719  0.00  0.00      POPC  
ATOM   3522  H91 POPCP   7      14.035 -30.012   1.634  0.00  0.00      POPC  
ATOM   3523 C210 POPCP   7      14.259 -31.057  -0.277  0.00  0.00      POPC  
ATOM   3524 H101 POPCP   7      15.278 -31.417  -0.073  0.00  0.00      POPC  
ATOM   3525 C211 POPCP   7      13.741 -31.610  -1.588  0.00  0.00      POPC  
ATOM   3526 H11R POPCP   7      13.243 -30.795  -2.156  0.00  0.00      POPC  
ATOM   3527 H11S POPCP   7      12.898 -32.323  -1.458  0.00  0.00      POPC  
ATOM   3528 C212 POPCP   7      14.814 -32.218  -2.414  0.00  0.00      POPC  
ATOM   3529 H12R POPCP   7      15.178 -33.172  -1.974  0.00  0.00      POPC  
ATOM   3530 H12S POPCP   7      15.733 -31.594  -2.441  0.00  0.00      POPC  
ATOM   3531 C213 POPCP   7      14.315 -32.488  -3.902  0.00  0.00      POPC  
ATOM   3532 H13R POPCP   7      14.258 -31.553  -4.499  0.00  0.00      POPC  
ATOM   3533 H13S POPCP   7      13.289 -32.911  -3.846  0.00  0.00      POPC  
ATOM   3534 C214 POPCP   7      15.143 -33.602  -4.567  0.00  0.00      POPC  
ATOM   3535 H14R POPCP   7      14.711 -34.511  -4.096  0.00  0.00      POPC  
ATOM   3536 H14S POPCP   7      16.234 -33.587  -4.357  0.00  0.00      POPC  
ATOM   3537 C215 POPCP   7      14.837 -33.535  -6.094  0.00  0.00      POPC  
ATOM   3538 H15R POPCP   7      15.337 -32.618  -6.474  0.00  0.00      POPC  
ATOM   3539 H15S POPCP   7      13.799 -33.370  -6.451  0.00  0.00      POPC  
ATOM   3540 C216 POPCP   7      15.374 -34.725  -6.869  0.00  0.00      POPC  
ATOM   3541 H16R POPCP   7      14.723 -35.599  -6.651  0.00  0.00      POPC  
ATOM   3542 H16S POPCP   7      16.358 -35.039  -6.460  0.00  0.00      POPC  
ATOM   3543 C217 POPCP   7      15.505 -34.415  -8.394  0.00  0.00      POPC  
ATOM   3544 H17R POPCP   7      14.450 -34.150  -8.617  0.00  0.00      POPC  
ATOM   3545 H17S POPCP   7      15.699 -35.403  -8.864  0.00  0.00      POPC  
ATOM   3546 C218 POPCP   7      16.388 -33.175  -8.871  0.00  0.00      POPC  
ATOM   3547 H18R POPCP   7      16.522 -33.190  -9.974  0.00  0.00      POPC  
ATOM   3548 H18S POPCP   7      17.397 -33.298  -8.422  0.00  0.00      POPC  
ATOM   3549 H18T POPCP   7      15.861 -32.255  -8.540  0.00  0.00      POPC  
ATOM   3550  C33 POPCP   7       3.839 -35.601   3.161  0.00  0.00      POPC  
ATOM   3551  H3X POPCP   7       4.155 -36.661   3.053  0.00  0.00      POPC  
ATOM   3552  H3Y POPCP   7       4.630 -34.869   2.891  0.00  0.00      POPC  
ATOM   3553  C34 POPCP   7       2.802 -35.229   2.173  0.00  0.00      POPC  
ATOM   3554  H4X POPCP   7       3.130 -35.290   1.113  0.00  0.00      POPC  
ATOM   3555  H4Y POPCP   7       2.641 -34.145   2.358  0.00  0.00      POPC  
ATOM   3556  C35 POPCP   7       1.414 -35.890   2.365  0.00  0.00      POPC  
ATOM   3557  H5X POPCP   7       0.934 -35.690   1.384  0.00  0.00      POPC  
ATOM   3558  H5Y POPCP   7       0.930 -35.376   3.223  0.00  0.00      POPC  
ATOM   3559  C36 POPCP   7       1.445 -37.374   2.666  0.00  0.00      POPC  
ATOM   3560  H6X POPCP   7       1.795 -37.530   3.709  0.00  0.00      POPC  
ATOM   3561  H6Y POPCP   7       2.221 -37.840   2.021  0.00  0.00      POPC  
ATOM   3562  C37 POPCP   7       0.048 -38.016   2.440  0.00  0.00      POPC  
ATOM   3563  H7X POPCP   7      -0.514 -37.395   1.711  0.00  0.00      POPC  
ATOM   3564  H7Y POPCP   7      -0.452 -37.972   3.431  0.00  0.00      POPC  
ATOM   3565  C38 POPCP   7       0.155 -39.452   1.936  0.00  0.00      POPC  
ATOM   3566  H8X POPCP   7       0.554 -40.029   2.798  0.00  0.00      POPC  
ATOM   3567  H8Y POPCP   7       0.872 -39.414   1.088  0.00  0.00      POPC  
ATOM   3568  C39 POPCP   7      -1.119 -40.042   1.396  0.00  0.00      POPC  
ATOM   3569  H9X POPCP   7      -1.627 -39.391   0.652  0.00  0.00      POPC  
ATOM   3570  H9Y POPCP   7      -1.836 -40.292   2.207  0.00  0.00      POPC  
ATOM   3571 C310 POPCP   7      -0.958 -41.553   0.819  0.00  0.00      POPC  
ATOM   3572 H10X POPCP   7      -1.974 -42.001   0.799  0.00  0.00      POPC  
ATOM   3573 H10Y POPCP   7      -0.274 -42.203   1.405  0.00  0.00      POPC  
ATOM   3574 C311 POPCP   7      -0.477 -41.491  -0.680  0.00  0.00      POPC  
ATOM   3575 H11X POPCP   7       0.068 -42.456  -0.760  0.00  0.00      POPC  
ATOM   3576 H11Y POPCP   7       0.322 -40.729  -0.805  0.00  0.00      POPC  
ATOM   3577 C312 POPCP   7      -1.719 -41.469  -1.593  0.00  0.00      POPC  
ATOM   3578 H12X POPCP   7      -2.230 -40.482  -1.568  0.00  0.00      POPC  
ATOM   3579 H12Y POPCP   7      -2.476 -42.191  -1.218  0.00  0.00      POPC  
ATOM   3580 C313 POPCP   7      -1.305 -41.832  -3.012  0.00  0.00      POPC  
ATOM   3581 H13X POPCP   7      -0.833 -42.833  -2.916  0.00  0.00      POPC  
ATOM   3582 H13Y POPCP   7      -0.563 -41.227  -3.575  0.00  0.00      POPC  
ATOM   3583 C314 POPCP   7      -2.506 -42.015  -3.967  0.00  0.00      POPC  
ATOM   3584 H14X POPCP   7      -1.986 -42.308  -4.904  0.00  0.00      POPC  
ATOM   3585 H14Y POPCP   7      -3.044 -41.045  -4.025  0.00  0.00      POPC  
ATOM   3586 C315 POPCP   7      -3.687 -42.914  -3.446  0.00  0.00      POPC  
ATOM   3587 H15X POPCP   7      -3.284 -43.731  -2.810  0.00  0.00      POPC  
ATOM   3588 H15Y POPCP   7      -4.072 -43.537  -4.281  0.00  0.00      POPC  
ATOM   3589 C316 POPCP   7      -4.926 -42.237  -2.896  0.00  0.00      POPC  
ATOM   3590 H16X POPCP   7      -5.554 -41.778  -3.689  0.00  0.00      POPC  
ATOM   3591 H16Y POPCP   7      -4.577 -41.450  -2.194  0.00  0.00      POPC  
ATOM   3592 H16Z POPCP   7      -5.683 -42.813  -2.323  0.00  0.00      POPC  
ATOM   3593  N   POPCP   8       3.279  42.101  17.208  0.00  0.00      POPC  
ATOM   3594  C12 POPCP   8       2.896  41.807  15.771  0.00  0.00      POPC  
ATOM   3595 H12A POPCP   8       2.940  42.698  15.161  0.00  0.00      POPC  
ATOM   3596 H12B POPCP   8       1.861  41.551  15.602  0.00  0.00      POPC  
ATOM   3597  C13 POPCP   8       3.016  41.060  18.140  0.00  0.00      POPC  
ATOM   3598 H13A POPCP   8       3.656  41.154  19.004  0.00  0.00      POPC  
ATOM   3599 H13B POPCP   8       1.945  40.952  18.222  0.00  0.00      POPC  
ATOM   3600 H13C POPCP   8       3.384  40.136  17.719  0.00  0.00      POPC  
ATOM   3601  C14 POPCP   8       4.740  42.508  17.358  0.00  0.00      POPC  
ATOM   3602 H14A POPCP   8       5.034  43.229  16.609  0.00  0.00      POPC  
ATOM   3603 H14B POPCP   8       4.912  43.078  18.260  0.00  0.00      POPC  
ATOM   3604 H14C POPCP   8       5.376  41.644  17.238  0.00  0.00      POPC  
ATOM   3605  C15 POPCP   8       2.506  43.330  17.611  0.00  0.00      POPC  
ATOM   3606 H15A POPCP   8       1.447  43.189  17.772  0.00  0.00      POPC  
ATOM   3607 H15B POPCP   8       2.669  44.112  16.885  0.00  0.00      POPC  
ATOM   3608 H15C POPCP   8       2.829  43.739  18.557  0.00  0.00      POPC  
ATOM   3609  C11 POPCP   8       3.786  40.709  15.047  0.00  0.00      POPC  
ATOM   3610 H11A POPCP   8       4.852  41.020  15.058  0.00  0.00      POPC  
ATOM   3611 H11B POPCP   8       3.594  40.654  13.954  0.00  0.00      POPC  
ATOM   3612  P   POPCP   8       2.472  38.495  15.256  0.00  0.00      POPC  
ATOM   3613  O13 POPCP   8       1.255  39.255  15.572  0.00  0.00      POPC  
ATOM   3614  O14 POPCP   8       2.564  37.129  15.805  0.00  0.00      POPC  
ATOM   3615  O12 POPCP   8       3.745  39.374  15.537  0.00  0.00      POPC  
ATOM   3616  O11 POPCP   8       2.485  38.304  13.638  0.00  0.00      POPC  
ATOM   3617  C1  POPCP   8       3.760  37.832  13.084  0.00  0.00      POPC  
ATOM   3618  HA  POPCP   8       4.108  36.819  13.379  0.00  0.00      POPC  
ATOM   3619  HB  POPCP   8       4.666  38.370  13.436  0.00  0.00      POPC  
ATOM   3620  C2  POPCP   8       3.695  37.919  11.464  0.00  0.00      POPC  
ATOM   3621  HS  POPCP   8       4.705  37.863  11.003  0.00  0.00      POPC  
ATOM   3622  O21 POPCP   8       3.007  39.211  11.076  0.00  0.00      POPC  
ATOM   3623  C21 POPCP   8       3.844  40.268  11.090  0.00  0.00      POPC  
ATOM   3624  O22 POPCP   8       5.041  40.221  11.317  0.00  0.00      POPC  
ATOM   3625  C22 POPCP   8       3.061  41.565  10.897  0.00  0.00      POPC  
ATOM   3626  H2R POPCP   8       3.822  42.331  11.158  0.00  0.00      POPC  
ATOM   3627  H2S POPCP   8       2.197  41.594  11.595  0.00  0.00      POPC  
ATOM   3628  C3  POPCP   8       2.875  36.781  10.845  0.00  0.00      POPC  
ATOM   3629  HX  POPCP   8       1.913  36.648  11.383  0.00  0.00      POPC  
ATOM   3630  HY  POPCP   8       3.555  35.922  11.028  0.00  0.00      POPC  
ATOM   3631  O31 POPCP   8       2.723  36.986   9.442  0.00  0.00      POPC  
ATOM   3632  C31 POPCP   8       1.489  37.508   9.106  0.00  0.00      POPC  
ATOM   3633  O32 POPCP   8       0.667  37.949   9.885  0.00  0.00      POPC  
ATOM   3634  C32 POPCP   8       1.180  37.425   7.572  0.00  0.00      POPC  
ATOM   3635  H2X POPCP   8       0.177  37.882   7.433  0.00  0.00      POPC  
ATOM   3636  H2Y POPCP   8       1.093  36.328   7.420  0.00  0.00      POPC  
ATOM   3637  C23 POPCP   8       2.538  41.981   9.511  0.00  0.00      POPC  
ATOM   3638  H3R POPCP   8       2.016  42.957   9.608  0.00  0.00      POPC  
ATOM   3639  H3S POPCP   8       1.733  41.259   9.256  0.00  0.00      POPC  
ATOM   3640  C24 POPCP   8       3.647  42.200   8.436  0.00  0.00      POPC  
ATOM   3641  H4R POPCP   8       4.378  41.364   8.426  0.00  0.00      POPC  
ATOM   3642  H4S POPCP   8       4.311  43.087   8.516  0.00  0.00      POPC  
ATOM   3643  C25 POPCP   8       2.972  42.338   7.039  0.00  0.00      POPC  
ATOM   3644  H5R POPCP   8       2.504  43.342   6.954  0.00  0.00      POPC  
ATOM   3645  H5S POPCP   8       2.228  41.523   6.907  0.00  0.00      POPC  
ATOM   3646  C26 POPCP   8       3.808  41.994   5.817  0.00  0.00      POPC  
ATOM   3647  H6R POPCP   8       3.833  40.884   5.765  0.00  0.00      POPC  
ATOM   3648  H6S POPCP   8       4.830  42.374   6.033  0.00  0.00      POPC  
ATOM   3649  C27 POPCP   8       3.245  42.488   4.471  0.00  0.00      POPC  
ATOM   3650  H7R POPCP   8       3.004  43.563   4.613  0.00  0.00      POPC  
ATOM   3651  H7S POPCP   8       2.275  41.976   4.291  0.00  0.00      POPC  
ATOM   3652  C28 POPCP   8       4.178  42.195   3.272  0.00  0.00      POPC  
ATOM   3653  H8R POPCP   8       4.406  41.108   3.251  0.00  0.00      POPC  
ATOM   3654  H8S POPCP   8       5.130  42.768   3.257  0.00  0.00      POPC  
ATOM   3655  C29 POPCP   8       3.668  42.618   1.936  0.00  0.00      POPC  
ATOM   3656  H91 POPCP   8       3.139  43.583   1.935  0.00  0.00      POPC  
ATOM   3657 C210 POPCP   8       3.842  41.925   0.773  0.00  0.00      POPC  
ATOM   3658 H101 POPCP   8       3.568  42.414  -0.173  0.00  0.00      POPC  
ATOM   3659 C211 POPCP   8       4.538  40.607   0.655  0.00  0.00      POPC  
ATOM   3660 H11R POPCP   8       3.838  39.877   0.196  0.00  0.00      POPC  
ATOM   3661 H11S POPCP   8       4.973  40.160   1.575  0.00  0.00      POPC  
ATOM   3662 C212 POPCP   8       5.670  40.757  -0.410  0.00  0.00      POPC  
ATOM   3663 H12R POPCP   8       6.465  40.029  -0.143  0.00  0.00      POPC  
ATOM   3664 H12S POPCP   8       6.259  41.660  -0.141  0.00  0.00      POPC  
ATOM   3665 C213 POPCP   8       5.376  40.647  -1.919  0.00  0.00      POPC  
ATOM   3666 H13R POPCP   8       4.761  41.530  -2.197  0.00  0.00      POPC  
ATOM   3667 H13S POPCP   8       4.811  39.707  -2.095  0.00  0.00      POPC  
ATOM   3668 C214 POPCP   8       6.608  40.794  -2.779  0.00  0.00      POPC  
ATOM   3669 H14R POPCP   8       6.240  40.645  -3.816  0.00  0.00      POPC  
ATOM   3670 H14S POPCP   8       7.247  39.975  -2.384  0.00  0.00      POPC  
ATOM   3671 C215 POPCP   8       7.293  42.139  -2.770  0.00  0.00      POPC  
ATOM   3672 H15R POPCP   8       7.555  42.436  -1.732  0.00  0.00      POPC  
ATOM   3673 H15S POPCP   8       6.709  42.910  -3.317  0.00  0.00      POPC  
ATOM   3674 C216 POPCP   8       8.606  42.031  -3.515  0.00  0.00      POPC  
ATOM   3675 H16R POPCP   8       8.506  41.797  -4.596  0.00  0.00      POPC  
ATOM   3676 H16S POPCP   8       9.103  41.196  -2.976  0.00  0.00      POPC  
ATOM   3677 C217 POPCP   8       9.547  43.241  -3.473  0.00  0.00      POPC  
ATOM   3678 H17R POPCP   8      10.510  43.053  -3.995  0.00  0.00      POPC  
ATOM   3679 H17S POPCP   8       9.768  43.338  -2.389  0.00  0.00      POPC  
ATOM   3680 C218 POPCP   8       8.933  44.609  -4.005  0.00  0.00      POPC  
ATOM   3681 H18R POPCP   8       7.976  44.910  -3.527  0.00  0.00      POPC  
ATOM   3682 H18S POPCP   8       8.650  44.420  -5.063  0.00  0.00      POPC  
ATOM   3683 H18T POPCP   8       9.625  45.473  -3.909  0.00  0.00      POPC  
ATOM   3684  C33 POPCP   8       2.317  38.100   6.746  0.00  0.00      POPC  
ATOM   3685  H3X POPCP   8       3.337  37.721   6.971  0.00  0.00      POPC  
ATOM   3686  H3Y POPCP   8       2.370  39.174   7.025  0.00  0.00      POPC  
ATOM   3687  C34 POPCP   8       2.097  38.219   5.246  0.00  0.00      POPC  
ATOM   3688  H4X POPCP   8       2.152  37.244   4.715  0.00  0.00      POPC  
ATOM   3689  H4Y POPCP   8       2.868  38.866   4.775  0.00  0.00      POPC  
ATOM   3690  C35 POPCP   8       0.749  38.866   4.935  0.00  0.00      POPC  
ATOM   3691  H5X POPCP   8       0.680  39.791   5.546  0.00  0.00      POPC  
ATOM   3692  H5Y POPCP   8      -0.026  38.186   5.349  0.00  0.00      POPC  
ATOM   3693  C36 POPCP   8       0.451  39.225   3.439  0.00  0.00      POPC  
ATOM   3694  H6X POPCP   8       1.214  39.988   3.175  0.00  0.00      POPC  
ATOM   3695  H6Y POPCP   8      -0.519  39.766   3.461  0.00  0.00      POPC  
ATOM   3696  C37 POPCP   8       0.376  38.137   2.400  0.00  0.00      POPC  
ATOM   3697  H7X POPCP   8      -0.179  37.212   2.663  0.00  0.00      POPC  
ATOM   3698  H7Y POPCP   8       1.351  37.728   2.058  0.00  0.00      POPC  
ATOM   3699  C38 POPCP   8      -0.248  38.606   1.076  0.00  0.00      POPC  
ATOM   3700  H8X POPCP   8      -1.283  39.008   1.097  0.00  0.00      POPC  
ATOM   3701  H8Y POPCP   8      -0.184  37.759   0.360  0.00  0.00      POPC  
ATOM   3702  C39 POPCP   8       0.629  39.609   0.443  0.00  0.00      POPC  
ATOM   3703  H9X POPCP   8       1.684  39.768   0.752  0.00  0.00      POPC  
ATOM   3704  H9Y POPCP   8       0.231  40.611   0.711  0.00  0.00      POPC  
ATOM   3705 C310 POPCP   8       0.616  39.439  -1.172  0.00  0.00      POPC  
ATOM   3706 H10X POPCP   8      -0.439  39.288  -1.486  0.00  0.00      POPC  
ATOM   3707 H10Y POPCP   8       1.163  38.523  -1.482  0.00  0.00      POPC  
ATOM   3708 C311 POPCP   8       1.372  40.473  -1.898  0.00  0.00      POPC  
ATOM   3709 H11X POPCP   8       2.461  40.390  -1.693  0.00  0.00      POPC  
ATOM   3710 H11Y POPCP   8       0.993  41.440  -1.504  0.00  0.00      POPC  
ATOM   3711 C312 POPCP   8       1.030  40.651  -3.422  0.00  0.00      POPC  
ATOM   3712 H12X POPCP   8       0.072  41.213  -3.433  0.00  0.00      POPC  
ATOM   3713 H12Y POPCP   8       0.828  39.690  -3.941  0.00  0.00      POPC  
ATOM   3714 C313 POPCP   8       2.134  41.344  -4.229  0.00  0.00      POPC  
ATOM   3715 H13X POPCP   8       1.873  41.330  -5.309  0.00  0.00      POPC  
ATOM   3716 H13Y POPCP   8       3.034  40.693  -4.216  0.00  0.00      POPC  
ATOM   3717 C314 POPCP   8       2.461  42.753  -3.842  0.00  0.00      POPC  
ATOM   3718 H14X POPCP   8       2.946  42.747  -2.842  0.00  0.00      POPC  
ATOM   3719 H14Y POPCP   8       1.637  43.479  -4.010  0.00  0.00      POPC  
ATOM   3720 C315 POPCP   8       3.647  43.400  -4.629  0.00  0.00      POPC  
ATOM   3721 H15X POPCP   8       3.240  43.671  -5.627  0.00  0.00      POPC  
ATOM   3722 H15Y POPCP   8       4.441  42.623  -4.628  0.00  0.00      POPC  
ATOM   3723 C316 POPCP   8       4.238  44.693  -4.099  0.00  0.00      POPC  
ATOM   3724 H16X POPCP   8       4.155  44.723  -2.992  0.00  0.00      POPC  
ATOM   3725 H16Y POPCP   8       3.754  45.586  -4.549  0.00  0.00      POPC  
ATOM   3726 H16Z POPCP   8       5.319  44.665  -4.351  0.00  0.00      POPC  
ATOM   3727  N   POPCP   9     -29.035 -38.383  12.911  0.00  0.00      POPC  
ATOM   3728  C12 POPCP   9     -28.287 -38.307  11.569  0.00  0.00      POPC  
ATOM   3729 H12A POPCP   9     -27.669 -37.428  11.676  0.00  0.00      POPC  
ATOM   3730 H12B POPCP   9     -28.924 -38.038  10.739  0.00  0.00      POPC  
ATOM   3731  C13 POPCP   9     -29.961 -37.188  13.124  0.00  0.00      POPC  
ATOM   3732 H13A POPCP   9     -30.439 -37.216  14.091  0.00  0.00      POPC  
ATOM   3733 H13B POPCP   9     -29.403 -36.278  12.960  0.00  0.00      POPC  
ATOM   3734 H13C POPCP   9     -30.711 -37.157  12.347  0.00  0.00      POPC  
ATOM   3735  C14 POPCP   9     -29.840 -39.626  12.851  0.00  0.00      POPC  
ATOM   3736 H14A POPCP   9     -29.336 -40.212  12.096  0.00  0.00      POPC  
ATOM   3737 H14B POPCP   9     -29.806 -40.214  13.756  0.00  0.00      POPC  
ATOM   3738 H14C POPCP   9     -30.866 -39.424  12.581  0.00  0.00      POPC  
ATOM   3739  C15 POPCP   9     -27.966 -38.441  13.966  0.00  0.00      POPC  
ATOM   3740 H15A POPCP   9     -27.353 -39.330  13.949  0.00  0.00      POPC  
ATOM   3741 H15B POPCP   9     -28.453 -38.385  14.929  0.00  0.00      POPC  
ATOM   3742 H15C POPCP   9     -27.251 -37.632  13.923  0.00  0.00      POPC  
ATOM   3743  C11 POPCP   9     -27.456 -39.502  10.998  0.00  0.00      POPC  
ATOM   3744 H11A POPCP   9     -26.713 -39.130  10.261  0.00  0.00      POPC  
ATOM   3745 H11B POPCP   9     -28.212 -39.990  10.346  0.00  0.00      POPC  
ATOM   3746  P   POPCP   9     -25.459 -40.767  12.035  0.00  0.00      POPC  
ATOM   3747  O13 POPCP   9     -25.183 -41.723  13.095  0.00  0.00      POPC  
ATOM   3748  O14 POPCP   9     -24.681 -39.505  12.165  0.00  0.00      POPC  
ATOM   3749  O12 POPCP   9     -26.987 -40.434  11.887  0.00  0.00      POPC  
ATOM   3750  O11 POPCP   9     -25.087 -41.516  10.653  0.00  0.00      POPC  
ATOM   3751  C1  POPCP   9     -25.851 -42.705  10.312  0.00  0.00      POPC  
ATOM   3752  HA  POPCP   9     -26.645 -42.351   9.620  0.00  0.00      POPC  
ATOM   3753  HB  POPCP   9     -26.253 -43.329  11.138  0.00  0.00      POPC  
ATOM   3754  C2  POPCP   9     -25.176 -43.839   9.426  0.00  0.00      POPC  
ATOM   3755  HS  POPCP   9     -24.371 -44.336  10.008  0.00  0.00      POPC  
ATOM   3756  O21 POPCP   9     -24.721 -43.224   8.231  0.00  0.00      POPC  
ATOM   3757  C21 POPCP   9     -23.640 -43.680   7.719  0.00  0.00      POPC  
ATOM   3758  O22 POPCP   9     -22.869 -44.524   8.149  0.00  0.00      POPC  
ATOM   3759  C22 POPCP   9     -23.409 -43.082   6.334  0.00  0.00      POPC  
ATOM   3760  H2R POPCP   9     -22.592 -43.658   5.851  0.00  0.00      POPC  
ATOM   3761  H2S POPCP   9     -23.175 -41.996   6.320  0.00  0.00      POPC  
ATOM   3762  C3  POPCP   9     -26.219 -44.948   9.056  0.00  0.00      POPC  
ATOM   3763  HX  POPCP   9     -26.665 -45.448   9.943  0.00  0.00      POPC  
ATOM   3764  HY  POPCP   9     -25.684 -45.783   8.555  0.00  0.00      POPC  
ATOM   3765  O31 POPCP   9     -27.236 -44.498   8.139  0.00  0.00      POPC  
ATOM   3766  C31 POPCP   9     -28.371 -44.035   8.564  0.00  0.00      POPC  
ATOM   3767  O32 POPCP   9     -28.801 -44.011   9.765  0.00  0.00      POPC  
ATOM   3768  C32 POPCP   9     -29.141 -43.327   7.438  0.00  0.00      POPC  
ATOM   3769  H2X POPCP   9     -29.602 -42.399   7.839  0.00  0.00      POPC  
ATOM   3770  H2Y POPCP   9     -29.981 -43.949   7.063  0.00  0.00      POPC  
ATOM   3771  C23 POPCP   9     -24.576 -43.343   5.393  0.00  0.00      POPC  
ATOM   3772  H3R POPCP   9     -25.498 -42.749   5.570  0.00  0.00      POPC  
ATOM   3773  H3S POPCP   9     -24.900 -44.404   5.318  0.00  0.00      POPC  
ATOM   3774  C24 POPCP   9     -24.196 -42.936   3.977  0.00  0.00      POPC  
ATOM   3775  H4R POPCP   9     -23.370 -43.556   3.567  0.00  0.00      POPC  
ATOM   3776  H4S POPCP   9     -23.845 -41.883   4.012  0.00  0.00      POPC  
ATOM   3777  C25 POPCP   9     -25.239 -43.102   2.841  0.00  0.00      POPC  
ATOM   3778  H5R POPCP   9     -26.098 -42.491   3.192  0.00  0.00      POPC  
ATOM   3779  H5S POPCP   9     -25.572 -44.158   2.929  0.00  0.00      POPC  
ATOM   3780  C26 POPCP   9     -24.825 -42.785   1.443  0.00  0.00      POPC  
ATOM   3781  H6R POPCP   9     -24.664 -41.686   1.488  0.00  0.00      POPC  
ATOM   3782  H6S POPCP   9     -25.667 -43.026   0.760  0.00  0.00      POPC  
ATOM   3783  C27 POPCP   9     -23.627 -43.560   0.962  0.00  0.00      POPC  
ATOM   3784  H7R POPCP   9     -23.325 -44.297   1.737  0.00  0.00      POPC  
ATOM   3785  H7S POPCP   9     -22.612 -43.125   0.840  0.00  0.00      POPC  
ATOM   3786  C28 POPCP   9     -24.009 -44.448  -0.200  0.00  0.00      POPC  
ATOM   3787  H8R POPCP   9     -24.955 -44.997  -0.006  0.00  0.00      POPC  
ATOM   3788  H8S POPCP   9     -23.357 -45.300  -0.487  0.00  0.00      POPC  
ATOM   3789  C29 POPCP   9     -24.059 -43.594  -1.454  0.00  0.00      POPC  
ATOM   3790  H91 POPCP   9     -23.458 -42.683  -1.317  0.00  0.00      POPC  
ATOM   3791 C210 POPCP   9     -24.961 -43.853  -2.448  0.00  0.00      POPC  
ATOM   3792 H101 POPCP   9     -24.997 -43.204  -3.335  0.00  0.00      POPC  
ATOM   3793 C211 POPCP   9     -25.840 -45.070  -2.525  0.00  0.00      POPC  
ATOM   3794 H11R POPCP   9     -26.745 -44.605  -2.077  0.00  0.00      POPC  
ATOM   3795 H11S POPCP   9     -25.531 -45.910  -1.867  0.00  0.00      POPC  
ATOM   3796 C212 POPCP   9     -26.135 -45.539  -3.990  0.00  0.00      POPC  
ATOM   3797 H12R POPCP   9     -26.755 -44.763  -4.489  0.00  0.00      POPC  
ATOM   3798 H12S POPCP   9     -26.732 -46.474  -3.941  0.00  0.00      POPC  
ATOM   3799 C213 POPCP   9     -24.915 -45.956  -4.780  0.00  0.00      POPC  
ATOM   3800 H13R POPCP   9     -24.245 -46.534  -4.108  0.00  0.00      POPC  
ATOM   3801 H13S POPCP   9     -24.364 -45.062  -5.141  0.00  0.00      POPC  
ATOM   3802 C214 POPCP   9     -25.103 -46.809  -6.014  0.00  0.00      POPC  
ATOM   3803 H14R POPCP   9     -24.106 -46.944  -6.485  0.00  0.00      POPC  
ATOM   3804 H14S POPCP   9     -25.780 -46.345  -6.764  0.00  0.00      POPC  
ATOM   3805 C215 POPCP   9     -25.490 -48.224  -5.745  0.00  0.00      POPC  
ATOM   3806 H15R POPCP   9     -26.405 -48.208  -5.115  0.00  0.00      POPC  
ATOM   3807 H15S POPCP   9     -24.695 -48.725  -5.152  0.00  0.00      POPC  
ATOM   3808 C216 POPCP   9     -25.557 -49.105  -6.994  0.00  0.00      POPC  
ATOM   3809 H16R POPCP   9     -26.420 -48.814  -7.630  0.00  0.00      POPC  
ATOM   3810 H16S POPCP   9     -25.623 -50.164  -6.665  0.00  0.00      POPC  
ATOM   3811 C217 POPCP   9     -24.341 -49.156  -7.985  0.00  0.00      POPC  
ATOM   3812 H17R POPCP   9     -23.411 -49.214  -7.380  0.00  0.00      POPC  
ATOM   3813 H17S POPCP   9     -24.311 -48.198  -8.547  0.00  0.00      POPC  
ATOM   3814 C218 POPCP   9     -24.459 -50.256  -9.083  0.00  0.00      POPC  
ATOM   3815 H18R POPCP   9     -23.498 -50.440  -9.610  0.00  0.00      POPC  
ATOM   3816 H18S POPCP   9     -25.259 -50.162  -9.849  0.00  0.00      POPC  
ATOM   3817 H18T POPCP   9     -24.660 -51.210  -8.551  0.00  0.00      POPC  
ATOM   3818  C33 POPCP   9     -28.264 -42.830   6.263  0.00  0.00      POPC  
ATOM   3819  H3X POPCP   9     -28.895 -42.749   5.352  0.00  0.00      POPC  
ATOM   3820  H3Y POPCP   9     -27.492 -43.574   5.970  0.00  0.00      POPC  
ATOM   3821  C34 POPCP   9     -27.721 -41.390   6.660  0.00  0.00      POPC  
ATOM   3822  H4X POPCP   9     -26.705 -41.577   7.070  0.00  0.00      POPC  
ATOM   3823  H4Y POPCP   9     -28.455 -40.930   7.356  0.00  0.00      POPC  
ATOM   3824  C35 POPCP   9     -27.456 -40.463   5.526  0.00  0.00      POPC  
ATOM   3825  H5X POPCP   9     -26.618 -40.801   4.879  0.00  0.00      POPC  
ATOM   3826  H5Y POPCP   9     -27.263 -39.453   5.946  0.00  0.00      POPC  
ATOM   3827  C36 POPCP   9     -28.665 -40.225   4.531  0.00  0.00      POPC  
ATOM   3828  H6X POPCP   9     -29.557 -39.861   5.085  0.00  0.00      POPC  
ATOM   3829  H6Y POPCP   9     -28.964 -41.093   3.904  0.00  0.00      POPC  
ATOM   3830  C37 POPCP   9     -28.313 -39.099   3.508  0.00  0.00      POPC  
ATOM   3831  H7X POPCP   9     -27.464 -39.335   2.831  0.00  0.00      POPC  
ATOM   3832  H7Y POPCP   9     -28.033 -38.201   4.098  0.00  0.00      POPC  
ATOM   3833  C38 POPCP   9     -29.503 -38.616   2.702  0.00  0.00      POPC  
ATOM   3834  H8X POPCP   9     -30.199 -38.233   3.478  0.00  0.00      POPC  
ATOM   3835  H8Y POPCP   9     -29.880 -39.457   2.081  0.00  0.00      POPC  
ATOM   3836  C39 POPCP   9     -29.124 -37.453   1.804  0.00  0.00      POPC  
ATOM   3837  H9X POPCP   9     -28.213 -37.720   1.227  0.00  0.00      POPC  
ATOM   3838  H9Y POPCP   9     -28.874 -36.602   2.472  0.00  0.00      POPC  
ATOM   3839 C310 POPCP   9     -30.269 -37.032   0.832  0.00  0.00      POPC  
ATOM   3840 H10X POPCP   9     -29.956 -36.212   0.151  0.00  0.00      POPC  
ATOM   3841 H10Y POPCP   9     -31.053 -36.584   1.480  0.00  0.00      POPC  
ATOM   3842 C311 POPCP   9     -30.945 -38.213   0.114  0.00  0.00      POPC  
ATOM   3843 H11X POPCP   9     -31.524 -38.946   0.717  0.00  0.00      POPC  
ATOM   3844 H11Y POPCP   9     -30.162 -38.830  -0.376  0.00  0.00      POPC  
ATOM   3845 C312 POPCP   9     -31.950 -37.742  -0.932  0.00  0.00      POPC  
ATOM   3846 H12X POPCP   9     -31.530 -36.998  -1.641  0.00  0.00      POPC  
ATOM   3847 H12Y POPCP   9     -32.866 -37.306  -0.478  0.00  0.00      POPC  
ATOM   3848 C313 POPCP   9     -32.569 -39.001  -1.633  0.00  0.00      POPC  
ATOM   3849 H13X POPCP   9     -33.120 -39.662  -0.930  0.00  0.00      POPC  
ATOM   3850 H13Y POPCP   9     -31.714 -39.549  -2.084  0.00  0.00      POPC  
ATOM   3851 C314 POPCP   9     -33.503 -38.913  -2.878  0.00  0.00      POPC  
ATOM   3852 H14X POPCP   9     -33.177 -38.111  -3.575  0.00  0.00      POPC  
ATOM   3853 H14Y POPCP   9     -34.506 -38.568  -2.548  0.00  0.00      POPC  
ATOM   3854 C315 POPCP   9     -33.699 -40.236  -3.706  0.00  0.00      POPC  
ATOM   3855 H15X POPCP   9     -34.720 -40.287  -4.140  0.00  0.00      POPC  
ATOM   3856 H15Y POPCP   9     -33.624 -41.126  -3.045  0.00  0.00      POPC  
ATOM   3857 C316 POPCP   9     -32.793 -40.369  -4.937  0.00  0.00      POPC  
ATOM   3858 H16X POPCP   9     -33.177 -39.835  -5.832  0.00  0.00      POPC  
ATOM   3859 H16Y POPCP   9     -32.774 -41.439  -5.233  0.00  0.00      POPC  
ATOM   3860 H16Z POPCP   9     -31.726 -40.076  -4.833  0.00  0.00      POPC  
ATOM   3861  N   POPCP  10     -10.444   5.798  13.363  0.00  0.00      POPC  
ATOM   3862  C12 POPCP  10     -10.638   6.630  14.657  0.00  0.00      POPC  
ATOM   3863 H12A POPCP  10     -10.192   6.083  15.474  0.00  0.00      POPC  
ATOM   3864 H12B POPCP  10     -11.657   6.647  15.014  0.00  0.00      POPC  
ATOM   3865  C13 POPCP  10      -8.993   5.466  13.287  0.00  0.00      POPC  
ATOM   3866 H13A POPCP  10      -8.557   5.110  12.365  0.00  0.00      POPC  
ATOM   3867 H13B POPCP  10      -8.430   6.350  13.545  0.00  0.00      POPC  
ATOM   3868 H13C POPCP  10      -8.816   4.805  14.123  0.00  0.00      POPC  
ATOM   3869  C14 POPCP  10     -11.209   4.499  13.341  0.00  0.00      POPC  
ATOM   3870 H14A POPCP  10     -10.911   4.060  12.401  0.00  0.00      POPC  
ATOM   3871 H14B POPCP  10     -10.945   3.906  14.205  0.00  0.00      POPC  
ATOM   3872 H14C POPCP  10     -12.281   4.540  13.217  0.00  0.00      POPC  
ATOM   3873  C15 POPCP  10     -10.933   6.555  12.125  0.00  0.00      POPC  
ATOM   3874 H15A POPCP  10     -10.584   6.117  11.201  0.00  0.00      POPC  
ATOM   3875 H15B POPCP  10     -10.596   7.581  12.152  0.00  0.00      POPC  
ATOM   3876 H15C POPCP  10     -12.001   6.675  12.016  0.00  0.00      POPC  
ATOM   3877  C11 POPCP  10     -10.153   8.035  14.595  0.00  0.00      POPC  
ATOM   3878 H11A POPCP  10      -9.209   8.019  14.009  0.00  0.00      POPC  
ATOM   3879 H11B POPCP  10      -9.785   8.336  15.599  0.00  0.00      POPC  
ATOM   3880  P   POPCP  10     -10.594  10.379  13.667  0.00  0.00      POPC  
ATOM   3881  O13 POPCP  10      -9.467  10.285  12.677  0.00  0.00      POPC  
ATOM   3882  O14 POPCP  10     -10.327  11.142  14.905  0.00  0.00      POPC  
ATOM   3883  O12 POPCP  10     -11.105   8.997  14.162  0.00  0.00      POPC  
ATOM   3884  O11 POPCP  10     -11.830  11.014  13.008  0.00  0.00      POPC  
ATOM   3885  C1  POPCP  10     -13.098  10.328  12.719  0.00  0.00      POPC  
ATOM   3886  HA  POPCP  10     -13.865  11.110  12.532  0.00  0.00      POPC  
ATOM   3887  HB  POPCP  10     -13.450   9.842  13.654  0.00  0.00      POPC  
ATOM   3888  C2  POPCP  10     -13.084   9.501  11.386  0.00  0.00      POPC  
ATOM   3889  HS  POPCP  10     -12.335   8.686  11.482  0.00  0.00      POPC  
ATOM   3890  O21 POPCP  10     -12.786  10.411  10.306  0.00  0.00      POPC  
ATOM   3891  C21 POPCP  10     -12.320   9.846   9.183  0.00  0.00      POPC  
ATOM   3892  O22 POPCP  10     -11.927   8.693   9.084  0.00  0.00      POPC  
ATOM   3893  C22 POPCP  10     -12.472  10.864   8.045  0.00  0.00      POPC  
ATOM   3894  H2R POPCP  10     -11.470  11.341   8.005  0.00  0.00      POPC  
ATOM   3895  H2S POPCP  10     -13.273  11.579   8.329  0.00  0.00      POPC  
ATOM   3896  C3  POPCP  10     -14.464   8.783  11.153  0.00  0.00      POPC  
ATOM   3897  HX  POPCP  10     -14.577   8.025  11.958  0.00  0.00      POPC  
ATOM   3898  HY  POPCP  10     -14.352   8.079  10.302  0.00  0.00      POPC  
ATOM   3899  O31 POPCP  10     -15.635   9.656  10.871  0.00  0.00      POPC  
ATOM   3900  C31 POPCP  10     -16.452   9.851  11.897  0.00  0.00      POPC  
ATOM   3901  O32 POPCP  10     -16.249   9.597  13.082  0.00  0.00      POPC  
ATOM   3902  C32 POPCP  10     -17.619  10.809  11.495  0.00  0.00      POPC  
ATOM   3903  H2X POPCP  10     -17.477  11.089  10.430  0.00  0.00      POPC  
ATOM   3904  H2Y POPCP  10     -17.479  11.738  12.089  0.00  0.00      POPC  
ATOM   3905  C23 POPCP  10     -12.671  10.285   6.651  0.00  0.00      POPC  
ATOM   3906  H3R POPCP  10     -13.679   9.817   6.622  0.00  0.00      POPC  
ATOM   3907  H3S POPCP  10     -11.855   9.563   6.437  0.00  0.00      POPC  
ATOM   3908  C24 POPCP  10     -12.439  11.344   5.547  0.00  0.00      POPC  
ATOM   3909  H4R POPCP  10     -11.485  11.908   5.620  0.00  0.00      POPC  
ATOM   3910  H4S POPCP  10     -13.279  12.066   5.463  0.00  0.00      POPC  
ATOM   3911  C25 POPCP  10     -12.185  10.676   4.159  0.00  0.00      POPC  
ATOM   3912  H5R POPCP  10     -13.080  10.615   3.504  0.00  0.00      POPC  
ATOM   3913  H5S POPCP  10     -11.773   9.689   4.460  0.00  0.00      POPC  
ATOM   3914  C26 POPCP  10     -11.041  11.435   3.442  0.00  0.00      POPC  
ATOM   3915  H6R POPCP  10     -10.809  10.888   2.503  0.00  0.00      POPC  
ATOM   3916  H6S POPCP  10     -10.096  11.449   4.026  0.00  0.00      POPC  
ATOM   3917  C27 POPCP  10     -11.314  12.873   2.952  0.00  0.00      POPC  
ATOM   3918  H7R POPCP  10     -11.809  13.479   3.741  0.00  0.00      POPC  
ATOM   3919  H7S POPCP  10     -12.058  12.849   2.127  0.00  0.00      POPC  
ATOM   3920  C28 POPCP  10     -10.036  13.621   2.462  0.00  0.00      POPC  
ATOM   3921  H8R POPCP  10      -9.168  13.479   3.140  0.00  0.00      POPC  
ATOM   3922  H8S POPCP  10     -10.227  14.715   2.494  0.00  0.00      POPC  
ATOM   3923  C29 POPCP  10      -9.694  13.280   1.014  0.00  0.00      POPC  
ATOM   3924  H91 POPCP  10      -9.189  12.338   0.755  0.00  0.00      POPC  
ATOM   3925 C210 POPCP  10     -10.067  14.061  -0.032  0.00  0.00      POPC  
ATOM   3926 H101 POPCP  10      -9.735  13.678  -1.008  0.00  0.00      POPC  
ATOM   3927 C211 POPCP  10     -10.676  15.457   0.026  0.00  0.00      POPC  
ATOM   3928 H11R POPCP  10      -9.914  16.206  -0.279  0.00  0.00      POPC  
ATOM   3929 H11S POPCP  10     -10.925  15.780   1.059  0.00  0.00      POPC  
ATOM   3930 C212 POPCP  10     -11.794  15.822  -0.975  0.00  0.00      POPC  
ATOM   3931 H12R POPCP  10     -12.326  16.712  -0.576  0.00  0.00      POPC  
ATOM   3932 H12S POPCP  10     -12.569  15.028  -1.030  0.00  0.00      POPC  
ATOM   3933 C213 POPCP  10     -11.325  16.100  -2.435  0.00  0.00      POPC  
ATOM   3934 H13R POPCP  10     -11.031  15.165  -2.958  0.00  0.00      POPC  
ATOM   3935 H13S POPCP  10     -10.466  16.804  -2.443  0.00  0.00      POPC  
ATOM   3936 C214 POPCP  10     -12.459  16.744  -3.185  0.00  0.00      POPC  
ATOM   3937 H14R POPCP  10     -12.910  17.613  -2.659  0.00  0.00      POPC  
ATOM   3938 H14S POPCP  10     -13.294  16.034  -3.366  0.00  0.00      POPC  
ATOM   3939 C215 POPCP  10     -11.958  17.092  -4.578  0.00  0.00      POPC  
ATOM   3940 H15R POPCP  10     -11.466  16.174  -4.965  0.00  0.00      POPC  
ATOM   3941 H15S POPCP  10     -11.118  17.806  -4.440  0.00  0.00      POPC  
ATOM   3942 C216 POPCP  10     -13.161  17.703  -5.358  0.00  0.00      POPC  
ATOM   3943 H16R POPCP  10     -13.562  18.466  -4.656  0.00  0.00      POPC  
ATOM   3944 H16S POPCP  10     -13.971  16.976  -5.580  0.00  0.00      POPC  
ATOM   3945 C217 POPCP  10     -12.783  18.376  -6.639  0.00  0.00      POPC  
ATOM   3946 H17R POPCP  10     -12.345  17.769  -7.460  0.00  0.00      POPC  
ATOM   3947 H17S POPCP  10     -11.984  19.127  -6.456  0.00  0.00      POPC  
ATOM   3948 C218 POPCP  10     -13.990  19.128  -7.274  0.00  0.00      POPC  
ATOM   3949 H18R POPCP  10     -13.636  19.850  -8.041  0.00  0.00      POPC  
ATOM   3950 H18S POPCP  10     -14.513  19.820  -6.580  0.00  0.00      POPC  
ATOM   3951 H18T POPCP  10     -14.608  18.298  -7.679  0.00  0.00      POPC  
ATOM   3952  C33 POPCP  10     -19.001  10.171  11.745  0.00  0.00      POPC  
ATOM   3953  H3X POPCP  10     -19.748  10.993  11.739  0.00  0.00      POPC  
ATOM   3954  H3Y POPCP  10     -19.010   9.648  12.725  0.00  0.00      POPC  
ATOM   3955  C34 POPCP  10     -19.461   9.129  10.671  0.00  0.00      POPC  
ATOM   3956  H4X POPCP  10     -18.607   8.505  10.333  0.00  0.00      POPC  
ATOM   3957  H4Y POPCP  10     -19.697   9.771   9.796  0.00  0.00      POPC  
ATOM   3958  C35 POPCP  10     -20.555   8.106  11.183  0.00  0.00      POPC  
ATOM   3959  H5X POPCP  10     -20.970   7.730  10.223  0.00  0.00      POPC  
ATOM   3960  H5Y POPCP  10     -21.278   8.788  11.680  0.00  0.00      POPC  
ATOM   3961  C36 POPCP  10     -19.927   6.956  11.990  0.00  0.00      POPC  
ATOM   3962  H6X POPCP  10     -19.224   7.469  12.680  0.00  0.00      POPC  
ATOM   3963  H6Y POPCP  10     -19.496   6.215  11.284  0.00  0.00      POPC  
ATOM   3964  C37 POPCP  10     -20.925   6.189  12.791  0.00  0.00      POPC  
ATOM   3965  H7X POPCP  10     -21.322   6.990  13.450  0.00  0.00      POPC  
ATOM   3966  H7Y POPCP  10     -20.412   5.413  13.398  0.00  0.00      POPC  
ATOM   3967  C38 POPCP  10     -22.017   5.450  11.954  0.00  0.00      POPC  
ATOM   3968  H8X POPCP  10     -22.487   6.175  11.256  0.00  0.00      POPC  
ATOM   3969  H8Y POPCP  10     -22.864   5.260  12.647  0.00  0.00      POPC  
ATOM   3970  C39 POPCP  10     -21.581   4.063  11.435  0.00  0.00      POPC  
ATOM   3971  H9X POPCP  10     -21.122   3.391  12.192  0.00  0.00      POPC  
ATOM   3972  H9Y POPCP  10     -20.932   4.252  10.554  0.00  0.00      POPC  
ATOM   3973 C310 POPCP  10     -22.736   3.266  10.915  0.00  0.00      POPC  
ATOM   3974 H10X POPCP  10     -23.441   3.971  10.425  0.00  0.00      POPC  
ATOM   3975 H10Y POPCP  10     -23.158   2.700  11.773  0.00  0.00      POPC  
ATOM   3976 C311 POPCP  10     -22.328   2.246   9.834  0.00  0.00      POPC  
ATOM   3977 H11X POPCP  10     -21.370   2.592   9.390  0.00  0.00      POPC  
ATOM   3978 H11Y POPCP  10     -23.162   2.279   9.101  0.00  0.00      POPC  
ATOM   3979 C312 POPCP  10     -22.001   0.865  10.365  0.00  0.00      POPC  
ATOM   3980 H12X POPCP  10     -22.987   0.455  10.673  0.00  0.00      POPC  
ATOM   3981 H12Y POPCP  10     -21.239   0.928  11.171  0.00  0.00      POPC  
ATOM   3982 C313 POPCP  10     -21.501  -0.050   9.222  0.00  0.00      POPC  
ATOM   3983 H13X POPCP  10     -20.566   0.295   8.732  0.00  0.00      POPC  
ATOM   3984 H13Y POPCP  10     -22.334  -0.116   8.490  0.00  0.00      POPC  
ATOM   3985 C314 POPCP  10     -21.201  -1.452   9.808  0.00  0.00      POPC  
ATOM   3986 H14X POPCP  10     -22.136  -1.985  10.083  0.00  0.00      POPC  
ATOM   3987 H14Y POPCP  10     -20.472  -1.426  10.646  0.00  0.00      POPC  
ATOM   3988 C315 POPCP  10     -20.478  -2.348   8.742  0.00  0.00      POPC  
ATOM   3989 H15X POPCP  10     -20.357  -3.314   9.277  0.00  0.00      POPC  
ATOM   3990 H15Y POPCP  10     -19.436  -2.020   8.543  0.00  0.00      POPC  
ATOM   3991 C316 POPCP  10     -21.206  -2.395   7.429  0.00  0.00      POPC  
ATOM   3992 H16X POPCP  10     -20.862  -3.150   6.690  0.00  0.00      POPC  
ATOM   3993 H16Y POPCP  10     -21.346  -1.389   6.979  0.00  0.00      POPC  
ATOM   3994 H16Z POPCP  10     -22.253  -2.755   7.510  0.00  0.00      POPC  
ATOM   3995  N   POPCP  11       8.151  15.540  16.191  0.00  0.00      POPC  
ATOM   3996  C12 POPCP  11       9.289  14.956  15.413  0.00  0.00      POPC  
ATOM   3997 H12A POPCP  11       9.062  13.924  15.191  0.00  0.00      POPC  
ATOM   3998 H12B POPCP  11      10.170  14.920  16.036  0.00  0.00      POPC  
ATOM   3999  C13 POPCP  11       7.977  14.608  17.422  0.00  0.00      POPC  
ATOM   4000 H13A POPCP  11       8.930  14.426  17.897  0.00  0.00      POPC  
ATOM   4001 H13B POPCP  11       7.253  15.048  18.092  0.00  0.00      POPC  
ATOM   4002 H13C POPCP  11       7.569  13.654  17.123  0.00  0.00      POPC  
ATOM   4003  C14 POPCP  11       8.426  16.889  16.777  0.00  0.00      POPC  
ATOM   4004 H14A POPCP  11       7.555  17.195  17.338  0.00  0.00      POPC  
ATOM   4005 H14B POPCP  11       9.278  16.945  17.439  0.00  0.00      POPC  
ATOM   4006 H14C POPCP  11       8.547  17.568  15.946  0.00  0.00      POPC  
ATOM   4007  C15 POPCP  11       6.842  15.570  15.337  0.00  0.00      POPC  
ATOM   4008 H15A POPCP  11       6.843  16.304  14.544  0.00  0.00      POPC  
ATOM   4009 H15B POPCP  11       6.015  15.701  16.019  0.00  0.00      POPC  
ATOM   4010 H15C POPCP  11       6.817  14.601  14.860  0.00  0.00      POPC  
ATOM   4011  C11 POPCP  11       9.645  15.650  14.069  0.00  0.00      POPC  
ATOM   4012 H11A POPCP  11       8.734  15.603  13.435  0.00  0.00      POPC  
ATOM   4013 H11B POPCP  11      10.383  15.077  13.468  0.00  0.00      POPC  
ATOM   4014  P   POPCP  11      11.624  17.118  14.758  0.00  0.00      POPC  
ATOM   4015  O13 POPCP  11      11.839  16.183  15.900  0.00  0.00      POPC  
ATOM   4016  O14 POPCP  11      11.843  18.541  15.099  0.00  0.00      POPC  
ATOM   4017  O12 POPCP  11      10.085  17.029  14.344  0.00  0.00      POPC  
ATOM   4018  O11 POPCP  11      12.437  16.461  13.525  0.00  0.00      POPC  
ATOM   4019  C1  POPCP  11      12.637  17.250  12.363  0.00  0.00      POPC  
ATOM   4020  HA  POPCP  11      13.498  16.892  11.759  0.00  0.00      POPC  
ATOM   4021  HB  POPCP  11      13.056  18.183  12.795  0.00  0.00      POPC  
ATOM   4022  C2  POPCP  11      11.468  17.376  11.399  0.00  0.00      POPC  
ATOM   4023  HS  POPCP  11      10.585  17.862  11.867  0.00  0.00      POPC  
ATOM   4024  O21 POPCP  11      11.065  16.120  10.904  0.00  0.00      POPC  
ATOM   4025  C21 POPCP  11       9.822  15.993  10.434  0.00  0.00      POPC  
ATOM   4026  O22 POPCP  11       8.884  16.745  10.504  0.00  0.00      POPC  
ATOM   4027  C22 POPCP  11       9.731  14.559   9.776  0.00  0.00      POPC  
ATOM   4028  H2R POPCP  11       9.654  13.820  10.602  0.00  0.00      POPC  
ATOM   4029  H2S POPCP  11      10.572  14.282   9.103  0.00  0.00      POPC  
ATOM   4030  C3  POPCP  11      11.680  18.370  10.144  0.00  0.00      POPC  
ATOM   4031  HX  POPCP  11      12.404  17.798   9.524  0.00  0.00      POPC  
ATOM   4032  HY  POPCP  11      12.366  19.226  10.323  0.00  0.00      POPC  
ATOM   4033  O31 POPCP  11      10.477  18.694   9.345  0.00  0.00      POPC  
ATOM   4034  C31 POPCP  11       9.796  19.633   9.832  0.00  0.00      POPC  
ATOM   4035  O32 POPCP  11      10.120  20.321  10.771  0.00  0.00      POPC  
ATOM   4036  C32 POPCP  11       8.405  19.679   9.088  0.00  0.00      POPC  
ATOM   4037  H2X POPCP  11       8.008  18.644   9.015  0.00  0.00      POPC  
ATOM   4038  H2Y POPCP  11       8.596  19.958   8.030  0.00  0.00      POPC  
ATOM   4039  C23 POPCP  11       8.430  14.241   9.043  0.00  0.00      POPC  
ATOM   4040  H3R POPCP  11       8.418  14.907   8.154  0.00  0.00      POPC  
ATOM   4041  H3S POPCP  11       7.569  14.569   9.664  0.00  0.00      POPC  
ATOM   4042  C24 POPCP  11       8.285  12.765   8.624  0.00  0.00      POPC  
ATOM   4043  H4R POPCP  11       8.082  12.200   9.559  0.00  0.00      POPC  
ATOM   4044  H4S POPCP  11       9.276  12.547   8.171  0.00  0.00      POPC  
ATOM   4045  C25 POPCP  11       7.076  12.524   7.673  0.00  0.00      POPC  
ATOM   4046  H5R POPCP  11       6.129  12.799   8.185  0.00  0.00      POPC  
ATOM   4047  H5S POPCP  11       7.099  11.450   7.389  0.00  0.00      POPC  
ATOM   4048  C26 POPCP  11       7.099  13.494   6.435  0.00  0.00      POPC  
ATOM   4049  H6R POPCP  11       7.853  13.141   5.699  0.00  0.00      POPC  
ATOM   4050  H6S POPCP  11       7.257  14.565   6.684  0.00  0.00      POPC  
ATOM   4051  C27 POPCP  11       5.710  13.503   5.779  0.00  0.00      POPC  
ATOM   4052  H7R POPCP  11       5.117  14.057   6.538  0.00  0.00      POPC  
ATOM   4053  H7S POPCP  11       5.220  12.516   5.636  0.00  0.00      POPC  
ATOM   4054  C28 POPCP  11       5.771  14.209   4.373  0.00  0.00      POPC  
ATOM   4055  H8R POPCP  11       6.515  13.603   3.813  0.00  0.00      POPC  
ATOM   4056  H8S POPCP  11       6.117  15.198   4.741  0.00  0.00      POPC  
ATOM   4057  C29 POPCP  11       4.389  14.288   3.589  0.00  0.00      POPC  
ATOM   4058  H91 POPCP  11       3.634  14.994   3.967  0.00  0.00      POPC  
ATOM   4059 C210 POPCP  11       4.029  13.409   2.592  0.00  0.00      POPC  
ATOM   4060 H101 POPCP  11       3.045  13.638   2.157  0.00  0.00      POPC  
ATOM   4061 C211 POPCP  11       4.872  12.364   1.884  0.00  0.00      POPC  
ATOM   4062 H11R POPCP  11       4.844  11.502   2.585  0.00  0.00      POPC  
ATOM   4063 H11S POPCP  11       5.924  12.714   1.833  0.00  0.00      POPC  
ATOM   4064 C212 POPCP  11       4.452  11.830   0.553  0.00  0.00      POPC  
ATOM   4065 H12R POPCP  11       3.536  11.202   0.523  0.00  0.00      POPC  
ATOM   4066 H12S POPCP  11       5.282  11.140   0.292  0.00  0.00      POPC  
ATOM   4067 C213 POPCP  11       4.373  12.934  -0.574  0.00  0.00      POPC  
ATOM   4068 H13R POPCP  11       5.233  13.637  -0.563  0.00  0.00      POPC  
ATOM   4069 H13S POPCP  11       3.489  13.595  -0.451  0.00  0.00      POPC  
ATOM   4070 C214 POPCP  11       4.176  12.222  -1.916  0.00  0.00      POPC  
ATOM   4071 H14R POPCP  11       3.282  11.616  -1.656  0.00  0.00      POPC  
ATOM   4072 H14S POPCP  11       5.010  11.552  -2.215  0.00  0.00      POPC  
ATOM   4073 C215 POPCP  11       3.696  13.165  -3.003  0.00  0.00      POPC  
ATOM   4074 H15R POPCP  11       4.604  13.567  -3.500  0.00  0.00      POPC  
ATOM   4075 H15S POPCP  11       3.163  13.966  -2.447  0.00  0.00      POPC  
ATOM   4076 C216 POPCP  11       2.940  12.315  -4.090  0.00  0.00      POPC  
ATOM   4077 H16R POPCP  11       2.310  11.616  -3.500  0.00  0.00      POPC  
ATOM   4078 H16S POPCP  11       3.733  11.762  -4.638  0.00  0.00      POPC  
ATOM   4079 C217 POPCP  11       2.094  12.980  -5.124  0.00  0.00      POPC  
ATOM   4080 H17R POPCP  11       1.817  12.264  -5.928  0.00  0.00      POPC  
ATOM   4081 H17S POPCP  11       2.652  13.759  -5.687  0.00  0.00      POPC  
ATOM   4082 C218 POPCP  11       0.659  13.388  -4.652  0.00  0.00      POPC  
ATOM   4083 H18R POPCP  11       0.287  12.464  -4.161  0.00  0.00      POPC  
ATOM   4084 H18S POPCP  11       0.009  13.621  -5.523  0.00  0.00      POPC  
ATOM   4085 H18T POPCP  11       0.677  14.177  -3.870  0.00  0.00      POPC  
ATOM   4086  C33 POPCP  11       7.415  20.640   9.865  0.00  0.00      POPC  
ATOM   4087  H3X POPCP  11       7.754  21.674   9.643  0.00  0.00      POPC  
ATOM   4088  H3Y POPCP  11       7.501  20.478  10.961  0.00  0.00      POPC  
ATOM   4089  C34 POPCP  11       5.954  20.524   9.539  0.00  0.00      POPC  
ATOM   4090  H4X POPCP  11       5.488  19.769  10.208  0.00  0.00      POPC  
ATOM   4091  H4Y POPCP  11       5.873  20.138   8.500  0.00  0.00      POPC  
ATOM   4092  C35 POPCP  11       5.173  21.877   9.523  0.00  0.00      POPC  
ATOM   4093  H5X POPCP  11       5.564  22.638   8.815  0.00  0.00      POPC  
ATOM   4094  H5Y POPCP  11       5.333  22.416  10.482  0.00  0.00      POPC  
ATOM   4095  C36 POPCP  11       3.687  21.537   9.298  0.00  0.00      POPC  
ATOM   4096  H6X POPCP  11       3.309  21.068  10.232  0.00  0.00      POPC  
ATOM   4097  H6Y POPCP  11       3.617  20.729   8.539  0.00  0.00      POPC  
ATOM   4098  C37 POPCP  11       2.835  22.761   8.765  0.00  0.00      POPC  
ATOM   4099  H7X POPCP  11       3.140  23.595   9.433  0.00  0.00      POPC  
ATOM   4100  H7Y POPCP  11       1.784  22.420   8.879  0.00  0.00      POPC  
ATOM   4101  C38 POPCP  11       3.114  23.123   7.260  0.00  0.00      POPC  
ATOM   4102  H8X POPCP  11       3.117  22.219   6.615  0.00  0.00      POPC  
ATOM   4103  H8Y POPCP  11       4.116  23.595   7.175  0.00  0.00      POPC  
ATOM   4104  C39 POPCP  11       2.025  24.108   6.674  0.00  0.00      POPC  
ATOM   4105  H9X POPCP  11       2.015  24.952   7.396  0.00  0.00      POPC  
ATOM   4106  H9Y POPCP  11       1.084  23.534   6.814  0.00  0.00      POPC  
ATOM   4107 C310 POPCP  11       2.082  24.599   5.224  0.00  0.00      POPC  
ATOM   4108 H10X POPCP  11       1.187  25.249   5.124  0.00  0.00      POPC  
ATOM   4109 H10Y POPCP  11       2.050  23.692   4.583  0.00  0.00      POPC  
ATOM   4110 C311 POPCP  11       3.218  25.452   4.848  0.00  0.00      POPC  
ATOM   4111 H11X POPCP  11       4.136  24.880   5.104  0.00  0.00      POPC  
ATOM   4112 H11Y POPCP  11       3.373  26.335   5.504  0.00  0.00      POPC  
ATOM   4113 C312 POPCP  11       3.084  25.813   3.427  0.00  0.00      POPC  
ATOM   4114 H12X POPCP  11       2.165  26.422   3.286  0.00  0.00      POPC  
ATOM   4115 H12Y POPCP  11       3.018  24.880   2.828  0.00  0.00      POPC  
ATOM   4116 C313 POPCP  11       4.245  26.678   2.831  0.00  0.00      POPC  
ATOM   4117 H13X POPCP  11       4.329  27.624   3.407  0.00  0.00      POPC  
ATOM   4118 H13Y POPCP  11       3.951  26.835   1.771  0.00  0.00      POPC  
ATOM   4119 C314 POPCP  11       5.601  25.994   2.821  0.00  0.00      POPC  
ATOM   4120 H14X POPCP  11       5.780  25.717   3.882  0.00  0.00      POPC  
ATOM   4121 H14Y POPCP  11       6.430  26.690   2.570  0.00  0.00      POPC  
ATOM   4122 C315 POPCP  11       5.736  24.737   1.898  0.00  0.00      POPC  
ATOM   4123 H15X POPCP  11       5.847  25.148   0.872  0.00  0.00      POPC  
ATOM   4124 H15Y POPCP  11       4.820  24.110   1.844  0.00  0.00      POPC  
ATOM   4125 C316 POPCP  11       6.837  23.825   2.431  0.00  0.00      POPC  
ATOM   4126 H16X POPCP  11       7.838  24.257   2.649  0.00  0.00      POPC  
ATOM   4127 H16Y POPCP  11       6.808  22.892   1.829  0.00  0.00      POPC  
ATOM   4128 H16Z POPCP  11       6.473  23.429   3.403  0.00  0.00      POPC  
ATOM   4129  N   POPCP  12      -1.454   8.689  17.577  0.00  0.00      POPC  
ATOM   4130  C12 POPCP  12      -1.240   8.632  16.021  0.00  0.00      POPC  
ATOM   4131 H12A POPCP  12      -1.267   9.622  15.592  0.00  0.00      POPC  
ATOM   4132 H12B POPCP  12      -2.089   8.129  15.580  0.00  0.00      POPC  
ATOM   4133  C13 POPCP  12      -2.879   8.717  17.932  0.00  0.00      POPC  
ATOM   4134 H13A POPCP  12      -3.481   7.931  17.500  0.00  0.00      POPC  
ATOM   4135 H13B POPCP  12      -3.073   8.901  18.979  0.00  0.00      POPC  
ATOM   4136 H13C POPCP  12      -3.259   9.593  17.430  0.00  0.00      POPC  
ATOM   4137  C14 POPCP  12      -0.897   7.562  18.383  0.00  0.00      POPC  
ATOM   4138 H14A POPCP  12      -1.262   7.661  19.394  0.00  0.00      POPC  
ATOM   4139 H14B POPCP  12      -1.374   6.670  18.002  0.00  0.00      POPC  
ATOM   4140 H14C POPCP  12       0.181   7.559  18.316  0.00  0.00      POPC  
ATOM   4141  C15 POPCP  12      -0.752   9.934  18.020  0.00  0.00      POPC  
ATOM   4142 H15A POPCP  12       0.221  10.045  17.566  0.00  0.00      POPC  
ATOM   4143 H15B POPCP  12      -0.725   9.986  19.099  0.00  0.00      POPC  
ATOM   4144 H15C POPCP  12      -1.240  10.850  17.719  0.00  0.00      POPC  
ATOM   4145  C11 POPCP  12       0.103   7.998  15.493  0.00  0.00      POPC  
ATOM   4146 H11A POPCP  12       0.070   7.561  14.472  0.00  0.00      POPC  
ATOM   4147 H11B POPCP  12       0.202   7.058  16.077  0.00  0.00      POPC  
ATOM   4148  P   POPCP  12       1.700   9.837  14.927  0.00  0.00      POPC  
ATOM   4149  O13 POPCP  12       1.961  11.048  15.657  0.00  0.00      POPC  
ATOM   4150  O14 POPCP  12       0.694   9.962  13.821  0.00  0.00      POPC  
ATOM   4151  O12 POPCP  12       1.323   8.634  15.885  0.00  0.00      POPC  
ATOM   4152  O11 POPCP  12       3.032   9.357  14.298  0.00  0.00      POPC  
ATOM   4153  C1  POPCP  12       4.330   9.400  14.837  0.00  0.00      POPC  
ATOM   4154  HA  POPCP  12       4.861   8.543  14.369  0.00  0.00      POPC  
ATOM   4155  HB  POPCP  12       4.284   9.228  15.934  0.00  0.00      POPC  
ATOM   4156  C2  POPCP  12       5.120  10.632  14.496  0.00  0.00      POPC  
ATOM   4157  HS  POPCP  12       4.790  11.344  15.282  0.00  0.00      POPC  
ATOM   4158  O21 POPCP  12       4.811  11.279  13.244  0.00  0.00      POPC  
ATOM   4159  C21 POPCP  12       5.089  12.533  13.091  0.00  0.00      POPC  
ATOM   4160  O22 POPCP  12       5.719  13.233  13.912  0.00  0.00      POPC  
ATOM   4161  C22 POPCP  12       4.689  12.985  11.814  0.00  0.00      POPC  
ATOM   4162  H2R POPCP  12       3.581  12.970  11.739  0.00  0.00      POPC  
ATOM   4163  H2S POPCP  12       5.097  12.415  10.952  0.00  0.00      POPC  
ATOM   4164  C3  POPCP  12       6.647  10.382  14.512  0.00  0.00      POPC  
ATOM   4165  HX  POPCP  12       7.035   9.909  15.440  0.00  0.00      POPC  
ATOM   4166  HY  POPCP  12       7.198  11.346  14.455  0.00  0.00      POPC  
ATOM   4167  O31 POPCP  12       6.967   9.432  13.482  0.00  0.00      POPC  
ATOM   4168  C31 POPCP  12       7.040   9.848  12.238  0.00  0.00      POPC  
ATOM   4169  O32 POPCP  12       7.448  10.999  11.920  0.00  0.00      POPC  
ATOM   4170  C32 POPCP  12       6.567   8.811  11.270  0.00  0.00      POPC  
ATOM   4171  H2X POPCP  12       5.459   8.730  11.279  0.00  0.00      POPC  
ATOM   4172  H2Y POPCP  12       6.969   7.807  11.524  0.00  0.00      POPC  
ATOM   4173  C23 POPCP  12       4.987  14.538  11.486  0.00  0.00      POPC  
ATOM   4174  H3R POPCP  12       6.098  14.568  11.476  0.00  0.00      POPC  
ATOM   4175  H3S POPCP  12       4.633  15.116  12.366  0.00  0.00      POPC  
ATOM   4176  C24 POPCP  12       4.274  15.122  10.227  0.00  0.00      POPC  
ATOM   4177  H4R POPCP  12       3.168  15.016  10.235  0.00  0.00      POPC  
ATOM   4178  H4S POPCP  12       4.664  14.623   9.314  0.00  0.00      POPC  
ATOM   4179  C25 POPCP  12       4.601  16.622  10.356  0.00  0.00      POPC  
ATOM   4180  H5R POPCP  12       5.698  16.684  10.521  0.00  0.00      POPC  
ATOM   4181  H5S POPCP  12       3.985  16.955  11.218  0.00  0.00      POPC  
ATOM   4182  C26 POPCP  12       4.026  17.373   9.155  0.00  0.00      POPC  
ATOM   4183  H6R POPCP  12       3.775  18.431   9.383  0.00  0.00      POPC  
ATOM   4184  H6S POPCP  12       3.052  16.901   8.901  0.00  0.00      POPC  
ATOM   4185  C27 POPCP  12       5.004  17.199   7.901  0.00  0.00      POPC  
ATOM   4186  H7R POPCP  12       5.404  16.173   7.757  0.00  0.00      POPC  
ATOM   4187  H7S POPCP  12       5.901  17.790   8.182  0.00  0.00      POPC  
ATOM   4188  C28 POPCP  12       4.336  17.744   6.603  0.00  0.00      POPC  
ATOM   4189  H8R POPCP  12       5.051  17.553   5.774  0.00  0.00      POPC  
ATOM   4190  H8S POPCP  12       4.325  18.851   6.691  0.00  0.00      POPC  
ATOM   4191  C29 POPCP  12       2.939  17.116   6.309  0.00  0.00      POPC  
ATOM   4192  H91 POPCP  12       3.070  16.024   6.305  0.00  0.00      POPC  
ATOM   4193 C210 POPCP  12       1.722  17.725   6.019  0.00  0.00      POPC  
ATOM   4194 H101 POPCP  12       0.768  17.192   5.900  0.00  0.00      POPC  
ATOM   4195 C211 POPCP  12       1.469  19.220   5.927  0.00  0.00      POPC  
ATOM   4196 H11R POPCP  12       2.263  19.715   6.526  0.00  0.00      POPC  
ATOM   4197 H11S POPCP  12       0.472  19.449   6.360  0.00  0.00      POPC  
ATOM   4198 C212 POPCP  12       1.454  19.906   4.520  0.00  0.00      POPC  
ATOM   4199 H12R POPCP  12       1.120  20.958   4.649  0.00  0.00      POPC  
ATOM   4200 H12S POPCP  12       0.633  19.509   3.885  0.00  0.00      POPC  
ATOM   4201 C213 POPCP  12       2.856  20.016   3.880  0.00  0.00      POPC  
ATOM   4202 H13R POPCP  12       3.540  19.142   3.933  0.00  0.00      POPC  
ATOM   4203 H13S POPCP  12       3.377  20.836   4.419  0.00  0.00      POPC  
ATOM   4204 C214 POPCP  12       2.821  20.495   2.402  0.00  0.00      POPC  
ATOM   4205 H14R POPCP  12       2.310  21.478   2.311  0.00  0.00      POPC  
ATOM   4206 H14S POPCP  12       2.209  19.738   1.866  0.00  0.00      POPC  
ATOM   4207 C215 POPCP  12       4.291  20.536   1.833  0.00  0.00      POPC  
ATOM   4208 H15R POPCP  12       4.712  19.528   2.037  0.00  0.00      POPC  
ATOM   4209 H15S POPCP  12       4.869  21.324   2.361  0.00  0.00      POPC  
ATOM   4210 C216 POPCP  12       4.353  20.701   0.277  0.00  0.00      POPC  
ATOM   4211 H16R POPCP  12       3.874  21.638  -0.079  0.00  0.00      POPC  
ATOM   4212 H16S POPCP  12       3.773  19.814  -0.055  0.00  0.00      POPC  
ATOM   4213 C217 POPCP  12       5.727  20.638  -0.314  0.00  0.00      POPC  
ATOM   4214 H17R POPCP  12       6.367  19.853   0.143  0.00  0.00      POPC  
ATOM   4215 H17S POPCP  12       6.215  21.603  -0.060  0.00  0.00      POPC  
ATOM   4216 C218 POPCP  12       5.720  20.392  -1.761  0.00  0.00      POPC  
ATOM   4217 H18R POPCP  12       5.152  21.192  -2.282  0.00  0.00      POPC  
ATOM   4218 H18S POPCP  12       5.226  19.403  -1.873  0.00  0.00      POPC  
ATOM   4219 H18T POPCP  12       6.731  20.383  -2.220  0.00  0.00      POPC  
ATOM   4220  C33 POPCP  12       6.924   9.215   9.785  0.00  0.00      POPC  
ATOM   4221  H3X POPCP  12       8.020   9.346   9.663  0.00  0.00      POPC  
ATOM   4222  H3Y POPCP  12       6.483  10.207   9.550  0.00  0.00      POPC  
ATOM   4223  C34 POPCP  12       6.429   8.261   8.752  0.00  0.00      POPC  
ATOM   4224  H4X POPCP  12       5.325   8.371   8.691  0.00  0.00      POPC  
ATOM   4225  H4Y POPCP  12       6.549   7.223   9.130  0.00  0.00      POPC  
ATOM   4226  C35 POPCP  12       7.164   8.379   7.429  0.00  0.00      POPC  
ATOM   4227  H5X POPCP  12       7.875   9.231   7.384  0.00  0.00      POPC  
ATOM   4228  H5Y POPCP  12       6.378   8.504   6.654  0.00  0.00      POPC  
ATOM   4229  C36 POPCP  12       7.914   7.064   7.179  0.00  0.00      POPC  
ATOM   4230  H6X POPCP  12       7.270   6.165   7.067  0.00  0.00      POPC  
ATOM   4231  H6Y POPCP  12       8.629   6.790   7.984  0.00  0.00      POPC  
ATOM   4232  C37 POPCP  12       8.845   7.218   5.967  0.00  0.00      POPC  
ATOM   4233  H7X POPCP  12       9.492   6.325   5.829  0.00  0.00      POPC  
ATOM   4234  H7Y POPCP  12       9.590   8.036   6.059  0.00  0.00      POPC  
ATOM   4235  C38 POPCP  12       8.077   7.545   4.681  0.00  0.00      POPC  
ATOM   4236  H8X POPCP  12       7.512   8.502   4.682  0.00  0.00      POPC  
ATOM   4237  H8Y POPCP  12       7.432   6.698   4.365  0.00  0.00      POPC  
ATOM   4238  C39 POPCP  12       8.948   7.681   3.388  0.00  0.00      POPC  
ATOM   4239  H9X POPCP  12       9.393   6.692   3.147  0.00  0.00      POPC  
ATOM   4240  H9Y POPCP  12       9.852   8.311   3.531  0.00  0.00      POPC  
ATOM   4241 C310 POPCP  12       8.145   8.136   2.174  0.00  0.00      POPC  
ATOM   4242 H10X POPCP  12       7.681   9.081   2.528  0.00  0.00      POPC  
ATOM   4243 H10Y POPCP  12       7.277   7.477   1.958  0.00  0.00      POPC  
ATOM   4244 C311 POPCP  12       8.967   8.518   0.831  0.00  0.00      POPC  
ATOM   4245 H11X POPCP  12       9.218   7.511   0.434  0.00  0.00      POPC  
ATOM   4246 H11Y POPCP  12       9.919   9.061   1.015  0.00  0.00      POPC  
ATOM   4247 C312 POPCP  12       8.085   9.313  -0.029  0.00  0.00      POPC  
ATOM   4248 H12X POPCP  12       7.006   9.088   0.110  0.00  0.00      POPC  
ATOM   4249 H12Y POPCP  12       8.353   9.163  -1.097  0.00  0.00      POPC  
ATOM   4250 C313 POPCP  12       8.321  10.822   0.330  0.00  0.00      POPC  
ATOM   4251 H13X POPCP  12       8.503  10.903   1.423  0.00  0.00      POPC  
ATOM   4252 H13Y POPCP  12       7.326  11.293   0.181  0.00  0.00      POPC  
ATOM   4253 C314 POPCP  12       9.410  11.598  -0.400  0.00  0.00      POPC  
ATOM   4254 H14X POPCP  12      10.381  11.088  -0.223  0.00  0.00      POPC  
ATOM   4255 H14Y POPCP  12       9.625  12.591   0.049  0.00  0.00      POPC  
ATOM   4256 C315 POPCP  12       9.226  11.670  -1.882  0.00  0.00      POPC  
ATOM   4257 H15X POPCP  12       9.144  10.635  -2.279  0.00  0.00      POPC  
ATOM   4258 H15Y POPCP  12      10.142  12.227  -2.176  0.00  0.00      POPC  
ATOM   4259 C316 POPCP  12       7.979  12.443  -2.237  0.00  0.00      POPC  
ATOM   4260 H16X POPCP  12       7.932  13.418  -1.706  0.00  0.00      POPC  
ATOM   4261 H16Y POPCP  12       7.058  11.915  -1.911  0.00  0.00      POPC  
ATOM   4262 H16Z POPCP  12       7.874  12.580  -3.335  0.00  0.00      POPC  
ATOM   4263  N   POPCP  13      10.817  12.215  20.593  0.00  0.00      POPC  
ATOM   4264  C12 POPCP  13      11.564  12.566  19.375  0.00  0.00      POPC  
ATOM   4265 H12A POPCP  13      12.426  13.035  19.825  0.00  0.00      POPC  
ATOM   4266 H12B POPCP  13      10.987  13.330  18.876  0.00  0.00      POPC  
ATOM   4267  C13 POPCP  13      11.559  11.180  21.387  0.00  0.00      POPC  
ATOM   4268 H13A POPCP  13      12.583  11.502  21.513  0.00  0.00      POPC  
ATOM   4269 H13B POPCP  13      11.166  11.093  22.389  0.00  0.00      POPC  
ATOM   4270 H13C POPCP  13      11.661  10.239  20.867  0.00  0.00      POPC  
ATOM   4271  C14 POPCP  13      10.758  13.591  21.354  0.00  0.00      POPC  
ATOM   4272 H14A POPCP  13      10.360  13.525  22.355  0.00  0.00      POPC  
ATOM   4273 H14B POPCP  13      11.752  13.960  21.560  0.00  0.00      POPC  
ATOM   4274 H14C POPCP  13      10.237  14.338  20.774  0.00  0.00      POPC  
ATOM   4275  C15 POPCP  13       9.492  11.696  20.246  0.00  0.00      POPC  
ATOM   4276 H15A POPCP  13       9.556  11.183  19.298  0.00  0.00      POPC  
ATOM   4277 H15B POPCP  13       8.836  12.547  20.136  0.00  0.00      POPC  
ATOM   4278 H15C POPCP  13       9.033  11.003  20.935  0.00  0.00      POPC  
ATOM   4279  C11 POPCP  13      12.014  11.439  18.435  0.00  0.00      POPC  
ATOM   4280 H11A POPCP  13      12.651  10.651  18.889  0.00  0.00      POPC  
ATOM   4281 H11B POPCP  13      12.643  12.011  17.720  0.00  0.00      POPC  
ATOM   4282  P   POPCP  13      10.062  11.389  16.693  0.00  0.00      POPC  
ATOM   4283  O13 POPCP  13      10.457  12.750  16.289  0.00  0.00      POPC  
ATOM   4284  O14 POPCP  13       8.672  11.172  17.118  0.00  0.00      POPC  
ATOM   4285  O12 POPCP  13      10.951  10.723  17.775  0.00  0.00      POPC  
ATOM   4286  O11 POPCP  13      10.217  10.475  15.469  0.00  0.00      POPC  
ATOM   4287  C1  POPCP  13      11.445  10.211  14.802  0.00  0.00      POPC  
ATOM   4288  HA  POPCP  13      12.221   9.870  15.520  0.00  0.00      POPC  
ATOM   4289  HB  POPCP  13      11.737  11.168  14.320  0.00  0.00      POPC  
ATOM   4290  C2  POPCP  13      11.177   9.113  13.762  0.00  0.00      POPC  
ATOM   4291  HS  POPCP  13      12.095   8.487  13.781  0.00  0.00      POPC  
ATOM   4292  O21 POPCP  13      10.814   9.592  12.452  0.00  0.00      POPC  
ATOM   4293  C21 POPCP  13      11.737  10.235  11.759  0.00  0.00      POPC  
ATOM   4294  O22 POPCP  13      12.843  10.446  12.205  0.00  0.00      POPC  
ATOM   4295  C22 POPCP  13      11.211  10.348  10.337  0.00  0.00      POPC  
ATOM   4296  H2R POPCP  13      11.697  11.234   9.875  0.00  0.00      POPC  
ATOM   4297  H2S POPCP  13      10.168  10.727  10.303  0.00  0.00      POPC  
ATOM   4298  C3  POPCP  13       9.994   8.227  14.156  0.00  0.00      POPC  
ATOM   4299  HX  POPCP  13       9.061   8.829  14.100  0.00  0.00      POPC  
ATOM   4300  HY  POPCP  13      10.060   7.874  15.207  0.00  0.00      POPC  
ATOM   4301  O31 POPCP  13       9.840   7.094  13.279  0.00  0.00      POPC  
ATOM   4302  C31 POPCP  13      10.215   5.866  13.806  0.00  0.00      POPC  
ATOM   4303  O32 POPCP  13      10.637   5.596  14.958  0.00  0.00      POPC  
ATOM   4304  C32 POPCP  13       9.835   4.841  12.807  0.00  0.00      POPC  
ATOM   4305  H2X POPCP  13       8.813   5.064  12.433  0.00  0.00      POPC  
ATOM   4306  H2Y POPCP  13       9.822   3.815  13.233  0.00  0.00      POPC  
ATOM   4307  C23 POPCP  13      11.451   9.122   9.557  0.00  0.00      POPC  
ATOM   4308  H3R POPCP  13      10.688   8.354   9.802  0.00  0.00      POPC  
ATOM   4309  H3S POPCP  13      12.445   8.633   9.468  0.00  0.00      POPC  
ATOM   4310  C24 POPCP  13      10.927   9.363   8.076  0.00  0.00      POPC  
ATOM   4311  H4R POPCP  13       9.874   9.677   8.241  0.00  0.00      POPC  
ATOM   4312  H4S POPCP  13      10.908   8.387   7.546  0.00  0.00      POPC  
ATOM   4313  C25 POPCP  13      11.691  10.503   7.374  0.00  0.00      POPC  
ATOM   4314  H5R POPCP  13      12.772  10.473   7.630  0.00  0.00      POPC  
ATOM   4315  H5S POPCP  13      11.383  11.451   7.866  0.00  0.00      POPC  
ATOM   4316  C26 POPCP  13      11.378  10.611   5.859  0.00  0.00      POPC  
ATOM   4317  H6R POPCP  13      11.427   9.565   5.489  0.00  0.00      POPC  
ATOM   4318  H6S POPCP  13      12.273  11.077   5.394  0.00  0.00      POPC  
ATOM   4319  C27 POPCP  13      10.003  11.118   5.507  0.00  0.00      POPC  
ATOM   4320  H7R POPCP  13       9.702  11.949   6.181  0.00  0.00      POPC  
ATOM   4321  H7S POPCP  13       9.267  10.332   5.781  0.00  0.00      POPC  
ATOM   4322  C28 POPCP  13       9.620  11.497   4.096  0.00  0.00      POPC  
ATOM   4323  H8R POPCP  13       8.559  11.825   4.069  0.00  0.00      POPC  
ATOM   4324  H8S POPCP  13       9.661  10.615   3.423  0.00  0.00      POPC  
ATOM   4325  C29 POPCP  13      10.571  12.572   3.542  0.00  0.00      POPC  
ATOM   4326  H91 POPCP  13      11.595  12.210   3.713  0.00  0.00      POPC  
ATOM   4327 C210 POPCP  13      10.302  13.793   2.943  0.00  0.00      POPC  
ATOM   4328 H101 POPCP  13      11.103  14.500   2.681  0.00  0.00      POPC  
ATOM   4329 C211 POPCP  13       8.862  14.297   2.920  0.00  0.00      POPC  
ATOM   4330 H11R POPCP  13       8.537  14.621   3.932  0.00  0.00      POPC  
ATOM   4331 H11S POPCP  13       8.261  13.498   2.436  0.00  0.00      POPC  
ATOM   4332 C212 POPCP  13       8.819  15.395   1.955  0.00  0.00      POPC  
ATOM   4333 H12R POPCP  13       9.157  15.108   0.937  0.00  0.00      POPC  
ATOM   4334 H12S POPCP  13       9.245  16.375   2.261  0.00  0.00      POPC  
ATOM   4335 C213 POPCP  13       7.336  15.733   1.710  0.00  0.00      POPC  
ATOM   4336 H13R POPCP  13       6.812  16.010   2.650  0.00  0.00      POPC  
ATOM   4337 H13S POPCP  13       6.777  14.839   1.357  0.00  0.00      POPC  
ATOM   4338 C214 POPCP  13       7.061  16.918   0.748  0.00  0.00      POPC  
ATOM   4339 H14R POPCP  13       8.014  16.874   0.178  0.00  0.00      POPC  
ATOM   4340 H14S POPCP  13       6.796  17.817   1.344  0.00  0.00      POPC  
ATOM   4341 C215 POPCP  13       5.970  16.619  -0.329  0.00  0.00      POPC  
ATOM   4342 H15R POPCP  13       6.149  15.643  -0.827  0.00  0.00      POPC  
ATOM   4343 H15S POPCP  13       6.132  17.347  -1.152  0.00  0.00      POPC  
ATOM   4344 C216 POPCP  13       4.509  16.677   0.166  0.00  0.00      POPC  
ATOM   4345 H16R POPCP  13       4.416  17.549   0.848  0.00  0.00      POPC  
ATOM   4346 H16S POPCP  13       4.381  15.706   0.690  0.00  0.00      POPC  
ATOM   4347 C217 POPCP  13       3.436  16.756  -0.878  0.00  0.00      POPC  
ATOM   4348 H17R POPCP  13       3.458  15.759  -1.368  0.00  0.00      POPC  
ATOM   4349 H17S POPCP  13       3.476  17.623  -1.573  0.00  0.00      POPC  
ATOM   4350 C218 POPCP  13       2.057  16.844  -0.212  0.00  0.00      POPC  
ATOM   4351 H18R POPCP  13       1.186  16.977  -0.888  0.00  0.00      POPC  
ATOM   4352 H18S POPCP  13       1.856  17.710   0.454  0.00  0.00      POPC  
ATOM   4353 H18T POPCP  13       1.928  15.976   0.469  0.00  0.00      POPC  
ATOM   4354  C33 POPCP  13      10.860   4.779  11.644  0.00  0.00      POPC  
ATOM   4355  H3X POPCP  13      11.900   4.648  12.010  0.00  0.00      POPC  
ATOM   4356  H3Y POPCP  13      10.706   5.715  11.066  0.00  0.00      POPC  
ATOM   4357  C34 POPCP  13      10.537   3.638  10.632  0.00  0.00      POPC  
ATOM   4358  H4X POPCP  13       9.624   3.912  10.061  0.00  0.00      POPC  
ATOM   4359  H4Y POPCP  13      10.421   2.668  11.161  0.00  0.00      POPC  
ATOM   4360  C35 POPCP  13      11.583   3.525   9.600  0.00  0.00      POPC  
ATOM   4361  H5X POPCP  13      12.643   3.634   9.912  0.00  0.00      POPC  
ATOM   4362  H5Y POPCP  13      11.492   4.336   8.846  0.00  0.00      POPC  
ATOM   4363  C36 POPCP  13      11.486   2.259   8.808  0.00  0.00      POPC  
ATOM   4364  H6X POPCP  13      11.730   1.478   9.560  0.00  0.00      POPC  
ATOM   4365  H6Y POPCP  13      12.297   2.143   8.056  0.00  0.00      POPC  
ATOM   4366  C37 POPCP  13      10.094   1.951   8.203  0.00  0.00      POPC  
ATOM   4367  H7X POPCP  13       9.888   2.775   7.488  0.00  0.00      POPC  
ATOM   4368  H7Y POPCP  13       9.307   1.880   8.984  0.00  0.00      POPC  
ATOM   4369  C38 POPCP  13      10.025   0.570   7.585  0.00  0.00      POPC  
ATOM   4370  H8X POPCP  13       8.949   0.427   7.348  0.00  0.00      POPC  
ATOM   4371  H8Y POPCP  13      10.377  -0.238   8.261  0.00  0.00      POPC  
ATOM   4372  C39 POPCP  13      10.842   0.405   6.371  0.00  0.00      POPC  
ATOM   4373  H9X POPCP  13      11.925   0.501   6.602  0.00  0.00      POPC  
ATOM   4374  H9Y POPCP  13      10.446   1.112   5.611  0.00  0.00      POPC  
ATOM   4375 C310 POPCP  13      10.671  -1.071   5.773  0.00  0.00      POPC  
ATOM   4376 H10X POPCP  13       9.585  -1.276   5.883  0.00  0.00      POPC  
ATOM   4377 H10Y POPCP  13      11.137  -1.793   6.478  0.00  0.00      POPC  
ATOM   4378 C311 POPCP  13      11.135  -1.193   4.337  0.00  0.00      POPC  
ATOM   4379 H11X POPCP  13      12.224  -0.988   4.260  0.00  0.00      POPC  
ATOM   4380 H11Y POPCP  13      10.716  -0.421   3.657  0.00  0.00      POPC  
ATOM   4381 C312 POPCP  13      10.879  -2.602   3.768  0.00  0.00      POPC  
ATOM   4382 H12X POPCP  13       9.781  -2.637   3.607  0.00  0.00      POPC  
ATOM   4383 H12Y POPCP  13      11.141  -3.330   4.565  0.00  0.00      POPC  
ATOM   4384 C313 POPCP  13      11.603  -3.031   2.482  0.00  0.00      POPC  
ATOM   4385 H13X POPCP  13      11.439  -4.123   2.359  0.00  0.00      POPC  
ATOM   4386 H13Y POPCP  13      12.700  -2.854   2.477  0.00  0.00      POPC  
ATOM   4387 C314 POPCP  13      10.971  -2.481   1.176  0.00  0.00      POPC  
ATOM   4388 H14X POPCP  13      11.334  -1.439   1.053  0.00  0.00      POPC  
ATOM   4389 H14Y POPCP  13       9.876  -2.529   1.356  0.00  0.00      POPC  
ATOM   4390 C315 POPCP  13      11.270  -3.314  -0.080  0.00  0.00      POPC  
ATOM   4391 H15X POPCP  13      10.821  -2.780  -0.944  0.00  0.00      POPC  
ATOM   4392 H15Y POPCP  13      10.635  -4.212   0.078  0.00  0.00      POPC  
ATOM   4393 C316 POPCP  13      12.770  -3.627  -0.347  0.00  0.00      POPC  
ATOM   4394 H16X POPCP  13      12.884  -4.290  -1.232  0.00  0.00      POPC  
ATOM   4395 H16Y POPCP  13      13.254  -4.068   0.550  0.00  0.00      POPC  
ATOM   4396 H16Z POPCP  13      13.270  -2.642  -0.463  0.00  0.00      POPC  
ATOM   4397  N   POPCP  14      17.835 -10.395  14.471  0.00  0.00      POPC  
ATOM   4398  C12 POPCP  14      18.748  -9.697  13.496  0.00  0.00      POPC  
ATOM   4399 H12A POPCP  14      18.551  -8.635  13.537  0.00  0.00      POPC  
ATOM   4400 H12B POPCP  14      18.608  -9.903  12.445  0.00  0.00      POPC  
ATOM   4401  C13 POPCP  14      16.407 -10.156  14.257  0.00  0.00      POPC  
ATOM   4402 H13A POPCP  14      15.813 -10.487  15.097  0.00  0.00      POPC  
ATOM   4403 H13B POPCP  14      16.189  -9.098  14.248  0.00  0.00      POPC  
ATOM   4404 H13C POPCP  14      15.984 -10.632  13.385  0.00  0.00      POPC  
ATOM   4405  C14 POPCP  14      17.993 -11.850  14.597  0.00  0.00      POPC  
ATOM   4406 H14A POPCP  14      18.987 -12.188  14.346  0.00  0.00      POPC  
ATOM   4407 H14B POPCP  14      17.793 -12.203  15.598  0.00  0.00      POPC  
ATOM   4408 H14C POPCP  14      17.385 -12.470  13.955  0.00  0.00      POPC  
ATOM   4409  C15 POPCP  14      18.153  -9.870  15.843  0.00  0.00      POPC  
ATOM   4410 H15A POPCP  14      17.892  -8.829  15.969  0.00  0.00      POPC  
ATOM   4411 H15B POPCP  14      19.196  -9.979  16.100  0.00  0.00      POPC  
ATOM   4412 H15C POPCP  14      17.617 -10.432  16.595  0.00  0.00      POPC  
ATOM   4413  C11 POPCP  14      20.308  -9.865  13.679  0.00  0.00      POPC  
ATOM   4414 H11A POPCP  14      20.623  -9.294  14.579  0.00  0.00      POPC  
ATOM   4415 H11B POPCP  14      20.691  -9.402  12.744  0.00  0.00      POPC  
ATOM   4416  P   POPCP  14      21.681 -11.854  14.823  0.00  0.00      POPC  
ATOM   4417  O13 POPCP  14      21.262 -13.275  14.960  0.00  0.00      POPC  
ATOM   4418  O14 POPCP  14      21.598 -11.087  16.073  0.00  0.00      POPC  
ATOM   4419  O12 POPCP  14      20.769 -11.198  13.688  0.00  0.00      POPC  
ATOM   4420  O11 POPCP  14      23.137 -11.814  14.378  0.00  0.00      POPC  
ATOM   4421  C1  POPCP  14      23.671 -10.814  13.476  0.00  0.00      POPC  
ATOM   4422  HA  POPCP  14      24.738 -10.601  13.699  0.00  0.00      POPC  
ATOM   4423  HB  POPCP  14      23.192  -9.812  13.478  0.00  0.00      POPC  
ATOM   4424  C2  POPCP  14      23.556 -11.222  12.002  0.00  0.00      POPC  
ATOM   4425  HS  POPCP  14      22.581 -11.754  11.974  0.00  0.00      POPC  
ATOM   4426  O21 POPCP  14      24.590 -12.117  11.663  0.00  0.00      POPC  
ATOM   4427  C21 POPCP  14      24.351 -13.051  10.781  0.00  0.00      POPC  
ATOM   4428  O22 POPCP  14      23.305 -13.250  10.194  0.00  0.00      POPC  
ATOM   4429  C22 POPCP  14      25.681 -13.780  10.406  0.00  0.00      POPC  
ATOM   4430  H2R POPCP  14      25.683 -14.845  10.722  0.00  0.00      POPC  
ATOM   4431  H2S POPCP  14      26.522 -13.273  10.927  0.00  0.00      POPC  
ATOM   4432  C3  POPCP  14      23.657  -9.974  11.069  0.00  0.00      POPC  
ATOM   4433  HX  POPCP  14      24.688  -9.583  11.212  0.00  0.00      POPC  
ATOM   4434  HY  POPCP  14      22.949  -9.163  11.342  0.00  0.00      POPC  
ATOM   4435  O31 POPCP  14      23.552 -10.349   9.609  0.00  0.00      POPC  
ATOM   4436  C31 POPCP  14      22.314 -10.563   9.284  0.00  0.00      POPC  
ATOM   4437  O32 POPCP  14      21.373 -10.355  10.036  0.00  0.00      POPC  
ATOM   4438  C32 POPCP  14      22.345 -10.872   7.820  0.00  0.00      POPC  
ATOM   4439  H2X POPCP  14      22.728 -11.896   7.622  0.00  0.00      POPC  
ATOM   4440  H2Y POPCP  14      23.102 -10.230   7.320  0.00  0.00      POPC  
ATOM   4441  C23 POPCP  14      25.978 -13.636   8.869  0.00  0.00      POPC  
ATOM   4442  H3R POPCP  14      26.051 -12.575   8.550  0.00  0.00      POPC  
ATOM   4443  H3S POPCP  14      25.005 -14.085   8.575  0.00  0.00      POPC  
ATOM   4444  C24 POPCP  14      27.190 -14.368   8.375  0.00  0.00      POPC  
ATOM   4445  H4R POPCP  14      27.187 -15.412   8.753  0.00  0.00      POPC  
ATOM   4446  H4S POPCP  14      28.079 -13.923   8.870  0.00  0.00      POPC  
ATOM   4447  C25 POPCP  14      27.230 -14.283   6.870  0.00  0.00      POPC  
ATOM   4448  H5R POPCP  14      27.291 -13.204   6.613  0.00  0.00      POPC  
ATOM   4449  H5S POPCP  14      26.261 -14.627   6.451  0.00  0.00      POPC  
ATOM   4450  C26 POPCP  14      28.393 -14.990   6.191  0.00  0.00      POPC  
ATOM   4451  H6R POPCP  14      28.687 -15.908   6.745  0.00  0.00      POPC  
ATOM   4452  H6S POPCP  14      29.267 -14.330   6.378  0.00  0.00      POPC  
ATOM   4453  C27 POPCP  14      28.157 -15.403   4.765  0.00  0.00      POPC  
ATOM   4454  H7R POPCP  14      27.568 -14.678   4.164  0.00  0.00      POPC  
ATOM   4455  H7S POPCP  14      27.401 -16.211   4.862  0.00  0.00      POPC  
ATOM   4456  C28 POPCP  14      29.406 -15.773   3.942  0.00  0.00      POPC  
ATOM   4457  H8R POPCP  14      30.198 -15.069   4.274  0.00  0.00      POPC  
ATOM   4458  H8S POPCP  14      29.284 -15.727   2.838  0.00  0.00      POPC  
ATOM   4459  C29 POPCP  14      29.737 -17.241   4.256  0.00  0.00      POPC  
ATOM   4460  H91 POPCP  14      30.291 -17.356   5.199  0.00  0.00      POPC  
ATOM   4461 C210 POPCP  14      29.397 -18.320   3.558  0.00  0.00      POPC  
ATOM   4462 H101 POPCP  14      29.771 -19.246   4.019  0.00  0.00      POPC  
ATOM   4463 C211 POPCP  14      28.654 -18.328   2.295  0.00  0.00      POPC  
ATOM   4464 H11R POPCP  14      28.024 -17.422   2.170  0.00  0.00      POPC  
ATOM   4465 H11S POPCP  14      27.943 -19.181   2.307  0.00  0.00      POPC  
ATOM   4466 C212 POPCP  14      29.618 -18.438   1.098  0.00  0.00      POPC  
ATOM   4467 H12R POPCP  14      30.439 -17.692   1.030  0.00  0.00      POPC  
ATOM   4468 H12S POPCP  14      28.964 -18.171   0.241  0.00  0.00      POPC  
ATOM   4469 C213 POPCP  14      29.935 -19.890   0.748  0.00  0.00      POPC  
ATOM   4470 H13R POPCP  14      28.980 -20.417   0.964  0.00  0.00      POPC  
ATOM   4471 H13S POPCP  14      30.685 -20.440   1.355  0.00  0.00      POPC  
ATOM   4472 C214 POPCP  14      30.433 -20.060  -0.732  0.00  0.00      POPC  
ATOM   4473 H14R POPCP  14      31.196 -19.283  -0.950  0.00  0.00      POPC  
ATOM   4474 H14S POPCP  14      29.639 -19.951  -1.502  0.00  0.00      POPC  
ATOM   4475 C215 POPCP  14      31.040 -21.418  -0.880  0.00  0.00      POPC  
ATOM   4476 H15R POPCP  14      30.406 -22.225  -0.455  0.00  0.00      POPC  
ATOM   4477 H15S POPCP  14      32.031 -21.463  -0.379  0.00  0.00      POPC  
ATOM   4478 C216 POPCP  14      31.401 -21.765  -2.400  0.00  0.00      POPC  
ATOM   4479 H16R POPCP  14      30.509 -21.487  -3.002  0.00  0.00      POPC  
ATOM   4480 H16S POPCP  14      31.393 -22.873  -2.488  0.00  0.00      POPC  
ATOM   4481 C217 POPCP  14      32.643 -20.975  -2.804  0.00  0.00      POPC  
ATOM   4482 H17R POPCP  14      33.495 -21.220  -2.134  0.00  0.00      POPC  
ATOM   4483 H17S POPCP  14      32.393 -19.892  -2.792  0.00  0.00      POPC  
ATOM   4484 C218 POPCP  14      33.113 -21.243  -4.240  0.00  0.00      POPC  
ATOM   4485 H18R POPCP  14      32.741 -20.600  -5.066  0.00  0.00      POPC  
ATOM   4486 H18S POPCP  14      33.282 -22.319  -4.460  0.00  0.00      POPC  
ATOM   4487 H18T POPCP  14      34.183 -20.944  -4.216  0.00  0.00      POPC  
ATOM   4488  C33 POPCP  14      20.958 -10.654   7.246  0.00  0.00      POPC  
ATOM   4489  H3X POPCP  14      21.115 -10.483   6.160  0.00  0.00      POPC  
ATOM   4490  H3Y POPCP  14      20.508  -9.688   7.562  0.00  0.00      POPC  
ATOM   4491  C34 POPCP  14      19.872 -11.757   7.393  0.00  0.00      POPC  
ATOM   4492  H4X POPCP  14      18.886 -11.246   7.356  0.00  0.00      POPC  
ATOM   4493  H4Y POPCP  14      20.047 -12.248   8.374  0.00  0.00      POPC  
ATOM   4494  C35 POPCP  14      19.880 -12.878   6.337  0.00  0.00      POPC  
ATOM   4495  H5X POPCP  14      20.853 -13.405   6.243  0.00  0.00      POPC  
ATOM   4496  H5Y POPCP  14      19.735 -12.332   5.380  0.00  0.00      POPC  
ATOM   4497  C36 POPCP  14      18.674 -13.853   6.415  0.00  0.00      POPC  
ATOM   4498  H6X POPCP  14      17.877 -13.136   6.123  0.00  0.00      POPC  
ATOM   4499  H6Y POPCP  14      18.465 -14.151   7.464  0.00  0.00      POPC  
ATOM   4500  C37 POPCP  14      18.584 -15.130   5.536  0.00  0.00      POPC  
ATOM   4501  H7X POPCP  14      17.568 -15.579   5.542  0.00  0.00      POPC  
ATOM   4502  H7Y POPCP  14      19.245 -15.857   6.053  0.00  0.00      POPC  
ATOM   4503  C38 POPCP  14      19.012 -14.992   4.011  0.00  0.00      POPC  
ATOM   4504  H8X POPCP  14      18.874 -15.961   3.484  0.00  0.00      POPC  
ATOM   4505  H8Y POPCP  14      20.097 -14.761   3.955  0.00  0.00      POPC  
ATOM   4506  C39 POPCP  14      17.966 -14.118   3.300  0.00  0.00      POPC  
ATOM   4507  H9X POPCP  14      17.966 -13.092   3.728  0.00  0.00      POPC  
ATOM   4508  H9Y POPCP  14      16.932 -14.456   3.523  0.00  0.00      POPC  
ATOM   4509 C310 POPCP  14      18.239 -14.092   1.791  0.00  0.00      POPC  
ATOM   4510 H10X POPCP  14      17.525 -13.374   1.335  0.00  0.00      POPC  
ATOM   4511 H10Y POPCP  14      17.898 -15.043   1.330  0.00  0.00      POPC  
ATOM   4512 C311 POPCP  14      19.695 -14.040   1.316  0.00  0.00      POPC  
ATOM   4513 H11X POPCP  14      20.161 -15.008   1.598  0.00  0.00      POPC  
ATOM   4514 H11Y POPCP  14      20.199 -13.148   1.747  0.00  0.00      POPC  
ATOM   4515 C312 POPCP  14      19.869 -14.082  -0.211  0.00  0.00      POPC  
ATOM   4516 H12X POPCP  14      19.362 -15.018  -0.527  0.00  0.00      POPC  
ATOM   4517 H12Y POPCP  14      20.967 -14.136  -0.367  0.00  0.00      POPC  
ATOM   4518 C313 POPCP  14      19.205 -12.893  -0.950  0.00  0.00      POPC  
ATOM   4519 H13X POPCP  14      19.371 -12.021  -0.282  0.00  0.00      POPC  
ATOM   4520 H13Y POPCP  14      18.108 -13.066  -0.908  0.00  0.00      POPC  
ATOM   4521 C314 POPCP  14      19.710 -12.651  -2.361  0.00  0.00      POPC  
ATOM   4522 H14X POPCP  14      19.662 -13.597  -2.941  0.00  0.00      POPC  
ATOM   4523 H14Y POPCP  14      20.734 -12.222  -2.399  0.00  0.00      POPC  
ATOM   4524 C315 POPCP  14      18.803 -11.675  -3.147  0.00  0.00      POPC  
ATOM   4525 H15X POPCP  14      17.747 -11.914  -2.896  0.00  0.00      POPC  
ATOM   4526 H15Y POPCP  14      18.859 -11.829  -4.246  0.00  0.00      POPC  
ATOM   4527 C316 POPCP  14      19.016 -10.180  -2.777  0.00  0.00      POPC  
ATOM   4528 H16X POPCP  14      19.177 -10.145  -1.678  0.00  0.00      POPC  
ATOM   4529 H16Y POPCP  14      18.203  -9.507  -3.124  0.00  0.00      POPC  
ATOM   4530 H16Z POPCP  14      19.905  -9.756  -3.291  0.00  0.00      POPC  
ATOM   4531  N   POPCP  15     -38.240  15.349  19.659  0.00  0.00      POPC  
ATOM   4532  C12 POPCP  15     -37.354  15.688  18.447  0.00  0.00      POPC  
ATOM   4533 H12A POPCP  15     -37.438  14.876  17.740  0.00  0.00      POPC  
ATOM   4534 H12B POPCP  15     -36.382  15.964  18.829  0.00  0.00      POPC  
ATOM   4535  C13 POPCP  15     -38.025  16.381  20.731  0.00  0.00      POPC  
ATOM   4536 H13A POPCP  15     -38.659  16.122  21.566  0.00  0.00      POPC  
ATOM   4537 H13B POPCP  15     -37.060  16.642  21.137  0.00  0.00      POPC  
ATOM   4538 H13C POPCP  15     -38.381  17.319  20.332  0.00  0.00      POPC  
ATOM   4539  C14 POPCP  15     -39.723  15.344  19.260  0.00  0.00      POPC  
ATOM   4540 H14A POPCP  15     -40.227  15.095  20.183  0.00  0.00      POPC  
ATOM   4541 H14B POPCP  15     -40.029  16.258  18.773  0.00  0.00      POPC  
ATOM   4542 H14C POPCP  15     -39.937  14.552  18.558  0.00  0.00      POPC  
ATOM   4543  C15 POPCP  15     -37.952  14.032  20.190  0.00  0.00      POPC  
ATOM   4544 H15A POPCP  15     -38.429  13.272  19.588  0.00  0.00      POPC  
ATOM   4545 H15B POPCP  15     -38.231  13.862  21.219  0.00  0.00      POPC  
ATOM   4546 H15C POPCP  15     -36.896  13.806  20.180  0.00  0.00      POPC  
ATOM   4547  C11 POPCP  15     -37.699  16.962  17.601  0.00  0.00      POPC  
ATOM   4548 H11A POPCP  15     -36.789  17.191  17.006  0.00  0.00      POPC  
ATOM   4549 H11B POPCP  15     -37.688  17.772  18.361  0.00  0.00      POPC  
ATOM   4550  P   POPCP  15     -39.018  16.047  15.562  0.00  0.00      POPC  
ATOM   4551  O13 POPCP  15     -40.487  16.114  15.144  0.00  0.00      POPC  
ATOM   4552  O14 POPCP  15     -38.384  14.768  15.781  0.00  0.00      POPC  
ATOM   4553  O12 POPCP  15     -38.973  16.897  16.847  0.00  0.00      POPC  
ATOM   4554  O11 POPCP  15     -38.117  16.905  14.564  0.00  0.00      POPC  
ATOM   4555  C1  POPCP  15     -38.585  18.113  14.015  0.00  0.00      POPC  
ATOM   4556  HA  POPCP  15     -37.870  18.963  14.057  0.00  0.00      POPC  
ATOM   4557  HB  POPCP  15     -39.501  18.502  14.508  0.00  0.00      POPC  
ATOM   4558  C2  POPCP  15     -39.142  17.945  12.536  0.00  0.00      POPC  
ATOM   4559  HS  POPCP  15     -39.992  17.231  12.570  0.00  0.00      POPC  
ATOM   4560  O21 POPCP  15     -38.012  17.540  11.741  0.00  0.00      POPC  
ATOM   4561  C21 POPCP  15     -38.324  16.829  10.708  0.00  0.00      POPC  
ATOM   4562  O22 POPCP  15     -39.360  16.244  10.542  0.00  0.00      POPC  
ATOM   4563  C22 POPCP  15     -37.224  16.783   9.710  0.00  0.00      POPC  
ATOM   4564  H2R POPCP  15     -37.002  15.699   9.613  0.00  0.00      POPC  
ATOM   4565  H2S POPCP  15     -36.319  17.244  10.161  0.00  0.00      POPC  
ATOM   4566  C3  POPCP  15     -39.824  19.188  11.876  0.00  0.00      POPC  
ATOM   4567  HX  POPCP  15     -39.004  19.838  11.502  0.00  0.00      POPC  
ATOM   4568  HY  POPCP  15     -40.470  19.696  12.624  0.00  0.00      POPC  
ATOM   4569  O31 POPCP  15     -40.577  18.776  10.684  0.00  0.00      POPC  
ATOM   4570  C31 POPCP  15     -41.791  18.286  10.953  0.00  0.00      POPC  
ATOM   4571  O32 POPCP  15     -42.412  18.381  12.000  0.00  0.00      POPC  
ATOM   4572  C32 POPCP  15     -42.338  17.505   9.794  0.00  0.00      POPC  
ATOM   4573  H2X POPCP  15     -43.447  17.528   9.860  0.00  0.00      POPC  
ATOM   4574  H2Y POPCP  15     -42.139  16.435  10.017  0.00  0.00      POPC  
ATOM   4575  C23 POPCP  15     -37.546  17.571   8.446  0.00  0.00      POPC  
ATOM   4576  H3R POPCP  15     -36.572  17.881   8.011  0.00  0.00      POPC  
ATOM   4577  H3S POPCP  15     -38.219  18.451   8.529  0.00  0.00      POPC  
ATOM   4578  C24 POPCP  15     -38.033  16.561   7.400  0.00  0.00      POPC  
ATOM   4579  H4R POPCP  15     -38.925  16.061   7.836  0.00  0.00      POPC  
ATOM   4580  H4S POPCP  15     -37.205  15.863   7.153  0.00  0.00      POPC  
ATOM   4581  C25 POPCP  15     -38.499  17.297   6.120  0.00  0.00      POPC  
ATOM   4582  H5R POPCP  15     -37.630  17.737   5.584  0.00  0.00      POPC  
ATOM   4583  H5S POPCP  15     -39.254  18.070   6.375  0.00  0.00      POPC  
ATOM   4584  C26 POPCP  15     -39.165  16.380   5.226  0.00  0.00      POPC  
ATOM   4585  H6R POPCP  15     -40.064  15.987   5.747  0.00  0.00      POPC  
ATOM   4586  H6S POPCP  15     -38.415  15.632   4.892  0.00  0.00      POPC  
ATOM   4587  C27 POPCP  15     -39.733  17.055   4.033  0.00  0.00      POPC  
ATOM   4588  H7R POPCP  15     -38.950  17.521   3.397  0.00  0.00      POPC  
ATOM   4589  H7S POPCP  15     -40.415  17.868   4.361  0.00  0.00      POPC  
ATOM   4590  C28 POPCP  15     -40.439  16.007   3.213  0.00  0.00      POPC  
ATOM   4591  H8R POPCP  15     -41.235  15.576   3.858  0.00  0.00      POPC  
ATOM   4592  H8S POPCP  15     -39.654  15.247   3.017  0.00  0.00      POPC  
ATOM   4593  C29 POPCP  15     -40.991  16.568   1.899  0.00  0.00      POPC  
ATOM   4594  H91 POPCP  15     -40.540  16.292   0.934  0.00  0.00      POPC  
ATOM   4595 C210 POPCP  15     -42.107  17.343   1.892  0.00  0.00      POPC  
ATOM   4596 H101 POPCP  15     -42.382  17.729   0.899  0.00  0.00      POPC  
ATOM   4597 C211 POPCP  15     -42.990  17.826   2.977  0.00  0.00      POPC  
ATOM   4598 H11R POPCP  15     -42.622  17.615   4.004  0.00  0.00      POPC  
ATOM   4599 H11S POPCP  15     -43.915  17.210   2.968  0.00  0.00      POPC  
ATOM   4600 C212 POPCP  15     -43.280  19.301   2.921  0.00  0.00      POPC  
ATOM   4601 H12R POPCP  15     -43.751  19.659   1.981  0.00  0.00      POPC  
ATOM   4602 H12S POPCP  15     -42.289  19.796   3.006  0.00  0.00      POPC  
ATOM   4603 C213 POPCP  15     -44.035  19.795   4.146  0.00  0.00      POPC  
ATOM   4604 H13R POPCP  15     -43.406  19.470   5.002  0.00  0.00      POPC  
ATOM   4605 H13S POPCP  15     -45.056  19.357   4.152  0.00  0.00      POPC  
ATOM   4606 C214 POPCP  15     -44.255  21.254   4.241  0.00  0.00      POPC  
ATOM   4607 H14R POPCP  15     -44.955  21.477   3.407  0.00  0.00      POPC  
ATOM   4608 H14S POPCP  15     -43.267  21.757   4.170  0.00  0.00      POPC  
ATOM   4609 C215 POPCP  15     -44.778  21.681   5.645  0.00  0.00      POPC  
ATOM   4610 H15R POPCP  15     -45.765  21.271   5.948  0.00  0.00      POPC  
ATOM   4611 H15S POPCP  15     -44.890  22.780   5.521  0.00  0.00      POPC  
ATOM   4612 C216 POPCP  15     -43.824  21.414   6.908  0.00  0.00      POPC  
ATOM   4613 H16R POPCP  15     -42.792  21.680   6.595  0.00  0.00      POPC  
ATOM   4614 H16S POPCP  15     -43.746  20.319   7.074  0.00  0.00      POPC  
ATOM   4615 C217 POPCP  15     -44.221  22.144   8.169  0.00  0.00      POPC  
ATOM   4616 H17R POPCP  15     -45.269  22.085   8.533  0.00  0.00      POPC  
ATOM   4617 H17S POPCP  15     -44.140  23.230   7.949  0.00  0.00      POPC  
ATOM   4618 C218 POPCP  15     -43.181  21.718   9.194  0.00  0.00      POPC  
ATOM   4619 H18R POPCP  15     -43.012  22.451  10.012  0.00  0.00      POPC  
ATOM   4620 H18S POPCP  15     -42.188  21.406   8.804  0.00  0.00      POPC  
ATOM   4621 H18T POPCP  15     -43.497  20.759   9.657  0.00  0.00      POPC  
ATOM   4622  C33 POPCP  15     -41.872  17.938   8.445  0.00  0.00      POPC  
ATOM   4623  H3X POPCP  15     -40.903  17.507   8.113  0.00  0.00      POPC  
ATOM   4624  H3Y POPCP  15     -41.712  19.036   8.395  0.00  0.00      POPC  
ATOM   4625  C34 POPCP  15     -42.833  17.492   7.286  0.00  0.00      POPC  
ATOM   4626  H4X POPCP  15     -42.517  17.878   6.293  0.00  0.00      POPC  
ATOM   4627  H4Y POPCP  15     -43.818  17.972   7.469  0.00  0.00      POPC  
ATOM   4628  C35 POPCP  15     -43.015  15.956   7.432  0.00  0.00      POPC  
ATOM   4629  H5X POPCP  15     -43.657  15.640   8.283  0.00  0.00      POPC  
ATOM   4630  H5Y POPCP  15     -41.946  15.657   7.495  0.00  0.00      POPC  
ATOM   4631  C36 POPCP  15     -43.594  15.334   6.126  0.00  0.00      POPC  
ATOM   4632  H6X POPCP  15     -42.751  15.230   5.410  0.00  0.00      POPC  
ATOM   4633  H6Y POPCP  15     -44.231  16.065   5.583  0.00  0.00      POPC  
ATOM   4634  C37 POPCP  15     -44.491  14.124   6.296  0.00  0.00      POPC  
ATOM   4635  H7X POPCP  15     -45.210  14.297   7.126  0.00  0.00      POPC  
ATOM   4636  H7Y POPCP  15     -43.746  13.330   6.514  0.00  0.00      POPC  
ATOM   4637  C38 POPCP  15     -45.239  13.621   4.992  0.00  0.00      POPC  
ATOM   4638  H8X POPCP  15     -46.066  14.312   4.725  0.00  0.00      POPC  
ATOM   4639  H8Y POPCP  15     -45.632  12.640   5.333  0.00  0.00      POPC  
ATOM   4640  C39 POPCP  15     -44.383  13.459   3.711  0.00  0.00      POPC  
ATOM   4641  H9X POPCP  15     -43.961  14.460   3.477  0.00  0.00      POPC  
ATOM   4642  H9Y POPCP  15     -45.083  13.353   2.855  0.00  0.00      POPC  
ATOM   4643 C310 POPCP  15     -43.262  12.477   3.849  0.00  0.00      POPC  
ATOM   4644 H10X POPCP  15     -43.616  11.503   4.250  0.00  0.00      POPC  
ATOM   4645 H10Y POPCP  15     -42.619  12.785   4.701  0.00  0.00      POPC  
ATOM   4646 C311 POPCP  15     -42.411  12.397   2.582  0.00  0.00      POPC  
ATOM   4647 H11X POPCP  15     -41.928  13.380   2.399  0.00  0.00      POPC  
ATOM   4648 H11Y POPCP  15     -43.126  12.183   1.758  0.00  0.00      POPC  
ATOM   4649 C312 POPCP  15     -41.441  11.192   2.761  0.00  0.00      POPC  
ATOM   4650 H12X POPCP  15     -41.903  10.219   3.034  0.00  0.00      POPC  
ATOM   4651 H12Y POPCP  15     -40.768  11.280   3.640  0.00  0.00      POPC  
ATOM   4652 C313 POPCP  15     -40.644  10.888   1.477  0.00  0.00      POPC  
ATOM   4653 H13X POPCP  15     -39.913  11.720   1.381  0.00  0.00      POPC  
ATOM   4654 H13Y POPCP  15     -41.326  10.811   0.603  0.00  0.00      POPC  
ATOM   4655 C314 POPCP  15     -39.726   9.626   1.462  0.00  0.00      POPC  
ATOM   4656 H14X POPCP  15     -39.406   9.491   0.407  0.00  0.00      POPC  
ATOM   4657 H14Y POPCP  15     -40.274   8.685   1.682  0.00  0.00      POPC  
ATOM   4658 C315 POPCP  15     -38.449   9.812   2.237  0.00  0.00      POPC  
ATOM   4659 H15X POPCP  15     -38.608  10.330   3.207  0.00  0.00      POPC  
ATOM   4660 H15Y POPCP  15     -37.781  10.508   1.686  0.00  0.00      POPC  
ATOM   4661 C316 POPCP  15     -37.472   8.627   2.409  0.00  0.00      POPC  
ATOM   4662 H16X POPCP  15     -37.039   8.545   1.389  0.00  0.00      POPC  
ATOM   4663 H16Y POPCP  15     -38.002   7.686   2.669  0.00  0.00      POPC  
ATOM   4664 H16Z POPCP  15     -36.631   8.834   3.104  0.00  0.00      POPC  
ATOM   4665  N   POPCP  16     -26.911  38.403  16.358  0.00  0.00      POPC  
ATOM   4666  C12 POPCP  16     -26.207  37.271  17.163  0.00  0.00      POPC  
ATOM   4667 H12A POPCP  16     -26.247  37.527  18.211  0.00  0.00      POPC  
ATOM   4668 H12B POPCP  16     -25.169  37.177  16.877  0.00  0.00      POPC  
ATOM   4669  C13 POPCP  16     -26.554  38.226  14.906  0.00  0.00      POPC  
ATOM   4670 H13A POPCP  16     -26.905  37.278  14.527  0.00  0.00      POPC  
ATOM   4671 H13B POPCP  16     -26.960  39.001  14.272  0.00  0.00      POPC  
ATOM   4672 H13C POPCP  16     -25.491  38.382  14.790  0.00  0.00      POPC  
ATOM   4673  C14 POPCP  16     -28.367  38.405  16.471  0.00  0.00      POPC  
ATOM   4674 H14A POPCP  16     -28.727  39.025  15.663  0.00  0.00      POPC  
ATOM   4675 H14B POPCP  16     -28.741  37.429  16.202  0.00  0.00      POPC  
ATOM   4676 H14C POPCP  16     -28.706  38.907  17.366  0.00  0.00      POPC  
ATOM   4677  C15 POPCP  16     -26.433  39.715  16.939  0.00  0.00      POPC  
ATOM   4678 H15A POPCP  16     -25.586  40.130  16.412  0.00  0.00      POPC  
ATOM   4679 H15B POPCP  16     -26.129  39.615  17.971  0.00  0.00      POPC  
ATOM   4680 H15C POPCP  16     -27.247  40.425  16.951  0.00  0.00      POPC  
ATOM   4681  C11 POPCP  16     -26.826  35.815  16.963  0.00  0.00      POPC  
ATOM   4682 H11A POPCP  16     -27.933  35.890  17.003  0.00  0.00      POPC  
ATOM   4683 H11B POPCP  16     -26.422  35.133  17.742  0.00  0.00      POPC  
ATOM   4684  P   POPCP  16     -27.115  33.997  15.105  0.00  0.00      POPC  
ATOM   4685  O13 POPCP  16     -28.462  33.800  15.700  0.00  0.00      POPC  
ATOM   4686  O14 POPCP  16     -26.081  32.993  15.357  0.00  0.00      POPC  
ATOM   4687  O12 POPCP  16     -26.526  35.390  15.593  0.00  0.00      POPC  
ATOM   4688  O11 POPCP  16     -27.261  34.159  13.598  0.00  0.00      POPC  
ATOM   4689  C1  POPCP  16     -26.160  34.560  12.833  0.00  0.00      POPC  
ATOM   4690  HA  POPCP  16     -25.356  35.077  13.401  0.00  0.00      POPC  
ATOM   4691  HB  POPCP  16     -26.391  35.324  12.061  0.00  0.00      POPC  
ATOM   4692  C2  POPCP  16     -25.612  33.342  12.094  0.00  0.00      POPC  
ATOM   4693  HS  POPCP  16     -25.202  32.680  12.886  0.00  0.00      POPC  
ATOM   4694  O21 POPCP  16     -24.596  33.758  11.077  0.00  0.00      POPC  
ATOM   4695  C21 POPCP  16     -23.671  32.839  10.889  0.00  0.00      POPC  
ATOM   4696  O22 POPCP  16     -23.520  31.876  11.560  0.00  0.00      POPC  
ATOM   4697  C22 POPCP  16     -22.826  33.150   9.659  0.00  0.00      POPC  
ATOM   4698  H2R POPCP  16     -21.848  32.850  10.093  0.00  0.00      POPC  
ATOM   4699  H2S POPCP  16     -22.831  34.254   9.536  0.00  0.00      POPC  
ATOM   4700  C3  POPCP  16     -26.797  32.402  11.608  0.00  0.00      POPC  
ATOM   4701  HX  POPCP  16     -27.641  33.003  11.207  0.00  0.00      POPC  
ATOM   4702  HY  POPCP  16     -27.125  31.883  12.533  0.00  0.00      POPC  
ATOM   4703  O31 POPCP  16     -26.352  31.528  10.544  0.00  0.00      POPC  
ATOM   4704  C31 POPCP  16     -26.439  30.254  10.757  0.00  0.00      POPC  
ATOM   4705  O32 POPCP  16     -26.876  29.722  11.762  0.00  0.00      POPC  
ATOM   4706  C32 POPCP  16     -26.066  29.556   9.381  0.00  0.00      POPC  
ATOM   4707  H2X POPCP  16     -26.713  28.655   9.313  0.00  0.00      POPC  
ATOM   4708  H2Y POPCP  16     -24.990  29.283   9.390  0.00  0.00      POPC  
ATOM   4709  C23 POPCP  16     -23.157  32.315   8.383  0.00  0.00      POPC  
ATOM   4710  H3R POPCP  16     -24.176  32.584   8.032  0.00  0.00      POPC  
ATOM   4711  H3S POPCP  16     -23.040  31.216   8.493  0.00  0.00      POPC  
ATOM   4712  C24 POPCP  16     -22.290  32.714   7.142  0.00  0.00      POPC  
ATOM   4713  H4R POPCP  16     -21.261  32.335   7.320  0.00  0.00      POPC  
ATOM   4714  H4S POPCP  16     -22.236  33.817   7.022  0.00  0.00      POPC  
ATOM   4715  C25 POPCP  16     -22.706  32.186   5.726  0.00  0.00      POPC  
ATOM   4716  H5R POPCP  16     -23.412  32.913   5.272  0.00  0.00      POPC  
ATOM   4717  H5S POPCP  16     -23.235  31.216   5.847  0.00  0.00      POPC  
ATOM   4718  C26 POPCP  16     -21.483  32.110   4.834  0.00  0.00      POPC  
ATOM   4719  H6R POPCP  16     -20.759  31.299   5.064  0.00  0.00      POPC  
ATOM   4720  H6S POPCP  16     -20.910  33.056   4.941  0.00  0.00      POPC  
ATOM   4721  C27 POPCP  16     -21.633  32.124   3.307  0.00  0.00      POPC  
ATOM   4722  H7R POPCP  16     -22.443  32.841   3.054  0.00  0.00      POPC  
ATOM   4723  H7S POPCP  16     -22.000  31.134   2.963  0.00  0.00      POPC  
ATOM   4724  C28 POPCP  16     -20.382  32.572   2.556  0.00  0.00      POPC  
ATOM   4725  H8R POPCP  16     -19.434  32.037   2.777  0.00  0.00      POPC  
ATOM   4726  H8S POPCP  16     -20.094  33.589   2.898  0.00  0.00      POPC  
ATOM   4727  C29 POPCP  16     -20.763  32.740   1.057  0.00  0.00      POPC  
ATOM   4728  H91 POPCP  16     -21.306  31.905   0.591  0.00  0.00      POPC  
ATOM   4729 C210 POPCP  16     -20.560  33.863   0.366  0.00  0.00      POPC  
ATOM   4730 H101 POPCP  16     -20.729  33.885  -0.721  0.00  0.00      POPC  
ATOM   4731 C211 POPCP  16     -19.924  35.154   0.874  0.00  0.00      POPC  
ATOM   4732 H11R POPCP  16     -19.307  35.209   1.796  0.00  0.00      POPC  
ATOM   4733 H11S POPCP  16     -20.734  35.895   1.045  0.00  0.00      POPC  
ATOM   4734 C212 POPCP  16     -18.954  35.729  -0.307  0.00  0.00      POPC  
ATOM   4735 H12R POPCP  16     -18.874  36.814  -0.080  0.00  0.00      POPC  
ATOM   4736 H12S POPCP  16     -19.556  35.863  -1.231  0.00  0.00      POPC  
ATOM   4737 C213 POPCP  16     -17.626  34.995  -0.345  0.00  0.00      POPC  
ATOM   4738 H13R POPCP  16     -17.772  33.947  -0.686  0.00  0.00      POPC  
ATOM   4739 H13S POPCP  16     -17.311  34.869   0.713  0.00  0.00      POPC  
ATOM   4740 C214 POPCP  16     -16.527  35.637  -1.309  0.00  0.00      POPC  
ATOM   4741 H14R POPCP  16     -16.333  36.724  -1.190  0.00  0.00      POPC  
ATOM   4742 H14S POPCP  16     -16.858  35.527  -2.364  0.00  0.00      POPC  
ATOM   4743 C215 POPCP  16     -15.131  35.002  -0.997  0.00  0.00      POPC  
ATOM   4744 H15R POPCP  16     -15.352  33.915  -1.052  0.00  0.00      POPC  
ATOM   4745 H15S POPCP  16     -14.889  35.234   0.062  0.00  0.00      POPC  
ATOM   4746 C216 POPCP  16     -14.088  35.538  -1.954  0.00  0.00      POPC  
ATOM   4747 H16R POPCP  16     -13.863  36.615  -1.798  0.00  0.00      POPC  
ATOM   4748 H16S POPCP  16     -14.373  35.249  -2.988  0.00  0.00      POPC  
ATOM   4749 C217 POPCP  16     -12.674  34.883  -1.911  0.00  0.00      POPC  
ATOM   4750 H17R POPCP  16     -12.664  33.921  -2.467  0.00  0.00      POPC  
ATOM   4751 H17S POPCP  16     -12.380  34.555  -0.891  0.00  0.00      POPC  
ATOM   4752 C218 POPCP  16     -11.582  35.718  -2.515  0.00  0.00      POPC  
ATOM   4753 H18R POPCP  16     -11.322  36.541  -1.815  0.00  0.00      POPC  
ATOM   4754 H18S POPCP  16     -11.972  36.140  -3.465  0.00  0.00      POPC  
ATOM   4755 H18T POPCP  16     -10.732  35.042  -2.752  0.00  0.00      POPC  
ATOM   4756  C33 POPCP  16     -26.391  30.375   8.100  0.00  0.00      POPC  
ATOM   4757  H3X POPCP  16     -25.807  31.320   8.064  0.00  0.00      POPC  
ATOM   4758  H3Y POPCP  16     -27.489  30.525   8.011  0.00  0.00      POPC  
ATOM   4759  C34 POPCP  16     -25.928  29.607   6.897  0.00  0.00      POPC  
ATOM   4760  H4X POPCP  16     -26.519  28.666   6.889  0.00  0.00      POPC  
ATOM   4761  H4Y POPCP  16     -24.866  29.300   7.007  0.00  0.00      POPC  
ATOM   4762  C35 POPCP  16     -26.275  30.202   5.543  0.00  0.00      POPC  
ATOM   4763  H5X POPCP  16     -25.748  31.176   5.454  0.00  0.00      POPC  
ATOM   4764  H5Y POPCP  16     -27.378  30.329   5.516  0.00  0.00      POPC  
ATOM   4765  C36 POPCP  16     -25.761  29.219   4.485  0.00  0.00      POPC  
ATOM   4766  H6X POPCP  16     -26.208  28.221   4.679  0.00  0.00      POPC  
ATOM   4767  H6Y POPCP  16     -24.666  29.136   4.650  0.00  0.00      POPC  
ATOM   4768  C37 POPCP  16     -26.047  29.412   3.020  0.00  0.00      POPC  
ATOM   4769  H7X POPCP  16     -25.505  30.357   2.805  0.00  0.00      POPC  
ATOM   4770  H7Y POPCP  16     -27.134  29.459   2.797  0.00  0.00      POPC  
ATOM   4771  C38 POPCP  16     -25.347  28.357   2.127  0.00  0.00      POPC  
ATOM   4772  H8X POPCP  16     -25.780  27.397   2.481  0.00  0.00      POPC  
ATOM   4773  H8Y POPCP  16     -24.243  28.387   2.249  0.00  0.00      POPC  
ATOM   4774  C39 POPCP  16     -25.536  28.497   0.632  0.00  0.00      POPC  
ATOM   4775  H9X POPCP  16     -26.627  28.448   0.428  0.00  0.00      POPC  
ATOM   4776  H9Y POPCP  16     -24.944  27.682   0.163  0.00  0.00      POPC  
ATOM   4777 C310 POPCP  16     -24.936  29.834   0.162  0.00  0.00      POPC  
ATOM   4778 H10X POPCP  16     -23.926  29.826   0.625  0.00  0.00      POPC  
ATOM   4779 H10Y POPCP  16     -25.415  30.705   0.658  0.00  0.00      POPC  
ATOM   4780 C311 POPCP  16     -24.655  29.925  -1.313  0.00  0.00      POPC  
ATOM   4781 H11X POPCP  16     -25.556  30.061  -1.949  0.00  0.00      POPC  
ATOM   4782 H11Y POPCP  16     -24.116  28.982  -1.545  0.00  0.00      POPC  
ATOM   4783 C312 POPCP  16     -23.712  31.041  -1.728  0.00  0.00      POPC  
ATOM   4784 H12X POPCP  16     -22.682  30.942  -1.323  0.00  0.00      POPC  
ATOM   4785 H12Y POPCP  16     -24.108  32.034  -1.425  0.00  0.00      POPC  
ATOM   4786 C313 POPCP  16     -23.376  31.034  -3.240  0.00  0.00      POPC  
ATOM   4787 H13X POPCP  16     -24.198  31.164  -3.977  0.00  0.00      POPC  
ATOM   4788 H13Y POPCP  16     -23.025  29.996  -3.420  0.00  0.00      POPC  
ATOM   4789 C314 POPCP  16     -22.198  31.926  -3.753  0.00  0.00      POPC  
ATOM   4790 H14X POPCP  16     -22.079  31.711  -4.837  0.00  0.00      POPC  
ATOM   4791 H14Y POPCP  16     -21.196  31.694  -3.333  0.00  0.00      POPC  
ATOM   4792 C315 POPCP  16     -22.498  33.481  -3.638  0.00  0.00      POPC  
ATOM   4793 H15X POPCP  16     -22.349  33.845  -2.599  0.00  0.00      POPC  
ATOM   4794 H15Y POPCP  16     -23.550  33.693  -3.924  0.00  0.00      POPC  
ATOM   4795 C316 POPCP  16     -21.645  34.377  -4.522  0.00  0.00      POPC  
ATOM   4796 H16X POPCP  16     -20.573  34.409  -4.231  0.00  0.00      POPC  
ATOM   4797 H16Y POPCP  16     -21.912  35.454  -4.580  0.00  0.00      POPC  
ATOM   4798 H16Z POPCP  16     -21.659  33.923  -5.536  0.00  0.00      POPC  
ATOM   4799  N   POPCP  17      33.498  15.860  15.242  0.00  0.00      POPC  
ATOM   4800  C12 POPCP  17      34.711  16.345  14.310  0.00  0.00      POPC  
ATOM   4801 H12A POPCP  17      35.467  16.854  14.890  0.00  0.00      POPC  
ATOM   4802 H12B POPCP  17      34.285  17.107  13.673  0.00  0.00      POPC  
ATOM   4803  C13 POPCP  17      34.120  15.152  16.403  0.00  0.00      POPC  
ATOM   4804 H13A POPCP  17      34.417  14.169  16.070  0.00  0.00      POPC  
ATOM   4805 H13B POPCP  17      34.959  15.736  16.753  0.00  0.00      POPC  
ATOM   4806 H13C POPCP  17      33.474  15.114  17.268  0.00  0.00      POPC  
ATOM   4807  C14 POPCP  17      32.933  17.120  15.796  0.00  0.00      POPC  
ATOM   4808 H14A POPCP  17      32.386  17.687  15.058  0.00  0.00      POPC  
ATOM   4809 H14B POPCP  17      32.262  17.078  16.642  0.00  0.00      POPC  
ATOM   4810 H14C POPCP  17      33.791  17.618  16.223  0.00  0.00      POPC  
ATOM   4811  C15 POPCP  17      32.452  15.112  14.575  0.00  0.00      POPC  
ATOM   4812 H15A POPCP  17      31.490  15.313  15.023  0.00  0.00      POPC  
ATOM   4813 H15B POPCP  17      32.584  14.040  14.595  0.00  0.00      POPC  
ATOM   4814 H15C POPCP  17      32.466  15.471  13.557  0.00  0.00      POPC  
ATOM   4815  C11 POPCP  17      35.399  15.117  13.625  0.00  0.00      POPC  
ATOM   4816 H11A POPCP  17      35.815  15.495  12.667  0.00  0.00      POPC  
ATOM   4817 H11B POPCP  17      34.696  14.340  13.255  0.00  0.00      POPC  
ATOM   4818  P   POPCP  17      37.797  15.123  14.805  0.00  0.00      POPC  
ATOM   4819  O13 POPCP  17      38.449  14.122  15.704  0.00  0.00      POPC  
ATOM   4820  O14 POPCP  17      37.594  16.523  15.298  0.00  0.00      POPC  
ATOM   4821  O12 POPCP  17      36.334  14.495  14.539  0.00  0.00      POPC  
ATOM   4822  O11 POPCP  17      38.381  15.082  13.352  0.00  0.00      POPC  
ATOM   4823  C1  POPCP  17      38.227  14.004  12.376  0.00  0.00      POPC  
ATOM   4824  HA  POPCP  17      37.164  13.683  12.337  0.00  0.00      POPC  
ATOM   4825  HB  POPCP  17      38.822  13.140  12.742  0.00  0.00      POPC  
ATOM   4826  C2  POPCP  17      38.527  14.458  10.961  0.00  0.00      POPC  
ATOM   4827  HS  POPCP  17      37.768  15.182  10.597  0.00  0.00      POPC  
ATOM   4828  O21 POPCP  17      38.615  13.290  10.151  0.00  0.00      POPC  
ATOM   4829  C21 POPCP  17      37.745  13.147   9.168  0.00  0.00      POPC  
ATOM   4830  O22 POPCP  17      36.779  13.858   8.980  0.00  0.00      POPC  
ATOM   4831  C22 POPCP  17      37.930  11.800   8.496  0.00  0.00      POPC  
ATOM   4832  H2R POPCP  17      37.857  11.036   9.299  0.00  0.00      POPC  
ATOM   4833  H2S POPCP  17      38.923  11.787   7.998  0.00  0.00      POPC  
ATOM   4834  C3  POPCP  17      39.882  15.182  10.828  0.00  0.00      POPC  
ATOM   4835  HX  POPCP  17      40.730  14.482  10.985  0.00  0.00      POPC  
ATOM   4836  HY  POPCP  17      40.058  15.925  11.636  0.00  0.00      POPC  
ATOM   4837  O31 POPCP  17      39.906  15.819   9.565  0.00  0.00      POPC  
ATOM   4838  C31 POPCP  17      41.088  16.257   9.220  0.00  0.00      POPC  
ATOM   4839  O32 POPCP  17      42.080  16.268   9.935  0.00  0.00      POPC  
ATOM   4840  C32 POPCP  17      41.060  16.832   7.827  0.00  0.00      POPC  
ATOM   4841  H2X POPCP  17      41.939  17.494   7.676  0.00  0.00      POPC  
ATOM   4842  H2Y POPCP  17      40.168  17.493   7.795  0.00  0.00      POPC  
ATOM   4843  C23 POPCP  17      36.921  11.443   7.468  0.00  0.00      POPC  
ATOM   4844  H3R POPCP  17      36.757  12.260   6.732  0.00  0.00      POPC  
ATOM   4845  H3S POPCP  17      35.915  11.219   7.882  0.00  0.00      POPC  
ATOM   4846  C24 POPCP  17      37.369  10.179   6.594  0.00  0.00      POPC  
ATOM   4847  H4R POPCP  17      37.150   9.268   7.191  0.00  0.00      POPC  
ATOM   4848  H4S POPCP  17      38.450  10.313   6.377  0.00  0.00      POPC  
ATOM   4849  C25 POPCP  17      36.700  10.074   5.284  0.00  0.00      POPC  
ATOM   4850  H5R POPCP  17      36.676  11.039   4.735  0.00  0.00      POPC  
ATOM   4851  H5S POPCP  17      35.662   9.782   5.553  0.00  0.00      POPC  
ATOM   4852  C26 POPCP  17      37.366   8.931   4.477  0.00  0.00      POPC  
ATOM   4853  H6R POPCP  17      37.300   7.983   5.053  0.00  0.00      POPC  
ATOM   4854  H6S POPCP  17      38.388   9.304   4.255  0.00  0.00      POPC  
ATOM   4855  C27 POPCP  17      36.793   8.849   3.064  0.00  0.00      POPC  
ATOM   4856  H7R POPCP  17      37.060   9.696   2.396  0.00  0.00      POPC  
ATOM   4857  H7S POPCP  17      35.713   8.907   3.318  0.00  0.00      POPC  
ATOM   4858  C28 POPCP  17      36.881   7.524   2.366  0.00  0.00      POPC  
ATOM   4859  H8R POPCP  17      36.310   7.589   1.414  0.00  0.00      POPC  
ATOM   4860  H8S POPCP  17      36.376   6.793   3.033  0.00  0.00      POPC  
ATOM   4861  C29 POPCP  17      38.256   6.934   2.165  0.00  0.00      POPC  
ATOM   4862  H91 POPCP  17      38.628   6.237   2.931  0.00  0.00      POPC  
ATOM   4863 C210 POPCP  17      39.154   7.179   1.162  0.00  0.00      POPC  
ATOM   4864 H101 POPCP  17      40.131   6.675   1.198  0.00  0.00      POPC  
ATOM   4865 C211 POPCP  17      38.968   8.252   0.063  0.00  0.00      POPC  
ATOM   4866 H11R POPCP  17      39.813   8.968  -0.024  0.00  0.00      POPC  
ATOM   4867 H11S POPCP  17      38.041   8.848   0.198  0.00  0.00      POPC  
ATOM   4868 C212 POPCP  17      38.979   7.515  -1.296  0.00  0.00      POPC  
ATOM   4869 H12R POPCP  17      38.127   6.815  -1.427  0.00  0.00      POPC  
ATOM   4870 H12S POPCP  17      39.902   6.917  -1.454  0.00  0.00      POPC  
ATOM   4871 C213 POPCP  17      38.774   8.655  -2.414  0.00  0.00      POPC  
ATOM   4872 H13R POPCP  17      39.750   9.185  -2.437  0.00  0.00      POPC  
ATOM   4873 H13S POPCP  17      37.861   9.278  -2.304  0.00  0.00      POPC  
ATOM   4874 C214 POPCP  17      38.634   8.048  -3.857  0.00  0.00      POPC  
ATOM   4875 H14R POPCP  17      39.494   7.367  -4.035  0.00  0.00      POPC  
ATOM   4876 H14S POPCP  17      38.666   8.872  -4.601  0.00  0.00      POPC  
ATOM   4877 C215 POPCP  17      37.377   7.291  -4.201  0.00  0.00      POPC  
ATOM   4878 H15R POPCP  17      36.550   7.645  -3.551  0.00  0.00      POPC  
ATOM   4879 H15S POPCP  17      37.522   6.264  -3.804  0.00  0.00      POPC  
ATOM   4880 C216 POPCP  17      36.896   7.474  -5.630  0.00  0.00      POPC  
ATOM   4881 H16R POPCP  17      37.816   7.147  -6.161  0.00  0.00      POPC  
ATOM   4882 H16S POPCP  17      36.903   8.570  -5.809  0.00  0.00      POPC  
ATOM   4883 C217 POPCP  17      35.616   6.696  -6.002  0.00  0.00      POPC  
ATOM   4884 H17R POPCP  17      34.782   7.216  -5.484  0.00  0.00      POPC  
ATOM   4885 H17S POPCP  17      35.655   5.653  -5.624  0.00  0.00      POPC  
ATOM   4886 C218 POPCP  17      35.237   6.470  -7.430  0.00  0.00      POPC  
ATOM   4887 H18R POPCP  17      35.863   5.672  -7.884  0.00  0.00      POPC  
ATOM   4888 H18S POPCP  17      35.271   7.385  -8.058  0.00  0.00      POPC  
ATOM   4889 H18T POPCP  17      34.232   5.996  -7.451  0.00  0.00      POPC  
ATOM   4890  C33 POPCP  17      41.204  15.701   6.814  0.00  0.00      POPC  
ATOM   4891  H3X POPCP  17      42.009  14.961   7.008  0.00  0.00      POPC  
ATOM   4892  H3Y POPCP  17      41.508  16.237   5.890  0.00  0.00      POPC  
ATOM   4893  C34 POPCP  17      39.892  14.961   6.666  0.00  0.00      POPC  
ATOM   4894  H4X POPCP  17      39.101  15.720   6.847  0.00  0.00      POPC  
ATOM   4895  H4Y POPCP  17      39.812  14.331   7.577  0.00  0.00      POPC  
ATOM   4896  C35 POPCP  17      39.560  14.235   5.316  0.00  0.00      POPC  
ATOM   4897  H5X POPCP  17      39.491  15.009   4.523  0.00  0.00      POPC  
ATOM   4898  H5Y POPCP  17      38.485  13.967   5.396  0.00  0.00      POPC  
ATOM   4899  C36 POPCP  17      40.619  13.164   5.034  0.00  0.00      POPC  
ATOM   4900  H6X POPCP  17      40.786  12.541   5.939  0.00  0.00      POPC  
ATOM   4901  H6Y POPCP  17      41.583  13.644   4.763  0.00  0.00      POPC  
ATOM   4902  C37 POPCP  17      40.229  12.315   3.869  0.00  0.00      POPC  
ATOM   4903  H7X POPCP  17      39.184  11.949   3.952  0.00  0.00      POPC  
ATOM   4904  H7Y POPCP  17      40.948  11.474   3.772  0.00  0.00      POPC  
ATOM   4905  C38 POPCP  17      40.388  12.967   2.534  0.00  0.00      POPC  
ATOM   4906  H8X POPCP  17      41.359  13.489   2.391  0.00  0.00      POPC  
ATOM   4907  H8Y POPCP  17      39.711  13.847   2.494  0.00  0.00      POPC  
ATOM   4908  C39 POPCP  17      40.098  12.049   1.320  0.00  0.00      POPC  
ATOM   4909  H9X POPCP  17      39.219  11.409   1.548  0.00  0.00      POPC  
ATOM   4910  H9Y POPCP  17      41.040  11.463   1.259  0.00  0.00      POPC  
ATOM   4911 C310 POPCP  17      40.052  12.825   0.007  0.00  0.00      POPC  
ATOM   4912 H10X POPCP  17      41.005  13.360  -0.192  0.00  0.00      POPC  
ATOM   4913 H10Y POPCP  17      39.186  13.520   0.017  0.00  0.00      POPC  
ATOM   4914 C311 POPCP  17      39.792  11.813  -1.154  0.00  0.00      POPC  
ATOM   4915 H11X POPCP  17      38.758  11.408  -1.121  0.00  0.00      POPC  
ATOM   4916 H11Y POPCP  17      40.506  10.980  -1.327  0.00  0.00      POPC  
ATOM   4917 C312 POPCP  17      39.881  12.673  -2.398  0.00  0.00      POPC  
ATOM   4918 H12X POPCP  17      40.957  12.905  -2.554  0.00  0.00      POPC  
ATOM   4919 H12Y POPCP  17      39.460  13.695  -2.289  0.00  0.00      POPC  
ATOM   4920 C313 POPCP  17      39.305  12.053  -3.657  0.00  0.00      POPC  
ATOM   4921 H13X POPCP  17      38.250  11.737  -3.516  0.00  0.00      POPC  
ATOM   4922 H13Y POPCP  17      39.929  11.153  -3.846  0.00  0.00      POPC  
ATOM   4923 C314 POPCP  17      39.546  12.902  -4.807  0.00  0.00      POPC  
ATOM   4924 H14X POPCP  17      40.611  13.170  -4.972  0.00  0.00      POPC  
ATOM   4925 H14Y POPCP  17      39.089  13.914  -4.771  0.00  0.00      POPC  
ATOM   4926 C315 POPCP  17      38.943  12.243  -6.102  0.00  0.00      POPC  
ATOM   4927 H15X POPCP  17      37.973  11.833  -5.746  0.00  0.00      POPC  
ATOM   4928 H15Y POPCP  17      39.708  11.496  -6.402  0.00  0.00      POPC  
ATOM   4929 C316 POPCP  17      38.564  13.148  -7.282  0.00  0.00      POPC  
ATOM   4930 H16X POPCP  17      37.751  13.868  -7.050  0.00  0.00      POPC  
ATOM   4931 H16Y POPCP  17      38.223  12.357  -7.984  0.00  0.00      POPC  
ATOM   4932 H16Z POPCP  17      39.413  13.699  -7.741  0.00  0.00      POPC  
ATOM   4933  N   POPCP  18     -28.725 -45.619  13.855  0.00  0.00      POPC  
ATOM   4934  C12 POPCP  18     -30.156 -46.081  13.936  0.00  0.00      POPC  
ATOM   4935 H12A POPCP  18     -30.287 -47.013  13.405  0.00  0.00      POPC  
ATOM   4936 H12B POPCP  18     -30.715 -45.319  13.414  0.00  0.00      POPC  
ATOM   4937  C13 POPCP  18     -28.599 -44.219  14.453  0.00  0.00      POPC  
ATOM   4938 H13A POPCP  18     -27.541 -44.002  14.476  0.00  0.00      POPC  
ATOM   4939 H13B POPCP  18     -29.060 -43.516  13.775  0.00  0.00      POPC  
ATOM   4940 H13C POPCP  18     -29.012 -44.095  15.443  0.00  0.00      POPC  
ATOM   4941  C14 POPCP  18     -27.656 -46.600  14.452  0.00  0.00      POPC  
ATOM   4942 H14A POPCP  18     -27.654 -47.558  13.952  0.00  0.00      POPC  
ATOM   4943 H14B POPCP  18     -26.667 -46.206  14.270  0.00  0.00      POPC  
ATOM   4944 H14C POPCP  18     -27.798 -46.724  15.515  0.00  0.00      POPC  
ATOM   4945  C15 POPCP  18     -28.328 -45.582  12.382  0.00  0.00      POPC  
ATOM   4946 H15A POPCP  18     -27.292 -45.274  12.364  0.00  0.00      POPC  
ATOM   4947 H15B POPCP  18     -28.868 -44.761  11.934  0.00  0.00      POPC  
ATOM   4948 H15C POPCP  18     -28.659 -46.466  11.859  0.00  0.00      POPC  
ATOM   4949  C11 POPCP  18     -30.810 -46.169  15.368  0.00  0.00      POPC  
ATOM   4950 H11A POPCP  18     -30.362 -46.987  15.972  0.00  0.00      POPC  
ATOM   4951 H11B POPCP  18     -31.841 -46.582  15.319  0.00  0.00      POPC  
ATOM   4952  P   POPCP  18     -32.119 -44.118  16.059  0.00  0.00      POPC  
ATOM   4953  O13 POPCP  18     -31.846 -42.690  16.469  0.00  0.00      POPC  
ATOM   4954  O14 POPCP  18     -33.075 -44.863  16.933  0.00  0.00      POPC  
ATOM   4955  O12 POPCP  18     -30.755 -44.853  16.060  0.00  0.00      POPC  
ATOM   4956  O11 POPCP  18     -32.598 -44.286  14.515  0.00  0.00      POPC  
ATOM   4957  C1  POPCP  18     -32.205 -43.374  13.483  0.00  0.00      POPC  
ATOM   4958  HA  POPCP  18     -31.103 -43.234  13.460  0.00  0.00      POPC  
ATOM   4959  HB  POPCP  18     -32.751 -42.428  13.687  0.00  0.00      POPC  
ATOM   4960  C2  POPCP  18     -32.736 -43.851  12.082  0.00  0.00      POPC  
ATOM   4961  HS  POPCP  18     -33.821 -44.066  12.183  0.00  0.00      POPC  
ATOM   4962  O21 POPCP  18     -32.017 -44.999  11.695  0.00  0.00      POPC  
ATOM   4963  C21 POPCP  18     -32.651 -46.000  11.093  0.00  0.00      POPC  
ATOM   4964  O22 POPCP  18     -33.837 -46.096  10.929  0.00  0.00      POPC  
ATOM   4965  C22 POPCP  18     -31.623 -47.071  10.837  0.00  0.00      POPC  
ATOM   4966  H2R POPCP  18     -32.118 -48.053  10.679  0.00  0.00      POPC  
ATOM   4967  H2S POPCP  18     -30.838 -47.129  11.621  0.00  0.00      POPC  
ATOM   4968  C3  POPCP  18     -32.516 -42.738  10.948  0.00  0.00      POPC  
ATOM   4969  HX  POPCP  18     -31.459 -42.394  10.951  0.00  0.00      POPC  
ATOM   4970  HY  POPCP  18     -33.127 -41.849  11.215  0.00  0.00      POPC  
ATOM   4971  O31 POPCP  18     -32.996 -43.186   9.634  0.00  0.00      POPC  
ATOM   4972  C31 POPCP  18     -32.681 -42.336   8.571  0.00  0.00      POPC  
ATOM   4973  O32 POPCP  18     -31.879 -41.410   8.772  0.00  0.00      POPC  
ATOM   4974  C32 POPCP  18     -33.438 -42.750   7.293  0.00  0.00      POPC  
ATOM   4975  H2X POPCP  18     -34.511 -42.632   7.554  0.00  0.00      POPC  
ATOM   4976  H2Y POPCP  18     -33.183 -43.803   7.050  0.00  0.00      POPC  
ATOM   4977  C23 POPCP  18     -30.918 -46.806   9.473  0.00  0.00      POPC  
ATOM   4978  H3R POPCP  18     -29.906 -47.260   9.403  0.00  0.00      POPC  
ATOM   4979  H3S POPCP  18     -30.809 -45.706   9.366  0.00  0.00      POPC  
ATOM   4980  C24 POPCP  18     -31.780 -47.363   8.303  0.00  0.00      POPC  
ATOM   4981  H4R POPCP  18     -32.765 -46.851   8.352  0.00  0.00      POPC  
ATOM   4982  H4S POPCP  18     -31.872 -48.461   8.444  0.00  0.00      POPC  
ATOM   4983  C25 POPCP  18     -31.243 -47.020   6.878  0.00  0.00      POPC  
ATOM   4984  H5R POPCP  18     -31.160 -45.912   6.893  0.00  0.00      POPC  
ATOM   4985  H5S POPCP  18     -31.970 -47.315   6.092  0.00  0.00      POPC  
ATOM   4986  C26 POPCP  18     -29.881 -47.584   6.537  0.00  0.00      POPC  
ATOM   4987  H6R POPCP  18     -29.956 -48.664   6.288  0.00  0.00      POPC  
ATOM   4988  H6S POPCP  18     -29.345 -47.498   7.506  0.00  0.00      POPC  
ATOM   4989  C27 POPCP  18     -29.102 -46.803   5.428  0.00  0.00      POPC  
ATOM   4990  H7R POPCP  18     -28.109 -47.249   5.206  0.00  0.00      POPC  
ATOM   4991  H7S POPCP  18     -28.924 -45.761   5.771  0.00  0.00      POPC  
ATOM   4992  C28 POPCP  18     -29.838 -46.682   4.034  0.00  0.00      POPC  
ATOM   4993  H8R POPCP  18     -29.217 -45.924   3.509  0.00  0.00      POPC  
ATOM   4994  H8S POPCP  18     -30.879 -46.353   4.238  0.00  0.00      POPC  
ATOM   4995  C29 POPCP  18     -29.813 -47.961   3.269  0.00  0.00      POPC  
ATOM   4996  H91 POPCP  18     -28.824 -48.414   3.108  0.00  0.00      POPC  
ATOM   4997 C210 POPCP  18     -30.880 -48.537   2.746  0.00  0.00      POPC  
ATOM   4998 H101 POPCP  18     -30.653 -49.430   2.146  0.00  0.00      POPC  
ATOM   4999 C211 POPCP  18     -32.321 -48.166   2.941  0.00  0.00      POPC  
ATOM   5000 H11R POPCP  18     -32.456 -47.733   3.955  0.00  0.00      POPC  
ATOM   5001 H11S POPCP  18     -32.848 -49.144   2.960  0.00  0.00      POPC  
ATOM   5002 C212 POPCP  18     -32.985 -47.268   1.894  0.00  0.00      POPC  
ATOM   5003 H12R POPCP  18     -32.950 -47.875   0.964  0.00  0.00      POPC  
ATOM   5004 H12S POPCP  18     -32.370 -46.352   1.769  0.00  0.00      POPC  
ATOM   5005 C213 POPCP  18     -34.421 -46.761   2.222  0.00  0.00      POPC  
ATOM   5006 H13R POPCP  18     -34.268 -46.130   3.123  0.00  0.00      POPC  
ATOM   5007 H13S POPCP  18     -35.136 -47.570   2.483  0.00  0.00      POPC  
ATOM   5008 C214 POPCP  18     -35.038 -45.795   1.179  0.00  0.00      POPC  
ATOM   5009 H14R POPCP  18     -35.064 -46.147   0.126  0.00  0.00      POPC  
ATOM   5010 H14S POPCP  18     -34.525 -44.812   1.101  0.00  0.00      POPC  
ATOM   5011 C215 POPCP  18     -36.531 -45.443   1.524  0.00  0.00      POPC  
ATOM   5012 H15R POPCP  18     -36.809 -44.636   0.813  0.00  0.00      POPC  
ATOM   5013 H15S POPCP  18     -36.453 -44.999   2.539  0.00  0.00      POPC  
ATOM   5014 C216 POPCP  18     -37.575 -46.508   1.303  0.00  0.00      POPC  
ATOM   5015 H16R POPCP  18     -37.655 -47.144   2.211  0.00  0.00      POPC  
ATOM   5016 H16S POPCP  18     -37.357 -47.145   0.419  0.00  0.00      POPC  
ATOM   5017 C217 POPCP  18     -39.007 -46.033   1.120  0.00  0.00      POPC  
ATOM   5018 H17R POPCP  18     -39.011 -45.183   0.404  0.00  0.00      POPC  
ATOM   5019 H17S POPCP  18     -39.400 -45.737   2.116  0.00  0.00      POPC  
ATOM   5020 C218 POPCP  18     -39.950 -47.210   0.642  0.00  0.00      POPC  
ATOM   5021 H18R POPCP  18     -40.961 -46.835   0.371  0.00  0.00      POPC  
ATOM   5022 H18S POPCP  18     -40.117 -47.897   1.499  0.00  0.00      POPC  
ATOM   5023 H18T POPCP  18     -39.444 -47.739  -0.194  0.00  0.00      POPC  
ATOM   5024  C33 POPCP  18     -33.170 -41.775   6.084  0.00  0.00      POPC  
ATOM   5025  H3X POPCP  18     -32.087 -41.744   5.838  0.00  0.00      POPC  
ATOM   5026  H3Y POPCP  18     -33.413 -40.759   6.461  0.00  0.00      POPC  
ATOM   5027  C34 POPCP  18     -34.033 -42.110   4.845  0.00  0.00      POPC  
ATOM   5028  H4X POPCP  18     -33.650 -41.419   4.063  0.00  0.00      POPC  
ATOM   5029  H4Y POPCP  18     -35.094 -41.811   4.986  0.00  0.00      POPC  
ATOM   5030  C35 POPCP  18     -33.948 -43.521   4.332  0.00  0.00      POPC  
ATOM   5031  H5X POPCP  18     -34.672 -43.530   3.490  0.00  0.00      POPC  
ATOM   5032  H5Y POPCP  18     -34.363 -44.237   5.074  0.00  0.00      POPC  
ATOM   5033  C36 POPCP  18     -32.529 -43.964   3.960  0.00  0.00      POPC  
ATOM   5034  H6X POPCP  18     -32.602 -45.031   3.659  0.00  0.00      POPC  
ATOM   5035  H6Y POPCP  18     -31.886 -43.873   4.861  0.00  0.00      POPC  
ATOM   5036  C37 POPCP  18     -31.873 -43.191   2.772  0.00  0.00      POPC  
ATOM   5037  H7X POPCP  18     -31.762 -42.158   3.166  0.00  0.00      POPC  
ATOM   5038  H7Y POPCP  18     -32.614 -43.257   1.947  0.00  0.00      POPC  
ATOM   5039  C38 POPCP  18     -30.576 -43.802   2.351  0.00  0.00      POPC  
ATOM   5040  H8X POPCP  18     -30.708 -44.810   1.902  0.00  0.00      POPC  
ATOM   5041  H8Y POPCP  18     -29.917 -43.871   3.242  0.00  0.00      POPC  
ATOM   5042  C39 POPCP  18     -29.686 -42.901   1.490  0.00  0.00      POPC  
ATOM   5043  H9X POPCP  18     -28.840 -43.581   1.254  0.00  0.00      POPC  
ATOM   5044  H9Y POPCP  18     -29.254 -42.125   2.159  0.00  0.00      POPC  
ATOM   5045 C310 POPCP  18     -30.315 -42.190   0.326  0.00  0.00      POPC  
ATOM   5046 H10X POPCP  18     -30.823 -41.291   0.737  0.00  0.00      POPC  
ATOM   5047 H10Y POPCP  18     -31.097 -42.839  -0.123  0.00  0.00      POPC  
ATOM   5048 C311 POPCP  18     -29.211 -41.820  -0.659  0.00  0.00      POPC  
ATOM   5049 H11X POPCP  18     -29.770 -41.205  -1.397  0.00  0.00      POPC  
ATOM   5050 H11Y POPCP  18     -28.845 -42.668  -1.276  0.00  0.00      POPC  
ATOM   5051 C312 POPCP  18     -27.989 -41.180  -0.104  0.00  0.00      POPC  
ATOM   5052 H12X POPCP  18     -27.395 -42.071   0.195  0.00  0.00      POPC  
ATOM   5053 H12Y POPCP  18     -28.231 -40.465   0.711  0.00  0.00      POPC  
ATOM   5054 C313 POPCP  18     -27.265 -40.411  -1.180  0.00  0.00      POPC  
ATOM   5055 H13X POPCP  18     -27.932 -39.560  -1.435  0.00  0.00      POPC  
ATOM   5056 H13Y POPCP  18     -27.083 -41.067  -2.058  0.00  0.00      POPC  
ATOM   5057 C314 POPCP  18     -25.863 -39.892  -0.855  0.00  0.00      POPC  
ATOM   5058 H14X POPCP  18     -25.217 -40.794  -0.789  0.00  0.00      POPC  
ATOM   5059 H14Y POPCP  18     -25.861 -39.410   0.146  0.00  0.00      POPC  
ATOM   5060 C315 POPCP  18     -25.413 -38.969  -1.931  0.00  0.00      POPC  
ATOM   5061 H15X POPCP  18     -24.727 -38.235  -1.456  0.00  0.00      POPC  
ATOM   5062 H15Y POPCP  18     -26.300 -38.436  -2.337  0.00  0.00      POPC
[truncated: 7,390,218 more chars]
