# Supplementary material for: Native American ataxia medicines rescue ataxia-linked mutant potassium channel activity via binding to the voltage sensing domain
Source: Nat Commun. 2023 Jun 6;14:3281. doi: 10.1038/s41467-023-38834-6 (PMC10244465; doi:10.1038/s41467-023-38834-6)
Supplement: Supplementary file 7 — Source Data [file 41467_2023_38834_MOESM7_ESM.zip › Figure_4_KCNA2_Rutin_Dose_Response_-_RMP.xlsx]

## Sheet: RMP
Cell No.	1	2	3	4	5
							Mean	SEM	n
Ctrl	-35	-36	-44	-44	-46		-41	2.28035	5
0.1	-35	-39	-47	-46			-41.75	2.86865	4
1	-39	-48	-46	-46	-47		-45.2	1.59374	5
3	-42	-51	-50	-46			-47.25	2.05649	4
10		-52		-46	-47		-48.3333	1.85592	3
30		-49		-46	-46		-47	1	3
100		-47		-45	-46		-46	0.57735	3
