# Supplementary material for: Native American ataxia medicines rescue ataxia-linked mutant potassium channel activity via binding to the voltage sensing domain
Source: Nat Commun. 2023 Jun 6;14:3281. doi: 10.1038/s41467-023-38834-6 (PMC10244465; doi:10.1038/s41467-023-38834-6)
Supplement: Supplementary file 7 — Source Data [file 41467_2023_38834_MOESM7_ESM.zip › Figure_3_KCNA1_1_in_50_White_Willow_Bark.xlsx]

## Sheet: Ctrl
	1	2	3	4	5
File Name
Voltage (mV)							Mean	SEM	n
-120	0.213623	0.00915527	0.00915527	-0.00305176	-0.012207		0.043335	0.0427617	5
-110	0.244141	0.012207	0.0152588	0.012207	-0.012207		0.0543213	0.0477129	5
-100	0.259399	0.0213623	0.0183105	0.0152588	0.00915527		0.0646973	0.0487174	5
-90	0.268555	0.0305176	0.0213623	0.0213623	0.00915527		0.0701904	0.0497071	5
-80	0.271606	0.0305176	0.0244141	0.0213623	0.012207		0.0720215	0.0499837	5
-70	0.274658	0.0335693	0.0305176	0.0244141	0.012207		0.0750732	0.0500302	5
-60	0.292969	0.0335693	0.0335693	0.0305176	0.0152588		0.0811768	0.0530567	5
-50	0.326538	0.0366211	0.0396729	0.0305176	0.0335693		0.0933838	0.0583085	5
-40	0.344849	0.0396729	0.100708	0.0457764	0.0488281		0.115967	0.0582558	5
-30	0.408936	0.143433	0.219727	0.195312	0.143433		0.222168	0.0489938	5
-20	0.421143	0.271606	0.3479	0.354004	0.250244		0.328979	0.0307971	5
-10	0.460815	0.354004	0.445557	0.454712	0.302124		0.403442	0.0319401	5
0	0.485229	0.45166	0.500488	0.515747	0.357056		0.462036	0.0283107	5
10	0.512695	0.521851	0.564575	0.524902	0.369263		0.498657	0.0335499	5
20	0.546265	0.527954	0.610352	0.531006	0.38147		0.519409	0.0375676	5
30	0.57373	0.552368	0.640869	0.546265	0.396729		0.541992	0.0400071	5
40	0.576782	0.564575	0.650024	0.552368	0.396729		0.548096	0.0414815	5
G/Gmax
Voltage (mV)							Mean	SEM	n
-120	0.37037	0.0162162	0.0140845	-0.00552486	-0.0307692		0.0728754	0.0748528	5
-110	0.42328	0.0216216	0.0234742	0.0220994	-0.0307692		0.0919413	0.0834727	5
-100	0.449735	0.0378378	0.028169	0.0276243	0.0230769		0.113289	0.0841461	5
-90	0.465608	0.0540541	0.0328638	0.038674	0.0230769		0.122855	0.0858353	5
-80	0.470899	0.0540541	0.0375587	0.038674	0.0307692		0.126391	0.0862113	5
-70	0.47619	0.0594595	0.0469484	0.0441989	0.0307692		0.131513	0.0862898	5
-60	0.507937	0.0594595	0.0516432	0.0552486	0.0384615		0.14255	0.0914143	5
-50	0.566138	0.0648649	0.0610329	0.0552486	0.0846154		0.16638	0.100061	5
-40	0.597884	0.0702703	0.15493	0.0828729	0.123077		0.205807	0.0991564	5
-30	0.708995	0.254054	0.338028	0.353591	0.361538		0.403241	0.0788032	5
-20	0.730159	0.481081	0.535211	0.640884	0.630769		0.603621	0.0434933	5
-10	0.798942	0.627027	0.685446	0.823204	0.761538		0.739232	0.0364672	5
0	0.84127	0.8	0.769953	0.933702	0.9		0.848985	0.0304011	5
10	0.888889	0.924324	0.868545	0.950276	0.930769		0.912561	0.0148158	5
20	0.94709	0.935135	0.938967	0.961326	0.961538		0.948811	0.0055023	5
30	0.994709	0.978378	0.985915	0.98895	1		0.989591	0.00370259	5
40	1	1	1	1	1		1	0	5

## Sheet: 1 in 50 White Willow Bark
	1	2	3	4	5
File Name
Voltage (mV)							Mean	SEM	n
-120	0.0732422	0.0457764	0.088501	0.0518799	0.00610352		0.0531006	0.0140049	5
-110	0.0732422	0.0610352	0.0946045	0.0518799	0.00610352		0.057373	0.0146802	5
-100	0.0823975	0.0671387	0.0946045	0.0610352	0.00610352		0.0622559	0.015216	5
-90	0.0823975	0.0762939	0.109863	0.0854492	0.0244141		0.0756836	0.0140315	5
-80	0.0854492	0.0854492	0.112915	0.0946045	0.0335693		0.0823975	0.0131969	5
-70	0.115967	0.100708	0.112915	0.0976562	0.0366211		0.0927734	0.0144629	5
-60	0.137329	0.115967	0.186157	0.100708	0.0427246		0.116577	0.0234291	5
-50	0.170898	0.15564	0.241089	0.198364	0.0518799		0.163574	0.0314731	5
-40	0.262451	0.274658	0.360107	0.357056	0.119019		0.274658	0.0438541	5
-30	0.405884	0.411987	0.476074	0.485229	0.231934		0.402222	0.0455254	5
-20	0.476074	0.50354	0.57373	0.592041	0.262451		0.481567	0.0588317	5
-10	0.494385	0.531006	0.637817	0.610352	0.305176		0.515747	0.0586859	5
0	0.506592	0.552368	0.65918	0.640869	0.32959		0.53772	0.0591159	5
10	0.512695	0.582886	0.674438	0.643921	0.3479		0.552368	0.0581358	5
20	0.518799	0.582886	0.674438	0.650024	0.360107		0.557251	0.0562766	5
30	0.540161	0.592041	0.67749	0.65918	0.375366		0.568848	0.0542029	5
40	0.582886	0.6073	0.717163	0.662231	0.378418		0.5896	0.0576645	5
G/Gmax
Voltage (mV)							Mean	SEM	n
-120	0.125654	0.0753769	0.123404	0.078341	0.016129		0.0837811	0.0200005	5
-110	0.125654	0.100503	0.131915	0.078341	0.016129		0.0905084	0.0208925	5
-100	0.141361	0.110553	0.131915	0.0921659	0.016129		0.0984248	0.0222755	5
-90	0.141361	0.125628	0.153191	0.129032	0.0645161		0.122746	0.0153493	5
-80	0.146597	0.140704	0.157447	0.142857	0.0887097		0.135263	0.0119897	5
-70	0.198953	0.165829	0.157447	0.147465	0.0967742		0.153294	0.0165644	5
-60	0.235602	0.190955	0.259574	0.152074	0.112903		0.190222	0.0267424	5
-50	0.293194	0.256281	0.33617	0.299539	0.137097		0.264456	0.0342687	5
-40	0.450262	0.452261	0.502128	0.539171	0.314516		0.451667	0.0380893	5
-30	0.696335	0.678392	0.66383	0.732719	0.612903		0.676836	0.0197004	5
-20	0.816754	0.829146	0.8	0.894009	0.693548		0.806691	0.0324623	5
-10	0.848168	0.874372	0.889362	0.921659	0.806452		0.868002	0.0194393	5
0	0.86911	0.909548	0.919149	0.967742	0.870968		0.907303	0.0181345	5
10	0.879581	0.959799	0.940426	0.97235	0.919355		0.934302	0.0163601	5
20	0.890052	0.959799	0.940426	0.981567	0.951613		0.944691	0.0152308	5
30	0.926702	0.974874	0.944681	0.995392	0.991935		0.966717	0.013438	5
40	1	1	1	1	1		1	0	5
