# Supplementary material for: Native American ataxia medicines rescue ataxia-linked mutant potassium channel activity via binding to the voltage sensing domain
Source: Nat Commun. 2023 Jun 6;14:3281. doi: 10.1038/s41467-023-38834-6 (PMC10244465; doi:10.1038/s41467-023-38834-6)
Supplement: Supplementary file 7 — Source Data [file 41467_2023_38834_MOESM7_ESM.zip › Figure_1_KCNA2_1_in_50_Pacific_Ninebark_Root.xlsx]

## Sheet: Ctrl
	1	2	3	4	5
File Name
Voltage (mV)							Mean	SEM	n
-80	0	0	0	0	0		0	0	5
-70	0	0	0	0	0		0	0	5
-60	0	0	0	0	0		0	0	5
-50	0	0	0	0.177002	0		0.0354004	0.0354004	5
-40	0.0238866	0.106812	0	0.311279	0.0335693		0.0951094	0.0569087	5
-30	0.451811	0.460815	0.576782	1.06812	0.671387		0.645782	0.113053	5
-20	1.01188	1.02539	1.46484	1.98364	1.05896		1.30894	0.188503	5
-10	1.31955	1.35803	1.78833	2.41699	1.40381		1.65734	0.207629	5
0	1.44789	1.66321	2.02026	2.73743	1.60217		1.89419	0.230733	5
10	1.4897	1.68152	1.98975	2.83508	1.74561		1.94833	0.235656	5
20	1.48955	1.70898	2.03247	2.66418	1.75171		1.92938	0.202998	5
30	1.46725	1.65405	1.83716	2.67944	1.69983		1.86755	0.211429	5
40	1.42749	1.53809	1.66321	2.45361	1.62354		1.74119	0.182637	5
G/Gmax
Voltage (mV)							Mean	SEM	n
-80	0	0	0	0	0		0	0	5
-70	0	0	0	0	0		0	0	5
-60	0	0	0	0	0		0	0	5
-50	0	0	0	0.0624327	0		0.0124865	0.0124865	5
-40	0.0160345	0.0625	0	0.109795	0.0192308		0.0415122	0.0199649	5
-30	0.30329	0.269643	0.283784	0.376749	0.384615		0.323616	0.0239342	5
-20	0.679249	0.6	0.720721	0.699677	0.606643		0.661258	0.0245671	5
-10	0.88578	0.794643	0.87988	0.85253	0.804196		0.843406	0.0188738	5
0	0.971935	0.973214	0.993994	0.965554	0.917832		0.964506	0.0126097	5
10	1	0.983929	0.978979	1	1		0.992582	0.00460979	5
20	0.999898	1	1	0.93972	1.0035		0.988623	0.0122448	5
30	0.984931	0.967857	0.903904	0.945102	0.973776		0.955114	0.014357	5
40	0.958243	0.9	0.818318	0.865447	0.93007		0.894416	0.0245014	5

## Sheet: 1 in 50 Pacific Ninebark Root
	1	2	3	4	5
File Name
Voltage (mV)							Mean	SEM	n
-80	0	0	0	0	0		0	0	5
-70	0	0	0	0	0		0	0	5
-60	0	0	0	0	0		0	0	5
-50	0	0	0	0	0		0	0	5
-40	0.0549316	0.180054	0.27771	0.62561	0.210571		0.269775	0.0960194	5
-30	0.476074	0.531006	1.09558	1.81274	0.750732		0.933228	0.245355	5
-20	1.05591	1.34888	1.8158	2.81067	1.71509		1.74927	0.297761	5
-10	1.34888	1.93787	2.16675	3.16467	2.02332		2.1283	0.294137	5
0	1.48621	1.97449	2.49329	3.38135	2.12708		2.29248	0.316584	5
10	1.48621	2.14539	2.32239	3.58887	2.17896		2.34436	0.342977	5
20	1.5686	1.95312	2.40479	3.32642	2.25525		2.30164	0.293408	5
30	1.5686	1.81274	2.20337	3.24707	1.96838		2.16003	0.290745	5
40	1.50452	1.82495	2.07214	2.99377	2.06604		2.09229	0.248064	5
G/Gmax
Voltage (mV)							Mean	SEM	n
-80	0	0	0	0	0		0	0	5
-70	0	0	0	0	0		0	0	5
-60	0	0	0	0	0		0	0	5
-50	0	0	0	0	0		0	0	5
-40	0.0350195	0.083926	0.111383	0.17432	0.0933694		0.0996035	0.0225577	5
-30	0.303502	0.247511	0.439412	0.505102	0.332882		0.365682	0.0467872	5
-20	0.673152	0.628734	0.728274	0.783163	0.760487		0.714762	0.0283587	5
-10	0.859922	0.903272	0.869033	0.881803	0.897158		0.882238	0.00817798	5
0	0.947471	0.920341	1	0.942177	0.943166		0.950631	0.0132135	5
10	0.947471	1	0.931457	1	0.966171		0.96902	0.0137895	5
20	1	0.910384	0.964504	0.926871	1		0.960352	0.0184105	5
30	1	0.84495	0.883721	0.904762	0.872801		0.901247	0.0265049	5
40	0.959144	0.85064	0.831089	0.834184	0.916103		0.878232	0.0254017	5
