# Supplementary material for: Native American ataxia medicines rescue ataxia-linked mutant potassium channel activity via binding to the voltage sensing domain
Source: Nat Commun. 2023 Jun 6;14:3281. doi: 10.1038/s41467-023-38834-6 (PMC10244465; doi:10.1038/s41467-023-38834-6)
Supplement: Supplementary file 7 — Source Data [file 41467_2023_38834_MOESM7_ESM.zip › Figure_5_KCNA1-KCNA1-L155P_1_in_50_Nettle_-_Gmax.xlsx]

## Sheet: Ctrl
	1	2	3	4	5
File Name
Voltage (mV)							Mean	SEM	n
-80	0.0610352	0	0	0	0		0.012207	0.012207	5
-70	0.0793457	0	0	0	0		0.0158691	0.0158691	5
-60	0.125122	0	0	0	0		0.0250244	0.0250244	5
-50	0.204468	0.0701904	0.00915527	0.088501	0.12207		0.098877	0.0321465	5
-40	0.579834	0.152588	0.259399	0.22583	0.22583		0.288696	0.0748496	5
-30	1.05591	0.592041	0.686646	0.375366	0.540161		0.650024	0.113347	5
-20	1.28479	0.756836	0.784302	0.482178	0.646973		0.791016	0.134379	5
-10	1.34583	0.772095	0.790405	0.518799	0.6073		0.806885	0.144008	5
0	1.32446	0.778198	0.805664	0.515747	0.631714		0.811157	0.138576	5
10	1.27563	0.765991	0.836182	0.518799	0.62561		0.804443	0.130016	5
20	1.22681	0.750732	0.823975	0.494385	0.610352		0.78125	0.125055	5
30	1.21155	0.744629	0.808716	0.482178	0.613403		0.772095	0.123379	5
40	1.18408	0.720215	0.796509	0.488281	0.604248		0.758667	0.118499	5
G/Gmax
Voltage (mV)							Mean	SEM	n
-80	0.0453515	0	0	0	0		0.00907029	0.00907029	5
-70	0.0589569	0	0	0	0		0.0117914	0.0117914	5
-60	0.0929705	0	0	0	0		0.0185941	0.0185941	5
-50	0.151927	0.0901961	0.0109489	0.170588	0.188679		0.122468	0.0324387	5
-40	0.430839	0.196078	0.310219	0.435294	0.349057		0.344297	0.044115	5
-30	0.78458	0.760784	0.821168	0.723529	0.834906		0.784994	0.0202038	5
-20	0.954649	0.972549	0.937956	0.929412	1		0.958913	0.0126526	5
-10	1	0.992157	0.945255	1	0.938679		0.975218	0.0136895	5
0	0.984127	1	0.963504	0.994118	0.976415		0.983633	0.00646274	5
10	0.947846	0.984314	1	1	0.966981		0.979828	0.0100545	5
20	0.911565	0.964706	0.985401	0.952941	0.943396		0.951602	0.0122193	5
30	0.900227	0.956863	0.967153	0.929412	0.948113		0.940354	0.0117917	5
40	0.879819	0.92549	0.952555	0.941176	0.933962		0.9266	0.0125101	5

## Sheet: 1 in 50 Nettle
	1	2	3	4	5
File Name
Voltage (mV)							Mean	SEM	n
-80	0.192261	0	0	0	0		0.0384521	0.0384521	5
-70	0.183105	0	0	0	0		0.0366211	0.0366211	5
-60	0.228882	0.0305176	0.012207	0	0		0.0543213	0.0439961	5
-50	0.344849	0.088501	0.10376	0.0579834	0.088501		0.136719	0.0525612	5
-40	0.698853	0.32959	0.378418	0.167847	0.332642		0.38147	0.0870206	5
-30	1.23291	0.753784	0.765991	0.527954	0.558472		0.767822	0.12607	5
-20	1.31531	0.805664	0.915527	0.521851	0.622559		0.836182	0.138063	5
-10	1.3092	0.817871	0.900269	0.613403	0.634766		0.855103	0.125818	5
0	1.31531	0.772095	0.839233	0.491333	0.692749		0.822144	0.136416	5
10	1.24512	0.759888	0.842285	0.558472	0.634766		0.808105	0.119757	5
20	1.2085	0.765991	0.830078	0.534058	0.616455		0.791016	0.116821	5
30	1.13525	0.747681	0.827026	0.540161	0.558472		0.761719	0.108256	5
40	1.09253	0.756836	0.799561	0.515747	0.576782		0.748291	0.101167	5
G/Gmax
Voltage (mV)							Mean	SEM	n
-80	0.146172	0	0	0	0		0.0292343	0.0292343	5
-70	0.139211	0	0	0	0		0.0278422	0.0278422	5
-60	0.174014	0.0373134	0.0133333	0	0		0.0449321	0.0329821	5
-50	0.262181	0.108209	0.113333	0.0945274	0.127753		0.141201	0.0307087	5
-40	0.531323	0.402985	0.413333	0.273632	0.480176		0.42029	0.0434575	5
-30	0.937355	0.921642	0.836667	0.860697	0.806167		0.872505	0.0249444	5
-20	1	0.985075	1	0.850746	0.898678		0.9469	0.0305511	5
-10	0.99536	1	0.983333	1	0.9163		0.978999	0.0159683	5
0	1	0.94403	0.916667	0.800995	1		0.932338	0.0365989	5
10	0.946636	0.929104	0.92	0.910448	0.9163		0.924498	0.00630934	5
20	0.918794	0.936567	0.906667	0.870647	0.889868		0.904508	0.0113961	5
30	0.863109	0.914179	0.903333	0.880597	0.806167		0.873477	0.0190221	5
40	0.830626	0.925373	0.873333	0.840796	0.832599		0.860546	0.0179337	5
