# Supplementary material for: Native American ataxia medicines rescue ataxia-linked mutant potassium channel activity via binding to the voltage sensing domain
Source: Nat Commun. 2023 Jun 6;14:3281. doi: 10.1038/s41467-023-38834-6 (PMC10244465; doi:10.1038/s41467-023-38834-6)
Supplement: Supplementary file 7 — Source Data [file 41467_2023_38834_MOESM7_ESM.zip › Figure_2_KCNA1_100_uM_Quercetin.xlsx]

## Sheet: Ctrl
	1	2	3	4
File Name
Voltage (mV)						Mean	SEM	n
-80	0.0183105	0.125122	-0.0518799	1.06812		0.289917	0.261939	4
-60	-0.00915527	0.149536	-0.0732422	0.650024		0.179291	0.163748	4
-40	2.16064	2.59094	1.2146	0.656128		1.65558	0.440015	4
-20	10.0739	13.1134	6.64978	2.62451		8.11539	2.25672	4
0	13.5773	17.5934	8.48999	3.52478		10.7964	3.0568	4
20	14.2273	18.5852	9.09424	3.67737		11.396	3.22201	4
G/Gmax
Voltage (mV)						Mean	SEM	n
-80	0.001287	0.00673235	-0.0057047	0.290456		0.0731928	0.0724659	4
-60	-0.000643501	0.00804598	-0.00805369	0.176763		0.0440281	0.0443673	4
-40	0.151866	0.139409	0.133557	0.178423		0.150814	0.0099635	4
-20	0.708065	0.705583	0.731208	0.713693		0.714637	0.00577823	4
0	0.954311	0.946634	0.933557	0.958506		0.948252	0.00548047	4
20	1	1	1	1		1	0	4

## Sheet: 100 uM Quercetin
	1	2	3	4
File Name
Voltage (mV)						Mean	SEM	n
-80	0.0366211	0.189209	-0.305176	1.02539		0.236511	0.28254	4
-60	0.109863	0.326538	-0.363159	0.610352		0.170898	0.205403	4
-40	4.01306	4.12598	0.527954	0.22583		2.22321	1.068	4
-20	13.4369	14.7186	6.10046	1.44043		8.9241	3.13475	4
0	16.33	17.3676	8.54187	2.56958		11.2022	3.48694	4
20	16.217	17.5568	9.66187	2.78015		11.554	3.39531	4
G/Gmax
Voltage (mV)						Mean	SEM	n
-80	0.00225819	0.010777	-0.0315856	0.368825		0.0875688	0.0941975	4
-60	0.00677456	0.018599	-0.0375869	0.219539		0.0518314	0.0571955	4
-40	0.24746	0.235008	0.0546431	0.0812294		0.154585	0.0503843	4
-20	0.828566	0.838345	0.631396	0.518112		0.704105	0.0782043	4
0	1.00696	0.989223	0.884081	0.924259		0.951131	0.028557	4
20	1	1	1	1		1	0	4
