# Supplementary material for: Native American ataxia medicines rescue ataxia-linked mutant potassium channel activity via binding to the voltage sensing domain
Source: Nat Commun. 2023 Jun 6;14:3281. doi: 10.1038/s41467-023-38834-6 (PMC10244465; doi:10.1038/s41467-023-38834-6)
Supplement: Supplementary file 7 — Source Data [file 41467_2023_38834_MOESM7_ESM.zip › Figure_8_KCNA1-KCNA1-L155P_1__10__100_uM_Gallic_acid_-_Gmax.xlsx]

## Sheet: Ctrl
	1	2	3	4	5	6	7	8	9
File Name
Voltage (mV)											Mean	SEM	n
-80	0	0	0	0	0	0	0	0	0		0	0	9
-70	0	0	0	0	0	0	0	0	0		0	0	9
-60	0	0	0	0	0	0	0	0	0		0	0	9
-50	0	0	0	0	0	0	0	0	0		0	0	9
-40	0	0	0.00610352	0	0	0.00915527	0.0152588	0.0793457	0.0549316		0.0183105	0.00961021	9
-30	0	0.0274658	0.0335693	0	0.20752	0.0671387	0.247192	0.219727	0.320435		0.124783	0.0410586	9
-20	0.0579834	0.0549316	0.137329	0.15564	0.875854	0.186157	0.650024	0.671387	0.863647		0.405884	0.117127	9
-10	0.0732422	0.0732422	0.164795	0.201416	1.26038	0.238037	0.857544	1.00708	1.16882		0.560506	0.167162	9
0	0.0946045	0.0793457	0.183105	0.22583	1.36719	0.241089	0.915527	1.12305	1.31836		0.616455	0.184257	9
10	0.0762939	0.0915527	0.183105	0.22583	1.297	0.238037	0.930786	1.12305	1.33667		0.611369	0.182114	9
20	0.0762939	0.0915527	0.189209	0.183105	1.27563	0.238037	0.942993	1.10474	1.27258		0.597127	0.178245	9
30	0.0762939	0.0640869	0.17395	0.183105	1.26953	0.210571	0.924683	1.07422	1.24207		0.579834	0.176997	9
40	0.0762939	0.0640869	0.146484	0.192261	1.22986	0.219727	0.924683	1.06506	1.26038		0.575426	0.175874	9
G/Gmax
Voltage (mV)											Mean	SEM	n
-80	0	0	0	0	0	0	0	0	0		0	0	9
-70	0	0	0	0	0	0	0	0	0		0	0	9
-60	0	0	0	0	0	0	0	0	0		0	0	9
-50	0	0	0	0	0	0	0	0	0		0	0	9
-40	0	0	0.0322581	0	0	0.0384615	0.0161812	0.0706522	0.0410959		0.0220721	0.00839784	9
-30	0	0.3	0.177419	0	0.151786	0.282051	0.262136	0.195652	0.239726		0.178752	0.0374466	9
-20	0.612903	0.6	0.725806	0.689189	0.640625	0.782051	0.68932	0.597826	0.646119		0.664871	0.0207421	9
-10	0.774194	0.8	0.870968	0.891892	0.921875	1	0.909385	0.896739	0.874429		0.882165	0.0220807	9
0	1	0.866667	0.967742	1	1	1.01282	0.970874	1	0.986301		0.978267	0.0147986	9
10	0.806452	1	0.967742	1	0.948661	1	0.987055	1	1		0.967768	0.0210669	9
20	0.806452	1	1	0.810811	0.933036	1	1	0.983696	0.952055		0.942894	0.0266022	9
30	0.806452	0.7	0.919355	0.810811	0.928571	0.884615	0.980583	0.956522	0.929224		0.87957	0.0300277	9
40	0.806452	0.7	0.774194	0.851351	0.899554	0.923077	0.980583	0.94837	0.942922		0.869611	0.0311453	9

## Sheet: 1 uM
	1	2	3	4	5	6	7	8	9
File Name
Voltage (mV)											Mean	SEM	n
-80	0	0	0	0	0.0610352	0	0	0	0.0488281		0.012207	0.00813802	9
-70	0	0	0	0	0.0488281	0	0	0.0549316	0.0518799		0.0172933	0.00866159	9
-60	0.00610352	0	0	0	0.0457764	0	0	0.088501	0.0915527		0.0257704	0.0131075	9
-50	0.0335693	0	0	0.00915527	0.112915	0	0.00610352	0.128174	0.10376		0.0437419	0.0182469	9
-40	0.0457764	0	0.0335693	0.0305176	0.497437	0	0.112915	0.302124	0.515747		0.170898	0.0705892	9
-30	0.10376	0.088501	0.201416	0.0946045	1.38245	0.0457764	0.549316	1.0498	1.22986		0.527276	0.182406	9
-20	0.143433	0.10376	0.280762	0.320435	1.97754	0.186157	0.982666	1.62354	1.74561		0.81821	0.257703	9
-10	0.170898	0.115967	0.320435	0.320435	2.12708	0.256348	1.16272	1.80969	1.99585		0.919935	0.284604	9
0	0.158691	0.146484	0.323486	0.320435	2.11487	0.265503	1.23291	1.81885	2.02026		0.933499	0.285387	9
10	0.164795	0.125122	0.320435	0.320435	2.08435	0.262451	1.23901	1.80359	2.005		0.925022	0.283057	9
20	0.143433	0.109863	0.296021	0.259399	2.05078	0.274658	1.23291	1.75476	1.98975		0.901286	0.281765	9
30	0.146484	0.106812	0.296021	0.250244	2.02942	0.283813	1.2146	1.75171	1.95923		0.893148	0.278516	9
40	0.137329	0.106812	0.289917	0.222778	2.02637	0.292969	1.2085	1.74866	1.9043		0.881958	0.276383	9
G/Gmax
Voltage (mV)											Mean	SEM	n
-80	0	0	0	0	0.0286944	0	0	0	0.0241692		0.00587373	0.00390337	9
-70	0	0	0	0	0.0229555	0	0	0.0302013	0.0256798		0.00875962	0.00442208	9
-60	0.0357143	0	0	0	0.0215208	0	0	0.0486577	0.0453172		0.0168011	0.00709008	9
-50	0.196429	0	0	0.0285714	0.0530846	0	0.00492611	0.0704698	0.0513595		0.0449822	0.0209616	9
-40	0.267857	0	0.104762	0.0952381	0.233859	0	0.091133	0.166107	0.255287		0.134916	0.0341017	9
-30	0.607143	0.604167	0.628571	0.295238	0.649928	0.172414	0.44335	0.577181	0.608761		0.509639	0.0566101	9
-20	0.839286	0.708333	0.87619	1	0.929699	0.701149	0.793103	0.892617	0.864048		0.844936	0.0326808	9
-10	1	0.791667	1	1	1	0.965517	0.938424	0.994966	0.987915		0.964277	0.0226904	9
0	0.928571	1	1.00952	1	0.994261	1	0.995074	1	1		0.991937	0.00804915	9
10	0.964286	0.854167	1	1	0.979914	0.988506	1	0.991611	0.992447		0.974548	0.0155347	9
20	0.839286	0.75	0.92381	0.809524	0.964132	1.03448	0.995074	0.964765	0.984894		0.918441	0.0321709	9
30	0.857143	0.729167	0.92381	0.780952	0.954089	1.06897	0.980296	0.963087	0.969789		0.914144	0.0354989	9
40	0.803571	0.729167	0.904762	0.695238	0.952654	1.10345	0.975369	0.961409	0.942598		0.896469	0.0434214	9

## Sheet: 10 uM
	1	2	3	4	5	6	7	8	9
File Name
Voltage (mV)											Mean	SEM	n
-80	0	0	0	0	0.106812	0	0	0	0		0.0118679	0.0118679	9
-70	0	0	0	0	0.131226	0	0	0.0701904	0		0.0223796	0.0156521	9
-60	0	0.0213623	0	0	0.152588	0.00915527	0.012207	0.149536	0.0762939		0.0467936	0.0212287	9
-50	0.0244141	0.0274658	0.00915527	0.0244141	0.177002	0.0305176	0.0915527	0.198364	0.12207		0.0783285	0.0240672	9
-40	0.0488281	0.0610352	0.109863	0.115967	0.878906	0.100708	0.512695	0.62561	0.878906		0.37028	0.118263	9
-30	0.180054	0.131226	0.265503	0.22583	1.76392	0.38147	1.12	1.45264	1.59302		0.790405	0.226925	9
-20	0.234985	0.158691	0.357056	0.350952	2.19116	0.411987	1.44653	1.88599	2.0813		1.01318	0.289739	9
-10	0.234985	0.167847	0.350952	0.256348	2.30713	0.408936	1.54419	1.98364	2.2644		1.0576	0.314963	9
0	0.234985	0.180054	0.344849	0.302124	2.28271	0.415039	1.54419	2.01416	2.20947		1.05862	0.309971	9
10	0.20752	0.17395	0.344849	0.302124	2.22473	0.439453	1.52588	2.05688	2.30103		1.06405	0.313806	9
20	0.195312	0.152588	0.335693	0.296021	2.15759	0.442505	1.51978	2.00806	2.24915		1.03963	0.307	9
30	0.192261	0.119019	0.332642	0.302124	2.15149	0.454712	1.51062	1.98975	2.18506		1.02641	0.303284	9
40	0.180054	0.115967	0.314331	0.27771	2.18506	0.436401	1.50452	1.95312	2.21558		1.0203	0.307422	9
G/Gmax
Voltage (mV)											Mean	SEM	n
-80	0	0	0	0	0.0462963	0	0	0	0		0.00514403	0.00514403	9
-70	0	0	0	0	0.0568783	0	0	0.0341246	0		0.0101114	0.00695168	9
-60	0	0.118644	0	0	0.0661376	0.0208333	0.00790514	0.0727003	0.0336927		0.0355459	0.0139424	9
-50	0.103896	0.152542	0.025641	0.0808081	0.0767196	0.0694444	0.0592885	0.0964392	0.0539084		0.0798542	0.0119553	9
-40	0.207792	0.338983	0.307692	0.383838	0.380952	0.229167	0.332016	0.304154	0.38814		0.319193	0.021787	9
-30	0.766234	0.728814	0.74359	0.747475	0.76455	0.868056	0.725296	0.706231	0.703504		0.750417	0.016497	9
-20	1	0.881356	1	1.16162	0.949735	0.9375	0.936759	0.916914	0.919137		0.967002	0.0274547	9
-10	1	0.932203	0.982906	0.848485	1	0.930556	1	0.964392	1		0.96206	0.0170705	9
0	1	1	0.965812	1	0.989418	0.944444	1	0.979228	0.975741		0.983849	0.0064974	9
10	0.883117	0.966102	0.965812	1	0.964286	1	0.988142	1	1.01617		0.975959	0.0131527	9
20	0.831169	0.847458	0.940171	0.979798	0.935185	1.00694	0.98419	0.976261	0.993261		0.943826	0.021236	9
30	0.818182	0.661017	0.931624	1	0.93254	1.03472	0.978261	0.967359	0.96496		0.920963	0.0381778	9
40	0.766234	0.644068	0.880342	0.919192	0.94709	0.993056	0.974308	0.949555	0.978437		0.894698	0.0388914	9

## Sheet: 100 uM
	1	2	3	4	5	6	7	8	9
File Name
Voltage (mV)											Mean	SEM	n
-80	0.012207	0	0	0	0.170898	0	0	0	0		0.0203451	0.0188672	9
-70	0.0183105	0	0	0	0.170898	0	0	0.0549316	0		0.0271267	0.0189796	9
-60	0.0366211	0	0	0.0640869	0.296021	0.0152588	0.0610352	0.106812	0.115967		0.0773112	0.030754	9
-50	0.0518799	0.00305176	0.00610352	0.0427246	0.457764	0.0762939	0.256348	0.189209	0.387573		0.163439	0.0566727	9
-40	0.131226	0.0640869	0.0854492	0.140381	1.01929	0.161743	0.668335	0.759888	0.796509		0.425212	0.126091	9
-30	0.201416	0.186157	0.286865	0.274658	1.59912	0.390625	1.40686	1.58997	1.76392		0.855509	0.234944	9
-20	0.228882	0.161743	0.3479	0.311279	2.02637	0.482178	1.67542	2.01416	2.16064		1.0454	0.296547	9
-10	0.213623	0.198364	0.354004	0.314331	2.20032	0.500488	1.71204	2.12097	2.35291		1.10745	0.319043	9
0	0.213623	0.201416	0.354004	0.314331	2.21863	0.469971	1.68762	2.10876	2.35596		1.1027	0.319623	9
10	0.201416	0.164795	0.335693	0.323486	2.17285	0.485229	1.69983	2.07825	2.29187		1.08371	0.314755	9
20	0.183105	0.170898	0.326538	0.344849	2.19727	0.485229	1.66931	2.0813	2.28271		1.08236	0.314851	9
30	0.149536	0.161743	0.326538	0.338745	2.11182	0.485229	1.64795	2.04163	2.22473		1.05421	0.307233	9
40	0.10376	0.131226	0.302124	0.341797	2.0813	0.485229	1.651	2.02637	2.24304		1.04065	0.310018	9
G/Gmax
Voltage (mV)											Mean	SEM	n
-80	0.0533333	0	0	0	0.0770289	0	0	0	0		0.0144847	0.0097821	9
-70	0.08	0	0	0	0.0770289	0	0	0.0258993	0		0.0203254	0.0113567	9
-60	0.16	0	0	0.205882	0.133425	0.0304878	0.0356506	0.0503597	0.0492228		0.073892	0.0246669	9
-50	0.226667	0.0153846	0.0175439	0.137255	0.206327	0.152439	0.149733	0.0892086	0.164508		0.128785	0.0249278	9
-40	0.573333	0.323077	0.245614	0.45098	0.459422	0.323171	0.390374	0.358273	0.338083		0.384703	0.0323589	9
-30	0.88	0.938462	0.824561	0.882353	0.72077	0.780488	0.821747	0.74964	0.748705		0.816303	0.0243992	9
-20	1	0.815385	1	1	0.913343	0.963415	0.97861	0.94964	0.917098		0.94861	0.0200793	9
-10	0.933333	1	1.01754	1.0098	0.991747	1	1	1	0.998705		0.99457	0.0080388	9
0	0.933333	1.01538	1.01754	1.0098	1	0.939024	0.98574	0.994245	1		0.988342	0.0104192	9
10	0.88	0.830769	0.964912	1.03922	0.979367	0.969512	0.99287	0.979856	0.972798		0.956589	0.020883	9
20	0.8	0.861538	0.938596	1.10784	0.990371	0.969512	0.975045	0.981295	0.968912		0.95479	0.0286595	9
30	0.653333	0.815385	0.938596	1.08824	0.951857	0.969512	0.962567	0.96259	0.944301		0.920708	0.0405488	9
40	0.453333	0.661538	0.868421	1.09804	0.938102	0.969512	0.964349	0.955396	0.952073		0.873418	0.0652386	9
