# Supplementary material for: Native American ataxia medicines rescue ataxia-linked mutant potassium channel activity via binding to the voltage sensing domain
Source: Nat Commun. 2023 Jun 6;14:3281. doi: 10.1038/s41467-023-38834-6 (PMC10244465; doi:10.1038/s41467-023-38834-6)
Supplement: Supplementary file 7 — Source Data [file 41467_2023_38834_MOESM7_ESM.zip › Figure_6_KCNA1-E283K_1_in_50_Pacific_Ninebark_Leaves_-_Gmax.xlsx]

## Sheet: Ctrl
	1	2	3	4	5
File Name
Voltage (mV)							Mean	SEM	n
-80	0.00747528	0	0	0	0		0.00149506	0.00149506	5
-70	0.0136668	0	0	0	0.0134332		0.00542001	0.00331927	5
-60	0.0110378	0	0	0	0.0123098		0.00466952	0.00286655	5
-50	0.0139469	0	0	0.00185185	0.0140084		0.00596144	0.00329005	5
-40	0.00824681	0	0	0.00024628	0.00624865		0.00294835	0.00178399	5
-30	0.00824681	0	0	0.00146521	0.00799212		0.00354083	0.00188869	5
-20	0.0189343	0	0	0.0333919	0.0592346		0.0223122	0.0111649	5
-10	0.0892696	0	0.0226194	0.141852	0.173626		0.0854734	0.0333318	5
0	0.1	0.0119161	0.103807	0.265777	0.288477		0.153996	0.0530101	5
10	0.1	0.0494332	0.144417	0.307595	0.354091		0.191107	0.0594495	5
20	0.1	0.0627006	0.158588	0.325057	0.383224		0.205914	0.0630879	5
30	0.1	0.0637331	0.148965	0.341462	0.383454		0.207523	0.065022	5
40	0.1	0.0564284	0.133685	0.349063	0.357332		0.199302	0.0640238	5
G/Gmax
Voltage (mV)							Mean	SEM	n
-80	0.0747528	0	0	0	0		0.0149506	0.0149506	5
-70	0.136668	0	0	0	0.0350321		0.0343401	0.0264663	5
-60	0.110378	0	0	0	0.0321024		0.0284961	0.0213936	5
-50	0.139469	0	0	0.0053052	0.0365322		0.0362613	0.0266833	5
-40	0.0824681	0	0	0.000705547	0.0162957		0.0198939	0.0159502	5
-30	0.0824681	0	0	0.00419757	0.0208424		0.0215016	0.0157185	5
-20	0.189343	0	0	0.0956618	0.154476		0.0878962	0.0388819	5
-10	0.892696	0	0.14263	0.40638	0.452795		0.3789	0.15323	5
0	1	0.211172	0.654574	0.761403	0.752313		0.675892	0.129348	5
10	1	0.876033	0.910643	0.881202	0.923424		0.918261	0.0222738	5
20	1	1.11115	1	0.931229	0.999401		1.00836	0.028927	5
30	1	1.12945	0.939325	0.978226	1		1.0094	0.0319931	5
40	1	1	0.842975	1	0.931876		0.95497	0.030951	5

## Sheet: 1 in 50 Pacific Ninebark Leaves
	1	2	3	4	5
File Name
Voltage (mV)							Mean	SEM	n
-80	0.0240797	0	0	0	0		0.00481594	0.00481594	5
-70	0.016355	0	0	0	0		0.00327099	0.00327099	5
-60	0.0151054	0	0	0	0		0.00302107	0.00302107	5
-50	0.0159157	0	0	0.0178575	0		0.00675464	0.00414773	5
-40	0.0191972	0	0	0.0165272	0.0127803		0.00970094	0.00408948	5
-30	0.0508093	-0.00384881	0.054114	0.139498	0.18774		0.0856626	0.0343078	5
-20	0.123736	0.169476	0.343103	0.595264	0.53308		0.352932	0.094197	5
-10	0.148655	0.420022	0.614174	0.924316	0.784847		0.578403	0.136624	5
0	0.148655	0.545127	0.744833	1.03789	0.923986		0.680099	0.156898	5
10	0.148655	0.598979	0.79572	1.06603	0.985614		0.719001	0.163875	5
20	0.148655	0.613353	0.810563	1.07419	0.99709		0.728769	0.165507	5
30	0.148655	0.615181	0.804305	1.07021	0.974188		0.722507	0.163057	5
40	0.148655	0.610705	0.785982	1.06647	0.920288		0.70642	0.158425	5
G/Gmax
Voltage (mV)							Mean	SEM	n
-80	0.161984	0	0	0	0		0.0323967	0.0323967	5
-70	0.11002	0	0	0	0		0.0220039	0.0220039	5
-60	0.101614	0	0	0	0		0.0203227	0.0203227	5
-50	0.107065	0	0	0.0167513	0		0.0247632	0.0208296	5
-40	0.129139	0	0	0.0155035	0.0128176		0.0314921	0.02462	5
-30	0.341793	-0.00625639	0.066761	0.130857	0.188288		0.144289	0.0590756	5
-20	0.83237	0.27549	0.423289	0.558391	0.534635		0.524835	0.091729	5
-10	1	0.682762	0.757713	0.86706	0.787137		0.818935	0.0540384	5
0	1	0.886125	0.918909	0.973601	0.926682		0.941063	0.0203077	5
10	1	0.973663	0.981688	1	0.98849		0.988768	0.00515113	5
20	1	0.997029	1	1.00765	1		1.00093	0.00177358	5
30	1	1	0.992279	1.00391	0.97703		0.994645	0.0047913	5
40	1	0.992724	0.969675	1.00041	0.922974		0.977156	0.014657	5
