# Supplementary material for: Native American ataxia medicines rescue ataxia-linked mutant potassium channel activity via binding to the voltage sensing domain
Source: Nat Commun. 2023 Jun 6;14:3281. doi: 10.1038/s41467-023-38834-6 (PMC10244465; doi:10.1038/s41467-023-38834-6)
Supplement: Supplementary file 7 — Source Data [file 41467_2023_38834_MOESM7_ESM.zip › Figure_5_KCNA1-KCNA1-L155P_1_in_50_Bladderwrack_Kelp_-_Gmax.xlsx]

## Sheet: Ctrl
	1	2	3	4	5
File Name
Voltage (mV)							Mean	SEM	n
-80	0	0	0.0326676	0.0945606	0.113607		0.0481671	0.0237856	5
-70	0	0	0.0299587	0.0951573	0.12628		0.0502792	0.0257479	5
-60	0	0	0.0355257	0.107635	0.148051		0.0582422	0.0298375	5
-50	0	1.46428e-05	0.0536447	0.148084	0.200512		0.080451	0.040404	5
-40	0	0.00498533	0.145835	0.297774	0.383397		0.166398	0.0769784	5
-30	0.0657166	0.111643	0.349532	0.497223	0.636661		0.332155	0.109519	5
-20	0.181736	0.273915	0.478397	0.586469	0.74111		0.452325	0.101764	5
-10	0.246459	0.36662	0.519686	0.6001	0.760367		0.498646	0.0895162	5
0	0.261001	0.389441	0.529871	0.597977	0.758073		0.507273	0.0854906	5
10	0.256271	0.385473	0.529804	0.593294	0.754072		0.503783	0.0856135	5
20	0.242863	0.36593	0.526062	0.584522	0.745807		0.493037	0.0872056	5
30	0.229737	0.335273	0.515365	0.565909	0.737025		0.476662	0.0889423	5
40	0.2152	0.306487	0.500417	0.549112	0.729979		0.460239	0.0910924	5
G/Gmax
Voltage (mV)							Mean	SEM	n
-80	0	0	0.061652	0.157575	0.149411		0.0737275	0.0344787	5
-70	0	0	0.0565396	0.158569	0.166078		0.0762373	0.0366484	5
-60	0	0	0.067046	0.179361	0.19471		0.0882233	0.0422259	5
-50	0	3.75995e-05	0.101241	0.246765	0.263704		0.12235	0.057374	5
-40	0	0.0128012	0.275228	0.496207	0.504226		0.257693	0.110533	5
-30	0.251787	0.286676	0.659655	0.828567	0.837307		0.572798	0.128031	5
-20	0.696304	0.703353	0.902855	0.977284	0.974675		0.850894	0.063112	5
-10	0.944284	0.941399	0.980778	1	1		0.973292	0.0129254	5
0	1	1	1	0.996463	0.996983		0.998689	0.000806917	5
10	0.981879	0.989809	0.999874	0.988658	0.991721		0.990388	0.00289392	5
20	0.930505	0.939627	0.992812	0.97404	0.980851		0.963567	0.0121036	5
30	0.880215	0.860908	0.972624	0.943024	0.969302		0.925215	0.0230963	5
40	0.824518	0.786991	0.944414	0.915034	0.960035		0.886198	0.0341461	5

## Sheet: 1 in 50 Bladderwrack Kelp
	1	2	3	4	5
File Name
Voltage (mV)							Mean	SEM	n
-80	0	0	0	0	0.0789296		0.0157859	0.0157859	5
-70	0	0	0	0.0876076	0.0751971		0.0325609	0.0200357	5
-60	0.0477665	0.0574643	0.0439027	0.0949482	0.0977989		0.0683761	0.0116502	5
-50	0.0679859	0.146667	0.129547	0.198332	0.24991		0.158488	0.030914	5
-40	0.223799	0.336882	0.337095	0.372631	0.531945		0.36047	0.0496656	5
-30	0.456972	0.490588	0.48311	0.492193	0.691663		0.522905	0.0426601	5
-20	0.57377	0.550104	0.513576	0.519373	0.722673		0.575899	0.03827	5
-10	0.586534	0.528599	0.496145	0.49283	0.693074		0.559436	0.0374075	5
0	0.554515	0.476683	0.450696	0.443983	0.643137		0.513803	0.0378286	5
10	0.506007	0.420352	0.395559	0.385294	0.563763		0.454195	0.0346559	5
20	0.452824	0.371527	0.322217	0.3079	0.455541		0.382002	0.031304	5
30	0.388297	0.306159	0.216664	0.203963	0.280155		0.279048	0.0333174	5
40	0.312597	0.215098	0.216664	0.203963	0.280155		0.245695	0.0214289	5
G/Gmax
Voltage (mV)							Mean	SEM	n
-80	0	0	0	0	0.109219		0.0218438	0.0218438	5
-70	0	0	0	0.16868	0.104054		0.0545467	0.0349309	5
-60	0.0814386	0.104461	0.0854844	0.182813	0.135329		0.117905	0.0188126	5
-50	0.115911	0.266617	0.252246	0.381868	0.345813		0.272491	0.0459897	5
-40	0.381562	0.612396	0.656368	0.717464	0.73608		0.620774	0.0637198	5
-30	0.779106	0.891809	0.940679	0.947667	0.95709		0.90327	0.0330266	5
-20	0.978239	1	1	1	1		0.995648	0.00435226	5
-10	1	0.960908	0.966061	0.948893	0.959042		0.966981	0.00871255	5
0	0.945411	0.866532	0.877565	0.854845	0.889942		0.886859	0.0157517	5
10	0.862707	0.764132	0.770205	0.741844	0.780108		0.783799	0.0207025	5
20	0.772034	0.675376	0.627398	0.592831	0.630356		0.659599	0.0310166	5
30	0.66202	0.556547	0.421873	0.39271	0.387665		0.484163	0.0540499	5
40	0.532957	0.391012	0.421873	0.39271	0.387665		0.425244	0.0276187	5
