# Supplementary material for: Native American ataxia medicines rescue ataxia-linked mutant potassium channel activity via binding to the voltage sensing domain
Source: Nat Commun. 2023 Jun 6;14:3281. doi: 10.1038/s41467-023-38834-6 (PMC10244465; doi:10.1038/s41467-023-38834-6)
Supplement: Supplementary file 7 — Source Data [file 41467_2023_38834_MOESM7_ESM.zip › Figure_4_KCNA1_Gallic_acid_Dose_Response_-_Gmax.xlsx]

## Sheet: Ctrl
	1	2	3	4	5
File Name
Voltage (mV)							Mean	SEM	n
-120	-0.012207	-0.00305176	0.00610352	-0.012207	-0.0183105		-0.00793457	0.00427246	5
-110	-0.00915527	0	0.012207	-0.00915527	-0.012207		-0.00366211	0.00446434	5
-100	-0.00915527	0.00305176	0.012207	-0.00610352	-0.012207		-0.00244141	0.00446434	5
-90	-0.00915527	0.00610352	0.012207	-0.00610352	-0.012207		-0.00183105	0.0046882	5
-80	-0.00915527	0.00610352	0.0152588	-0.00610352	-0.012207		-0.0012207	0.00516099	5
-70	-0.00610352	0.00610352	0.0152588	-0.00610352	-0.00610352		0.000610352	0.00435878	5
-60	-0.00610352	0.00915527	0.0152588	0	-0.00305176		0.00305176	0.00397901	5
-50	0	0.00915527	0.0152588	0.00305176	0		0.00549316	0.00295879	5
-40	0.00305176	0.00915527	0.0305176	0.0183105	0.00305176		0.0128174	0.00523267	5
-30	0.0305176	0.0366211	0.0549316	0.0671387	0.0183105		0.0415039	0.00871756	5
-20	0.0671387	0.088501	0.134277	0.15564	0.088501		0.106812	0.0164059	5
-10	0.0946045	0.125122	0.192261	0.219727	0.128174		0.151978	0.0232295	5
0	0.134277	0.140381	0.238037	0.268555	0.152588		0.186768	0.0277425	5
10	0.152588	0.149536	0.262451	0.289917	0.170898		0.205078	0.0295784	5
20	0.167847	0.158691	0.268555	0.314331	0.177002		0.217285	0.0312623	5
30	0.170898	0.158691	0.271606	0.317383	0.180054		0.219727	0.0315529	5
40	0.180054	0.161743	0.296021	0.320435	0.189209		0.229492	0.0326752	5
G/Gmax
Voltage (mV)							Mean	SEM	n
-120	-0.0677966	-0.0188679	0.0206186	-0.0380952	-0.0967742		-0.0401831	0.0201502	5
-110	-0.0508475	0	0.0412371	-0.0285714	-0.0645161		-0.0205396	0.0189146	5
-100	-0.0508475	0.0188679	0.0412371	-0.0190476	-0.0645161		-0.0148612	0.0200784	5
-90	-0.0508475	0.0377358	0.0412371	-0.0190476	-0.0645161		-0.0110876	0.0219322	5
-80	-0.0508475	0.0377358	0.0515464	-0.0190476	-0.0645161		-0.00902579	0.023221	5
-70	-0.0338983	0.0377358	0.0515464	-0.0190476	-0.0322581		0.00081565	0.0182074	5
-60	-0.0338983	0.0566038	0.0515464	0	-0.016129		0.0116246	0.0181585	5
-50	0	0.0566038	0.0515464	0.00952381	0		0.0235348	0.0126141	5
-40	0.0169492	0.0566038	0.103093	0.0571429	0.016129		0.0499835	0.0160516	5
-30	0.169492	0.226415	0.185567	0.209524	0.0967742		0.177554	0.0224322	5
-20	0.372881	0.54717	0.453608	0.485714	0.467742		0.465423	0.0281098	5
-10	0.525424	0.773585	0.649485	0.685714	0.677419		0.662325	0.0400378	5
0	0.745763	0.867925	0.804124	0.838095	0.806452		0.812472	0.0203563	5
10	0.847458	0.924528	0.886598	0.904762	0.903226		0.893314	0.0129452	5
20	0.932203	0.981132	0.907216	0.980952	0.935484		0.947398	0.0145795	5
30	0.949153	0.981132	0.917526	0.990476	0.951613		0.95798	0.0129364	5
40	1	1	1	1	1		1	0	5

## Sheet: 0.1 uM
	1	2	3	4	5
File Name
Voltage (mV)							Mean	SEM	n
-120	0.0335693	0.0183105	0.0396729	0.0213623	0		0.022583	0.00686476	5
-110	0.0396729	0.0183105	0.0488281	0.0244141	0		0.0262451	0.00850121	5
-100	0.0427246	0.0213623	0.0518799	0.0396729	0		0.0311279	0.00922621	5
-90	0.0488281	0.0244141	0.0579834	0.0457764	0.012207		0.0378418	0.00844626	5
-80	0.0518799	0.0244141	0.0579834	0.0488281	0.0152588		0.0396729	0.00835758	5
-70	0.0549316	0.0335693	0.0640869	0.0488281	0.0152588		0.043335	0.00859924	5
-60	0.0549316	0.0427246	0.0640869	0.0518799	0.0244141		0.0476074	0.00672772	5
-50	0.0579834	0.0518799	0.0671387	0.0640869	0.0305176		0.0543213	0.00650246	5
-40	0.0762939	0.0518799	0.10376	0.0701904	0.0457764		0.0695801	0.0102314	5
-30	0.15564	0.134277	0.161743	0.15564	0.0976562		0.140991	0.0117957	5
-20	0.210571	0.158691	0.241089	0.247192	0.140381		0.199585	0.021549	5
-10	0.216675	0.189209	0.292969	0.299072	0.189209		0.237427	0.0244598	5
0	0.222778	0.195312	0.302124	0.323486	0.189209		0.246582	0.0278263	5
10	0.222778	0.195312	0.314331	0.323486	0.198364		0.250854	0.028225	5
20	0.22583	0.195312	0.314331	0.335693	0.201416		0.254517	0.0294238	5
30	0.228882	0.20752	0.317383	0.335693	0.210571		0.26001	0.0275572	5
40	0.238037	0.213623	0.32959	0.3479	0.210571		0.267944	0.0294364	5
G/Gmax
Voltage (mV)							Mean	SEM	n
-120	0.141026	0.0857143	0.12037	0.0614035	0		0.0817028	0.0246149	5
-110	0.166667	0.0857143	0.148148	0.0701754	0		0.0941409	0.029736	5
-100	0.179487	0.1	0.157407	0.114035	0		0.110186	0.031058	5
-90	0.205128	0.114286	0.175926	0.131579	0.057971		0.136978	0.0254436	5
-80	0.217949	0.114286	0.175926	0.140351	0.0724638		0.144195	0.0250012	5
-70	0.230769	0.157143	0.194444	0.140351	0.0724638		0.159034	0.0266898	5
-60	0.230769	0.2	0.194444	0.149123	0.115942		0.178056	0.0202782	5
-50	0.24359	0.242857	0.203704	0.184211	0.144928		0.203858	0.0186526	5
-40	0.320513	0.242857	0.314815	0.201754	0.217391		0.259466	0.0246647	5
-30	0.653846	0.628571	0.490741	0.447368	0.463768		0.536859	0.0433445	5
-20	0.884615	0.742857	0.731481	0.710526	0.666667		0.747229	0.0367284	5
-10	0.910256	0.885714	0.888889	0.859649	0.898551		0.888612	0.00841005	5
0	0.935897	0.914286	0.916667	0.929825	0.898551		0.919045	0.00651355	5
10	0.935897	0.914286	0.953704	0.929825	0.942029		0.935148	0.0065414	5
20	0.948718	0.914286	0.953704	0.964912	0.956522		0.947628	0.00873972	5
30	0.961538	0.971429	0.962963	0.964912	1		0.972168	0.00716077	5
40	1	1	1	1	1		1	0	5

## Sheet: 1 uM
	1	2	3	4	5
File Name
Voltage (mV)							Mean	SEM	n
-120	0.0549316	0.0183105	0.0518799	0.0610352	0.0183105		0.0408936	0.00933658	5
-110	0.0549316	0.0305176	0.0579834	0.0640869	0.0305176		0.0476074	0.00713093	5
-100	0.0549316	0.0335693	0.0701904	0.0671387	0.0305176		0.0512695	0.00826795	5
-90	0.0671387	0.0366211	0.088501	0.088501	0.0305176		0.0622559	0.0123813	5
-80	0.0732422	0.0457764	0.088501	0.0915527	0.0335693		0.0665283	0.0115565	5
-70	0.0823975	0.0457764	0.0946045	0.0946045	0.0366211		0.0708008	0.0123737	5
-60	0.088501	0.0518799	0.112915	0.109863	0.0366211		0.0799561	0.0153622	5
-50	0.100708	0.0640869	0.128174	0.12207	0.0366211		0.090332	0.0174938	5
-40	0.137329	0.100708	0.186157	0.195312	0.0549316		0.134888	0.0263125	5
-30	0.170898	0.161743	0.238037	0.262451	0.12207		0.19104	0.0258158	5
-20	0.219727	0.201416	0.308228	0.32959	0.164795		0.244751	0.0317207	5
-10	0.222778	0.213623	0.311279	0.357056	0.210571		0.263062	0.029985	5
0	0.228882	0.216675	0.320435	0.384521	0.213623		0.272827	0.0341552	5
10	0.238037	0.219727	0.335693	0.39978	0.216675		0.281982	0.0366287	5
20	0.244141	0.228882	0.363159	0.39978	0.222778		0.291748	0.0372465	5
30	0.247192	0.228882	0.366211	0.408936	0.228882		0.296021	0.0381287	5
40	0.247192	0.228882	0.369263	0.418091	0.228882		0.298462	0.0397713	5
G/Gmax
Voltage (mV)							Mean	SEM	n
-120	0.222222	0.08	0.140496	0.145985	0.08		0.133741	0.0262685	5
-110	0.222222	0.133333	0.157025	0.153285	0.133333		0.15984	0.0163518	5
-100	0.222222	0.146667	0.190083	0.160584	0.133333		0.170578	0.0159787	5
-90	0.271605	0.16	0.239669	0.211679	0.133333		0.203257	0.0253266	5
-80	0.296296	0.2	0.239669	0.218978	0.146667		0.220322	0.0244809	5
-70	0.333333	0.2	0.256198	0.226277	0.16		0.235162	0.0291931	5
-60	0.358025	0.226667	0.305785	0.262774	0.16		0.26265	0.0337556	5
-50	0.407407	0.28	0.347107	0.291971	0.16		0.297297	0.0410995	5
-40	0.555556	0.44	0.504132	0.467153	0.24		0.441368	0.0539416	5
-30	0.691358	0.706667	0.644628	0.627737	0.533333		0.640745	0.0305196	5
-20	0.888889	0.88	0.834711	0.788321	0.72		0.822384	0.0312548	5
-10	0.901235	0.933333	0.842975	0.854015	0.92		0.890312	0.0179022	5
0	0.925926	0.946667	0.867769	0.919708	0.933333		0.918681	0.0134972	5
10	0.962963	0.96	0.909091	0.956204	0.946667		0.946985	0.00986343	5
20	0.987654	1	0.983471	0.956204	0.973333		0.980133	0.00735264	5
30	1	1	0.991736	0.978102	1		0.993968	0.00427705	5
40	1	1	1	1	1		1	0	5

## Sheet: 10 uM
	1	2	3	4	5
File Name
Voltage (mV)							Mean	SEM	n
-120	0.112915	0.0610352	0.119019	0.106812	0.0213623		0.0842285	0.0187528	5
-110	0.112915	0.0610352	0.125122	0.112915	0.0213623		0.0866699	0.0197211	5
-100	0.115967	0.0610352	0.128174	0.112915	0.0305176		0.0897217	0.0187528	5
-90	0.125122	0.0640869	0.137329	0.119019	0.0305176		0.0952148	0.0204809	5
-80	0.125122	0.0671387	0.143433	0.128174	0.0366211		0.100098	0.0205036	5
-70	0.134277	0.0762939	0.152588	0.128174	0.0396729		0.106201	0.0209084	5
-60	0.143433	0.0854492	0.158691	0.15564	0.0457764		0.117798	0.022355	5
-50	0.167847	0.100708	0.17395	0.177002	0.0701904		0.137939	0.022015	5
-40	0.198364	0.146484	0.219727	0.22583	0.0915527		0.176392	0.0253939	5
-30	0.253296	0.192261	0.292969	0.302124	0.143433		0.236816	0.0303278	5
-20	0.265503	0.213623	0.350952	0.360107	0.213623		0.280762	0.0319926	5
-10	0.268555	0.228882	0.363159	0.390625	0.222778		0.2948	0.0346962	5
0	0.271606	0.228882	0.378418	0.408936	0.228882		0.303345	0.0380014	5
10	0.274658	0.231934	0.378418	0.408936	0.250244		0.308838	0.0356207	5
20	0.27771	0.238037	0.384521	0.415039	0.253296		0.313721	0.0360237	5
30	0.27771	0.241089	0.396729	0.424194	0.253296		0.318604	0.0382092	5
40	0.280762	0.244141	0.396729	0.430298	0.256348		0.321655	0.0383309	5
G/Gmax
Voltage (mV)							Mean	SEM	n
-120	0.402174	0.25	0.3	0.248227	0.0833333		0.256747	0.0515801	5
-110	0.402174	0.25	0.315385	0.262411	0.0833333		0.262661	0.0522314	5
-100	0.413043	0.25	0.323077	0.262411	0.119048		0.273516	0.048198	5
-90	0.445652	0.2625	0.346154	0.276596	0.119048		0.28999	0.0536384	5
-80	0.445652	0.275	0.361538	0.297872	0.142857		0.304584	0.0501098	5
-70	0.478261	0.3125	0.384615	0.297872	0.154762		0.325602	0.0533452	5
-60	0.51087	0.35	0.4	0.361702	0.178571		0.360229	0.0535633	5
-50	0.597826	0.4125	0.438462	0.411348	0.27381		0.426789	0.0515923	5
-40	0.706522	0.6	0.553846	0.524823	0.357143		0.548467	0.0569341	5
-30	0.902174	0.7875	0.738462	0.702128	0.559524		0.737957	0.0559214	5
-20	0.945652	0.875	0.884615	0.836879	0.833333		0.875096	0.0203389	5
-10	0.956522	0.9375	0.915385	0.907801	0.869048		0.917251	0.0147793	5
0	0.967391	0.9375	0.953846	0.950355	0.892857		0.94039	0.0128007	5
10	0.978261	0.95	0.953846	0.950355	0.97619		0.96173	0.00636994	5
20	0.98913	0.975	0.969231	0.964539	0.988095		0.977199	0.00494819	5
30	0.98913	0.9875	1	0.985816	0.988095		0.990108	0.00253066	5
40	1	1	1	1	1		1	0	5

## Sheet: 100 uM
	1	2	3	4	5
File Name
Voltage (mV)							Mean	SEM	n
-120	0.12207	0.0488281	0.125122	0.12207	0.0640869		0.0964355	0.0165077	5
-110	0.134277	0.0610352	0.149536	0.125122	0.0671387		0.107422	0.0181419	5
-100	0.140381	0.0640869	0.152588	0.134277	0.0671387		0.111694	0.0190484	5
-90	0.140381	0.0762939	0.15564	0.134277	0.0732422		0.115967	0.0171822	5
-80	0.149536	0.0823975	0.158691	0.134277	0.0854492		0.12207	0.0160616	5
-70	0.152588	0.088501	0.164795	0.140381	0.0946045		0.128174	0.0154709	5
-60	0.158691	0.0946045	0.186157	0.143433	0.10376		0.137329	0.0170735	5
-50	0.17395	0.100708	0.20752	0.17395	0.10376		0.151978	0.0212179	5
-40	0.228882	0.137329	0.244141	0.241089	0.158691		0.202026	0.0224548	5
-30	0.265503	0.201416	0.320435	0.305176	0.216675		0.261841	0.0234688	5
-20	0.292969	0.210571	0.366211	0.363159	0.238037		0.294189	0.0316942	5
-10	0.296021	0.22583	0.384521	0.415039	0.247192		0.313721	0.037244	5
0	0.299072	0.228882	0.390625	0.415039	0.250244		0.316772	0.0371313	5
10	0.302124	0.231934	0.393677	0.418091	0.265503		0.322266	0.0361037	5
20	0.302124	0.244141	0.402832	0.421143	0.265503		0.327148	0.0359719	5
30	0.302124	0.247192	0.408936	0.421143	0.268555		0.32959	0.0360185	5
40	0.305176	0.250244	0.415039	0.427246	0.274658		0.334473	0.0364886	5
G/Gmax
Voltage (mV)							Mean	SEM	n
-120	0.4	0.195122	0.301471	0.285714	0.233333		0.283128	0.0348043	5
-110	0.44	0.243902	0.360294	0.292857	0.244444		0.3163	0.0375442	5
-100	0.46	0.256098	0.367647	0.314286	0.244444		0.328495	0.0395817	5
-90	0.46	0.304878	0.375	0.314286	0.266667		0.344166	0.0337719	5
-80	0.49	0.329268	0.382353	0.314286	0.311111		0.365404	0.0336734	5
-70	0.5	0.353659	0.397059	0.328571	0.344444		0.384747	0.0309688	5
-60	0.52	0.378049	0.448529	0.335714	0.377778		0.412014	0.0325129	5
-50	0.57	0.402439	0.5	0.407143	0.377778		0.451472	0.0361967	5
-40	0.75	0.54878	0.588235	0.564286	0.577778		0.605816	0.0366484	5
-30	0.87	0.804878	0.772059	0.714286	0.788889		0.790022	0.0251765	5
-20	0.96	0.841463	0.882353	0.85	0.866667		0.880097	0.0211759	5
-10	0.97	0.902439	0.926471	0.971429	0.9		0.934068	0.0156615	5
0	0.98	0.914634	0.941176	0.971429	0.911111		0.94367	0.0141418	5
10	0.99	0.926829	0.948529	0.978571	0.966667		0.962119	0.0111776	5
20	0.99	0.97561	0.970588	0.985714	0.966667		0.977716	0.00442831	5
30	0.99	0.987805	0.985294	0.985714	0.977778		0.985318	0.00206299	5
40	1	1	1	1	1		1	0	5

## Sheet: 1 mM
	1	2	3	4	5
File Name
Voltage (mV)							Mean	SEM	n
-120	0.106812	0.0671387	0.115967	0.0946045	0.0244141		0.0817871	0.0165303	5
-110	0.106812	0.0671387	0.119019	0.100708	0.0244141		0.0836182	0.0171171	5
-100	0.109863	0.0671387	0.128174	0.106812	0.0366211		0.0897217	0.0165921	5
-90	0.109863	0.0762939	0.134277	0.112915	0.0579834		0.0982666	0.0136956	5
-80	0.119019	0.0854492	0.140381	0.115967	0.0610352		0.10437	0.0139315	5
-70	0.119019	0.0946045	0.143433	0.119019	0.0671387		0.108643	0.0129331	5
-60	0.134277	0.0946045	0.158691	0.143433	0.0671387		0.119629	0.0168649	5
-50	0.143433	0.100708	0.164795	0.146484	0.0854492		0.128174	0.0149816	5
-40	0.186157	0.152588	0.204468	0.213623	0.12207		0.175781	0.0170079	5
-30	0.231934	0.177002	0.27771	0.283813	0.210571		0.236206	0.0202108	5
-20	0.247192	0.204468	0.3479	0.357056	0.250244		0.281372	0.0301708	5
-10	0.247192	0.219727	0.369263	0.375366	0.259399		0.294189	0.0325495	5
0	0.259399	0.22583	0.393677	0.39978	0.265503		0.308838	0.0365243	5
10	0.262451	0.231934	0.39978	0.408936	0.271606		0.314941	0.0371187	5
20	0.265503	0.231934	0.39978	0.408936	0.274658		0.316162	0.0367303	5
30	0.271606	0.247192	0.405884	0.415039	0.283813		0.324707	0.0355317	5
40	0.27771	0.250244	0.411987	0.418091	0.289917		0.32959	0.0354845	5
G/Gmax
Voltage (mV)							Mean	SEM	n
-120	0.384615	0.268293	0.281481	0.226277	0.0842105		0.248975	0.0487292	5
-110	0.384615	0.268293	0.288889	0.240876	0.0842105		0.253377	0.048724	5
-100	0.395604	0.268293	0.311111	0.255474	0.126316		0.27136	0.0437701	5
-90	0.395604	0.304878	0.325926	0.270073	0.2		0.299296	0.0321942	5
-80	0.428571	0.341463	0.340741	0.277372	0.210526		0.319735	0.0363867	5
-70	0.428571	0.378049	0.348148	0.284672	0.231579		0.334204	0.0346463	5
-60	0.483516	0.378049	0.385185	0.343066	0.231579		0.364279	0.0405608	5
-50	0.516484	0.402439	0.4	0.350365	0.294737		0.392805	0.0366466	5
-40	0.67033	0.609756	0.496296	0.510949	0.421053		0.541677	0.0440114	5
-30	0.835165	0.707317	0.674074	0.678832	0.726316		0.724341	0.0293031	5
-20	0.89011	0.817073	0.844444	0.854015	0.863158		0.85376	0.0119214	5
-10	0.89011	0.878049	0.896296	0.89781	0.894737		0.8914	0.00357854	5
0	0.934066	0.902439	0.955556	0.956204	0.915789		0.932811	0.0106732	5
10	0.945055	0.926829	0.97037	0.978102	0.936842		0.95144	0.00982035	5
20	0.956044	0.926829	0.97037	0.978102	0.947368		0.955743	0.00900034	5
30	0.978022	0.987805	0.985185	0.992701	0.978947		0.984532	0.00275168	5
40	1	1	1	1	1		1	0	5
