# Supplementary material for: Native American ataxia medicines rescue ataxia-linked mutant potassium channel activity via binding to the voltage sensing domain
Source: Nat Commun. 2023 Jun 6;14:3281. doi: 10.1038/s41467-023-38834-6 (PMC10244465; doi:10.1038/s41467-023-38834-6)
Supplement: Supplementary file 7 — Source Data [file 41467_2023_38834_MOESM7_ESM.zip › Figure_6_KCNA1-E283K_1_in_50_Pacific_Ninebark_Root_-_Gmax.xlsx]

## Sheet: Ctrl
	1	2	3	4	5
File Name
Voltage (mV)							Mean	SEM	n
-80	0	0	0	0	0		0	0	5
-70	0	0	0	0	0		0	0	5
-60	0	0	0	0	0		0	0	5
-50	0	0	0	0	0		0	0	5
-40	0	0	0	0	0		0	0	5
-30	0	0	0	0.0183105	0		0.00366211	0.00366211	5
-20	0	0	0	0.0152588	0		0.00305176	0.00305176	5
-10	0.115967	0.0244141	-0.00305176	0.0976562	0.115967		0.0701904	0.024905	5
0	0.308228	0.17395	0.149536	0.231934	0.354004		0.24353	0.0388593	5
10	0.375366	0.210571	0.158691	0.289917	0.463867		0.299683	0.0550451	5
20	0.411987	0.219727	0.149536	0.308228	0.527954		0.323486	0.0674155	5
30	0.405884	0.216675	0.140381	0.341797	0.531006		0.327148	0.0689414	5
40	0.369263	0.192261	0.131226	0.299072	0.515747		0.301514	0.0676114	5
G/Gmax
Voltage (mV)							Mean	SEM	n
-80	0	0	0	0	0		0	0	5
-70	0	0	0	0	0		0	0	5
-60	0	0	0	0	0		0	0	5
-50	0	0	0	0	0		0	0	5
-40	0	0	0	0	0		0	0	5
-30	0	0	0	0.0535714	0		0.0107143	0.0107143	5
-20	0	0	0	0.0446429	0		0.00892857	0.00892857	5
-10	0.285714	0.112676	-0.0192308	0.285714	0.218391		0.176653	0.0583071	5
0	0.759398	0.802817	0.942308	0.678571	0.666667		0.769952	0.0499581	5
10	0.924812	0.971831	1	0.848214	0.873563		0.923684	0.0285931	5
20	1.01504	1.01408	0.942308	0.901786	0.994253		0.973494	0.02227	5
30	1	1	0.884615	1	1		0.976923	0.0230769	5
40	0.909774	0.887324	0.826923	0.875	0.971264		0.894057	0.0235833	5

## Sheet: 1 in 50 Pacific Ninebark Root
	1	2	3	4	5
File Name
Voltage (mV)							Mean	SEM	n
-80	0	0	0	0	0		0	0	5
-70	0	0	0	0	0		0	0	5
-60	0	0	0	0	0		0	0	5
-50	0	0	0	0	0		0	0	5
-40	0	0	0	0	0.0213623		0.00427246	0.00427246	5
-30	0	0	0	0	0.213623		0.0427246	0.0427246	5
-20	0.0610352	0.186157	0.177002	0.241089	0.909424		0.314941	0.151483	5
-10	0.292969	0.357056	0.411987	0.671387	1.297		0.606079	0.184303	5
0	0.463867	0.411987	0.50354	0.787354	1.37024		0.707397	0.178029	5
10	0.494385	0.378418	0.494385	0.817871	1.36719		0.710449	0.179786	5
20	0.479126	0.344849	0.454712	0.762939	1.297		0.667725	0.171791	5
30	0.363159	0.27771	0.411987	0.698853	1.22375		0.595093	0.172342	5
40	0.231934	0.177002	0.323486	0.634766	1.13525		0.500488	0.177349	5
G/Gmax
Voltage (mV)							Mean	SEM	n
-80	0	0	0	0	0		0	0	5
-70	0	0	0	0	0		0	0	5
-60	0	0	0	0	0		0	0	5
-50	0	0	0	0	0		0	0	5
-40	0	0	0	0	0.0155902		0.00311804	0.00311804	5
-30	0	0	0	0	0.155902		0.0311804	0.0311804	5
-20	0.123457	0.451852	0.351515	0.294776	0.663697		0.377059	0.0893007	5
-10	0.592593	0.866667	0.818182	0.820896	0.946548		0.808977	0.0588655	5
0	0.938272	1	1	0.962687	1		0.980192	0.0127296	5
10	1	0.918519	0.981818	1	0.997773		0.979622	0.01565	5
20	0.969136	0.837037	0.90303	0.932836	0.946548		0.917717	0.0228349	5
30	0.734568	0.674074	0.818182	0.854478	0.893096		0.794879	0.039983	5
40	0.469136	0.42963	0.642424	0.776119	0.828508		0.629163	0.0796658	5
