# Supplementary material for: Native American ataxia medicines rescue ataxia-linked mutant potassium channel activity via binding to the voltage sensing domain
Source: Nat Commun. 2023 Jun 6;14:3281. doi: 10.1038/s41467-023-38834-6 (PMC10244465; doi:10.1038/s41467-023-38834-6)
Supplement: Supplementary file 7 — Source Data [file 41467_2023_38834_MOESM7_ESM.zip › Figure_5_KCNA1-KCNA1-L155P_1_in_50_Pacific_Ninebark_Leaves_-_Gmax.xlsx]

## Sheet: Ctrl
	1	2	3	4	5
File Name
Voltage (mV)							Mean	SEM	n
-80	0	0	0.00799074	0	0.00293849		0.00218584	0.0015588	5
-70	0	0	0.0111451	0	0.00716347		0.00366171	0.00232903	5
-60	0	0	0.0128914	0	0.0104522		0.00466873	0.00288489	5
-50	0	0	0.0174196	0	0.0132811		0.00614015	0.00381657	5
-40	0	0	0.0287223	0	0.0283023		0.0114049	0.00698438	5
-30	0.0441406	0.0244141	0.105253	0	0.141522		0.0630659	0.0262341	5
-20	0.143484	0.146484	0.227546	0.0284411	0.298883		0.168968	0.0453939	5
-10	0.240244	0.250244	0.310012	0.0476736	0.36427		0.242489	0.0535762	5
0	0.309072	0.299072	0.34516	0.0514265	0.374481		0.275842	0.0576805	5
10	0.283813	0.283813	0.354366	0.0505537	0.374823		0.269474	0.0577245	5
20	0.296021	0.296021	0.352319	0.0454109	0.370437		0.272042	0.0585823	5
30	0.311279	0.311279	0.343083	0.0436645	0.367172		0.275296	0.0588554	5
40	0.309072	0.299072	0.334079	0.0376181	0.365821		0.269133	0.0590158	5
G/Gmax
Voltage (mV)							Mean	SEM	n
-80	0	0	0.0231508	0	0.00784682		0.00619953	0.00450201	5
-70	0	0	0.0322896	0	0.019129		0.0102837	0.00663236	5
-60	0	0	0.0373491	0	0.0279112		0.0130521	0.00813083	5
-50	0	0	0.0504683	0	0.0354654		0.0171867	0.0107887	5
-40	0	0	0.0832146	0	0.0755774		0.0317584	0.0194854	5
-30	0.141804	0.0784314	0.304939	0	0.377915		0.180618	0.0703397	5
-20	0.460951	0.470588	0.659249	0.59658	0.798127		0.597099	0.062776	5
-10	0.771796	0.803922	0.89817	1	0.972733		0.889324	0.0449393	5
0	0.99291	0.960784	1	1.07872	1		1.00648	0.0194614	5
10	0.911765	0.911765	1.02667	1.06041	1.00091		0.982306	0.0303048	5
20	0.95098	0.95098	1.02074	0.952537	0.989201		0.972888	0.0140181	5
30	1	1	0.993983	0.915906	0.980483		0.978074	0.0159456	5
40	0.99291	0.960784	0.967897	0.789076	0.976874		0.937508	0.0374943	5

## Sheet: 1 in 50 Pacific Ninebark Leaves
	1	2	3	4	5
File Name
Voltage (mV)							Mean	SEM	n
-80	0.00242322	0.00242322	0.0486305	0.0365639	0.0948004		0.0369683	0.0171281	5
-70	0.00381082	0.00381082	0.0642136	0.0383289	0.0919112		0.0404151	0.0171789	5
-60	0.00278078	0.00278078	0.0780306	0.0466273	0.101496		0.0463431	0.0198007	5
-50	0.00965735	0.00965735	0.108928	0.0580399	0.129727		0.063202	0.0247762	5
-40	0.057776	0.038876	0.211286	0.103883	0.307289		0.143822	0.0506387	5
-30	0.172567	0.142567	0.378044	0.18275	0.607927		0.296771	0.0882128	5
-20	0.245225	0.245225	0.4932	0.226145	0.732776		0.388514	0.0992227	5
-10	0.293475	0.293475	0.54342	0.241098	0.753454		0.424985	0.0975507	5
0	0.311196	0.311196	0.566195	0.243707	0.751712		0.436801	0.0961119	5
10	0.31208	0.31508	0.574091	0.242562	0.743381		0.437439	0.0951151	5
20	0.30496	0.31496	0.577221	0.24274	0.730211		0.434018	0.0937166	5
30	0.299605	0.309605	0.582319	0.240428	0.69952		0.426295	0.0903352	5
40	0.293537	0.303537	0.586467	0.237998	0.673853		0.419079	0.0879857	5
G/Gmax
Voltage (mV)							Mean	SEM	n
-80	0.00776473	0.0076908	0.0829211	0.151656	0.125821		0.0751707	0.0296417	5
-70	0.012211	0.0120948	0.109492	0.158976	0.121986		0.0829521	0.0300273	5
-60	0.00891044	0.0088256	0.133052	0.193396	0.134708		0.0957782	0.0371084	5
-50	0.0309451	0.0306504	0.185737	0.240731	0.172177		0.132048	0.0429	5
-40	0.185132	0.123384	0.360269	0.430876	0.407841		0.3015	0.0619544	5
-30	0.552956	0.452477	0.644612	0.757991	0.806854		0.642978	0.0649924	5
-20	0.785774	0.778293	0.840968	0.937977	0.972555		0.863114	0.0395275	5
-10	0.940383	0.931429	0.926599	1	1		0.959682	0.0166076	5
0	0.997166	0.987671	0.965432	1.01082	0.997687		0.991755	0.00754163	5
10	1	1	0.978897	1.00607	0.986631		0.99432	0.00499827	5
20	0.977183	0.999616	0.984234	1.00681	0.969152		0.987399	0.00697635	5
30	0.960025	0.982622	0.992926	0.997221	0.928418		0.972242	0.012707	5
40	0.940582	0.963364	1	0.987141	0.894352		0.957088	0.018698	5
