# Supplementary material for: Native American ataxia medicines rescue ataxia-linked mutant potassium channel activity via binding to the voltage sensing domain
Source: Nat Commun. 2023 Jun 6;14:3281. doi: 10.1038/s41467-023-38834-6 (PMC10244465; doi:10.1038/s41467-023-38834-6)
Supplement: Supplementary file 7 — Source Data [file 41467_2023_38834_MOESM7_ESM.zip › kv11_3M_2_gala_popc_waters_ions_initial.pdb]

REMARK original generated coordinate pdb file
ATOM      1  N   TYR P  95      -2.924 -20.055 -18.756  1.00  0.00      PROA  
ATOM      2  HT1 TYR P  95      -3.024 -19.208 -19.351  1.00  0.00      PROA  
ATOM      3  HT2 TYR P  95      -3.521 -20.818 -19.135  1.00  0.00      PROA  
ATOM      4  HT3 TYR P  95      -1.930 -20.362 -18.755  1.00  0.00      PROA  
ATOM      5  CA  TYR P  95      -3.340 -19.744 -17.384  1.00  0.00      PROA  
ATOM      6  HA  TYR P  95      -4.411 -19.601 -17.382  1.00  0.00      PROA  
ATOM      7  CB  TYR P  95      -2.945 -20.898 -16.454  1.00  0.00      PROA  
ATOM      8  HB1 TYR P  95      -1.844 -21.044 -16.494  1.00  0.00      PROA  
ATOM      9  HB2 TYR P  95      -3.465 -21.825 -16.775  1.00  0.00      PROA  
ATOM     10  CG  TYR P  95      -3.318 -20.645 -15.006  1.00  0.00      PROA  
ATOM     11  CD1 TYR P  95      -2.349 -20.187 -14.088  1.00  0.00      PROA  
ATOM     12  HD1 TYR P  95      -1.327 -20.048 -14.406  1.00  0.00      PROA  
ATOM     13  CE1 TYR P  95      -2.717 -19.913 -12.756  1.00  0.00      PROA  
ATOM     14  HE1 TYR P  95      -1.975 -19.565 -12.052  1.00  0.00      PROA  
ATOM     15  CZ  TYR P  95      -4.052 -20.092 -12.342  1.00  0.00      PROA  
ATOM     16  OH  TYR P  95      -4.399 -19.820 -11.058  1.00  0.00      PROA  
ATOM     17  HH  TYR P  95      -5.337 -19.997 -10.960  1.00  0.00      PROA  
ATOM     18  CD2 TYR P  95      -4.652 -20.818 -14.591  1.00  0.00      PROA  
ATOM     19  HD2 TYR P  95      -5.394 -21.162 -15.297  1.00  0.00      PROA  
ATOM     20  CE2 TYR P  95      -5.022 -20.546 -13.261  1.00  0.00      PROA  
ATOM     21  HE2 TYR P  95      -6.045 -20.683 -12.945  1.00  0.00      PROA  
ATOM     22  C   TYR P  95      -2.745 -18.419 -16.877  1.00  0.00      PROA  
ATOM     23  O   TYR P  95      -3.456 -17.591 -16.312  1.00  0.00      PROA  
ATOM     24  N   GLN P  96      -1.449 -18.182 -17.115  1.00  0.00      PROA  
ATOM     25  HN  GLN P  96      -0.865 -18.850 -17.570  1.00  0.00      PROA  
ATOM     26  CA  GLN P  96      -0.802 -16.925 -16.722  1.00  0.00      PROA  
ATOM     27  HA  GLN P  96      -0.992 -16.767 -15.671  1.00  0.00      PROA  
ATOM     28  CB  GLN P  96       0.708 -16.977 -16.985  1.00  0.00      PROA  
ATOM     29  HB1 GLN P  96       1.129 -15.956 -16.867  1.00  0.00      PROA  
ATOM     30  HB2 GLN P  96       0.880 -17.318 -18.028  1.00  0.00      PROA  
ATOM     31  CG  GLN P  96       1.431 -17.927 -16.025  1.00  0.00      PROA  
ATOM     32  HG1 GLN P  96       1.001 -18.946 -16.131  1.00  0.00      PROA  
ATOM     33  HG2 GLN P  96       1.281 -17.573 -14.983  1.00  0.00      PROA  
ATOM     34  CD  GLN P  96       2.929 -18.001 -16.303  1.00  0.00      PROA  
ATOM     35  OE1 GLN P  96       3.418 -17.810 -17.400  1.00  0.00      PROA  
ATOM     36  NE2 GLN P  96       3.735 -18.345 -15.326  1.00  0.00      PROA  
ATOM     37 HE21 GLN P  96       4.721 -18.400 -15.486  1.00  0.00      PROA  
ATOM     38 HE22 GLN P  96       3.364 -18.553 -14.421  1.00  0.00      PROA  
ATOM     39  C   GLN P  96      -1.409 -15.743 -17.473  1.00  0.00      PROA  
ATOM     40  O   GLN P  96      -1.667 -14.713 -16.865  1.00  0.00      PROA  
ATOM     41  N   ARG P  97      -1.703 -15.912 -18.765  1.00  0.00      PROA  
ATOM     42  HN  ARG P  97      -1.475 -16.759 -19.238  1.00  0.00      PROA  
ATOM     43  CA  ARG P  97      -2.368 -14.906 -19.588  1.00  0.00      PROA  
ATOM     44  HA  ARG P  97      -1.822 -13.978 -19.507  1.00  0.00      PROA  
ATOM     45  CB  ARG P  97      -2.388 -15.403 -21.039  1.00  0.00      PROA  
ATOM     46  HB1 ARG P  97      -2.980 -16.341 -21.090  1.00  0.00      PROA  
ATOM     47  HB2 ARG P  97      -1.346 -15.618 -21.359  1.00  0.00      PROA  
ATOM     48  CG  ARG P  97      -2.999 -14.377 -21.997  1.00  0.00      PROA  
ATOM     49  HG1 ARG P  97      -2.423 -13.429 -21.945  1.00  0.00      PROA  
ATOM     50  HG2 ARG P  97      -4.051 -14.175 -21.704  1.00  0.00      PROA  
ATOM     51  CD  ARG P  97      -2.962 -14.921 -23.426  1.00  0.00      PROA  
ATOM     52  HD1 ARG P  97      -3.393 -15.944 -23.453  1.00  0.00      PROA  
ATOM     53  HD2 ARG P  97      -1.915 -14.939 -23.797  1.00  0.00      PROA  
ATOM     54  NE  ARG P  97      -3.750 -14.074 -24.335  1.00  0.00      PROA  
ATOM     55  HE  ARG P  97      -4.179 -13.263 -23.940  1.00  0.00      PROA  
ATOM     56  CZ  ARG P  97      -3.942 -14.285 -25.625  1.00  0.00      PROA  
ATOM     57  NH1 ARG P  97      -3.434 -15.316 -26.239  1.00  0.00      PROA  
ATOM     58 HH11 ARG P  97      -2.880 -15.976 -25.732  1.00  0.00      PROA  
ATOM     59 HH12 ARG P  97      -3.598 -15.447 -27.216  1.00  0.00      PROA  
ATOM     60  NH2 ARG P  97      -4.652 -13.450 -26.331  1.00  0.00      PROA  
ATOM     61 HH21 ARG P  97      -5.055 -12.644 -25.896  1.00  0.00      PROA  
ATOM     62 HH22 ARG P  97      -4.794 -13.615 -27.307  1.00  0.00      PROA  
ATOM     63  C   ARG P  97      -3.762 -14.571 -19.061  1.00  0.00      PROA  
ATOM     64  O   ARG P  97      -4.080 -13.394 -18.958  1.00  0.00      PROA  
ATOM     65  N   GLN P  98      -4.571 -15.564 -18.691  1.00  0.00      PROA  
ATOM     66  HN  GLN P  98      -4.306 -16.519 -18.792  1.00  0.00      PROA  
ATOM     67  CA  GLN P  98      -5.900 -15.330 -18.112  1.00  0.00      PROA  
ATOM     68  HA  GLN P  98      -6.463 -14.714 -18.798  1.00  0.00      PROA  
ATOM     69  CB  GLN P  98      -6.613 -16.669 -17.882  1.00  0.00      PROA  
ATOM     70  HB1 GLN P  98      -7.488 -16.498 -17.218  1.00  0.00      PROA  
ATOM     71  HB2 GLN P  98      -5.911 -17.366 -17.378  1.00  0.00      PROA  
ATOM     72  CG  GLN P  98      -7.102 -17.316 -19.186  1.00  0.00      PROA  
ATOM     73  HG1 GLN P  98      -6.241 -17.431 -19.878  1.00  0.00      PROA  
ATOM     74  HG2 GLN P  98      -7.862 -16.656 -19.655  1.00  0.00      PROA  
ATOM     75  CD  GLN P  98      -7.728 -18.690 -18.958  1.00  0.00      PROA  
ATOM     76  OE1 GLN P  98      -7.829 -19.195 -17.851  1.00  0.00      PROA  
ATOM     77  NE2 GLN P  98      -8.173 -19.355 -20.001  1.00  0.00      PROA  
ATOM     78 HE21 GLN P  98      -8.587 -20.257 -19.879  1.00  0.00      PROA  
ATOM     79 HE22 GLN P  98      -8.097 -18.959 -20.916  1.00  0.00      PROA  
ATOM     80  C   GLN P  98      -5.821 -14.543 -16.798  1.00  0.00      PROA  
ATOM     81  O   GLN P  98      -6.529 -13.551 -16.634  1.00  0.00      PROA  
ATOM     82  N   VAL P  99      -4.924 -14.937 -15.887  1.00  0.00      PROA  
ATOM     83  HN  VAL P  99      -4.348 -15.737 -16.033  1.00  0.00      PROA  
ATOM     84  CA  VAL P  99      -4.717 -14.230 -14.610  1.00  0.00      PROA  
ATOM     85  HA  VAL P  99      -5.680 -14.091 -14.143  1.00  0.00      PROA  
ATOM     86  CB  VAL P  99      -3.786 -15.045 -13.691  1.00  0.00      PROA  
ATOM     87  HB  VAL P  99      -2.839 -15.255 -14.232  1.00  0.00      PROA  
ATOM     88  CG1 VAL P  99      -3.461 -14.302 -12.392  1.00  0.00      PROA  
ATOM     89 HG11 VAL P  99      -4.395 -14.093 -11.828  1.00  0.00      PROA  
ATOM     90 HG12 VAL P  99      -2.962 -13.337 -12.622  1.00  0.00      PROA  
ATOM     91 HG13 VAL P  99      -2.796 -14.925 -11.757  1.00  0.00      PROA  
ATOM     92  CG2 VAL P  99      -4.433 -16.378 -13.291  1.00  0.00      PROA  
ATOM     93 HG21 VAL P  99      -4.649 -16.985 -14.196  1.00  0.00      PROA  
ATOM     94 HG22 VAL P  99      -5.388 -16.189 -12.755  1.00  0.00      PROA  
ATOM     95 HG23 VAL P  99      -3.743 -16.951 -12.635  1.00  0.00      PROA  
ATOM     96  C   VAL P  99      -4.167 -12.818 -14.836  1.00  0.00      PROA  
ATOM     97  O   VAL P  99      -4.617 -11.868 -14.200  1.00  0.00      PROA  
ATOM     98  N   TRP P 100      -3.228 -12.661 -15.769  1.00  0.00      PROA  
ATOM     99  HN  TRP P 100      -2.864 -13.441 -16.271  1.00  0.00      PROA  
ATOM    100  CA  TRP P 100      -2.659 -11.367 -16.134  1.00  0.00      PROA  
ATOM    101  HA  TRP P 100      -2.285 -10.892 -15.239  1.00  0.00      PROA  
ATOM    102  CB  TRP P 100      -1.529 -11.583 -17.144  1.00  0.00      PROA  
ATOM    103  HB1 TRP P 100      -1.960 -12.030 -18.064  1.00  0.00      PROA  
ATOM    104  HB2 TRP P 100      -0.794 -12.290 -16.703  1.00  0.00      PROA  
ATOM    105  CG  TRP P 100      -0.799 -10.343 -17.533  1.00  0.00      PROA  
ATOM    106  CD1 TRP P 100      -0.883  -9.702 -18.720  1.00  0.00      PROA  
ATOM    107  HD1 TRP P 100      -1.507 -10.002 -19.549  1.00  0.00      PROA  
ATOM    108  NE1 TRP P 100      -0.045  -8.603 -18.707  1.00  0.00      PROA  
ATOM    109  HE1 TRP P 100       0.084  -8.003 -19.465  1.00  0.00      PROA  
ATOM    110  CE2 TRP P 100       0.584  -8.459 -17.490  1.00  0.00      PROA  
ATOM    111  CD2 TRP P 100       0.126  -9.566 -16.717  1.00  0.00      PROA  
ATOM    112  CE3 TRP P 100       0.608  -9.677 -15.396  1.00  0.00      PROA  
ATOM    113  HE3 TRP P 100       0.308 -10.503 -14.769  1.00  0.00      PROA  
ATOM    114  CZ3 TRP P 100       1.490  -8.716 -14.869  1.00  0.00      PROA  
ATOM    115  HZ3 TRP P 100       1.834  -8.807 -13.849  1.00  0.00      PROA  
ATOM    116  CZ2 TRP P 100       1.482  -7.512 -16.983  1.00  0.00      PROA  
ATOM    117  HZ2 TRP P 100       1.838  -6.692 -17.589  1.00  0.00      PROA  
ATOM    118  CH2 TRP P 100       1.927  -7.636 -15.657  1.00  0.00      PROA  
ATOM    119  HH2 TRP P 100       2.604  -6.904 -15.244  1.00  0.00      PROA  
ATOM    120  C   TRP P 100      -3.722 -10.422 -16.692  1.00  0.00      PROA  
ATOM    121  O   TRP P 100      -3.833  -9.293 -16.228  1.00  0.00      PROA  
ATOM    122  N   LEU P 101      -4.566 -10.892 -17.618  1.00  0.00      PROA  
ATOM    123  HN  LEU P 101      -4.470 -11.811 -17.991  1.00  0.00      PROA  
ATOM    124  CA  LEU P 101      -5.682 -10.109 -18.151  1.00  0.00      PROA  
ATOM    125  HA  LEU P 101      -5.286  -9.192 -18.562  1.00  0.00      PROA  
ATOM    126  CB  LEU P 101      -6.412 -10.918 -19.237  1.00  0.00      PROA  
ATOM    127  HB1 LEU P 101      -7.380 -10.419 -19.450  1.00  0.00      PROA  
ATOM    128  HB2 LEU P 101      -6.610 -11.935 -18.838  1.00  0.00      PROA  
ATOM    129  CG  LEU P 101      -5.644 -11.064 -20.564  1.00  0.00      PROA  
ATOM    130  HG  LEU P 101      -4.621 -11.447 -20.364  1.00  0.00      PROA  
ATOM    131  CD1 LEU P 101      -6.388 -12.041 -21.476  1.00  0.00      PROA  
ATOM    132 HD11 LEU P 101      -7.412 -11.663 -21.686  1.00  0.00      PROA  
ATOM    133 HD12 LEU P 101      -6.470 -13.032 -20.982  1.00  0.00      PROA  
ATOM    134 HD13 LEU P 101      -5.845 -12.147 -22.440  1.00  0.00      PROA  
ATOM    135  CD2 LEU P 101      -5.491  -9.743 -21.315  1.00  0.00      PROA  
ATOM    136 HD21 LEU P 101      -4.787  -9.075 -20.773  1.00  0.00      PROA  
ATOM    137 HD22 LEU P 101      -6.476  -9.234 -21.389  1.00  0.00      PROA  
ATOM    138 HD23 LEU P 101      -5.090  -9.930 -22.333  1.00  0.00      PROA  
ATOM    139  C   LEU P 101      -6.648  -9.673 -17.043  1.00  0.00      PROA  
ATOM    140  O   LEU P 101      -7.070  -8.520 -17.025  1.00  0.00      PROA  
ATOM    141  N   LEU P 102      -6.934 -10.566 -16.093  1.00  0.00      PROA  
ATOM    142  HN  LEU P 102      -6.515 -11.470 -16.095  1.00  0.00      PROA  
ATOM    143  CA  LEU P 102      -7.860 -10.320 -14.991  1.00  0.00      PROA  
ATOM    144  HA  LEU P 102      -8.788  -9.938 -15.390  1.00  0.00      PROA  
ATOM    145  CB  LEU P 102      -8.075 -11.667 -14.275  1.00  0.00      PROA  
ATOM    146  HB1 LEU P 102      -7.115 -11.968 -13.804  1.00  0.00      PROA  
ATOM    147  HB2 LEU P 102      -8.356 -12.425 -15.036  1.00  0.00      PROA  
ATOM    148  CG  LEU P 102      -9.158 -11.649 -13.191  1.00  0.00      PROA  
ATOM    149  HG  LEU P 102      -8.967 -10.800 -12.501  1.00  0.00      PROA  
ATOM    150  CD1 LEU P 102     -10.553 -11.499 -13.794  1.00  0.00      PROA  
ATOM    151 HD11 LEU P 102     -10.766 -12.346 -14.480  1.00  0.00      PROA  
ATOM    152 HD12 LEU P 102     -10.616 -10.551 -14.371  1.00  0.00      PROA  
ATOM    153 HD13 LEU P 102     -11.316 -11.496 -12.986  1.00  0.00      PROA  
ATOM    154  CD2 LEU P 102      -9.135 -12.958 -12.403  1.00  0.00      PROA  
ATOM    155 HD21 LEU P 102      -8.145 -13.094 -11.918  1.00  0.00      PROA  
ATOM    156 HD22 LEU P 102      -9.316 -13.814 -13.087  1.00  0.00      PROA  
ATOM    157 HD23 LEU P 102      -9.917 -12.938 -11.614  1.00  0.00      PROA  
ATOM    158  C   LEU P 102      -7.387  -9.214 -14.027  1.00  0.00      PROA  
ATOM    159  O   LEU P 102      -8.212  -8.444 -13.541  1.00  0.00      PROA  
ATOM    160  N   PHE P 103      -6.081  -9.132 -13.748  1.00  0.00      PROA  
ATOM    161  HN  PHE P 103      -5.419  -9.724 -14.200  1.00  0.00      PROA  
ATOM    162  CA  PHE P 103      -5.510  -8.187 -12.775  1.00  0.00      PROA  
ATOM    163  HA  PHE P 103      -6.316  -7.787 -12.178  1.00  0.00      PROA  
ATOM    164  CB  PHE P 103      -4.491  -8.917 -11.887  1.00  0.00      PROA  
ATOM    165  HB1 PHE P 103      -3.779  -8.179 -11.461  1.00  0.00      PROA  
ATOM    166  HB2 PHE P 103      -3.944  -9.668 -12.496  1.00  0.00      PROA  
ATOM    167  CG  PHE P 103      -5.124  -9.653 -10.726  1.00  0.00      PROA  
ATOM    168  CD1 PHE P 103      -5.209  -9.035  -9.462  1.00  0.00      PROA  
ATOM    169  HD1 PHE P 103      -4.808  -8.042  -9.319  1.00  0.00      PROA  
ATOM    170  CE1 PHE P 103      -5.814  -9.709  -8.387  1.00  0.00      PROA  
ATOM    171  HE1 PHE P 103      -5.872  -9.239  -7.416  1.00  0.00      PROA  
ATOM    172  CZ  PHE P 103      -6.343 -10.997  -8.578  1.00  0.00      PROA  
ATOM    173  HZ  PHE P 103      -6.810 -11.515  -7.753  1.00  0.00      PROA  
ATOM    174  CD2 PHE P 103      -5.654 -10.943 -10.909  1.00  0.00      PROA  
ATOM    175  HD2 PHE P 103      -5.590 -11.420 -11.877  1.00  0.00      PROA  
ATOM    176  CE2 PHE P 103      -6.267 -11.613  -9.837  1.00  0.00      PROA  
ATOM    177  HE2 PHE P 103      -6.679 -12.601  -9.981  1.00  0.00      PROA  
ATOM    178  C   PHE P 103      -4.873  -6.940 -13.397  1.00  0.00      PROA  
ATOM    179  O   PHE P 103      -4.794  -5.907 -12.728  1.00  0.00      PROA  
ATOM    180  N   GLU P 104      -4.388  -7.016 -14.635  1.00  0.00      PROA  
ATOM    181  HN  GLU P 104      -4.471  -7.850 -15.174  1.00  0.00      PROA  
ATOM    182  CA  GLU P 104      -3.702  -5.904 -15.303  1.00  0.00      PROA  
ATOM    183  HA  GLU P 104      -3.325  -5.233 -14.546  1.00  0.00      PROA  
ATOM    184  CB  GLU P 104      -2.548  -6.455 -16.163  1.00  0.00      PROA  
ATOM    185  HB1 GLU P 104      -2.980  -6.927 -17.071  1.00  0.00      PROA  
ATOM    186  HB2 GLU P 104      -2.010  -7.229 -15.577  1.00  0.00      PROA  
ATOM    187  CG  GLU P 104      -1.535  -5.386 -16.606  1.00  0.00      PROA  
ATOM    188  HG1 GLU P 104      -2.085  -4.556 -17.097  1.00  0.00      PROA  
ATOM    189  HG2 GLU P 104      -0.833  -5.842 -17.336  1.00  0.00      PROA  
ATOM    190  CD  GLU P 104      -0.709  -4.797 -15.447  1.00  0.00      PROA  
ATOM    191  OE1 GLU P 104       0.040  -3.819 -15.672  1.00  0.00      PROA  
ATOM    192  OE2 GLU P 104      -0.833  -5.262 -14.289  1.00  0.00      PROA  
ATOM    193  C   GLU P 104      -4.663  -5.051 -16.137  1.00  0.00      PROA  
ATOM    194  O   GLU P 104      -4.524  -3.830 -16.164  1.00  0.00      PROA  
ATOM    195  N   TYR P 105      -5.663  -5.671 -16.777  1.00  0.00      PROA  
ATOM    196  HN  TYR P 105      -5.843  -6.641 -16.639  1.00  0.00      PROA  
ATOM    197  CA  TYR P 105      -6.560  -4.996 -17.717  1.00  0.00      PROA  
ATOM    198  HA  TYR P 105      -6.342  -3.938 -17.693  1.00  0.00      PROA  
ATOM    199  CB  TYR P 105      -6.352  -5.554 -19.130  1.00  0.00      PROA  
ATOM    200  HB1 TYR P 105      -7.020  -5.018 -19.838  1.00  0.00      PROA  
ATOM    201  HB2 TYR P 105      -6.586  -6.640 -19.132  1.00  0.00      PROA  
ATOM    202  CG  TYR P 105      -4.936  -5.398 -19.643  1.00  0.00      PROA  
ATOM    203  CD1 TYR P 105      -4.418  -4.124 -19.946  1.00  0.00      PROA  
ATOM    204  HD1 TYR P 105      -5.049  -3.251 -19.875  1.00  0.00      PROA  
ATOM    205  CE1 TYR P 105      -3.073  -3.995 -20.343  1.00  0.00      PROA  
ATOM    206  HE1 TYR P 105      -2.662  -3.017 -20.547  1.00  0.00      PROA  
ATOM    207  CZ  TYR P 105      -2.262  -5.141 -20.474  1.00  0.00      PROA  
ATOM    208  OH  TYR P 105      -0.966  -5.017 -20.854  1.00  0.00      PROA  
ATOM    209  HH  TYR P 105      -0.739  -4.085 -20.834  1.00  0.00      PROA  
ATOM    210  CD2 TYR P 105      -4.111  -6.530 -19.745  1.00  0.00      PROA  
ATOM    211  HD2 TYR P 105      -4.503  -7.501 -19.483  1.00  0.00      PROA  
ATOM    212  CE2 TYR P 105      -2.783  -6.415 -20.184  1.00  0.00      PROA  
ATOM    213  HE2 TYR P 105      -2.168  -7.295 -20.299  1.00  0.00      PROA  
ATOM    214  C   TYR P 105      -8.023  -5.101 -17.269  1.00  0.00      PROA  
ATOM    215  O   TYR P 105      -8.696  -6.082 -17.600  1.00  0.00      PROA  
ATOM    216  N   PRO P 106      -8.561  -4.076 -16.578  1.00  0.00      PROA  
ATOM    217  CD  PRO P 106      -7.855  -2.905 -16.069  1.00  0.00      PROA  
ATOM    218  HD1 PRO P 106      -7.703  -2.176 -16.893  1.00  0.00      PROA  
ATOM    219  HD2 PRO P 106      -6.874  -3.215 -15.652  1.00  0.00      PROA  
ATOM    220  CA  PRO P 106      -9.957  -4.056 -16.136  1.00  0.00      PROA  
ATOM    221  HA  PRO P 106     -10.144  -4.892 -15.482  1.00  0.00      PROA  
ATOM    222  CB  PRO P 106     -10.154  -2.688 -15.478  1.00  0.00      PROA  
ATOM    223  HB1 PRO P 106     -10.873  -2.750 -14.633  1.00  0.00      PROA  
ATOM    224  HB2 PRO P 106     -10.525  -1.941 -16.211  1.00  0.00      PROA  
ATOM    225  CG  PRO P 106      -8.754  -2.326 -14.984  1.00  0.00      PROA  
ATOM    226  HG1 PRO P 106      -8.628  -1.225 -14.900  1.00  0.00      PROA  
ATOM    227  HG2 PRO P 106      -8.543  -2.788 -13.996  1.00  0.00      PROA  
ATOM    228  C   PRO P 106     -10.960  -4.264 -17.275  1.00  0.00      PROA  
ATOM    229  O   PRO P 106     -11.985  -4.905 -17.078  1.00  0.00      PROA  
ATOM    230  N   GLU P 107     -10.647  -3.788 -18.482  1.00  0.00      PROA  
ATOM    231  HN  GLU P 107      -9.784  -3.316 -18.642  1.00  0.00      PROA  
ATOM    232  CA  GLU P 107     -11.519  -3.911 -19.659  1.00  0.00      PROA  
ATOM    233  HA  GLU P 107     -12.541  -3.774 -19.337  1.00  0.00      PROA  
ATOM    234  CB  GLU P 107     -11.139  -2.851 -20.710  1.00  0.00      PROA  
ATOM    235  HB1 GLU P 107     -11.809  -2.969 -21.588  1.00  0.00      PROA  
ATOM    236  HB2 GLU P 107     -10.091  -3.031 -21.030  1.00  0.00      PROA  
ATOM    237  CG  GLU P 107     -11.252  -1.405 -20.201  1.00  0.00      PROA  
ATOM    238  HG1 GLU P 107     -11.108  -0.710 -21.055  1.00  0.00      PROA  
ATOM    239  HG2 GLU P 107     -10.456  -1.226 -19.447  1.00  0.00      PROA  
ATOM    240  CD  GLU P 107     -12.613  -1.105 -19.553  1.00  0.00      PROA  
ATOM    241  OE1 GLU P 107     -12.624  -0.325 -18.580  1.00  0.00      PROA  
ATOM    242  OE2 GLU P 107     -13.635  -1.721 -19.950  1.00  0.00      PROA  
ATOM    243  C   GLU P 107     -11.541  -5.304 -20.298  1.00  0.00      PROA  
ATOM    244  O   GLU P 107     -12.333  -5.553 -21.202  1.00  0.00      PROA  
ATOM    245  N   SER P 108     -10.703  -6.234 -19.833  1.00  0.00      PROA  
ATOM    246  HN  SER P 108     -10.098  -6.060 -19.061  1.00  0.00      PROA  
ATOM    247  CA  SER P 108     -10.616  -7.571 -20.426  1.00  0.00      PROA  
ATOM    248  HA  SER P 108     -10.519  -7.461 -21.495  1.00  0.00      PROA  
ATOM    249  CB  SER P 108      -9.412  -8.322 -19.854  1.00  0.00      PROA  
ATOM    250  HB1 SER P 108      -8.493  -7.716 -20.001  1.00  0.00      PROA  
ATOM    251  HB2 SER P 108      -9.300  -9.297 -20.376  1.00  0.00      PROA  
ATOM    252  OG  SER P 108      -9.573  -8.568 -18.469  1.00  0.00      PROA  
ATOM    253  HG1 SER P 108      -9.193  -7.810 -18.019  1.00  0.00      PROA  
ATOM    254  C   SER P 108     -11.881  -8.411 -20.221  1.00  0.00      PROA  
ATOM    255  O   SER P 108     -12.206  -9.248 -21.061  1.00  0.00      PROA  
ATOM    256  N   SER P 109     -12.584  -8.240 -19.094  1.00  0.00      PROA  
ATOM    257  HN  SER P 109     -12.336  -7.539 -18.430  1.00  0.00      PROA  
ATOM    258  CA  SER P 109     -13.755  -9.050 -18.744  1.00  0.00      PROA  
ATOM    259  HA  SER P 109     -14.413  -9.086 -19.599  1.00  0.00      PROA  
ATOM    260  CB  SER P 109     -13.302 -10.465 -18.352  1.00  0.00      PROA  
ATOM    261  HB1 SER P 109     -12.685 -10.897 -19.169  1.00  0.00      PROA  
ATOM    262  HB2 SER P 109     -14.192 -11.107 -18.181  1.00  0.00      PROA  
ATOM    263  OG  SER P 109     -12.529 -10.438 -17.168  1.00  0.00      PROA  
ATOM    264  HG1 SER P 109     -11.698 -10.019 -17.404  1.00  0.00      PROA  
ATOM    265  C   SER P 109     -14.582  -8.441 -17.602  1.00  0.00      PROA  
ATOM    266  O   SER P 109     -14.094  -7.626 -16.822  1.00  0.00      PROA  
ATOM    267  N   GLY P 110     -15.835  -8.886 -17.444  1.00  0.00      PROA  
ATOM    268  HN  GLY P 110     -16.249  -9.517 -18.096  1.00  0.00      PROA  
ATOM    269  CA  GLY P 110     -16.692  -8.491 -16.316  1.00  0.00      PROA  
ATOM    270  HA1 GLY P 110     -17.608  -9.059 -16.386  1.00  0.00      PROA  
ATOM    271  HA2 GLY P 110     -16.900  -7.436 -16.417  1.00  0.00      PROA  
ATOM    272  C   GLY P 110     -16.058  -8.741 -14.934  1.00  0.00      PROA  
ATOM    273  O   GLY P 110     -16.025  -7.817 -14.122  1.00  0.00      PROA  
ATOM    274  N   PRO P 111     -15.496  -9.937 -14.659  1.00  0.00      PROA  
ATOM    275  CD  PRO P 111     -15.696 -11.183 -15.387  1.00  0.00      PROA  
ATOM    276  HD1 PRO P 111     -14.977 -11.241 -16.231  1.00  0.00      PROA  
ATOM    277  HD2 PRO P 111     -16.736 -11.226 -15.772  1.00  0.00      PROA  
ATOM    278  CA  PRO P 111     -14.760 -10.195 -13.420  1.00  0.00      PROA  
ATOM    279  HA  PRO P 111     -15.376  -9.948 -12.571  1.00  0.00      PROA  
ATOM    280  CB  PRO P 111     -14.354 -11.671 -13.494  1.00  0.00      PROA  
ATOM    281  HB1 PRO P 111     -14.341 -12.134 -12.484  1.00  0.00      PROA  
ATOM    282  HB2 PRO P 111     -13.351 -11.788 -13.956  1.00  0.00      PROA  
ATOM    283  CG  PRO P 111     -15.440 -12.290 -14.369  1.00  0.00      PROA  
ATOM    284  HG1 PRO P 111     -15.084 -13.220 -14.861  1.00  0.00      PROA  
ATOM    285  HG2 PRO P 111     -16.353 -12.521 -13.781  1.00  0.00      PROA  
ATOM    286  C   PRO P 111     -13.541  -9.282 -13.214  1.00  0.00      PROA  
ATOM    287  O   PRO P 111     -13.300  -8.857 -12.086  1.00  0.00      PROA  
ATOM    288  N   ALA P 112     -12.813  -8.927 -14.281  1.00  0.00      PROA  
ATOM    289  HN  ALA P 112     -13.006  -9.287 -15.190  1.00  0.00      PROA  
ATOM    290  CA  ALA P 112     -11.687  -7.990 -14.193  1.00  0.00      PROA  
ATOM    291  HA  ALA P 112     -11.012  -8.342 -13.428  1.00  0.00      PROA  
ATOM    292  CB  ALA P 112     -10.972  -7.914 -15.548  1.00  0.00      PROA  
ATOM    293  HB1 ALA P 112     -11.616  -7.396 -16.291  1.00  0.00      PROA  
ATOM    294  HB2 ALA P 112     -10.756  -8.939 -15.919  1.00  0.00      PROA  
ATOM    295  HB3 ALA P 112     -10.023  -7.346 -15.444  1.00  0.00      PROA  
ATOM    296  C   ALA P 112     -12.150  -6.602 -13.733  1.00  0.00      PROA  
ATOM    297  O   ALA P 112     -11.540  -6.006 -12.844  1.00  0.00      PROA  
ATOM    298  N   ARG P 113     -13.290  -6.122 -14.253  1.00  0.00      PROA  
ATOM    299  HN  ARG P 113     -13.770  -6.598 -14.985  1.00  0.00      PROA  
ATOM    300  CA  ARG P 113     -13.915  -4.873 -13.793  1.00  0.00      PROA  
ATOM    301  HA  ARG P 113     -13.177  -4.087 -13.864  1.00  0.00      PROA  
ATOM    302  CB  ARG P 113     -15.147  -4.518 -14.641  1.00  0.00      PROA  
ATOM    303  HB1 ARG P 113     -15.645  -3.631 -14.196  1.00  0.00      PROA  
ATOM    304  HB2 ARG P 113     -15.854  -5.375 -14.621  1.00  0.00      PROA  
ATOM    305  CG  ARG P 113     -14.793  -4.205 -16.100  1.00  0.00      PROA  
ATOM    306  HG1 ARG P 113     -14.375  -5.116 -16.579  1.00  0.00      PROA  
ATOM    307  HG2 ARG P 113     -14.027  -3.401 -16.126  1.00  0.00      PROA  
ATOM    308  CD  ARG P 113     -16.027  -3.750 -16.878  1.00  0.00      PROA  
ATOM    309  HD1 ARG P 113     -16.487  -2.874 -16.372  1.00  0.00      PROA  
ATOM    310  HD2 ARG P 113     -16.759  -4.582 -16.941  1.00  0.00      PROA  
ATOM    311  NE  ARG P 113     -15.686  -3.346 -18.253  1.00  0.00      PROA  
ATOM    312  HE  ARG P 113     -14.720  -3.174 -18.441  1.00  0.00      PROA  
ATOM    313  CZ  ARG P 113     -16.518  -3.187 -19.263  1.00  0.00      PROA  
ATOM    314  NH1 ARG P 113     -17.804  -3.379 -19.142  1.00  0.00      PROA  
ATOM    315 HH11 ARG P 113     -18.188  -3.656 -18.261  1.00  0.00      PROA  
ATOM    316 HH12 ARG P 113     -18.405  -3.249 -19.931  1.00  0.00      PROA  
ATOM    317  NH2 ARG P 113     -16.064  -2.803 -20.414  1.00  0.00      PROA  
ATOM    318 HH21 ARG P 113     -16.658  -2.824 -21.219  1.00  0.00      PROA  
ATOM    319 HH22 ARG P 113     -15.119  -2.486 -20.499  1.00  0.00      PROA  
ATOM    320  C   ARG P 113     -14.286  -4.928 -12.312  1.00  0.00      PROA  
ATOM    321  O   ARG P 113     -14.024  -3.971 -11.590  1.00  0.00      PROA  
ATOM    322  N   VAL P 114     -14.845  -6.043 -11.833  1.00  0.00      PROA  
ATOM    323  HN  VAL P 114     -15.060  -6.817 -12.423  1.00  0.00      PROA  
ATOM    324  CA  VAL P 114     -15.184  -6.210 -10.405  1.00  0.00      PROA  
ATOM    325  HA  VAL P 114     -15.767  -5.353 -10.103  1.00  0.00      PROA  
ATOM    326  CB  VAL P 114     -15.979  -7.505 -10.153  1.00  0.00      PROA  
ATOM    327  HB  VAL P 114     -15.408  -8.364 -10.565  1.00  0.00      PROA  
ATOM    328  CG1 VAL P 114     -16.235  -7.748  -8.659  1.00  0.00      PROA  
ATOM    329 HG11 VAL P 114     -16.655  -6.833  -8.190  1.00  0.00      PROA  
ATOM    330 HG12 VAL P 114     -15.282  -8.003  -8.149  1.00  0.00      PROA  
ATOM    331 HG13 VAL P 114     -16.962  -8.578  -8.530  1.00  0.00      PROA  
ATOM    332  CG2 VAL P 114     -17.346  -7.445 -10.845  1.00  0.00      PROA  
ATOM    333 HG21 VAL P 114     -17.214  -7.319 -11.941  1.00  0.00      PROA  
ATOM    334 HG22 VAL P 114     -17.929  -6.583 -10.457  1.00  0.00      PROA  
ATOM    335 HG23 VAL P 114     -17.905  -8.387 -10.661  1.00  0.00      PROA  
ATOM    336  C   VAL P 114     -13.929  -6.153  -9.531  1.00  0.00      PROA  
ATOM    337  O   VAL P 114     -13.919  -5.425  -8.542  1.00  0.00      PROA  
ATOM    338  N   ILE P 115     -12.857  -6.858  -9.902  1.00  0.00      PROA  
ATOM    339  HN  ILE P 115     -12.870  -7.442 -10.710  1.00  0.00      PROA  
ATOM    340  CA  ILE P 115     -11.584  -6.833  -9.159  1.00  0.00      PROA  
ATOM    341  HA  ILE P 115     -11.794  -7.056  -8.123  1.00  0.00      PROA  
ATOM    342  CB  ILE P 115     -10.604  -7.871  -9.744  1.00  0.00      PROA  
ATOM    343  HB  ILE P 115     -10.603  -7.779 -10.851  1.00  0.00      PROA  
ATOM    344  CG2 ILE P 115      -9.164  -7.676  -9.225  1.00  0.00      PROA  
ATOM    345 HG21 ILE P 115      -9.165  -7.596  -8.117  1.00  0.00      PROA  
ATOM    346 HG22 ILE P 115      -8.733  -6.743  -9.648  1.00  0.00      PROA  
ATOM    347 HG23 ILE P 115      -8.536  -8.544  -9.518  1.00  0.00      PROA  
ATOM    348  CG1 ILE P 115     -11.110  -9.283  -9.375  1.00  0.00      PROA  
ATOM    349 HG11 ILE P 115     -12.207  -9.324  -9.544  1.00  0.00      PROA  
ATOM    350 HG12 ILE P 115     -10.906  -9.464  -8.298  1.00  0.00      PROA  
ATOM    351  CD  ILE P 115     -10.446 -10.387 -10.192  1.00  0.00      PROA  
ATOM    352  HD1 ILE P 115      -9.348 -10.376 -10.028  1.00  0.00      PROA  
ATOM    353  HD2 ILE P 115     -10.645 -10.228 -11.274  1.00  0.00      PROA  
ATOM    354  HD3 ILE P 115     -10.841 -11.378  -9.881  1.00  0.00      PROA  
ATOM    355  C   ILE P 115     -10.981  -5.426  -9.144  1.00  0.00      PROA  
ATOM    356  O   ILE P 115     -10.498  -4.979  -8.102  1.00  0.00      PROA  
ATOM    357  N   ALA P 116     -11.045  -4.704 -10.263  1.00  0.00      PROA  
ATOM    358  HN  ALA P 116     -11.409  -5.083 -11.110  1.00  0.00      PROA  
ATOM    359  CA  ALA P 116     -10.594  -3.320 -10.335  1.00  0.00      PROA  
ATOM    360  HA  ALA P 116      -9.581  -3.268  -9.964  1.00  0.00      PROA  
ATOM    361  CB  ALA P 116     -10.662  -2.862 -11.793  1.00  0.00      PROA  
ATOM    362  HB1 ALA P 116     -11.706  -2.934 -12.168  1.00  0.00      PROA  
ATOM    363  HB2 ALA P 116     -10.013  -3.507 -12.423  1.00  0.00      PROA  
ATOM    364  HB3 ALA P 116     -10.329  -1.805 -11.874  1.00  0.00      PROA  
ATOM    365  C   ALA P 116     -11.404  -2.406  -9.398  1.00  0.00      PROA  
ATOM    366  O   ALA P 116     -10.812  -1.636  -8.645  1.00  0.00      PROA  
ATOM    367  N   ILE P 117     -12.737  -2.535  -9.373  1.00  0.00      PROA  
ATOM    368  HN  ILE P 117     -13.207  -3.168  -9.983  1.00  0.00      PROA  
ATOM    369  CA  ILE P 117     -13.610  -1.772  -8.464  1.00  0.00      PROA  
ATOM    370  HA  ILE P 117     -13.389  -0.723  -8.592  1.00  0.00      PROA  
ATOM    371  CB  ILE P 117     -15.101  -2.048  -8.770  1.00  0.00      PROA  
ATOM    372  HB  ILE P 117     -15.262  -3.145  -8.836  1.00  0.00      PROA  
ATOM    373  CG2 ILE P 117     -16.020  -1.467  -7.674  1.00  0.00      PROA  
ATOM    374 HG21 ILE P 117     -15.754  -0.407  -7.475  1.00  0.00      PROA  
ATOM    375 HG22 ILE P 117     -15.899  -2.045  -6.733  1.00  0.00      PROA  
ATOM    376 HG23 ILE P 117     -17.079  -1.511  -8.006  1.00  0.00      PROA  
ATOM    377  CG1 ILE P 117     -15.493  -1.444 -10.139  1.00  0.00      PROA  
ATOM    378 HG11 ILE P 117     -14.681  -1.659 -10.865  1.00  0.00      PROA  
ATOM    379 HG12 ILE P 117     -15.592  -0.344 -10.024  1.00  0.00      PROA  
ATOM    380  CD  ILE P 117     -16.810  -1.999 -10.699  1.00  0.00      PROA  
ATOM    381  HD1 ILE P 117     -17.644  -1.784  -9.998  1.00  0.00      PROA  
ATOM    382  HD2 ILE P 117     -16.731  -3.099 -10.830  1.00  0.00      PROA  
ATOM    383  HD3 ILE P 117     -17.036  -1.521 -11.676  1.00  0.00      PROA  
ATOM    384  C   ILE P 117     -13.273  -2.079  -7.001  1.00  0.00      PROA  
ATOM    385  O   ILE P 117     -13.110  -1.155  -6.206  1.00  0.00      PROA  
ATOM    386  N   VAL P 118     -13.124  -3.359  -6.641  1.00  0.00      PROA  
ATOM    387  HN  VAL P 118     -13.274  -4.104  -7.286  1.00  0.00      PROA  
ATOM    388  CA  VAL P 118     -12.730  -3.762  -5.280  1.00  0.00      PROA  
ATOM    389  HA  VAL P 118     -13.442  -3.337  -4.589  1.00  0.00      PROA  
ATOM    390  CB  VAL P 118     -12.704  -5.298  -5.139  1.00  0.00      PROA  
ATOM    391  HB  VAL P 118     -12.094  -5.724  -5.964  1.00  0.00      PROA  
ATOM    392  CG1 VAL P 118     -12.114  -5.756  -3.799  1.00  0.00      PROA  
ATOM    393 HG11 VAL P 118     -12.601  -5.212  -2.962  1.00  0.00      PROA  
ATOM    394 HG12 VAL P 118     -11.024  -5.543  -3.774  1.00  0.00      PROA  
ATOM    395 HG13 VAL P 118     -12.286  -6.845  -3.663  1.00  0.00      PROA  
ATOM    396  CG2 VAL P 118     -14.127  -5.870  -5.217  1.00  0.00      PROA  
ATOM    397 HG21 VAL P 118     -14.589  -5.611  -6.194  1.00  0.00      PROA  
ATOM    398 HG22 VAL P 118     -14.751  -5.441  -4.404  1.00  0.00      PROA  
ATOM    399 HG23 VAL P 118     -14.096  -6.976  -5.122  1.00  0.00      PROA  
ATOM    400  C   VAL P 118     -11.378  -3.153  -4.911  1.00  0.00      PROA  
ATOM    401  O   VAL P 118     -11.237  -2.591  -3.829  1.00  0.00      PROA  
ATOM    402  N   SER P 119     -10.406  -3.190  -5.822  1.00  0.00      PROA  
ATOM    403  HN  SER P 119     -10.547  -3.599  -6.720  1.00  0.00      PROA  
ATOM    404  CA  SER P 119      -9.068  -2.639  -5.580  1.00  0.00      PROA  
ATOM    405  HA  SER P 119      -8.707  -3.036  -4.643  1.00  0.00      PROA  
ATOM    406  CB  SER P 119      -8.119  -3.017  -6.719  1.00  0.00      PROA  
ATOM    407  HB1 SER P 119      -7.091  -2.656  -6.498  1.00  0.00      PROA  
ATOM    408  HB2 SER P 119      -8.469  -2.573  -7.675  1.00  0.00      PROA  
ATOM    409  OG  SER P 119      -8.107  -4.428  -6.832  1.00  0.00      PROA  
ATOM    410  HG1 SER P 119      -8.899  -4.660  -7.321  1.00  0.00      PROA  
ATOM    411  C   SER P 119      -9.106  -1.127  -5.361  1.00  0.00      PROA  
ATOM    412  O   SER P 119      -8.501  -0.640  -4.408  1.00  0.00      PROA  
ATOM    413  N   VAL P 120      -9.890  -0.384  -6.151  1.00  0.00      PROA  
ATOM    414  HN  VAL P 120     -10.358  -0.778  -6.938  1.00  0.00      PROA  
ATOM    415  CA  VAL P 120     -10.122   1.054  -5.929  1.00  0.00      PROA  
ATOM    416  HA  VAL P 120      -9.160   1.542  -5.878  1.00  0.00      PROA  
ATOM    417  CB  VAL P 120     -10.968   1.665  -7.063  1.00  0.00      PROA  
ATOM    418  HB  VAL P 120     -11.878   1.044  -7.206  1.00  0.00      PROA  
ATOM    419  CG1 VAL P 120     -11.395   3.109  -6.767  1.00  0.00      PROA  
ATOM    420 HG11 VAL P 120     -10.514   3.711  -6.457  1.00  0.00      PROA  
ATOM    421 HG12 VAL P 120     -12.141   3.122  -5.944  1.00  0.00      PROA  
ATOM    422 HG13 VAL P 120     -11.835   3.568  -7.678  1.00  0.00      PROA  
ATOM    423  CG2 VAL P 120     -10.167   1.691  -8.371  1.00  0.00      PROA  
ATOM    424 HG21 VAL P 120      -9.875   0.660  -8.661  1.00  0.00      PROA  
ATOM    425 HG22 VAL P 120      -9.245   2.297  -8.237  1.00  0.00      PROA  
ATOM    426 HG23 VAL P 120     -10.786   2.126  -9.185  1.00  0.00      PROA  
ATOM    427  C   VAL P 120     -10.757   1.306  -4.560  1.00  0.00      PROA  
ATOM    428  O   VAL P 120     -10.288   2.177  -3.830  1.00  0.00      PROA  
ATOM    429  N   MET P 121     -11.769   0.528  -4.163  1.00  0.00      PROA  
ATOM    430  HN  MET P 121     -12.134  -0.196  -4.743  1.00  0.00      PROA  
ATOM    431  CA  MET P 121     -12.413   0.683  -2.852  1.00  0.00      PROA  
ATOM    432  HA  MET P 121     -12.710   1.716  -2.745  1.00  0.00      PROA  
ATOM    433  CB  MET P 121     -13.638  -0.238  -2.736  1.00  0.00      PROA  
ATOM    434  HB1 MET P 121     -13.991  -0.242  -1.682  1.00  0.00      PROA  
ATOM    435  HB2 MET P 121     -13.344  -1.271  -3.019  1.00  0.00      PROA  
ATOM    436  CG  MET P 121     -14.779   0.224  -3.644  1.00  0.00      PROA  
ATOM    437  HG1 MET P 121     -15.596  -0.524  -3.579  1.00  0.00      PROA  
ATOM    438  HG2 MET P 121     -14.403   0.241  -4.688  1.00  0.00      PROA  
ATOM    439  SD  MET P 121     -15.441   1.860  -3.228  1.00  0.00      PROA  
ATOM    440  CE  MET P 121     -16.351   2.206  -4.754  1.00  0.00      PROA  
ATOM    441  HE1 MET P 121     -17.136   1.441  -4.938  1.00  0.00      PROA  
ATOM    442  HE2 MET P 121     -15.658   2.202  -5.623  1.00  0.00      PROA  
ATOM    443  HE3 MET P 121     -16.846   3.198  -4.689  1.00  0.00      PROA  
ATOM    444  C   MET P 121     -11.443   0.433  -1.696  1.00  0.00      PROA  
ATOM    445  O   MET P 121     -11.407   1.223  -0.755  1.00  0.00      PROA  
ATOM    446  N   VAL P 122     -10.606  -0.605  -1.779  1.00  0.00      PROA  
ATOM    447  HN  VAL P 122     -10.646  -1.247  -2.540  1.00  0.00      PROA  
ATOM    448  CA  VAL P 122      -9.573  -0.879  -0.768  1.00  0.00      PROA  
ATOM    449  HA  VAL P 122     -10.050  -0.894   0.201  1.00  0.00      PROA  
ATOM    450  CB  VAL P 122      -8.879  -2.228  -1.042  1.00  0.00      PROA  
ATOM    451  HB  VAL P 122      -8.483  -2.228  -2.079  1.00  0.00      PROA  
ATOM    452  CG1 VAL P 122      -7.724  -2.480  -0.066  1.00  0.00      PROA  
ATOM    453 HG11 VAL P 122      -8.065  -2.317   0.979  1.00  0.00      PROA  
ATOM    454 HG12 VAL P 122      -6.889  -1.780  -0.280  1.00  0.00      PROA  
ATOM    455 HG13 VAL P 122      -7.369  -3.528  -0.163  1.00  0.00      PROA  
ATOM    456  CG2 VAL P 122      -9.858  -3.400  -0.873  1.00  0.00      PROA  
ATOM    457 HG21 VAL P 122     -10.706  -3.294  -1.583  1.00  0.00      PROA  
ATOM    458 HG22 VAL P 122     -10.261  -3.410   0.162  1.00  0.00      PROA  
ATOM    459 HG23 VAL P 122      -9.338  -4.359  -1.082  1.00  0.00      PROA  
ATOM    460  C   VAL P 122      -8.559   0.267  -0.693  1.00  0.00      PROA  
ATOM    461  O   VAL P 122      -8.180   0.677   0.404  1.00  0.00      PROA  
ATOM    462  N   ILE P 123      -8.159   0.848  -1.832  1.00  0.00      PROA  
ATOM    463  HN  ILE P 123      -8.440   0.503  -2.723  1.00  0.00      PROA  
ATOM    464  CA  ILE P 123      -7.281   2.029  -1.853  1.00  0.00      PROA  
ATOM    465  HA  ILE P 123      -6.417   1.807  -1.245  1.00  0.00      PROA  
ATOM    466  CB  ILE P 123      -6.837   2.397  -3.287  1.00  0.00      PROA  
ATOM    467  HB  ILE P 123      -7.733   2.529  -3.930  1.00  0.00      PROA  
ATOM    468  CG2 ILE P 123      -6.022   3.703  -3.268  1.00  0.00      PROA  
ATOM    469 HG21 ILE P 123      -5.223   3.643  -2.498  1.00  0.00      PROA  
ATOM    470 HG22 ILE P 123      -6.686   4.560  -3.025  1.00  0.00      PROA  
ATOM    471 HG23 ILE P 123      -5.547   3.866  -4.259  1.00  0.00      PROA  
ATOM    472  CG1 ILE P 123      -5.968   1.286  -3.913  1.00  0.00      PROA  
ATOM    473 HG11 ILE P 123      -6.391   0.300  -3.627  1.00  0.00      PROA  
ATOM    474 HG12 ILE P 123      -4.938   1.368  -3.505  1.00  0.00      PROA  
ATOM    475  CD  ILE P 123      -5.895   1.362  -5.444  1.00  0.00      PROA  
ATOM    476  HD1 ILE P 123      -5.301   2.247  -5.755  1.00  0.00      PROA  
ATOM    477  HD2 ILE P 123      -6.919   1.456  -5.867  1.00  0.00      PROA  
ATOM    478  HD3 ILE P 123      -5.407   0.448  -5.846  1.00  0.00      PROA  
ATOM    479  C   ILE P 123      -7.943   3.210  -1.138  1.00  0.00      PROA  
ATOM    480  O   ILE P 123      -7.322   3.796  -0.250  1.00  0.00      PROA  
ATOM    481  N   LEU P 124      -9.197   3.527  -1.461  1.00  0.00      PROA  
ATOM    482  HN  LEU P 124      -9.702   3.022  -2.156  1.00  0.00      PROA  
ATOM    483  CA  LEU P 124      -9.923   4.630  -0.828  1.00  0.00      PROA  
ATOM    484  HA  LEU P 124      -9.328   5.526  -0.923  1.00  0.00      PROA  
ATOM    485  CB  LEU P 124     -11.289   4.814  -1.510  1.00  0.00      PROA  
ATOM    486  HB1 LEU P 124     -11.872   5.556  -0.925  1.00  0.00      PROA  
ATOM    487  HB2 LEU P 124     -11.821   3.840  -1.491  1.00  0.00      PROA  
ATOM    488  CG  LEU P 124     -11.222   5.298  -2.970  1.00  0.00      PROA  
ATOM    489  HG  LEU P 124     -10.623   4.584  -3.575  1.00  0.00      PROA  
ATOM    490  CD1 LEU P 124     -12.641   5.385  -3.530  1.00  0.00      PROA  
ATOM    491 HD11 LEU P 124     -13.245   6.101  -2.931  1.00  0.00      PROA  
ATOM    492 HD12 LEU P 124     -13.128   4.387  -3.485  1.00  0.00      PROA  
ATOM    493 HD13 LEU P 124     -12.611   5.740  -4.582  1.00  0.00      PROA  
ATOM    494  CD2 LEU P 124     -10.551   6.666  -3.112  1.00  0.00      PROA  
ATOM    495 HD21 LEU P 124      -9.509   6.622  -2.729  1.00  0.00      PROA  
ATOM    496 HD22 LEU P 124     -11.112   7.425  -2.528  1.00  0.00      PROA  
ATOM    497 HD23 LEU P 124     -10.522   6.963  -4.182  1.00  0.00      PROA  
ATOM    498  C   LEU P 124     -10.091   4.417   0.681  1.00  0.00      PROA  
ATOM    499  O   LEU P 124      -9.785   5.326   1.451  1.00  0.00      PROA  
ATOM    500  N   ILE P 125     -10.491   3.216   1.110  1.00  0.00      PROA  
ATOM    501  HN  ILE P 125     -10.741   2.494   0.470  1.00  0.00      PROA  
ATOM    502  CA  ILE P 125     -10.595   2.857   2.533  1.00  0.00      PROA  
ATOM    503  HA  ILE P 125     -11.273   3.553   3.003  1.00  0.00      PROA  
ATOM    504  CB  ILE P 125     -11.113   1.409   2.701  1.00  0.00      PROA  
ATOM    505  HB  ILE P 125     -10.545   0.739   2.020  1.00  0.00      PROA  
ATOM    506  CG2 ILE P 125     -10.946   0.911   4.154  1.00  0.00      PROA  
ATOM    507 HG21 ILE P 125     -11.362   1.658   4.863  1.00  0.00      PROA  
ATOM    508 HG22 ILE P 125      -9.869   0.766   4.383  1.00  0.00      PROA  
ATOM    509 HG23 ILE P 125     -11.491  -0.048   4.289  1.00  0.00      PROA  
ATOM    510  CG1 ILE P 125     -12.599   1.339   2.288  1.00  0.00      PROA  
ATOM    511 HG11 ILE P 125     -12.728   1.895   1.336  1.00  0.00      PROA  
ATOM    512 HG12 ILE P 125     -13.208   1.830   3.077  1.00  0.00      PROA  
ATOM    513  CD  ILE P 125     -13.117  -0.092   2.093  1.00  0.00      PROA  
ATOM    514  HD1 ILE P 125     -13.014  -0.668   3.037  1.00  0.00      PROA  
ATOM    515  HD2 ILE P 125     -12.527  -0.602   1.301  1.00  0.00      PROA  
ATOM    516  HD3 ILE P 125     -14.189  -0.070   1.805  1.00  0.00      PROA  
ATOM    517  C   ILE P 125      -9.246   3.047   3.221  1.00  0.00      PROA  
ATOM    518  O   ILE P 125      -9.182   3.670   4.276  1.00  0.00      PROA  
ATOM    519  N   SER P 126      -8.157   2.576   2.607  1.00  0.00      PROA  
ATOM    520  HN  SER P 126      -8.206   2.089   1.739  1.00  0.00      PROA  
ATOM    521  CA  SER P 126      -6.824   2.749   3.174  1.00  0.00      PROA  
ATOM    522  HA  SER P 126      -6.841   2.379   4.189  1.00  0.00      PROA  
ATOM    523  CB  SER P 126      -5.784   1.983   2.343  1.00  0.00      PROA  
ATOM    524  HB1 SER P 126      -6.220   1.013   2.024  1.00  0.00      PROA  
ATOM    525  HB2 SER P 126      -4.886   1.797   2.971  1.00  0.00      PROA  
ATOM    526  OG  SER P 126      -5.371   2.682   1.184  1.00  0.00      PROA  
ATOM    527  HG1 SER P 126      -6.176   2.954   0.738  1.00  0.00      PROA  
ATOM    528  C   SER P 126      -6.496   4.238   3.360  1.00  0.00      PROA  
ATOM    529  O   SER P 126      -6.087   4.648   4.442  1.00  0.00      PROA  
ATOM    530  N   ILE P 127      -6.731   5.090   2.359  1.00  0.00      PROA  
ATOM    531  HN  ILE P 127      -7.107   4.782   1.489  1.00  0.00      PROA  
ATOM    532  CA  ILE P 127      -6.458   6.533   2.456  1.00  0.00      PROA  
ATOM    533  HA  ILE P 127      -5.429   6.660   2.758  1.00  0.00      PROA  
ATOM    534  CB  ILE P 127      -6.708   7.223   1.100  1.00  0.00      PROA  
ATOM    535  HB  ILE P 127      -7.726   6.963   0.739  1.00  0.00      PROA  
ATOM    536  CG2 ILE P 127      -6.592   8.756   1.225  1.00  0.00      PROA  
ATOM    537 HG21 ILE P 127      -5.647   9.026   1.743  1.00  0.00      PROA  
ATOM    538 HG22 ILE P 127      -7.445   9.153   1.816  1.00  0.00      PROA  
ATOM    539 HG23 ILE P 127      -6.588   9.219   0.216  1.00  0.00      PROA  
ATOM    540  CG1 ILE P 127      -5.701   6.715   0.042  1.00  0.00      PROA  
ATOM    541 HG11 ILE P 127      -5.573   5.618   0.165  1.00  0.00      PROA  
ATOM    542 HG12 ILE P 127      -4.722   7.212   0.209  1.00  0.00      PROA  
ATOM    543  CD  ILE P 127      -6.167   7.004  -1.388  1.00  0.00      PROA  
ATOM    544  HD1 ILE P 127      -6.289   8.098  -1.536  1.00  0.00      PROA  
ATOM    545  HD2 ILE P 127      -7.144   6.509  -1.575  1.00  0.00      PROA  
ATOM    546  HD3 ILE P 127      -5.413   6.630  -2.114  1.00  0.00      PROA  
ATOM    547  C   ILE P 127      -7.286   7.169   3.576  1.00  0.00      PROA  
ATOM    548  O   ILE P 127      -6.723   7.871   4.410  1.00  0.00      PROA  
ATOM    549  N   VAL P 128      -8.588   6.874   3.640  1.00  0.00      PROA  
ATOM    550  HN  VAL P 128      -9.020   6.282   2.964  1.00  0.00      PROA  
ATOM    551  CA  VAL P 128      -9.480   7.385   4.692  1.00  0.00      PROA  
ATOM    552  HA  VAL P 128      -9.438   8.464   4.670  1.00  0.00      PROA  
ATOM    553  CB  VAL P 128     -10.925   6.901   4.468  1.00  0.00      PROA  
ATOM    554  HB  VAL P 128     -10.914   5.803   4.305  1.00  0.00      PROA  
ATOM    555  CG1 VAL P 128     -11.846   7.216   5.654  1.00  0.00      PROA  
ATOM    556 HG11 VAL P 128     -11.746   8.284   5.943  1.00  0.00      PROA  
ATOM    557 HG12 VAL P 128     -11.569   6.585   6.526  1.00  0.00      PROA  
ATOM    558 HG13 VAL P 128     -12.904   7.022   5.373  1.00  0.00      PROA  
ATOM    559  CG2 VAL P 128     -11.527   7.580   3.230  1.00  0.00      PROA  
ATOM    560 HG21 VAL P 128     -10.925   7.334   2.330  1.00  0.00      PROA  
ATOM    561 HG22 VAL P 128     -11.529   8.682   3.367  1.00  0.00      PROA  
ATOM    562 HG23 VAL P 128     -12.567   7.221   3.071  1.00  0.00      PROA  
ATOM    563  C   VAL P 128      -8.973   6.982   6.074  1.00  0.00      PROA  
ATOM    564  O   VAL P 128      -8.851   7.839   6.941  1.00  0.00      PROA  
ATOM    565  N   SER P 129      -8.607   5.715   6.269  1.00  0.00      PROA  
ATOM    566  HN  SER P 129      -8.687   5.037   5.543  1.00  0.00      PROA  
ATOM    567  CA  SER P 129      -8.066   5.213   7.538  1.00  0.00      PROA  
ATOM    568  HA  SER P 129      -8.761   5.458   8.327  1.00  0.00      PROA  
ATOM    569  CB  SER P 129      -7.855   3.670   7.479  0.00  0.00      PROA  
ATOM    570  HB1 SER P 129      -8.844   3.192   7.293  0.00  0.00      PROA  
ATOM    571  HB2 SER P 129      -7.196   3.401   6.622  0.00  0.00      PROA  
ATOM    572  OG  SER P 129      -7.327   3.142   8.703  0.00  0.00      PROA  
ATOM    573  HG1 SER P 129      -7.435   2.183   8.669  0.00  0.00      PROA  
ATOM    574  C   SER P 129      -6.780   5.937   7.938  1.00  0.00      PROA  
ATOM    575  O   SER P 129      -6.638   6.318   9.095  1.00  0.00      PROA  
ATOM    576  N   PHE P 130      -5.878   6.197   6.988  1.00  0.00      PROA  
ATOM    577  HN  PHE P 130      -5.987   5.875   6.051  1.00  0.00      PROA  
ATOM    578  CA  PHE P 130      -4.667   6.974   7.265  1.00  0.00      PROA  
ATOM    579  HA  PHE P 130      -4.186   6.555   8.137  1.00  0.00      PROA  
ATOM    580  CB  PHE P 130      -3.736   6.912   6.056  1.00  0.00      PROA  
ATOM    581  HB1 PHE P 130      -4.332   7.103   5.138  1.00  0.00      PROA  
ATOM    582  HB2 PHE P 130      -3.278   5.901   6.011  1.00  0.00      PROA  
ATOM    583  CG  PHE P 130      -2.601   7.902   6.046  1.00  0.00      PROA  
ATOM    584  CD1 PHE P 130      -2.747   9.150   5.415  1.00  0.00      PROA  
ATOM    585  HD1 PHE P 130      -3.662   9.393   4.895  1.00  0.00      PROA  
ATOM    586  CE1 PHE P 130      -1.694  10.078   5.465  1.00  0.00      PROA  
ATOM    587  HE1 PHE P 130      -1.810  11.050   5.008  1.00  0.00      PROA  
ATOM    588  CZ  PHE P 130      -0.490   9.746   6.110  1.00  0.00      PROA  
ATOM    589  HZ  PHE P 130       0.322  10.458   6.135  1.00  0.00      PROA  
ATOM    590  CD2 PHE P 130      -1.401   7.574   6.701  1.00  0.00      PROA  
ATOM    591  HD2 PHE P 130      -1.297   6.616   7.188  1.00  0.00      PROA  
ATOM    592  CE2 PHE P 130      -0.339   8.491   6.722  1.00  0.00      PROA  
ATOM    593  HE2 PHE P 130       0.590   8.232   7.207  1.00  0.00      PROA  
ATOM    594  C   PHE P 130      -4.975   8.412   7.676  1.00  0.00      PROA  
ATOM    595  O   PHE P 130      -4.353   8.918   8.602  1.00  0.00      PROA  
ATOM    596  N   CYS P 131      -5.956   9.060   7.044  1.00  0.00      PROA  
ATOM    597  HN  CYS P 131      -6.430   8.671   6.258  1.00  0.00      PROA  
ATOM    598  CA  CYS P 131      -6.396  10.386   7.472  1.00  0.00      PROA  
ATOM    599  HA  CYS P 131      -5.527  11.022   7.551  1.00  0.00      PROA  
ATOM    600  CB  CYS P 131      -7.387  10.953   6.449  1.00  0.00      PROA  
ATOM    601  HB1 CYS P 131      -7.784  11.919   6.827  1.00  0.00      PROA  
ATOM    602  HB2 CYS P 131      -8.237  10.247   6.338  1.00  0.00      PROA  
ATOM    603  SG  CYS P 131      -6.577  11.204   4.841  1.00  0.00      PROA  
ATOM    604  HG1 CYS P 131      -6.449   9.913   4.573  1.00  0.00      PROA  
ATOM    605  C   CYS P 131      -7.014  10.344   8.879  1.00  0.00      PROA  
ATOM    606  O   CYS P 131      -6.675  11.173   9.720  1.00  0.00      PROA  
ATOM    607  N   LEU P 132      -7.879   9.365   9.160  1.00  0.00      PROA  
ATOM    608  HN  LEU P 132      -8.125   8.679   8.480  1.00  0.00      PROA  
ATOM    609  CA  LEU P 132      -8.528   9.216  10.466  1.00  0.00      PROA  
ATOM    610  HA  LEU P 132      -8.991  10.158  10.722  1.00  0.00      PROA  
ATOM    611  CB  LEU P 132      -9.582   8.097  10.402  1.00  0.00      PROA  
ATOM    612  HB1 LEU P 132      -9.924   7.887  11.437  1.00  0.00      PROA  
ATOM    613  HB2 LEU P 132      -9.094   7.188   9.992  1.00  0.00      PROA  
ATOM    614  CG  LEU P 132     -10.821   8.404   9.542  1.00  0.00      PROA  
ATOM    615  HG  LEU P 132     -10.506   8.661   8.508  1.00  0.00      PROA  
ATOM    616  CD1 LEU P 132     -11.727   7.173   9.515  1.00  0.00      PROA  
ATOM    617 HD11 LEU P 132     -12.050   6.913  10.546  1.00  0.00      PROA  
ATOM    618 HD12 LEU P 132     -11.177   6.308   9.086  1.00  0.00      PROA  
ATOM    619 HD13 LEU P 132     -12.631   7.382   8.903  1.00  0.00      PROA  
ATOM    620  CD2 LEU P 132     -11.631   9.590  10.065  1.00  0.00      PROA  
ATOM    621 HD21 LEU P 132     -11.003  10.505  10.079  1.00  0.00      PROA  
ATOM    622 HD22 LEU P 132     -11.979   9.383  11.100  1.00  0.00      PROA  
ATOM    623 HD23 LEU P 132     -12.507   9.770   9.406  1.00  0.00      PROA  
ATOM    624  C   LEU P 132      -7.522   8.950  11.593  1.00  0.00      PROA  
ATOM    625  O   LEU P 132      -7.685   9.492  12.679  1.00  0.00      PROA  
ATOM    626  N   GLU P 133      -6.450   8.196  11.338  1.00  0.00      PROA  
ATOM    627  HN  GLU P 133      -6.316   7.769  10.448  1.00  0.00      PROA  
ATOM    628  CA  GLU P 133      -5.391   7.934  12.328  1.00  0.00      PROA  
ATOM    629  HA  GLU P 133      -5.848   7.537  13.222  1.00  0.00      PROA  
ATOM    630  CB  GLU P 133      -4.393   6.924  11.730  1.00  0.00      PROA  
ATOM    631  HB1 GLU P 133      -3.726   7.460  11.021  1.00  0.00      PROA  
ATOM    632  HB2 GLU P 133      -4.961   6.149  11.174  1.00  0.00      PROA  
ATOM    633  CG  GLU P 133      -3.524   6.231  12.795  1.00  0.00      PROA  
ATOM    634  HG1 GLU P 133      -4.169   5.554  13.394  1.00  0.00      PROA  
ATOM    635  HG2 GLU P 133      -3.091   7.007  13.461  1.00  0.00      PROA  
ATOM    636  CD  GLU P 133      -2.368   5.400  12.212  1.00  0.00      PROA  
ATOM    637  OE1 GLU P 133      -1.431   5.116  12.999  1.00  0.00      PROA  
ATOM    638  OE2 GLU P 133      -2.374   5.095  10.995  1.00  0.00      PROA  
ATOM    639  C   GLU P 133      -4.660   9.216  12.777  1.00  0.00      PROA  
ATOM    640  O   GLU P 133      -4.047   9.250  13.845  1.00  0.00      PROA  
ATOM    641  N   THR P 134      -4.724  10.289  11.981  1.00  0.00      PROA  
ATOM    642  HN  THR P 134      -5.189  10.258  11.100  1.00  0.00      PROA  
ATOM    643  CA  THR P 134      -4.122  11.585  12.334  1.00  0.00      PROA  
ATOM    644  HA  THR P 134      -3.294  11.388  12.998  1.00  0.00      PROA  
ATOM    645  CB  THR P 134      -3.628  12.366  11.105  1.00  0.00      PROA  
ATOM    646  HB  THR P 134      -3.048  13.248  11.449  1.00  0.00      PROA  
ATOM    647  OG1 THR P 134      -4.668  12.826  10.276  1.00  0.00      PROA  
ATOM    648  HG1 THR P 134      -5.233  12.068  10.114  1.00  0.00      PROA  
ATOM    649  CG2 THR P 134      -2.655  11.561  10.244  1.00  0.00      PROA  
ATOM    650 HG21 THR P 134      -3.147  10.636   9.875  1.00  0.00      PROA  
ATOM    651 HG22 THR P 134      -1.766  11.274  10.846  1.00  0.00      PROA  
ATOM    652 HG23 THR P 134      -2.335  12.166   9.369  1.00  0.00      PROA  
ATOM    653  C   THR P 134      -5.018  12.473  13.197  1.00  0.00      PROA  
ATOM    654  O   THR P 134      -4.524  13.471  13.724  1.00  0.00      PROA  
ATOM    655  N   LEU P 135      -6.303  12.128  13.368  1.00  0.00      PROA  
ATOM    656  HN  LEU P 135      -6.683  11.302  12.960  1.00  0.00      PROA  
ATOM    657  CA  LEU P 135      -7.234  12.930  14.160  1.00  0.00      PROA  
ATOM    658  HA  LEU P 135      -7.080  13.968  13.902  1.00  0.00      PROA  
ATOM    659  CB  LEU P 135      -8.691  12.526  13.883  1.00  0.00      PROA  
ATOM    660  HB1 LEU P 135      -9.340  13.044  14.619  1.00  0.00      PROA  
ATOM    661  HB2 LEU P 135      -8.780  11.429  14.033  1.00  0.00      PROA  
ATOM    662  CG  LEU P 135      -9.201  12.861  12.471  1.00  0.00      PROA  
ATOM    663  HG  LEU P 135      -8.550  12.373  11.715  1.00  0.00      PROA  
ATOM    664  CD1 LEU P 135     -10.638  12.361  12.307  1.00  0.00      PROA  
ATOM    665 HD11 LEU P 135     -11.300  12.848  13.055  1.00  0.00      PROA  
ATOM    666 HD12 LEU P 135     -10.676  11.262  12.461  1.00  0.00      PROA  
ATOM    667 HD13 LEU P 135     -11.011  12.609  11.290  1.00  0.00      PROA  
ATOM    668  CD2 LEU P 135      -9.206  14.367  12.196  1.00  0.00      PROA  
ATOM    669 HD21 LEU P 135      -8.176  14.775  12.288  1.00  0.00      PROA  
ATOM    670 HD22 LEU P 135      -9.859  14.884  12.931  1.00  0.00      PROA  
ATOM    671 HD23 LEU P 135      -9.574  14.563  11.166  1.00  0.00      PROA  
ATOM    672  C   LEU P 135      -6.916  12.822  15.661  1.00  0.00      PROA  
ATOM    673  O   LEU P 135      -6.791  11.705  16.177  1.00  0.00      PROA  
ATOM    674  N   PRO P 136      -6.805  13.954  16.380  1.00  0.00      PROA  
ATOM    675  CD  PRO P 136      -7.030  15.313  15.906  1.00  0.00      PROA  
ATOM    676  HD1 PRO P 136      -7.961  15.344  15.300  1.00  0.00      PROA  
ATOM    677  HD2 PRO P 136      -6.166  15.637  15.288  1.00  0.00      PROA  
ATOM    678  CA  PRO P 136      -6.495  13.953  17.806  1.00  0.00      PROA  
ATOM    679  HA  PRO P 136      -5.625  13.345  17.989  1.00  0.00      PROA  
ATOM    680  CB  PRO P 136      -6.322  15.425  18.188  1.00  0.00      PROA  
ATOM    681  HB1 PRO P 136      -5.255  15.729  18.128  1.00  0.00      PROA  
ATOM    682  HB2 PRO P 136      -6.692  15.616  19.218  1.00  0.00      PROA  
ATOM    683  CG  PRO P 136      -7.163  16.175  17.156  1.00  0.00      PROA  
ATOM    684  HG1 PRO P 136      -8.222  16.251  17.480  1.00  0.00      PROA  
ATOM    685  HG2 PRO P 136      -6.766  17.198  16.982  1.00  0.00      PROA  
ATOM    686  C   PRO P 136      -7.589  13.261  18.626  1.00  0.00      PROA  
ATOM    687  O   PRO P 136      -7.262  12.506  19.536  1.00  0.00      PROA  
ATOM    688  N   ILE P 137      -8.865  13.406  18.248  1.00  0.00      PROA  
ATOM    689  HN  ILE P 137      -9.113  13.930  17.437  1.00  0.00      PROA  
ATOM    690  CA  ILE P 137      -9.985  12.814  18.989  1.00  0.00      PROA  
ATOM    691  HA  ILE P 137      -9.919  13.144  20.015  1.00  0.00      PROA  
ATOM    692  CB  ILE P 137     -11.335  13.358  18.406  0.00  0.00      PROA  
ATOM    693  HB  ILE P 137     -11.322  14.452  18.641  0.00  0.00      PROA  
ATOM    694  CG2 ILE P 137     -11.442  13.250  16.868  0.00  0.00      PROA  
ATOM    695 HG21 ILE P 137     -12.342  13.787  16.501  0.00  0.00      PROA  
ATOM    696 HG22 ILE P 137     -10.556  13.703  16.377  0.00  0.00      PROA  
ATOM    697 HG23 ILE P 137     -11.517  12.189  16.548  0.00  0.00      PROA  
ATOM    698  CG1 ILE P 137     -12.591  12.795  19.118  0.00  0.00      PROA  
ATOM    699 HG11 ILE P 137     -12.592  11.683  19.059  0.00  0.00      PROA  
ATOM    700 HG12 ILE P 137     -12.545  13.066  20.198  0.00  0.00      PROA  
ATOM    701  CD  ILE P 137     -13.922  13.321  18.555  0.00  0.00      PROA  
ATOM    702  HD1 ILE P 137     -14.775  12.924  19.146  0.00  0.00      PROA  
ATOM    703  HD2 ILE P 137     -13.954  14.431  18.599  0.00  0.00      PROA  
ATOM    704  HD3 ILE P 137     -14.060  13.006  17.499  0.00  0.00      PROA  
ATOM    705  C   ILE P 137      -9.922  11.279  19.022  1.00  0.00      PROA  
ATOM    706  O   ILE P 137     -10.305  10.660  20.008  1.00  0.00      PROA  
ATOM    707  N   LEU P 138      -9.402  10.656  17.958  1.00  0.00      PROA  
ATOM    708  HN  LEU P 138      -9.097  11.171  17.161  1.00  0.00      PROA  
ATOM    709  CA  LEU P 138      -9.233   9.200  17.858  1.00  0.00      PROA  
ATOM    710  HA  LEU P 138     -10.022   8.721  18.418  1.00  0.00      PROA  
ATOM    711  CB  LEU P 138      -9.299   8.805  16.372  1.00  0.00      PROA  
ATOM    712  HB1 LEU P 138      -9.002   7.739  16.278  1.00  0.00      PROA  
ATOM    713  HB2 LEU P 138      -8.575   9.431  15.809  1.00  0.00      PROA  
ATOM    714  CG  LEU P 138     -10.690   8.982  15.743  1.00  0.00      PROA  
ATOM    715  HG  LEU P 138     -11.078   9.998  15.972  1.00  0.00      PROA  
ATOM    716  CD1 LEU P 138     -10.588   8.801  14.229  1.00  0.00      PROA  
ATOM    717 HD11 LEU P 138     -10.041   7.863  13.993  1.00  0.00      PROA  
ATOM    718 HD12 LEU P 138     -10.036   9.656  13.783  1.00  0.00      PROA  
ATOM    719 HD13 LEU P 138     -11.604   8.740  13.786  1.00  0.00      PROA  
ATOM    720  CD2 LEU P 138     -11.698   7.963  16.281  1.00  0.00      PROA  
ATOM    721 HD21 LEU P 138     -11.805   8.077  17.381  1.00  0.00      PROA  
ATOM    722 HD22 LEU P 138     -11.347   6.932  16.063  1.00  0.00      PROA  
ATOM    723 HD23 LEU P 138     -12.691   8.127  15.809  1.00  0.00      PROA  
ATOM    724  C   LEU P 138      -7.925   8.707  18.494  1.00  0.00      PROA  
ATOM    725  O   LEU P 138      -7.737   7.503  18.689  1.00  0.00      PROA  
ATOM    726  N   LYS P 139      -7.008   9.629  18.794  1.00  0.00      PROA  
ATOM    727  HN  LYS P 139      -7.166  10.590  18.583  1.00  0.00      PROA  
ATOM    728  CA  LYS P 139      -5.725   9.349  19.436  1.00  0.00      PROA  
ATOM    729  HA  LYS P 139      -5.463   8.317  19.253  1.00  0.00      PROA  
ATOM    730  CB  LYS P 139      -4.685  10.293  18.833  1.00  0.00      PROA  
ATOM    731  HB1 LYS P 139      -4.831  11.313  19.249  1.00  0.00      PROA  
ATOM    732  HB2 LYS P 139      -4.820  10.332  17.731  1.00  0.00      PROA  
ATOM    733  CG  LYS P 139      -3.269   9.816  19.152  1.00  0.00      PROA  
ATOM    734  HG1 LYS P 139      -3.111   8.800  18.732  1.00  0.00      PROA  
ATOM    735  HG2 LYS P 139      -3.124   9.776  20.253  1.00  0.00      PROA  
ATOM    736  CD  LYS P 139      -2.271  10.789  18.535  1.00  0.00      PROA  
ATOM    737  HD1 LYS P 139      -2.474  11.820  18.897  1.00  0.00      PROA  
ATOM    738  HD2 LYS P 139      -2.361  10.773  17.428  1.00  0.00      PROA  
ATOM    739  CE  LYS P 139      -0.868  10.361  18.948  1.00  0.00      PROA  
ATOM    740  HE1 LYS P 139      -0.568   9.444  18.396  1.00  0.00      PROA  
ATOM    741  HE2 LYS P 139      -0.829  10.178  20.043  1.00  0.00      PROA  
ATOM    742  NZ  LYS P 139       0.094  11.432  18.623  1.00  0.00      PROA  
ATOM    743  HZ1 LYS P 139      -0.167  12.300  19.134  1.00  0.00      PROA  
ATOM    744  HZ2 LYS P 139       0.076  11.615  17.599  1.00  0.00      PROA  
ATOM    745  HZ3 LYS P 139       1.050  11.137  18.905  1.00  0.00      PROA  
ATOM    746  C   LYS P 139      -5.821   9.458  20.959  1.00  0.00      PROA  
ATOM    747  O   LYS P 139      -5.212   8.645  21.648  1.00  0.00      PROA  
ATOM    748  N   ASP P 140      -6.636  10.379  21.468  1.00  0.00      PROA  
ATOM    749  HN  ASP P 140      -7.155  10.990  20.877  1.00  0.00      PROA  
ATOM    750  CA  ASP P 140      -6.846  10.580  22.907  1.00  0.00      PROA  
ATOM    751  HA  ASP P 140      -5.881  10.648  23.387  1.00  0.00      PROA  
ATOM    752  CB  ASP P 140      -7.655  11.874  23.124  1.00  0.00      PROA  
ATOM    753  HB1 ASP P 140      -8.006  11.899  24.177  1.00  0.00      PROA  
ATOM    754  HB2 ASP P 140      -8.534  11.859  22.445  1.00  0.00      PROA  
ATOM    755  CG  ASP P 140      -6.860  13.166  22.852  1.00  0.00      PROA  
ATOM    756  OD1 ASP P 140      -5.607  13.112  22.816  1.00  0.00      PROA  
ATOM    757  OD2 ASP P 140      -7.511  14.228  22.723  1.00  0.00      PROA  
ATOM    758  C   ASP P 140      -7.499   9.354  23.587  1.00  0.00      PROA  
ATOM    759  O   ASP P 140      -7.159   9.023  24.726  1.00  0.00      PROA  
ATOM    760  N   ASP P 141      -8.324   8.582  22.867  1.00  0.00      PROA  
ATOM    761  HN  ASP P 141      -8.627   8.856  21.958  1.00  0.00      PROA  
ATOM    762  CA  ASP P 141      -8.848   7.289  23.344  1.00  0.00      PROA  
ATOM    763  HA  ASP P 141      -9.228   7.426  24.345  1.00  0.00      PROA  
ATOM    764  CB  ASP P 141      -9.969   6.799  22.402  1.00  0.00      PROA  
ATOM    765  HB1 ASP P 141     -10.033   5.693  22.482  1.00  0.00      PROA  
ATOM    766  HB2 ASP P 141      -9.696   7.074  21.361  1.00  0.00      PROA  
ATOM    767  CG  ASP P 141     -11.366   7.375  22.691  1.00  0.00      PROA  
ATOM    768  OD1 ASP P 141     -11.601   7.846  23.827  1.00  0.00      PROA  
ATOM    769  OD2 ASP P 141     -12.228   7.245  21.791  1.00  0.00      PROA  
ATOM    770  C   ASP P 141      -7.748   6.207  23.481  1.00  0.00      PROA  
ATOM    771  O   ASP P 141      -7.860   5.290  24.301  1.00  0.00      PROA  
ATOM    772  N   ASN P 142      -6.643   6.301  22.725  1.00  0.00      PROA  
ATOM    773  HN  ASN P 142      -6.534   7.032  22.056  1.00  0.00      PROA  
ATOM    774  CA  ASN P 142      -5.513   5.352  22.811  1.00  0.00      PROA  
ATOM    775  HA  ASN P 142      -5.918   4.374  23.024  1.00  0.00      PROA  
ATOM    776  CB  ASN P 142      -4.756   5.416  21.445  0.00  0.00      PROA  
ATOM    777  HB1 ASN P 142      -5.468   5.110  20.647  0.00  0.00      PROA  
ATOM    778  HB2 ASN P 142      -4.440   6.457  21.228  0.00  0.00      PROA  
ATOM    779  CG  ASN P 142      -3.542   4.487  21.353  0.00  0.00      PROA  
ATOM    780  OD1 ASN P 142      -2.836   4.416  20.346  0.00  0.00      PROA  
ATOM    781  ND2 ASN P 142      -3.290   3.726  22.442  0.00  0.00      PROA  
ATOM    782 HD21 ASN P 142      -2.497   3.123  22.406  0.00  0.00      PROA  
ATOM    783 HD22 ASN P 142      -3.868   3.803  23.248  0.00  0.00      PROA  
ATOM    784  C   ASN P 142      -4.608   5.637  24.011  1.00  0.00      PROA  
ATOM    785  O   ASN P 142      -4.147   4.689  24.643  1.00  0.00      PROA  
ATOM    786  N   ASP P 143      -4.413   6.903  24.374  1.00  0.00      PROA  
ATOM    787  HN  ASP P 143      -4.801   7.661  23.856  1.00  0.00      PROA  
ATOM    788  CA  ASP P 143      -3.620   7.277  25.554  1.00  0.00      PROA  
ATOM    789  HA  ASP P 143      -2.805   6.575  25.651  1.00  0.00      PROA  
ATOM    790  CB  ASP P 143      -3.080   8.714  25.386  1.00  0.00      PROA  
ATOM    791  HB1 ASP P 143      -2.673   9.055  26.362  1.00  0.00      PROA  
ATOM    792  HB2 ASP P 143      -3.921   9.376  25.090  1.00  0.00      PROA  
ATOM    793  CG  ASP P 143      -1.964   8.849  24.325  1.00  0.00      PROA  
ATOM    794  OD1 ASP P 143      -1.303   7.834  24.004  1.00  0.00      PROA  
ATOM    795  OD2 ASP P 143      -1.714   9.985  23.860  1.00  0.00      PROA  
ATOM    796  C   ASP P 143      -4.404   7.070  26.871  1.00  0.00      PROA  
ATOM    797  O   ASP P 143      -3.804   6.817  27.919  1.00  0.00      PROA  
ATOM    798  N   PHE P 144      -5.747   7.080  26.829  1.00  0.00      PROA  
ATOM    799  HN  PHE P 144      -6.232   7.272  25.980  1.00  0.00      PROA  
ATOM    800  CA  PHE P 144      -6.610   6.818  27.994  1.00  0.00      PROA  
ATOM    801  HA  PHE P 144      -6.055   7.056  28.889  1.00  0.00      PROA  
ATOM    802  CB  PHE P 144      -7.878   7.683  27.897  1.00  0.00      PROA  
ATOM    803  HB1 PHE P 144      -8.655   7.128  27.329  1.00  0.00      PROA  
ATOM    804  HB2 PHE P 144      -7.632   8.634  27.379  1.00  0.00      PROA  
ATOM    805  CG  PHE P 144      -8.481   8.049  29.244  1.00  0.00      PROA  
ATOM    806  CD1 PHE P 144      -9.526   7.286  29.798  1.00  0.00      PROA  
ATOM    807  HD1 PHE P 144      -9.907   6.428  29.265  1.00  0.00      PROA  
ATOM    808  CE1 PHE P 144     -10.075   7.639  31.046  1.00  0.00      PROA  
ATOM    809  HE1 PHE P 144     -10.876   7.051  31.468  1.00  0.00      PROA  
ATOM    810  CZ  PHE P 144      -9.582   8.757  31.742  1.00  0.00      PROA  
ATOM    811  HZ  PHE P 144     -10.004   9.027  32.699  1.00  0.00      PROA  
ATOM    812  CD2 PHE P 144      -7.989   9.166  29.945  1.00  0.00      PROA  
ATOM    813  HD2 PHE P 144      -7.186   9.753  29.525  1.00  0.00      PROA  
ATOM    814  CE2 PHE P 144      -8.539   9.521  31.191  1.00  0.00      PROA  
ATOM    815  HE2 PHE P 144      -8.159  10.381  31.724  1.00  0.00      PROA  
ATOM    816  C   PHE P 144      -6.941   5.327  28.231  1.00  0.00      PROA  
ATOM    817  O   PHE P 144      -7.462   4.970  29.288  1.00  0.00      PROA  
ATOM    818  N   THR P 145      -6.606   4.422  27.300  1.00  0.00      PROA  
ATOM    819  HN  THR P 145      -6.184   4.699  26.441  1.00  0.00      PROA  
ATOM    820  CA  THR P 145      -6.824   2.961  27.452  1.00  0.00      PROA  
ATOM    821  HA  THR P 145      -7.633   2.830  28.156  1.00  0.00      PROA  
ATOM    822  CB  THR P 145      -7.167   2.244  26.136  1.00  0.00      PROA  
ATOM    823  HB  THR P 145      -7.094   1.146  26.286  1.00  0.00      PROA  
ATOM    824  OG1 THR P 145      -6.295   2.609  25.097  1.00  0.00      PROA  
ATOM    825  HG1 THR P 145      -6.506   3.521  24.882  1.00  0.00      PROA  
ATOM    826  CG2 THR P 145      -8.597   2.530  25.684  1.00  0.00      PROA  
ATOM    827 HG21 THR P 145      -8.790   3.623  25.697  1.00  0.00      PROA  
ATOM    828 HG22 THR P 145      -9.316   2.033  26.369  1.00  0.00      PROA  
ATOM    829 HG23 THR P 145      -8.747   2.155  24.648  1.00  0.00      PROA  
ATOM    830  C   THR P 145      -5.702   2.235  28.197  1.00  0.00      PROA  
ATOM    831  O   THR P 145      -5.657   1.008  28.228  1.00  0.00      PROA  
ATOM    832  N   GLY P 146      -4.837   2.959  28.907  1.00  0.00      PROA  
ATOM    833  HN  GLY P 146      -4.618   3.905  28.684  1.00  0.00      PROA  
ATOM    834  CA  GLY P 146      -4.159   2.387  30.065  1.00  0.00      PROA  
ATOM    835  HA1 GLY P 146      -3.352   3.044  30.355  1.00  0.00      PROA  
ATOM    836  HA2 GLY P 146      -3.771   1.416  29.797  1.00  0.00      PROA  
ATOM    837  C   GLY P 146      -5.157   2.250  31.213  1.00  0.00      PROA  
ATOM    838  O   GLY P 146      -5.164   3.084  32.116  1.00  0.00      PROA  
ATOM    839  N   THR P 147      -6.016   1.226  31.204  1.00  0.00      PROA  
ATOM    840  HN  THR P 147      -6.087   0.599  30.432  1.00  0.00      PROA  
ATOM    841  CA  THR P 147      -6.912   0.962  32.338  1.00  0.00      PROA  
ATOM    842  HA  THR P 147      -7.394   1.895  32.589  1.00  0.00      PROA  
ATOM    843  CB  THR P 147      -7.981  -0.109  32.045  1.00  0.00      PROA  
ATOM    844  HB  THR P 147      -7.546  -1.120  32.198  1.00  0.00      PROA  
ATOM    845  OG1 THR P 147      -8.441  -0.016  30.720  1.00  0.00      PROA  
ATOM    846  HG1 THR P 147      -9.097  -0.710  30.618  1.00  0.00      PROA  
ATOM    847  CG2 THR P 147      -9.205   0.086  32.942  1.00  0.00      PROA  
ATOM    848 HG21 THR P 147      -9.652   1.088  32.765  1.00  0.00      PROA  
ATOM    849 HG22 THR P 147      -8.906   0.014  34.010  1.00  0.00      PROA  
ATOM    850 HG23 THR P 147      -9.969  -0.688  32.715  1.00  0.00      PROA  
ATOM    851  C   THR P 147      -6.057   0.560  33.537  1.00  0.00      PROA  
ATOM    852  O   THR P 147      -5.695  -0.606  33.701  1.00  0.00      PROA  
ATOM    853  N   VAL P 148      -5.683   1.530  34.376  1.00  0.00      PROA  
ATOM    854  HN  VAL P 148      -5.874   2.488  34.180  1.00  0.00      PROA  
ATOM    855  CA  VAL P 148      -4.973   1.275  35.632  1.00  0.00      PROA  
ATOM    856  HA  VAL P 148      -4.219   0.529  35.433  1.00  0.00      PROA  
ATOM    857  CB  VAL P 148      -4.312   2.544  36.214  1.00  0.00      PROA  
ATOM    858  HB  VAL P 148      -5.100   3.290  36.455  1.00  0.00      PROA  
ATOM    859  CG1 VAL P 148      -3.519   2.212  37.492  1.00  0.00      PROA  
ATOM    860 HG11 VAL P 148      -2.721   1.473  37.264  1.00  0.00      PROA  
ATOM    861 HG12 VAL P 148      -4.197   1.777  38.256  1.00  0.00      PROA  
ATOM    862 HG13 VAL P 148      -3.045   3.133  37.893  1.00  0.00      PROA  
ATOM    863  CG2 VAL P 148      -3.323   3.174  35.227  1.00  0.00      PROA  
ATOM    864 HG21 VAL P 148      -3.847   3.459  34.290  1.00  0.00      PROA  
ATOM    865 HG22 VAL P 148      -2.522   2.445  34.977  1.00  0.00      PROA  
ATOM    866 HG23 VAL P 148      -2.872   4.086  35.674  1.00  0.00      PROA  
ATOM    867  C   VAL P 148      -5.965   0.641  36.600  1.00  0.00      PROA  
ATOM    868  O   VAL P 148      -6.597   1.312  37.415  1.00  0.00      PROA  
ATOM    869  N   HSD P 149      -6.117  -0.678  36.524  1.00  0.00      PROA  
ATOM    870  HN  HSD P 149      -5.771  -1.211  35.756  1.00  0.00      PROA  
ATOM    871  CA  HSD P 149      -6.804  -1.423  37.567  1.00  0.00      PROA  
ATOM    872  HA  HSD P 149      -7.625  -0.818  37.922  1.00  0.00      PROA  
ATOM    873  CB  HSD P 149      -7.327  -2.765  37.037  1.00  0.00      PROA  
ATOM    874  HB1 HSD P 149      -7.409  -3.482  37.881  1.00  0.00      PROA  
ATOM    875  HB2 HSD P 149      -6.610  -3.163  36.287  1.00  0.00      PROA  
ATOM    876  ND1 HSD P 149      -9.884  -2.493  37.045  1.00  0.00      PROA  
ATOM    877  HD1 HSD P 149      -9.998  -2.479  38.039  1.00  0.00      PROA  
ATOM    878  CG  HSD P 149      -8.682  -2.630  36.384  1.00  0.00      PROA  
ATOM    879  CE1 HSD P 149     -10.856  -2.384  36.125  1.00  0.00      PROA  
ATOM    880  HE1 HSD P 149     -11.910  -2.261  36.373  1.00  0.00      PROA  
ATOM    881  NE2 HSD P 149     -10.338  -2.450  34.892  1.00  0.00      PROA  
ATOM    882  CD2 HSD P 149      -8.955  -2.604  35.044  1.00  0.00      PROA  
ATOM    883  HD2 HSD P 149      -8.302  -2.680  34.183  1.00  0.00      PROA  
ATOM    884  C   HSD P 149      -5.862  -1.551  38.768  1.00  0.00      PROA  
ATOM    885  O   HSD P 149      -4.894  -2.311  38.751  1.00  0.00      PROA  
ATOM    886  N   ARG P 150      -6.141  -0.783  39.827  1.00  0.00      PROA  
ATOM    887  HN  ARG P 150      -6.749   0.004  39.758  1.00  0.00      PROA  
ATOM    888  CA  ARG P 150      -5.580  -1.037  41.158  1.00  0.00      PROA  
ATOM    889  HA  ARG P 150      -4.546  -1.323  41.032  1.00  0.00      PROA  
ATOM    890  CB  ARG P 150      -5.679   0.207  42.060  1.00  0.00      PROA  
ATOM    891  HB1 ARG P 150      -5.840  -0.125  43.108  1.00  0.00      PROA  
ATOM    892  HB2 ARG P 150      -6.552   0.812  41.736  1.00  0.00      PROA  
ATOM    893  CG  ARG P 150      -4.426   1.087  42.010  1.00  0.00      PROA  
ATOM    894  HG1 ARG P 150      -4.326   1.541  41.002  1.00  0.00      PROA  
ATOM    895  HG2 ARG P 150      -3.526   0.470  42.218  1.00  0.00      PROA  
ATOM    896  CD  ARG P 150      -4.555   2.191  43.068  1.00  0.00      PROA  
ATOM    897  HD1 ARG P 150      -4.782   1.738  44.056  1.00  0.00      PROA  
ATOM    898  HD2 ARG P 150      -5.363   2.895  42.776  1.00  0.00      PROA  
ATOM    899  NE  ARG P 150      -3.312   2.969  43.207  1.00  0.00      PROA  
ATOM    900  HE  ARG P 150      -2.532   2.680  42.655  1.00  0.00      PROA  
ATOM    901  CZ  ARG P 150      -3.136   4.016  43.995  1.00  0.00      PROA  
ATOM    902  NH1 ARG P 150      -4.097   4.488  44.741  1.00  0.00      PROA  
ATOM    903 HH11 ARG P 150      -4.999   4.057  44.728  1.00  0.00      PROA  
ATOM    904 HH12 ARG P 150      -3.932   5.282  45.327  1.00  0.00      PROA  
ATOM    905  NH2 ARG P 150      -1.979   4.613  44.046  1.00  0.00      PROA  
ATOM    906 HH21 ARG P 150      -1.220   4.280  43.488  1.00  0.00      PROA  
ATOM    907 HH22 ARG P 150      -1.851   5.404  44.644  1.00  0.00      PROA  
ATOM    908  C   ARG P 150      -6.332  -2.210  41.779  1.00  0.00      PROA  
ATOM    909  O   ARG P 150      -7.445  -2.034  42.264  1.00  0.00      PROA  
ATOM    910  N   ILE P 151      -5.710  -3.381  41.785  1.00  0.00      PROA  
ATOM    911  HN  ILE P 151      -4.926  -3.553  41.194  1.00  0.00      PROA  
ATOM    912  CA  ILE P 151      -6.107  -4.503  42.639  1.00  0.00      PROA  
ATOM    913  HA  ILE P 151      -6.927  -4.172  43.258  1.00  0.00      PROA  
ATOM    914  CB  ILE P 151      -6.534  -5.733  41.802  1.00  0.00      PROA  
ATOM    915  HB  ILE P 151      -5.688  -6.058  41.159  1.00  0.00      PROA  
ATOM    916  CG2 ILE P 151      -6.939  -6.884  42.742  1.00  0.00      PROA  
ATOM    917 HG21 ILE P 151      -7.789  -6.571  43.385  1.00  0.00      PROA  
ATOM    918 HG22 ILE P 151      -6.083  -7.160  43.394  1.00  0.00      PROA  
ATOM    919 HG23 ILE P 151      -7.253  -7.767  42.145  1.00  0.00      PROA  
ATOM    920  CG1 ILE P 151      -7.702  -5.367  40.848  1.00  0.00      PROA  
ATOM    921 HG11 ILE P 151      -7.387  -4.500  40.230  1.00  0.00      PROA  
ATOM    922 HG12 ILE P 151      -8.575  -5.071  41.466  1.00  0.00      PROA  
ATOM    923  CD  ILE P 151      -8.141  -6.493  39.904  1.00  0.00      PROA  
ATOM    924  HD1 ILE P 151      -8.647  -7.298  40.479  1.00  0.00      PROA  
ATOM    925  HD2 ILE P 151      -7.255  -6.926  39.393  1.00  0.00      PROA  
ATOM    926  HD3 ILE P 151      -8.853  -6.097  39.148  1.00  0.00      PROA  
ATOM    927  C   ILE P 151      -4.917  -4.740  43.579  1.00  0.00      PROA  
ATOM    928  O   ILE P 151      -3.792  -4.924  43.116  1.00  0.00      PROA  
ATOM    929  N   ASP P 152      -5.159  -4.613  44.886  1.00  0.00      PROA  
ATOM    930  HN  ASP P 152      -6.052  -4.294  45.190  1.00  0.00      PROA  
ATOM    931  CA  ASP P 152      -4.230  -4.897  45.991  1.00  0.00      PROA  
ATOM    932  HA  ASP P 152      -4.503  -4.282  46.836  1.00  0.00      PROA  
ATOM    933  CB  ASP P 152      -4.330  -6.390  46.349  1.00  0.00      PROA  
ATOM    934  HB1 ASP P 152      -3.587  -6.625  47.140  1.00  0.00      PROA  
ATOM    935  HB2 ASP P 152      -4.104  -6.997  45.446  1.00  0.00      PROA  
ATOM    936  CG  ASP P 152      -5.726  -6.768  46.858  1.00  0.00      PROA  
ATOM    937  OD1 ASP P 152      -6.400  -5.873  47.420  1.00  0.00      PROA  
ATOM    938  OD2 ASP P 152      -6.113  -7.941  46.673  1.00  0.00      PROA  
ATOM    939  C   ASP P 152      -2.781  -4.395  45.823  1.00  0.00      PROA  
ATOM    940  O   ASP P 152      -1.844  -5.167  45.645  1.00  0.00      PROA  
ATOM    941  N   ASN P 153      -2.575  -3.074  45.929  1.00  0.00      PROA  
ATOM    942  HN  ASN P 153      -3.352  -2.461  46.041  1.00  0.00      PROA  
ATOM    943  CA  ASN P 153      -1.270  -2.379  45.900  1.00  0.00      PROA  
ATOM    944  HA  ASN P 153      -1.454  -1.321  45.784  1.00  0.00      PROA  
ATOM    945  CB  ASN P 153      -0.492  -2.649  47.205  1.00  0.00      PROA  
ATOM    946  HB1 ASN P 153       0.558  -2.313  47.072  1.00  0.00      PROA  
ATOM    947  HB2 ASN P 153      -0.503  -3.741  47.408  1.00  0.00      PROA  
ATOM    948  CG  ASN P 153      -1.073  -1.936  48.410  1.00  0.00      PROA  
ATOM    949  OD1 ASN P 153      -1.959  -1.099  48.326  1.00  0.00      PROA  
ATOM    950  ND2 ASN P 153      -0.558  -2.216  49.583  1.00  0.00      PROA  
ATOM    951 HD21 ASN P 153      -0.911  -1.768  50.404  1.00  0.00      PROA  
ATOM    952 HD22 ASN P 153       0.188  -2.878  49.656  1.00  0.00      PROA  
ATOM    953  C   ASN P 153      -0.393  -2.578  44.647  1.00  0.00      PROA  
ATOM    954  O   ASN P 153       0.660  -1.949  44.540  1.00  0.00      PROA  
ATOM    955  N   THR P 154      -0.842  -3.357  43.666  1.00  0.00      PROA  
ATOM    956  HN  THR P 154      -1.673  -3.893  43.783  1.00  0.00      PROA  
ATOM    957  CA  THR P 154      -0.198  -3.510  42.360  1.00  0.00      PROA  
ATOM    958  HA  THR P 154       0.766  -3.025  42.409  1.00  0.00      PROA  
ATOM    959  CB  THR P 154      -0.025  -4.989  41.979  1.00  0.00      PROA  
ATOM    960  HB  THR P 154      -0.040  -5.080  40.872  1.00  0.00      PROA  
ATOM    961  OG1 THR P 154      -1.033  -5.829  42.498  1.00  0.00      PROA  
ATOM    962  HG1 THR P 154      -1.855  -5.341  42.412  1.00  0.00      PROA  
ATOM    963  CG2 THR P 154       1.296  -5.524  42.534  1.00  0.00      PROA  
ATOM    964 HG21 THR P 154       1.310  -5.435  43.641  1.00  0.00      PROA  
ATOM    965 HG22 THR P 154       2.145  -4.938  42.120  1.00  0.00      PROA  
ATOM    966 HG23 THR P 154       1.414  -6.595  42.263  1.00  0.00      PROA  
ATOM    967  C   THR P 154      -0.959  -2.745  41.280  1.00  0.00      PROA  
ATOM    968  O   THR P 154      -2.143  -2.975  41.041  1.00  0.00      PROA  
ATOM    969  N   THR P 155      -0.282  -1.810  40.614  1.00  0.00      PROA  
ATOM    970  HN  THR P 155       0.601  -1.480  40.939  1.00  0.00      PROA  
ATOM    971  CA  THR P 155      -0.761  -1.195  39.370  1.00  0.00      PROA  
ATOM    972  HA  THR P 155      -1.837  -1.130  39.428  1.00  0.00      PROA  
ATOM    973  CB  THR P 155      -0.158   0.205  39.159  1.00  0.00      PROA  
ATOM    974  HB  THR P 155      -0.268   0.504  38.095  1.00  0.00      PROA  
ATOM    975  OG1 THR P 155       1.214   0.202  39.491  1.00  0.00      PROA  
ATOM    976  HG1 THR P 155       1.626  -0.438  38.907  1.00  0.00      PROA  
ATOM    977  CG2 THR P 155      -0.845   1.248  40.039  1.00  0.00      PROA  
ATOM    978 HG21 THR P 155      -0.730   0.980  41.110  1.00  0.00      PROA  
ATOM    979 HG22 THR P 155      -1.929   1.290  39.799  1.00  0.00      PROA  
ATOM    980 HG23 THR P 155      -0.386   2.246  39.871  1.00  0.00      PROA  
ATOM    981  C   THR P 155      -0.379  -2.099  38.208  1.00  0.00      PROA  
ATOM    982  O   THR P 155       0.796  -2.176  37.853  1.00  0.00      PROA  
ATOM    983  N   VAL P 156      -1.360  -2.784  37.623  1.00  0.00      PROA  
ATOM    984  HN  VAL P 156      -2.278  -2.815  38.010  1.00  0.00      PROA  
ATOM    985  CA  VAL P 156      -1.170  -3.538  36.380  1.00  0.00      PROA  
ATOM    986  HA  VAL P 156      -0.115  -3.744  36.278  1.00  0.00      PROA  
ATOM    987  CB  VAL P 156      -1.968  -4.857  36.388  1.00  0.00      PROA  
ATOM    988  HB  VAL P 156      -3.052  -4.627  36.473  1.00  0.00      PROA  
ATOM    989  CG1 VAL P 156      -1.722  -5.661  35.104  1.00  0.00      PROA  
ATOM    990 HG11 VAL P 156      -0.643  -5.908  35.009  1.00  0.00      PROA  
ATOM    991 HG12 VAL P 156      -2.029  -5.064  34.219  1.00  0.00      PROA  
ATOM    992 HG13 VAL P 156      -2.301  -6.609  35.135  1.00  0.00      PROA  
ATOM    993  CG2 VAL P 156      -1.555  -5.735  37.580  1.00  0.00      PROA  
ATOM    994 HG21 VAL P 156      -1.748  -5.200  38.534  1.00  0.00      PROA  
ATOM    995 HG22 VAL P 156      -0.470  -5.970  37.519  1.00  0.00      PROA  
ATOM    996 HG23 VAL P 156      -2.142  -6.678  37.577  1.00  0.00      PROA  
ATOM    997  C   VAL P 156      -1.556  -2.621  35.225  1.00  0.00      PROA  
ATOM    998  O   VAL P 156      -2.706  -2.201  35.116  1.00  0.00      PROA  
ATOM    999  N   ILE P 157      -0.574  -2.264  34.396  1.00  0.00      PROA  
ATOM   1000  HN  ILE P 157       0.375  -2.496  34.591  1.00  0.00      PROA  
ATOM   1001  CA  ILE P 157      -0.789  -1.517  33.154  1.00  0.00      PROA  
ATOM   1002  HA  ILE P 157      -1.651  -0.882  33.295  1.00  0.00      PROA  
ATOM   1003  CB  ILE P 157       0.450  -0.664  32.789  1.00  0.00      PROA  
ATOM   1004  HB  ILE P 157       1.344  -1.321  32.724  1.00  0.00      PROA  
ATOM   1005  CG2 ILE P 157       0.239   0.045  31.437  1.00  0.00      PROA  
ATOM   1006 HG21 ILE P 157      -0.648   0.712  31.490  1.00  0.00      PROA  
ATOM   1007 HG22 ILE P 157       0.069  -0.708  30.637  1.00  0.00      PROA  
ATOM   1008 HG23 ILE P 157       1.131   0.660  31.188  1.00  0.00      PROA  
ATOM   1009  CG1 ILE P 157       0.745   0.369  33.906  1.00  0.00      PROA  
ATOM   1010 HG11 ILE P 157       0.788  -0.168  34.877  1.00  0.00      PROA  
ATOM   1011 HG12 ILE P 157      -0.090   1.100  33.936  1.00  0.00      PROA  
ATOM   1012  CD  ILE P 157       2.058   1.141  33.720  1.00  0.00      PROA  
ATOM   1013  HD1 ILE P 157       1.971   1.841  32.862  1.00  0.00      PROA  
ATOM   1014  HD2 ILE P 157       2.888   0.431  33.517  1.00  0.00      PROA  
ATOM   1015  HD3 ILE P 157       2.284   1.728  34.636  1.00  0.00      PROA  
ATOM   1016  C   ILE P 157      -1.126  -2.555  32.085  1.00  0.00      PROA  
ATOM   1017  O   ILE P 157      -0.264  -3.340  31.688  1.00  0.00      PROA  
ATOM   1018  N   TYR P 158      -2.381  -2.591  31.647  1.00  0.00      PROA  
ATOM   1019  HN  TYR P 158      -3.121  -2.111  32.112  1.00  0.00      PROA  
ATOM   1020  CA  TYR P 158      -2.750  -3.341  30.454  1.00  0.00      PROA  
ATOM   1021  HA  TYR P 158      -2.189  -4.264  30.451  1.00  0.00      PROA  
ATOM   1022  CB  TYR P 158      -4.256  -3.631  30.445  1.00  0.00      PROA  
ATOM   1023  HB1 TYR P 158      -4.556  -3.990  29.437  1.00  0.00      PROA  
ATOM   1024  HB2 TYR P 158      -4.811  -2.703  30.701  1.00  0.00      PROA  
ATOM   1025  CG  TYR P 158      -4.668  -4.694  31.445  1.00  0.00      PROA  
ATOM   1026  CD1 TYR P 158      -4.660  -6.052  31.063  1.00  0.00      PROA  
ATOM   1027  HD1 TYR P 158      -4.375  -6.327  30.059  1.00  0.00      PROA  
ATOM   1028  CE1 TYR P 158      -5.023  -7.049  31.988  1.00  0.00      PROA  
ATOM   1029  HE1 TYR P 158      -5.020  -8.088  31.693  1.00  0.00      PROA  
ATOM   1030  CZ  TYR P 158      -5.392  -6.685  33.302  1.00  0.00      PROA  
ATOM   1031  OH  TYR P 158      -5.743  -7.643  34.199  1.00  0.00      PROA  
ATOM   1032  HH  TYR P 158      -5.681  -8.495  33.763  1.00  0.00      PROA  
ATOM   1033  CD2 TYR P 158      -5.033  -4.333  32.756  1.00  0.00      PROA  
ATOM   1034  HD2 TYR P 158      -5.036  -3.294  33.049  1.00  0.00      PROA  
ATOM   1035  CE2 TYR P 158      -5.394  -5.328  33.685  1.00  0.00      PROA  
ATOM   1036  HE2 TYR P 158      -5.672  -5.051  34.691  1.00  0.00      PROA  
ATOM   1037  C   TYR P 158      -2.312  -2.525  29.240  1.00  0.00      PROA  
ATOM   1038  O   TYR P 158      -2.895  -1.485  28.955  1.00  0.00      PROA  
ATOM   1039  N   ASN P 159      -1.280  -2.985  28.535  1.00  0.00      PROA  
ATOM   1040  HN  ASN P 159      -0.660  -3.682  28.886  1.00  0.00      PROA  
ATOM   1041  CA  ASN P 159      -1.003  -2.481  27.196  1.00  0.00      PROA  
ATOM   1042  HA  ASN P 159      -1.128  -1.408  27.210  1.00  0.00      PROA  
ATOM   1043  CB  ASN P 159       0.427  -2.846  26.767  1.00  0.00      PROA  
ATOM   1044  HB1 ASN P 159       0.543  -2.629  25.684  1.00  0.00      PROA  
ATOM   1045  HB2 ASN P 159       0.586  -3.932  26.940  1.00  0.00      PROA  
ATOM   1046  CG  ASN P 159       1.496  -2.079  27.526  1.00  0.00      PROA  
ATOM   1047  OD1 ASN P 159       1.301  -0.990  28.034  1.00  0.00      PROA  
ATOM   1048  ND2 ASN P 159       2.689  -2.618  27.621  1.00  0.00      PROA  
ATOM   1049 HD21 ASN P 159       3.416  -2.140  28.114  1.00  0.00      PROA  
ATOM   1050 HD22 ASN P 159       2.871  -3.507  27.201  1.00  0.00      PROA  
ATOM   1051  C   ASN P 159      -2.060  -3.072  26.264  1.00  0.00      PROA  
ATOM   1052  O   ASN P 159      -2.147  -4.294  26.120  1.00  0.00      PROA  
ATOM   1053  N   SER P 160      -2.877  -2.218  25.658  1.00  0.00      PROA  
ATOM   1054  HN  SER P 160      -2.886  -1.252  25.904  1.00  0.00      PROA  
ATOM   1055  CA  SER P 160      -3.814  -2.596  24.603  1.00  0.00      PROA  
ATOM   1056  HA  SER P 160      -4.574  -3.231  25.033  1.00  0.00      PROA  
ATOM   1057  CB  SER P 160      -4.444  -1.325  24.003  1.00  0.00      PROA  
ATOM   1058  HB1 SER P 160      -5.349  -1.593  23.416  1.00  0.00      PROA  
ATOM   1059  HB2 SER P 160      -3.712  -0.817  23.340  1.00  0.00      PROA  
ATOM   1060  OG  SER P 160      -4.817  -0.439  25.042  1.00  0.00      PROA  
ATOM   1061  HG1 SER P 160      -5.051   0.388  24.614  1.00  0.00      PROA  
ATOM   1062  C   SER P 160      -3.053  -3.376  23.526  1.00  0.00      PROA  
ATOM   1063  O   SER P 160      -2.065  -2.881  22.981  1.00  0.00      PROA  
ATOM   1064  N   ASN P 161      -3.467  -4.610  23.227  1.00  0.00      PROA  
ATOM   1065  HN  ASN P 161      -4.218  -5.052  23.712  1.00  0.00      PROA  
ATOM   1066  CA  ASN P 161      -2.836  -5.390  22.162  1.00  0.00      PROA  
ATOM   1067  HA  ASN P 161      -1.782  -5.469  22.383  1.00  0.00      PROA  
ATOM   1068  CB  ASN P 161      -3.475  -6.791  22.077  1.00  0.00      PROA  
ATOM   1069  HB1 ASN P 161      -3.307  -7.197  21.057  1.00  0.00      PROA  
ATOM   1070  HB2 ASN P 161      -4.567  -6.695  22.257  1.00  0.00      PROA  
ATOM   1071  CG  ASN P 161      -2.914  -7.780  23.079  1.00  0.00      PROA  
ATOM   1072  OD1 ASN P 161      -1.742  -7.789  23.404  1.00  0.00      PROA  
ATOM   1073  ND2 ASN P 161      -3.724  -8.694  23.562  1.00  0.00      PROA  
ATOM   1074 HD21 ASN P 161      -3.386  -9.361  24.225  1.00  0.00      PROA  
ATOM   1075 HD22 ASN P 161      -4.679  -8.721  23.266  1.00  0.00      PROA  
ATOM   1076  C   ASN P 161      -3.008  -4.631  20.841  1.00  0.00      PROA  
ATOM   1077  O   ASN P 161      -4.140  -4.420  20.409  1.00  0.00      PROA  
ATOM   1078  N   ILE P 162      -1.913  -4.273  20.166  1.00  0.00      PROA  
ATOM   1079  HN  ILE P 162      -1.000  -4.460  20.520  1.00  0.00      PROA  
ATOM   1080  CA  ILE P 162      -1.960  -3.584  18.864  1.00  0.00      PROA  
ATOM   1081  HA  ILE P 162      -2.480  -2.647  18.994  1.00  0.00      PROA  
ATOM   1082  CB  ILE P 162      -0.523  -3.342  18.358  1.00  0.00      PROA  
ATOM   1083  HB  ILE P 162       0.055  -2.822  19.151  1.00  0.00      PROA  
ATOM   1084  CG2 ILE P 162       0.200  -4.656  17.993  1.00  0.00      PROA  
ATOM   1085 HG21 ILE P 162      -0.247  -5.096  17.077  1.00  0.00      PROA  
ATOM   1086 HG22 ILE P 162       0.098  -5.387  18.824  1.00  0.00      PROA  
ATOM   1087 HG23 ILE P 162       1.276  -4.455  17.802  1.00  0.00      PROA  
ATOM   1088  CG1 ILE P 162      -0.539  -2.342  17.184  1.00  0.00      PROA  
ATOM   1089 HG11 ILE P 162      -1.171  -1.473  17.466  1.00  0.00      PROA  
ATOM   1090 HG12 ILE P 162      -0.988  -2.840  16.299  1.00  0.00      PROA  
ATOM   1091  CD  ILE P 162       0.855  -1.833  16.806  1.00  0.00      PROA  
ATOM   1092  HD1 ILE P 162       1.503  -2.684  16.505  1.00  0.00      PROA  
ATOM   1093  HD2 ILE P 162       1.320  -1.324  17.676  1.00  0.00      PROA  
ATOM   1094  HD3 ILE P 162       0.781  -1.125  15.953  1.00  0.00      PROA  
ATOM   1095  C   ILE P 162      -2.818  -4.344  17.837  1.00  0.00      PROA  
ATOM   1096  O   ILE P 162      -3.555  -3.747  17.061  1.00  0.00      PROA  
ATOM   1097  N   PHE P 163      -2.831  -5.676  17.927  1.00  0.00      PROA  
ATOM   1098  HN  PHE P 163      -2.254  -6.141  18.593  1.00  0.00      PROA  
ATOM   1099  CA  PHE P 163      -3.649  -6.572  17.108  1.00  0.00      PROA  
ATOM   1100  HA  PHE P 163      -3.498  -6.326  16.067  1.00  0.00      PROA  
ATOM   1101  CB  PHE P 163      -3.211  -8.014  17.401  1.00  0.00      PROA  
ATOM   1102  HB1 PHE P 163      -3.841  -8.716  16.814  1.00  0.00      PROA  
ATOM   1103  HB2 PHE P 163      -3.322  -8.219  18.487  1.00  0.00      PROA  
ATOM   1104  CG  PHE P 163      -1.767  -8.287  17.034  1.00  0.00      PROA  
ATOM   1105  CD1 PHE P 163      -1.412  -8.395  15.678  1.00  0.00      PROA  
ATOM   1106  HD1 PHE P 163      -2.174  -8.330  14.916  1.00  0.00      PROA  
ATOM   1107  CE1 PHE P 163      -0.069  -8.588  15.312  1.00  0.00      PROA  
ATOM   1108  HE1 PHE P 163       0.202  -8.657  14.269  1.00  0.00      PROA  
ATOM   1109  CZ  PHE P 163       0.919  -8.691  16.305  1.00  0.00      PROA  
ATOM   1110  HZ  PHE P 163       1.952  -8.836  16.025  1.00  0.00      PROA  
ATOM   1111  CD2 PHE P 163      -0.778  -8.400  18.029  1.00  0.00      PROA  
ATOM   1112  HD2 PHE P 163      -1.049  -8.329  19.072  1.00  0.00      PROA  
ATOM   1113  CE2 PHE P 163       0.564  -8.606  17.662  1.00  0.00      PROA  
ATOM   1114  HE2 PHE P 163       1.323  -8.699  18.424  1.00  0.00      PROA  
ATOM   1115  C   PHE P 163      -5.167  -6.428  17.312  1.00  0.00      PROA  
ATOM   1116  O   PHE P 163      -5.937  -6.967  16.522  1.00  0.00      PROA  
ATOM   1117  N   THR P 164      -5.605  -5.733  18.365  1.00  0.00      PROA  
ATOM   1118  HN  THR P 164      -4.965  -5.365  19.034  1.00  0.00      PROA  
ATOM   1119  CA  THR P 164      -7.022  -5.444  18.644  1.00  0.00      PROA  
ATOM   1120  HA  THR P 164      -7.617  -6.068  17.993  1.00  0.00      PROA  
ATOM   1121  CB  THR P 164      -7.397  -5.713  20.113  1.00  0.00      PROA  
ATOM   1122  HB  THR P 164      -8.475  -5.485  20.254  1.00  0.00      PROA  
ATOM   1123  OG1 THR P 164      -6.668  -4.945  21.044  1.00  0.00      PROA  
ATOM   1124  HG1 THR P 164      -5.812  -4.783  20.641  1.00  0.00      PROA  
ATOM   1125  CG2 THR P 164      -7.178  -7.178  20.495  1.00  0.00      PROA  
ATOM   1126 HG21 THR P 164      -6.110  -7.453  20.358  1.00  0.00      PROA  
ATOM   1127 HG22 THR P 164      -7.799  -7.834  19.849  1.00  0.00      PROA  
ATOM   1128 HG23 THR P 164      -7.451  -7.335  21.561  1.00  0.00      PROA  
ATOM   1129  C   THR P 164      -7.444  -4.038  18.224  1.00  0.00      PROA  
ATOM   1130  O   THR P 164      -8.637  -3.743  18.254  1.00  0.00      PROA  
ATOM   1131  N   ASP P 165      -6.502  -3.187  17.800  1.00  0.00      PROA  
ATOM   1132  HN  ASP P 165      -5.536  -3.433  17.812  1.00  0.00      PROA  
ATOM   1133  CA  ASP P 165      -6.804  -1.849  17.293  1.00  0.00      PROA  
ATOM   1134  HA  ASP P 165      -7.486  -1.374  17.982  1.00  0.00      PROA  
ATOM   1135  CB  ASP P 165      -5.510  -1.028  17.163  1.00  0.00      PROA  
ATOM   1136  HB1 ASP P 165      -4.818  -1.559  16.475  1.00  0.00      PROA  
ATOM   1137  HB2 ASP P 165      -5.038  -0.946  18.165  1.00  0.00      PROA  
ATOM   1138  CG  ASP P 165      -5.733   0.388  16.619  1.00  0.00      PROA  
ATOM   1139  OD1 ASP P 165      -6.875   0.892  16.630  1.00  0.00      PROA  
ATOM   1140  OD2 ASP P 165      -4.756   1.023  16.172  1.00  0.00      PROA  
ATOM   1141  C   ASP P 165      -7.556  -1.952  15.951  1.00  0.00      PROA  
ATOM   1142  O   ASP P 165      -7.011  -2.498  14.983  1.00  0.00      PROA  
ATOM   1143  N   PRO P 166      -8.791  -1.421  15.843  1.00  0.00      PROA  
ATOM   1144  CD  PRO P 166      -9.588  -0.830  16.912  1.00  0.00      PROA  
ATOM   1145  HD1 PRO P 166      -9.238   0.206  17.108  1.00  0.00      PROA  
ATOM   1146  HD2 PRO P 166      -9.490  -1.443  17.832  1.00  0.00      PROA  
ATOM   1147  CA  PRO P 166      -9.550  -1.443  14.596  1.00  0.00      PROA  
ATOM   1148  HA  PRO P 166      -9.712  -2.462  14.284  1.00  0.00      PROA  
ATOM   1149  CB  PRO P 166     -10.836  -0.664  14.893  1.00  0.00      PROA  
ATOM   1150  HB1 PRO P 166     -11.697  -1.087  14.333  1.00  0.00      PROA  
ATOM   1151  HB2 PRO P 166     -10.725   0.408  14.624  1.00  0.00      PROA  
ATOM   1152  CG  PRO P 166     -11.021  -0.836  16.398  1.00  0.00      PROA  
ATOM   1153  HG1 PRO P 166     -11.609   0.001  16.831  1.00  0.00      PROA  
ATOM   1154  HG2 PRO P 166     -11.531  -1.794  16.635  1.00  0.00      PROA  
ATOM   1155  C   PRO P 166      -8.785  -0.833  13.416  1.00  0.00      PROA  
ATOM   1156  O   PRO P 166      -8.885  -1.341  12.298  1.00  0.00      PROA  
ATOM   1157  N   PHE P 167      -7.978   0.209  13.653  1.00  0.00      PROA  
ATOM   1158  HN  PHE P 167      -7.895   0.611  14.561  1.00  0.00      PROA  
ATOM   1159  CA  PHE P 167      -7.163   0.832  12.606  1.00  0.00      PROA  
ATOM   1160  HA  PHE P 167      -7.796   1.017  11.751  1.00  0.00      PROA  
ATOM   1161  CB  PHE P 167      -6.560   2.144  13.123  1.00  0.00      PROA  
ATOM   1162  HB1 PHE P 167      -5.849   2.545  12.369  1.00  0.00      PROA  
ATOM   1163  HB2 PHE P 167      -6.033   1.955  14.082  1.00  0.00      PROA  
ATOM   1164  CG  PHE P 167      -7.596   3.218  13.381  1.00  0.00      PROA  
ATOM   1165  CD1 PHE P 167      -8.233   3.839  12.293  1.00  0.00      PROA  
ATOM   1166  HD1 PHE P 167      -7.946   3.574  11.286  1.00  0.00      PROA  
ATOM   1167  CE1 PHE P 167      -9.234   4.798  12.499  1.00  0.00      PROA  
ATOM   1168  HE1 PHE P 167      -9.712   5.276  11.656  1.00  0.00      PROA  
ATOM   1169  CZ  PHE P 167      -9.610   5.132  13.810  1.00  0.00      PROA  
ATOM   1170  HZ  PHE P 167     -10.400   5.849  13.977  1.00  0.00      PROA  
ATOM   1171  CD2 PHE P 167      -7.960   3.574  14.692  1.00  0.00      PROA  
ATOM   1172  HD2 PHE P 167      -7.471   3.107  15.535  1.00  0.00      PROA  
ATOM   1173  CE2 PHE P 167      -8.961   4.538  14.904  1.00  0.00      PROA  
ATOM   1174  HE2 PHE P 167      -9.232   4.822  15.910  1.00  0.00      PROA  
ATOM   1175  C   PHE P 167      -6.074  -0.115  12.096  1.00  0.00      PROA  
ATOM   1176  O   PHE P 167      -5.925  -0.274  10.883  1.00  0.00      PROA  
ATOM   1177  N   PHE P 168      -5.382  -0.812  13.002  1.00  0.00      PROA  
ATOM   1178  HN  PHE P 168      -5.519  -0.672  13.979  1.00  0.00      PROA  
ATOM   1179  CA  PHE P 168      -4.384  -1.819  12.647  1.00  0.00      PROA  
ATOM   1180  HA  PHE P 168      -3.671  -1.369  11.972  1.00  0.00      PROA  
ATOM   1181  CB  PHE P 168      -3.685  -2.313  13.919  1.00  0.00      PROA  
ATOM   1182  HB1 PHE P 168      -4.431  -2.787  14.592  1.00  0.00      PROA  
ATOM   1183  HB2 PHE P 168      -3.200  -1.455  14.432  1.00  0.00      PROA  
ATOM   1184  CG  PHE P 168      -2.610  -3.340  13.636  1.00  0.00      PROA  
ATOM   1185  CD1 PHE P 168      -2.905  -4.713  13.719  1.00  0.00      PROA  
ATOM   1186  HD1 PHE P 168      -3.887  -5.036  14.033  1.00  0.00      PROA  
ATOM   1187  CE1 PHE P 168      -1.923  -5.664  13.392  1.00  0.00      PROA  
ATOM   1188  HE1 PHE P 168      -2.157  -6.717  13.436  1.00  0.00      PROA  
ATOM   1189  CZ  PHE P 168      -0.637  -5.246  13.009  1.00  0.00      PROA  
ATOM   1190  HZ  PHE P 168       0.121  -5.978  12.773  1.00  0.00      PROA  
ATOM   1191  CD2 PHE P 168      -1.326  -2.923  13.238  1.00  0.00      PROA  
ATOM   1192  HD2 PHE P 168      -1.100  -1.869  13.166  1.00  0.00      PROA  
ATOM   1193  CE2 PHE P 168      -0.338  -3.875  12.933  1.00  0.00      PROA  
ATOM   1194  HE2 PHE P 168       0.651  -3.553  12.641  1.00  0.00      PROA  
ATOM   1195  C   PHE P 168      -5.001  -2.997  11.883  1.00  0.00      PROA  
ATOM   1196  O   PHE P 168      -4.420  -3.466  10.902  1.00  0.00      PROA  
ATOM   1197  N   ILE P 169      -6.190  -3.465  12.285  1.00  0.00      PROA  
ATOM   1198  HN  ILE P 169      -6.655  -3.085  13.080  1.00  0.00      PROA  
ATOM   1199  CA  ILE P 169      -6.899  -4.558  11.601  1.00  0.00      PROA  
ATOM   1200  HA  ILE P 169      -6.217  -5.390  11.510  1.00  0.00      PROA  
ATOM   1201  CB  ILE P 169      -8.160  -4.986  12.388  1.00  0.00      PROA  
ATOM   1202  HB  ILE P 169      -8.775  -4.087  12.610  1.00  0.00      PROA  
ATOM   1203  CG2 ILE P 169      -9.005  -5.993  11.577  1.00  0.00      PROA  
ATOM   1204 HG21 ILE P 169      -8.407  -6.903  11.355  1.00  0.00      PROA  
ATOM   1205 HG22 ILE P 169      -9.322  -5.534  10.617  1.00  0.00      PROA  
ATOM   1206 HG23 ILE P 169      -9.901  -6.292  12.163  1.00  0.00      PROA  
ATOM   1207  CG1 ILE P 169      -7.761  -5.607  13.747  1.00  0.00      PROA  
ATOM   1208 HG11 ILE P 169      -7.011  -4.946  14.230  1.00  0.00      PROA  
ATOM   1209 HG12 ILE P 169      -7.299  -6.599  13.558  1.00  0.00      PROA  
ATOM   1210  CD  ILE P 169      -8.938  -5.794  14.713  1.00  0.00      PROA  
ATOM   1211  HD1 ILE P 169      -9.699  -6.466  14.262  1.00  0.00      PROA  
ATOM   1212  HD2 ILE P 169      -9.413  -4.813  14.925  1.00  0.00      PROA  
ATOM   1213  HD3 ILE P 169      -8.581  -6.250  15.661  1.00  0.00      PROA  
ATOM   1214  C   ILE P 169      -7.244  -4.151  10.167  1.00  0.00      PROA  
ATOM   1215  O   ILE P 169      -6.923  -4.879   9.226  1.00  0.00      PROA  
ATOM   1216  N   VAL P 170      -7.868  -2.984   9.977  1.00  0.00      PROA  
ATOM   1217  HN  VAL P 170      -8.097  -2.378  10.735  1.00  0.00      PROA  
ATOM   1218  CA  VAL P 170      -8.257  -2.515   8.638  1.00  0.00      PROA  
ATOM   1219  HA  VAL P 170      -8.763  -3.328   8.139  1.00  0.00      PROA  
ATOM   1220  CB  VAL P 170      -9.180  -1.285   8.713  1.00  0.00      PROA  
ATOM   1221  HB  VAL P 170      -8.665  -0.474   9.271  1.00  0.00      PROA  
ATOM   1222  CG1 VAL P 170      -9.542  -0.782   7.309  1.00  0.00      PROA  
ATOM   1223 HG11 VAL P 170      -9.901  -1.625   6.681  1.00  0.00      PROA  
ATOM   1224 HG12 VAL P 170      -8.647  -0.336   6.825  1.00  0.00      PROA  
ATOM   1225 HG13 VAL P 170     -10.349  -0.021   7.375  1.00  0.00      PROA  
ATOM   1226  CG2 VAL P 170     -10.506  -1.632   9.403  1.00  0.00      PROA  
ATOM   1227 HG21 VAL P 170     -10.316  -1.990  10.438  1.00  0.00      PROA  
ATOM   1228 HG22 VAL P 170     -11.027  -2.435   8.840  1.00  0.00      PROA  
ATOM   1229 HG23 VAL P 170     -11.153  -0.730   9.453  1.00  0.00      PROA  
ATOM   1230  C   VAL P 170      -7.027  -2.239   7.773  1.00  0.00      PROA  
ATOM   1231  O   VAL P 170      -7.015  -2.630   6.604  1.00  0.00      PROA  
ATOM   1232  N   GLU P 171      -5.974  -1.630   8.326  1.00  0.00      PROA  
ATOM   1233  HN  GLU P 171      -6.003  -1.275   9.257  1.00  0.00      PROA  
ATOM   1234  CA  GLU P 171      -4.707  -1.440   7.613  1.00  0.00      PROA  
ATOM   1235  HA  GLU P 171      -4.919  -0.925   6.688  1.00  0.00      PROA  
ATOM   1236  CB  GLU P 171      -3.719  -0.623   8.466  1.00  0.00      PROA  
ATOM   1237  HB1 GLU P 171      -3.542  -1.147   9.429  1.00  0.00      PROA  
ATOM   1238  HB2 GLU P 171      -4.152   0.378   8.675  1.00  0.00      PROA  
ATOM   1239  CG  GLU P 171      -2.384  -0.456   7.723  1.00  0.00      PROA  
ATOM   1240  HG1 GLU P 171      -2.601  -0.221   6.660  1.00  0.00      PROA  
ATOM   1241  HG2 GLU P 171      -1.829  -1.416   7.779  1.00  0.00      PROA  
ATOM   1242  CD  GLU P 171      -1.476   0.649   8.277  1.00  0.00      PROA  
ATOM   1243  OE1 GLU P 171      -0.871   1.347   7.427  1.00  0.00      PROA  
ATOM   1244  OE2 GLU P 171      -1.333   0.802   9.509  1.00  0.00      PROA  
ATOM   1245  C   GLU P 171      -4.114  -2.784   7.178  1.00  0.00      PROA  
ATOM   1246  O   GLU P 171      -3.796  -2.962   6.002  1.00  0.00      PROA  
ATOM   1247  N   THR P 172      -4.054  -3.759   8.084  1.00  0.00      PROA  
ATOM   1248  HN  THR P 172      -4.352  -3.611   9.023  1.00  0.00      PROA  
ATOM   1249  CA  THR P 172      -3.556  -5.108   7.791  1.00  0.00      PROA  
ATOM   1250  HA  THR P 172      -2.548  -5.019   7.413  1.00  0.00      PROA  
ATOM   1251  CB  THR P 172      -3.576  -5.977   9.057  1.00  0.00      PROA  
ATOM   1252  HB  THR P 172      -4.609  -6.025   9.465  1.00  0.00      PROA  
ATOM   1253  OG1 THR P 172      -2.725  -5.420  10.033  1.00  0.00      PROA  
ATOM   1254  HG1 THR P 172      -3.221  -4.706  10.441  1.00  0.00      PROA  
ATOM   1255  CG2 THR P 172      -3.085  -7.402   8.800  1.00  0.00      PROA  
ATOM   1256 HG21 THR P 172      -2.116  -7.379   8.257  1.00  0.00      PROA  
ATOM   1257 HG22 THR P 172      -3.826  -7.951   8.180  1.00  0.00      PROA  
ATOM   1258 HG23 THR P 172      -2.939  -7.932   9.765  1.00  0.00      PROA  
ATOM   1259  C   THR P 172      -4.358  -5.768   6.667  1.00  0.00      PROA  
ATOM   1260  O   THR P 172      -3.767  -6.299   5.730  1.00  0.00      PROA  
ATOM   1261  N   LEU P 173      -5.692  -5.679   6.688  1.00  0.00      PROA  
ATOM   1262  HN  LEU P 173      -6.174  -5.243   7.443  1.00  0.00      PROA  
ATOM   1263  CA  LEU P 173      -6.544  -6.209   5.615  1.00  0.00      PROA  
ATOM   1264  HA  LEU P 173      -6.296  -7.250   5.467  1.00  0.00      PROA  
ATOM   1265  CB  LEU P 173      -8.026  -6.058   6.007  1.00  0.00      PROA  
ATOM   1266  HB1 LEU P 173      -8.645  -6.281   5.112  1.00  0.00      PROA  
ATOM   1267  HB2 LEU P 173      -8.198  -5.004   6.311  1.00  0.00      PROA  
ATOM   1268  CG  LEU P 173      -8.494  -6.971   7.154  1.00  0.00      PROA  
ATOM   1269  HG  LEU P 173      -7.839  -6.826   8.039  1.00  0.00      PROA  
ATOM   1270  CD1 LEU P 173      -9.938  -6.621   7.519  1.00  0.00      PROA  
ATOM   1271 HD11 LEU P 173     -10.600  -6.768   6.639  1.00  0.00      PROA  
ATOM   1272 HD12 LEU P 173     -10.000  -5.558   7.837  1.00  0.00      PROA  
ATOM   1273 HD13 LEU P 173     -10.290  -7.279   8.342  1.00  0.00      PROA  
ATOM   1274  CD2 LEU P 173      -8.439  -8.454   6.781  1.00  0.00      PROA  
ATOM   1275 HD21 LEU P 173      -7.399  -8.745   6.524  1.00  0.00      PROA  
ATOM   1276 HD22 LEU P 173      -9.090  -8.647   5.901  1.00  0.00      PROA  
ATOM   1277 HD23 LEU P 173      -8.778  -9.073   7.640  1.00  0.00      PROA  
ATOM   1278  C   LEU P 173      -6.271  -5.530   4.262  1.00  0.00      PROA  
ATOM   1279  O   LEU P 173      -6.181  -6.214   3.239  1.00  0.00      PROA  
ATOM   1280  N   CYS P 174      -6.087  -4.205   4.246  1.00  0.00      PROA  
ATOM   1281  HN  CYS P 174      -6.175  -3.654   5.072  1.00  0.00      PROA  
ATOM   1282  CA  CYS P 174      -5.745  -3.469   3.026  1.00  0.00      PROA  
ATOM   1283  HA  CYS P 174      -6.472  -3.718   2.267  1.00  0.00      PROA  
ATOM   1284  CB  CYS P 174      -5.752  -1.957   3.301  1.00  0.00      PROA  
ATOM   1285  HB1 CYS P 174      -5.388  -1.428   2.396  1.00  0.00      PROA  
ATOM   1286  HB2 CYS P 174      -5.051  -1.743   4.135  1.00  0.00      PROA  
ATOM   1287  SG  CYS P 174      -7.413  -1.362   3.731  1.00  0.00      PROA  
ATOM   1288  HG1 CYS P 174      -7.448  -1.961   4.912  1.00  0.00      PROA  
ATOM   1289  C   CYS P 174      -4.376  -3.896   2.474  1.00  0.00      PROA  
ATOM   1290  O   CYS P 174      -4.227  -4.114   1.271  1.00  0.00      PROA  
ATOM   1291  N   ILE P 175      -3.376  -4.052   3.345  1.00  0.00      PROA  
ATOM   1292  HN  ILE P 175      -3.507  -3.890   4.320  1.00  0.00      PROA  
ATOM   1293  CA  ILE P 175      -2.026  -4.468   2.951  1.00  0.00      PROA  
ATOM   1294  HA  ILE P 175      -1.747  -3.909   2.070  1.00  0.00      PROA  
ATOM   1295  CB  ILE P 175      -1.023  -4.206   4.093  1.00  0.00      PROA  
ATOM   1296  HB  ILE P 175      -1.400  -4.674   5.026  1.00  0.00      PROA  
ATOM   1297  CG2 ILE P 175       0.363  -4.790   3.756  1.00  0.00      PROA  
ATOM   1298 HG21 ILE P 175       0.679  -4.463   2.742  1.00  0.00      PROA  
ATOM   1299 HG22 ILE P 175       0.320  -5.900   3.773  1.00  0.00      PROA  
ATOM   1300 HG23 ILE P 175       1.113  -4.433   4.493  1.00  0.00      PROA  
ATOM   1301  CG1 ILE P 175      -0.903  -2.698   4.420  1.00  0.00      PROA  
ATOM   1302 HG11 ILE P 175      -0.227  -2.592   5.294  1.00  0.00      PROA  
ATOM   1303 HG12 ILE P 175      -1.913  -2.329   4.699  1.00  0.00      PROA  
ATOM   1304  CD  ILE P 175      -0.368  -1.801   3.299  1.00  0.00      PROA  
ATOM   1305  HD1 ILE P 175      -1.032  -1.862   2.411  1.00  0.00      PROA  
ATOM   1306  HD2 ILE P 175       0.651  -2.132   3.004  1.00  0.00      PROA  
ATOM   1307  HD3 ILE P 175      -0.333  -0.745   3.644  1.00  0.00      PROA  
ATOM   1308  C   ILE P 175      -1.999  -5.925   2.488  1.00  0.00      PROA  
ATOM   1309  O   ILE P 175      -1.289  -6.232   1.529  1.00  0.00      PROA  
ATOM   1310  N   ILE P 176      -2.796  -6.812   3.090  1.00  0.00      PROA  
ATOM   1311  HN  ILE P 176      -3.309  -6.577   3.912  1.00  0.00      PROA  
ATOM   1312  CA  ILE P 176      -2.980  -8.185   2.600  1.00  0.00      PROA  
ATOM   1313  HA  ILE P 176      -2.007  -8.650   2.540  1.00  0.00      PROA  
ATOM   1314  CB  ILE P 176      -3.901  -8.992   3.546  1.00  0.00      PROA  
ATOM   1315  HB  ILE P 176      -4.773  -8.364   3.826  1.00  0.00      PROA  
ATOM   1316  CG2 ILE P 176      -4.405 -10.289   2.878  1.00  0.00      PROA  
ATOM   1317 HG21 ILE P 176      -3.552 -10.850   2.440  1.00  0.00      PROA  
ATOM   1318 HG22 ILE P 176      -5.122 -10.042   2.066  1.00  0.00      PROA  
ATOM   1319 HG23 ILE P 176      -4.904 -10.934   3.633  1.00  0.00      PROA  
ATOM   1320  CG1 ILE P 176      -3.141  -9.341   4.846  1.00  0.00      PROA  
ATOM   1321 HG11 ILE P 176      -2.604  -8.433   5.195  1.00  0.00      PROA  
ATOM   1322 HG12 ILE P 176      -2.397 -10.133   4.617  1.00  0.00      PROA  
ATOM   1323  CD  ILE P 176      -4.050  -9.837   5.978  1.00  0.00      PROA  
ATOM   1324  HD1 ILE P 176      -4.588 -10.756   5.661  1.00  0.00      PROA  
ATOM   1325  HD2 ILE P 176      -4.799  -9.057   6.231  1.00  0.00      PROA  
ATOM   1326  HD3 ILE P 176      -3.440 -10.075   6.875  1.00  0.00      PROA  
ATOM   1327  C   ILE P 176      -3.509  -8.156   1.164  1.00  0.00      PROA  
ATOM   1328  O   ILE P 176      -2.952  -8.840   0.306  1.00  0.00      PROA  
ATOM   1329  N   TRP P 177      -4.520  -7.331   0.874  1.00  0.00      PROA  
ATOM   1330  HN  TRP P 177      -4.962  -6.775   1.573  1.00  0.00      PROA  
ATOM   1331  CA  TRP P 177      -5.048  -7.185  -0.484  1.00  0.00      PROA  
ATOM   1332  HA  TRP P 177      -5.293  -8.168  -0.857  1.00  0.00      PROA  
ATOM   1333  CB  TRP P 177      -6.290  -6.292  -0.473  1.00  0.00      PROA  
ATOM   1334  HB1 TRP P 177      -5.995  -5.275  -0.137  1.00  0.00      PROA  
ATOM   1335  HB2 TRP P 177      -7.027  -6.714   0.243  1.00  0.00      PROA  
ATOM   1336  CG  TRP P 177      -6.951  -6.171  -1.811  1.00  0.00      PROA  
ATOM   1337  CD1 TRP P 177      -6.749  -5.188  -2.720  1.00  0.00      PROA  
ATOM   1338  HD1 TRP P 177      -6.119  -4.324  -2.570  1.00  0.00      PROA  
ATOM   1339  NE1 TRP P 177      -7.472  -5.456  -3.869  1.00  0.00      PROA  
ATOM   1340  HE1 TRP P 177      -7.473  -4.889  -4.663  1.00  0.00      PROA  
ATOM   1341  CE2 TRP P 177      -8.187  -6.625  -3.746  1.00  0.00      PROA  
ATOM   1342  CD2 TRP P 177      -7.871  -7.111  -2.443  1.00  0.00      PROA  
ATOM   1343  CE3 TRP P 177      -8.451  -8.338  -2.052  1.00  0.00      PROA  
ATOM   1344  HE3 TRP P 177      -8.241  -8.760  -1.081  1.00  0.00      PROA  
ATOM   1345  CZ3 TRP P 177      -9.315  -9.037  -2.918  1.00  0.00      PROA  
ATOM   1346  HZ3 TRP P 177      -9.752  -9.971  -2.598  1.00  0.00      PROA  
ATOM   1347  CZ2 TRP P 177      -9.041  -7.315  -4.617  1.00  0.00      PROA  
ATOM   1348  HZ2 TRP P 177      -9.267  -6.935  -5.603  1.00  0.00      PROA  
ATOM   1349  CH2 TRP P 177      -9.612  -8.527  -4.195  1.00  0.00      PROA  
ATOM   1350  HH2 TRP P 177     -10.280  -9.067  -4.851  1.00  0.00      PROA  
ATOM   1351  C   TRP P 177      -3.997  -6.645  -1.464  1.00  0.00      PROA  
ATOM   1352  O   TRP P 177      -3.799  -7.225  -2.530  1.00  0.00      PROA  
ATOM   1353  N   PHE P 178      -3.265  -5.585  -1.101  1.00  0.00      PROA  
ATOM   1354  HN  PHE P 178      -3.404  -5.121  -0.230  1.00  0.00      PROA  
ATOM   1355  CA  PHE P 178      -2.207  -5.034  -1.960  1.00  0.00      PROA  
ATOM   1356  HA  PHE P 178      -2.637  -4.825  -2.929  1.00  0.00      PROA  
ATOM   1357  CB  PHE P 178      -1.631  -3.755  -1.345  1.00  0.00      PROA  
ATOM   1358  HB1 PHE P 178      -0.772  -3.423  -1.965  1.00  0.00      PROA  
ATOM   1359  HB2 PHE P 178      -1.293  -3.983  -0.312  1.00  0.00      PROA  
ATOM   1360  CG  PHE P 178      -2.562  -2.567  -1.236  1.00  0.00      PROA  
ATOM   1361  CD1 PHE P 178      -3.745  -2.473  -1.998  1.00  0.00      PROA  
ATOM   1362  HD1 PHE P 178      -3.999  -3.254  -2.699  1.00  0.00      PROA  
ATOM   1363  CE1 PHE P 178      -4.591  -1.365  -1.847  1.00  0.00      PROA  
ATOM   1364  HE1 PHE P 178      -5.501  -1.296  -2.424  1.00  0.00      PROA  
ATOM   1365  CZ  PHE P 178      -4.252  -0.343  -0.944  1.00  0.00      PROA  
ATOM   1366  HZ  PHE P 178      -4.910   0.504  -0.818  1.00  0.00      PROA  
ATOM   1367  CD2 PHE P 178      -2.216  -1.527  -0.355  1.00  0.00      PROA  
ATOM   1368  HD2 PHE P 178      -1.295  -1.583   0.208  1.00  0.00      PROA  
ATOM   1369  CE2 PHE P 178      -3.062  -0.419  -0.204  1.00  0.00      PROA  
ATOM   1370  HE2 PHE P 178      -2.798   0.374   0.479  1.00  0.00      PROA  
ATOM   1371  C   PHE P 178      -1.066  -6.019  -2.202  1.00  0.00      PROA  
ATOM   1372  O   PHE P 178      -0.558  -6.106  -3.319  1.00  0.00      PROA  
ATOM   1373  N   SER P 179      -0.683  -6.773  -1.172  1.00  0.00      PROA  
ATOM   1374  HN  SER P 179      -1.088  -6.662  -0.269  1.00  0.00      PROA  
ATOM   1375  CA  SER P 179       0.345  -7.807  -1.278  1.00  0.00      PROA  
ATOM   1376  HA  SER P 179       1.211  -7.370  -1.753  1.00  0.00      PROA  
ATOM   1377  CB  SER P 179       0.716  -8.349   0.104  1.00  0.00      PROA  
ATOM   1378  HB1 SER P 179       1.524  -9.106   0.005  1.00  0.00      PROA  
ATOM   1379  HB2 SER P 179      -0.175  -8.819   0.574  1.00  0.00      PROA  
ATOM   1380  OG  SER P 179       1.172  -7.305   0.938  1.00  0.00      PROA  
ATOM   1381  HG1 SER P 179       0.385  -6.860   1.260  1.00  0.00      PROA  
ATOM   1382  C   SER P 179      -0.133  -8.945  -2.174  1.00  0.00      PROA  
ATOM   1383  O   SER P 179       0.605  -9.376  -3.054  1.00  0.00      PROA  
ATOM   1384  N   PHE P 180      -1.382  -9.389  -2.011  1.00  0.00      PROA  
ATOM   1385  HN  PHE P 180      -1.960  -9.042  -1.277  1.00  0.00      PROA  
ATOM   1386  CA  PHE P 180      -2.006 -10.397  -2.867  1.00  0.00      PROA  
ATOM   1387  HA  PHE P 180      -1.413 -11.298  -2.824  1.00  0.00      PROA  
ATOM   1388  CB  PHE P 180      -3.433 -10.661  -2.364  1.00  0.00      PROA  
ATOM   1389  HB1 PHE P 180      -3.945  -9.690  -2.189  1.00  0.00      PROA  
ATOM   1390  HB2 PHE P 180      -3.386 -11.244  -1.420  1.00  0.00      PROA  
ATOM   1391  CG  PHE P 180      -4.285 -11.447  -3.336  1.00  0.00      PROA  
ATOM   1392  CD1 PHE P 180      -5.292 -10.802  -4.079  1.00  0.00      PROA  
ATOM   1393  HD1 PHE P 180      -5.467  -9.745  -3.947  1.00  0.00      PROA  
ATOM   1394  CE1 PHE P 180      -6.068 -11.535  -4.991  1.00  0.00      PROA  
ATOM   1395  HE1 PHE P 180      -6.848 -11.043  -5.554  1.00  0.00      PROA  
ATOM   1396  CZ  PHE P 180      -5.831 -12.909  -5.173  1.00  0.00      PROA  
ATOM   1397  HZ  PHE P 180      -6.426 -13.470  -5.879  1.00  0.00      PROA  
ATOM   1398  CD2 PHE P 180      -4.047 -12.821  -3.519  1.00  0.00      PROA  
ATOM   1399  HD2 PHE P 180      -3.270 -13.314  -2.954  1.00  0.00      PROA  
ATOM   1400  CE2 PHE P 180      -4.819 -13.552  -4.438  1.00  0.00      PROA  
ATOM   1401  HE2 PHE P 180      -4.636 -14.608  -4.578  1.00  0.00      PROA  
ATOM   1402  C   PHE P 180      -2.000  -9.969  -4.337  1.00  0.00      PROA  
ATOM   1403  O   PHE P 180      -1.511 -10.699  -5.196  1.00  0.00      PROA  
ATOM   1404  N   GLU P 181      -2.465  -8.758  -4.620  1.00  0.00      PROA  
ATOM   1405  HN  GLU P 181      -2.866  -8.187  -3.909  1.00  0.00      PROA  
ATOM   1406  CA  GLU P 181      -2.442  -8.153  -5.946  1.00  0.00      PROA  
ATOM   1407  HA  GLU P 181      -3.073  -8.726  -6.609  1.00  0.00      PROA  
ATOM   1408  CB  GLU P 181      -2.963  -6.727  -5.778  1.00  0.00      PROA  
ATOM   1409  HB1 GLU P 181      -2.465  -6.083  -6.533  1.00  0.00      PROA  
ATOM   1410  HB2 GLU P 181      -2.686  -6.373  -4.763  1.00  0.00      PROA  
ATOM   1411  CG  GLU P 181      -4.478  -6.575  -5.942  1.00  0.00      PROA  
ATOM   1412  HG1 GLU P 181      -4.997  -6.818  -4.990  1.00  0.00      PROA  
ATOM   1413  HG2 GLU P 181      -4.850  -7.249  -6.742  1.00  0.00      PROA  
ATOM   1414  CD  GLU P 181      -4.738  -5.122  -6.322  1.00  0.00      PROA  
ATOM   1415  OE1 GLU P 181      -5.025  -4.897  -7.518  1.00  0.00      PROA  
ATOM   1416  OE2 GLU P 181      -4.352  -4.229  -5.527  1.00  0.00      PROA  
ATOM   1417  C   GLU P 181      -1.034  -8.112  -6.568  1.00  0.00      PROA  
ATOM   1418  O   GLU P 181      -0.845  -8.513  -7.720  1.00  0.00      PROA  
ATOM   1419  N   LEU P 182      -0.039  -7.643  -5.808  1.00  0.00      PROA  
ATOM   1420  HN  LEU P 182      -0.205  -7.321  -4.879  1.00  0.00      PROA  
ATOM   1421  CA  LEU P 182       1.350  -7.562  -6.258  1.00  0.00      PROA  
ATOM   1422  HA  LEU P 182       1.378  -7.023  -7.194  1.00  0.00      PROA  
ATOM   1423  CB  LEU P 182       2.177  -6.832  -5.181  1.00  0.00      PROA  
ATOM   1424  HB1 LEU P 182       2.059  -7.375  -4.220  1.00  0.00      PROA  
ATOM   1425  HB2 LEU P 182       1.772  -5.804  -5.066  1.00  0.00      PROA  
ATOM   1426  CG  LEU P 182       3.680  -6.730  -5.502  1.00  0.00      PROA  
ATOM   1427  HG  LEU P 182       4.065  -7.743  -5.743  1.00  0.00      PROA  
ATOM   1428  CD1 LEU P 182       3.966  -5.801  -6.680  1.00  0.00      PROA  
ATOM   1429 HD11 LEU P 182       3.769  -4.746  -6.391  1.00  0.00      PROA  
ATOM   1430 HD12 LEU P 182       3.309  -6.063  -7.536  1.00  0.00      PROA  
ATOM   1431 HD13 LEU P 182       5.031  -5.892  -6.983  1.00  0.00      PROA  
ATOM   1432  CD2 LEU P 182       4.436  -6.201  -4.288  1.00  0.00      PROA  
ATOM   1433 HD21 LEU P 182       4.298  -6.886  -3.424  1.00  0.00      PROA  
ATOM   1434 HD22 LEU P 182       4.050  -5.197  -4.011  1.00  0.00      PROA  
ATOM   1435 HD23 LEU P 182       5.521  -6.135  -4.518  1.00  0.00      PROA  
ATOM   1436  C   LEU P 182       1.920  -8.954  -6.556  1.00  0.00      PROA  
ATOM   1437  O   LEU P 182       2.553  -9.153  -7.591  1.00  0.00      PROA  
ATOM   1438  N   VAL P 183       1.675  -9.922  -5.671  1.00  0.00      PROA  
ATOM   1439  HN  VAL P 183       1.132  -9.742  -4.855  1.00  0.00      PROA  
ATOM   1440  CA  VAL P 183       2.160 -11.301  -5.797  1.00  0.00      PROA  
ATOM   1441  HA  VAL P 183       3.218 -11.272  -6.010  1.00  0.00      PROA  
ATOM   1442  CB  VAL P 183       1.892 -12.065  -4.484  1.00  0.00      PROA  
ATOM   1443  HB  VAL P 183       0.840 -11.889  -4.174  1.00  0.00      PROA  
ATOM   1444  CG1 VAL P 183       2.118 -13.568  -4.631  1.00  0.00      PROA  
ATOM   1445 HG11 VAL P 183       3.106 -13.761  -5.100  1.00  0.00      PROA  
ATOM   1446 HG12 VAL P 183       1.327 -14.008  -5.275  1.00  0.00      PROA  
ATOM   1447 HG13 VAL P 183       2.099 -14.052  -3.631  1.00  0.00      PROA  
ATOM   1448  CG2 VAL P 183       2.856 -11.594  -3.385  1.00  0.00      PROA  
ATOM   1449 HG21 VAL P 183       2.720 -10.507  -3.199  1.00  0.00      PROA  
ATOM   1450 HG22 VAL P 183       3.906 -11.771  -3.701  1.00  0.00      PROA  
ATOM   1451 HG23 VAL P 183       2.651 -12.143  -2.441  1.00  0.00      PROA  
ATOM   1452  C   VAL P 183       1.530 -11.997  -7.003  1.00  0.00      PROA  
ATOM   1453  O   VAL P 183       2.242 -12.615  -7.798  1.00  0.00      PROA  
ATOM   1454  N   VAL P 184       0.213 -11.869  -7.189  1.00  0.00      PROA  
ATOM   1455  HN  VAL P 184      -0.359 -11.373  -6.540  1.00  0.00      PROA  
ATOM   1456  CA  VAL P 184      -0.491 -12.438  -8.346  1.00  0.00      PROA  
ATOM   1457  HA  VAL P 184      -0.263 -13.493  -8.388  1.00  0.00      PROA  
ATOM   1458  CB  VAL P 184      -2.012 -12.227  -8.226  1.00  0.00      PROA  
ATOM   1459  HB  VAL P 184      -2.213 -11.160  -7.994  1.00  0.00      PROA  
ATOM   1460  CG1 VAL P 184      -2.739 -12.604  -9.520  1.00  0.00      PROA  
ATOM   1461 HG11 VAL P 184      -2.417 -13.612  -9.860  1.00  0.00      PROA  
ATOM   1462 HG12 VAL P 184      -2.498 -11.868 -10.317  1.00  0.00      PROA  
ATOM   1463 HG13 VAL P 184      -3.836 -12.622  -9.346  1.00  0.00      PROA  
ATOM   1464  CG2 VAL P 184      -2.590 -13.119  -7.121  1.00  0.00      PROA  
ATOM   1465 HG21 VAL P 184      -2.119 -12.872  -6.145  1.00  0.00      PROA  
ATOM   1466 HG22 VAL P 184      -2.389 -14.187  -7.352  1.00  0.00      PROA  
ATOM   1467 HG23 VAL P 184      -3.686 -12.955  -7.037  1.00  0.00      PROA  
ATOM   1468  C   VAL P 184       0.055 -11.857  -9.647  1.00  0.00      PROA  
ATOM   1469  O   VAL P 184       0.398 -12.619 -10.554  1.00  0.00      PROA  
ATOM   1470  N   ARG P 185       0.221 -10.529  -9.729  1.00  0.00      PROA  
ATOM   1471  HN  ARG P 185      -0.055  -9.919  -8.991  1.00  0.00      PROA  
ATOM   1472  CA  ARG P 185       0.819  -9.879 -10.905  1.00  0.00      PROA  
ATOM   1473  HA  ARG P 185       0.284 -10.216 -11.781  1.00  0.00      PROA  
ATOM   1474  CB  ARG P 185       0.733  -8.351 -10.785  1.00  0.00      PROA  
ATOM   1475  HB1 ARG P 185       1.387  -7.891 -11.556  1.00  0.00      PROA  
ATOM   1476  HB2 ARG P 185       1.095  -8.048  -9.779  1.00  0.00      PROA  
ATOM   1477  CG  ARG P 185      -0.697  -7.835 -10.973  1.00  0.00      PROA  
ATOM   1478  HG1 ARG P 185      -1.341  -8.232 -10.160  1.00  0.00      PROA  
ATOM   1479  HG2 ARG P 185      -1.090  -8.190 -11.950  1.00  0.00      PROA  
ATOM   1480  CD  ARG P 185      -0.727  -6.302 -10.941  1.00  0.00      PROA  
ATOM   1481  HD1 ARG P 185      -0.175  -5.893 -11.815  1.00  0.00      PROA  
ATOM   1482  HD2 ARG P 185      -0.275  -5.932  -9.996  1.00  0.00      PROA  
ATOM   1483  NE  ARG P 185      -2.117  -5.808 -11.007  1.00  0.00      PROA  
ATOM   1484  HE  ARG P 185      -2.520  -5.723 -11.916  1.00  0.00      PROA  
ATOM   1485  CZ  ARG P 185      -2.879  -5.467  -9.985  1.00  0.00      PROA  
ATOM   1486  NH1 ARG P 185      -2.443  -5.388  -8.774  1.00  0.00      PROA  
ATOM   1487 HH11 ARG P 185      -1.484  -5.589  -8.574  1.00  0.00      PROA  
ATOM   1488 HH12 ARG P 185      -3.063  -5.124  -8.035  1.00  0.00      PROA  
ATOM   1489  NH2 ARG P 185      -4.133  -5.178 -10.121  1.00  0.00      PROA  
ATOM   1490 HH21 ARG P 185      -4.558  -5.209 -11.026  1.00  0.00      PROA  
ATOM   1491 HH22 ARG P 185      -4.678  -4.924  -9.321  1.00  0.00      PROA  
ATOM   1492  C   ARG P 185       2.259 -10.327 -11.124  1.00  0.00      PROA  
ATOM   1493  O   ARG P 185       2.613 -10.675 -12.248  1.00  0.00      PROA  
ATOM   1494  N   PHE P 186       3.070 -10.399 -10.071  1.00  0.00      PROA  
ATOM   1495  HN  PHE P 186       2.766 -10.141  -9.158  1.00  0.00      PROA  
ATOM   1496  CA  PHE P 186       4.453 -10.857 -10.170  1.00  0.00      PROA  
ATOM   1497  HA  PHE P 186       4.962 -10.228 -10.885  1.00  0.00      PROA  
ATOM   1498  CB  PHE P 186       5.148 -10.783  -8.807  1.00  0.00      PROA  
ATOM   1499  HB1 PHE P 186       4.586 -11.394  -8.069  1.00  0.00      PROA  
ATOM   1500  HB2 PHE P 186       5.195  -9.725  -8.470  1.00  0.00      PROA  
ATOM   1501  CG  PHE P 186       6.568 -11.314  -8.856  1.00  0.00      PROA  
ATOM   1502  CD1 PHE P 186       6.874 -12.595  -8.357  1.00  0.00      PROA  
ATOM   1503  HD1 PHE P 186       6.099 -13.199  -7.909  1.00  0.00      PROA  
ATOM   1504  CE1 PHE P 186       8.189 -13.089  -8.442  1.00  0.00      PROA  
ATOM   1505  HE1 PHE P 186       8.424 -14.068  -8.053  1.00  0.00      PROA  
ATOM   1506  CZ  PHE P 186       9.198 -12.307  -9.034  1.00  0.00      PROA  
ATOM   1507  HZ  PHE P 186      10.209 -12.682  -9.092  1.00  0.00      PROA  
ATOM   1508  CD2 PHE P 186       7.576 -10.541  -9.459  1.00  0.00      PROA  
ATOM   1509  HD2 PHE P 186       7.342  -9.564  -9.853  1.00  0.00      PROA  
ATOM   1510  CE2 PHE P 186       8.888 -11.037  -9.550  1.00  0.00      PROA  
ATOM   1511  HE2 PHE P 186       9.658 -10.441 -10.018  1.00  0.00      PROA  
ATOM   1512  C   PHE P 186       4.542 -12.276 -10.726  1.00  0.00      PROA  
ATOM   1513  O   PHE P 186       5.388 -12.535 -11.575  1.00  0.00      PROA  
ATOM   1514  N   PHE P 187       3.673 -13.205 -10.317  1.00  0.00      PROA  
ATOM   1515  HN  PHE P 187       2.973 -13.011  -9.634  1.00  0.00      PROA  
ATOM   1516  CA  PHE P 187       3.694 -14.570 -10.849  1.00  0.00      PROA  
ATOM   1517  HA  PHE P 187       4.724 -14.854 -11.008  1.00  0.00      PROA  
ATOM   1518  CB  PHE P 187       3.022 -15.531  -9.864  1.00  0.00      PROA  
ATOM   1519  HB1 PHE P 187       2.831 -16.502 -10.370  1.00  0.00      PROA  
ATOM   1520  HB2 PHE P 187       2.064 -15.089  -9.514  1.00  0.00      PROA  
ATOM   1521  CG  PHE P 187       3.863 -15.820  -8.635  1.00  0.00      PROA  
ATOM   1522  CD1 PHE P 187       5.148 -16.382  -8.775  1.00  0.00      PROA  
ATOM   1523  HD1 PHE P 187       5.530 -16.610  -9.759  1.00  0.00      PROA  
ATOM   1524  CE1 PHE P 187       5.936 -16.647  -7.641  1.00  0.00      PROA  
ATOM   1525  HE1 PHE P 187       6.930 -17.054  -7.756  1.00  0.00      PROA  
ATOM   1526  CZ  PHE P 187       5.429 -16.384  -6.360  1.00  0.00      PROA  
ATOM   1527  HZ  PHE P 187       6.034 -16.581  -5.487  1.00  0.00      PROA  
ATOM   1528  CD2 PHE P 187       3.358 -15.563  -7.348  1.00  0.00      PROA  
ATOM   1529  HD2 PHE P 187       2.374 -15.134  -7.230  1.00  0.00      PROA  
ATOM   1530  CE2 PHE P 187       4.135 -15.866  -6.215  1.00  0.00      PROA  
ATOM   1531  HE2 PHE P 187       3.732 -15.699  -5.227  1.00  0.00      PROA  
ATOM   1532  C   PHE P 187       3.107 -14.681 -12.259  1.00  0.00      PROA  
ATOM   1533  O   PHE P 187       3.646 -15.445 -13.067  1.00  0.00      PROA  
ATOM   1534  N   ALA P 188       2.081 -13.892 -12.584  1.00  0.00      PROA  
ATOM   1535  HN  ALA P 188       1.712 -13.237 -11.929  1.00  0.00      PROA  
ATOM   1536  CA  ALA P 188       1.413 -13.904 -13.884  1.00  0.00      PROA  
ATOM   1537  HA  ALA P 188       1.444 -14.908 -14.280  1.00  0.00      PROA  
ATOM   1538  CB  ALA P 188      -0.033 -13.440 -13.678  1.00  0.00      PROA  
ATOM   1539  HB1 ALA P 188      -0.048 -12.413 -13.255  1.00  0.00      PROA  
ATOM   1540  HB2 ALA P 188      -0.552 -14.122 -12.972  1.00  0.00      PROA  
ATOM   1541  HB3 ALA P 188      -0.569 -13.431 -14.651  1.00  0.00      PROA  
ATOM   1542  C   ALA P 188       2.128 -13.088 -14.980  1.00  0.00      PROA  
ATOM   1543  O   ALA P 188       1.826 -13.292 -16.149  1.00  0.00      PROA  
ATOM   1544  N   CYS P 189       3.067 -12.194 -14.643  1.00  0.00      PROA  
ATOM   1545  HN  CYS P 189       3.383 -12.091 -13.704  1.00  0.00      PROA  
ATOM   1546  CA  CYS P 189       3.692 -11.307 -15.629  1.00  0.00      PROA  
ATOM   1547  HA  CYS P 189       2.913 -10.899 -16.257  1.00  0.00      PROA  
ATOM   1548  CB  CYS P 189       4.457 -10.174 -14.920  1.00  0.00      PROA  
ATOM   1549  HB1 CYS P 189       3.822  -9.778 -14.100  1.00  0.00      PROA  
ATOM   1550  HB2 CYS P 189       4.634  -9.356 -15.650  1.00  0.00      PROA  
ATOM   1551  SG  CYS P 189       6.039 -10.730 -14.243  1.00  0.00      PROA  
ATOM   1552  HG1 CYS P 189       6.767 -10.250 -15.240  1.00  0.00      PROA  
ATOM   1553  C   CYS P 189       4.567 -12.048 -16.665  1.00  0.00      PROA  
ATOM   1554  O   CYS P 189       5.198 -13.059 -16.317  1.00  0.00      PROA  
ATOM   1555  N   PRO P 190       4.663 -11.517 -17.906  1.00  0.00      PROA  
ATOM   1556  CD  PRO P 190       4.009 -10.297 -18.370  1.00  0.00      PROA  
ATOM   1557  HD1 PRO P 190       4.126  -9.499 -17.607  1.00  0.00      PROA  
ATOM   1558  HD2 PRO P 190       2.931 -10.497 -18.547  1.00  0.00      PROA  
ATOM   1559  CA  PRO P 190       5.423 -12.128 -19.003  1.00  0.00      PROA  
ATOM   1560  HA  PRO P 190       5.167 -13.172 -19.090  1.00  0.00      PROA  
ATOM   1561  CB  PRO P 190       5.079 -11.289 -20.244  1.00  0.00      PROA  
ATOM   1562  HB1 PRO P 190       4.223 -11.728 -20.799  1.00  0.00      PROA  
ATOM   1563  HB2 PRO P 190       5.951 -11.213 -20.929  1.00  0.00      PROA  
ATOM   1564  CG  PRO P 190       4.716  -9.922 -19.666  1.00  0.00      PROA  
ATOM   1565  HG1 PRO P 190       5.622  -9.311 -19.471  1.00  0.00      PROA  
ATOM   1566  HG2 PRO P 190       4.042  -9.360 -20.347  1.00  0.00      PROA  
ATOM   1567  C   PRO P 190       6.936 -12.140 -18.746  1.00  0.00      PROA  
ATOM   1568  O   PRO P 190       7.604 -13.135 -19.007  1.00  0.00      PROA  
ATOM   1569  N   SER P 191       7.474 -11.056 -18.183  1.00  0.00      PROA  
ATOM   1570  HN  SER P 191       6.900 -10.281 -17.931  1.00  0.00      PROA  
ATOM   1571  CA  SER P 191       8.898 -10.880 -17.883  1.00  0.00      PROA  
ATOM   1572  HA  SER P 191       9.383 -11.842 -17.959  1.00  0.00      PROA  
ATOM   1573  CB  SER P 191       9.510  -9.888 -18.877  1.00  0.00      PROA  
ATOM   1574  HB1 SER P 191       8.862  -8.989 -18.949  1.00  0.00      PROA  
ATOM   1575  HB2 SER P 191       9.589 -10.368 -19.876  1.00  0.00      PROA  
ATOM   1576  OG  SER P 191      10.801  -9.480 -18.472  1.00  0.00      PROA  
ATOM   1577  HG1 SER P 191      11.042  -8.753 -19.051  1.00  0.00      PROA  
ATOM   1578  C   SER P 191       9.072 -10.399 -16.446  1.00  0.00      PROA  
ATOM   1579  O   SER P 191       8.449  -9.419 -16.029  1.00  0.00      PROA  
ATOM   1580  N   LYS P 192       9.914 -11.090 -15.666  1.00  0.00      PROA  
ATOM   1581  HN  LYS P 192      10.408 -11.886 -16.009  1.00  0.00      PROA  
ATOM   1582  CA  LYS P 192      10.177 -10.737 -14.257  1.00  0.00      PROA  
ATOM   1583  HA  LYS P 192       9.243 -10.420 -13.817  1.00  0.00      PROA  
ATOM   1584  CB  LYS P 192      10.757 -11.933 -13.469  1.00  0.00      PROA  
ATOM   1585  HB1 LYS P 192      10.863 -11.621 -12.410  1.00  0.00      PROA  
ATOM   1586  HB2 LYS P 192      11.762 -12.156 -13.883  1.00  0.00      PROA  
ATOM   1587  CG  LYS P 192       9.936 -13.238 -13.496  1.00  0.00      PROA  
ATOM   1588  HG1 LYS P 192      10.391 -13.958 -12.784  1.00  0.00      PROA  
ATOM   1589  HG2 LYS P 192       9.982 -13.665 -14.520  1.00  0.00      PROA  
ATOM   1590  CD  LYS P 192       8.465 -13.037 -13.116  1.00  0.00      PROA  
ATOM   1591  HD1 LYS P 192       8.013 -12.303 -13.816  1.00  0.00      PROA  
ATOM   1592  HD2 LYS P 192       8.417 -12.627 -12.085  1.00  0.00      PROA  
ATOM   1593  CE  LYS P 192       7.650 -14.336 -13.168  1.00  0.00      PROA  
ATOM   1594  HE1 LYS P 192       7.628 -14.811 -12.165  1.00  0.00      PROA  
ATOM   1595  HE2 LYS P 192       8.093 -15.033 -13.911  1.00  0.00      PROA  
ATOM   1596  NZ  LYS P 192       6.248 -14.060 -13.576  1.00  0.00      PROA  
ATOM   1597  HZ1 LYS P 192       6.241 -13.621 -14.519  1.00  0.00      PROA  
ATOM   1598  HZ2 LYS P 192       5.808 -13.415 -12.890  1.00  0.00      PROA  
ATOM   1599  HZ3 LYS P 192       5.714 -14.952 -13.605  1.00  0.00      PROA  
ATOM   1600  C   LYS P 192      11.095  -9.521 -14.128  1.00  0.00      PROA  
ATOM   1601  O   LYS P 192      10.974  -8.769 -13.171  1.00  0.00      PROA  
ATOM   1602  N   THR P 193      11.998  -9.303 -15.083  1.00  0.00      PROA  
ATOM   1603  HN  THR P 193      12.090  -9.912 -15.866  1.00  0.00      PROA  
ATOM   1604  CA  THR P 193      12.921  -8.158 -15.056  1.00  0.00      PROA  
ATOM   1605  HA  THR P 193      13.286  -8.048 -14.046  1.00  0.00      PROA  
ATOM   1606  CB  THR P 193      14.092  -8.369 -16.022  1.00  0.00      PROA  
ATOM   1607  HB  THR P 193      14.654  -7.418 -16.137  1.00  0.00      PROA  
ATOM   1608  OG1 THR P 193      13.643  -8.780 -17.293  1.00  0.00      PROA  
ATOM   1609  HG1 THR P 193      13.206  -8.017 -17.678  1.00  0.00      PROA  
ATOM   1610  CG2 THR P 193      15.011  -9.476 -15.508  1.00  0.00      PROA  
ATOM   1611 HG21 THR P 193      14.447 -10.429 -15.417  1.00  0.00      PROA  
ATOM   1612 HG22 THR P 193      15.409  -9.203 -14.507  1.00  0.00      PROA  
ATOM   1613 HG23 THR P 193      15.853  -9.628 -16.217  1.00  0.00      PROA  
ATOM   1614  C   THR P 193      12.210  -6.864 -15.411  1.00  0.00      PROA  
ATOM   1615  O   THR P 193      12.432  -5.840 -14.770  1.00  0.00      PROA  
ATOM   1616  N   ASP P 194      11.322  -6.913 -16.402  1.00  0.00      PROA  
ATOM   1617  HN  ASP P 194      11.120  -7.758 -16.891  1.00  0.00      PROA  
ATOM   1618  CA  ASP P 194      10.586  -5.726 -16.838  1.00  0.00      PROA  
ATOM   1619  HA  ASP P 194      11.250  -4.877 -16.781  1.00  0.00      PROA  
ATOM   1620  CB  ASP P 194      10.084  -5.918 -18.269  1.00  0.00      PROA  
ATOM   1621  HB1 ASP P 194       9.610  -4.979 -18.628  1.00  0.00      PROA  
ATOM   1622  HB2 ASP P 194       9.335  -6.738 -18.296  1.00  0.00      PROA  
ATOM   1623  CG  ASP P 194      11.255  -6.275 -19.191  1.00  0.00      PROA  
ATOM   1624  OD1 ASP P 194      12.358  -5.685 -19.023  1.00  0.00      PROA  
ATOM   1625  OD2 ASP P 194      11.093  -7.273 -19.924  1.00  0.00      PROA  
ATOM   1626  C   ASP P 194       9.475  -5.369 -15.852  1.00  0.00      PROA  
ATOM   1627  O   ASP P 194       9.128  -4.198 -15.713  1.00  0.00      PROA  
ATOM   1628  N   PHE P 195       9.010  -6.348 -15.066  1.00  0.00      PROA  
ATOM   1629  HN  PHE P 195       9.262  -7.301 -15.218  1.00  0.00      PROA  
ATOM   1630  CA  PHE P 195       8.115  -6.110 -13.942  1.00  0.00      PROA  
ATOM   1631  HA  PHE P 195       7.192  -5.699 -14.325  1.00  0.00      PROA  
ATOM   1632  CB  PHE P 195       7.852  -7.423 -13.202  1.00  0.00      PROA  
ATOM   1633  HB1 PHE P 195       8.786  -7.763 -12.707  1.00  0.00      PROA  
ATOM   1634  HB2 PHE P 195       7.500  -8.191 -13.924  1.00  0.00      PROA  
ATOM   1635  CG  PHE P 195       6.795  -7.289 -12.132  1.00  0.00      PROA  
ATOM   1636  CD1 PHE P 195       7.153  -6.976 -10.807  1.00  0.00      PROA  
ATOM   1637  HD1 PHE P 195       8.193  -6.856 -10.541  1.00  0.00      PROA  
ATOM   1638  CE1 PHE P 195       6.155  -6.821  -9.831  1.00  0.00      PROA  
ATOM   1639  HE1 PHE P 195       6.426  -6.590  -8.811  1.00  0.00      PROA  
ATOM   1640  CZ  PHE P 195       4.802  -6.965 -10.185  1.00  0.00      PROA  
ATOM   1641  HZ  PHE P 195       4.034  -6.847  -9.435  1.00  0.00      PROA  
ATOM   1642  CD2 PHE P 195       5.442  -7.435 -12.481  1.00  0.00      PROA  
ATOM   1643  HD2 PHE P 195       5.169  -7.680 -13.497  1.00  0.00      PROA  
ATOM   1644  CE2 PHE P 195       4.448  -7.263 -11.508  1.00  0.00      PROA  
ATOM   1645  HE2 PHE P 195       3.407  -7.361 -11.779  1.00  0.00      PROA  
ATOM   1646  C   PHE P 195       8.663  -5.051 -12.978  1.00  0.00      PROA  
ATOM   1647  O   PHE P 195       7.938  -4.117 -12.651  1.00  0.00      PROA  
ATOM   1648  N   PHE P 196       9.935  -5.147 -12.574  1.00  0.00      PROA  
ATOM   1649  HN  PHE P 196      10.526  -5.886 -12.886  1.00  0.00      PROA  
ATOM   1650  CA  PHE P 196      10.555  -4.185 -11.652  1.00  0.00      PROA  
ATOM   1651  HA  PHE P 196       9.822  -3.906 -10.910  1.00  0.00      PROA  
ATOM   1652  CB  PHE P 196      11.778  -4.825 -10.985  1.00  0.00      PROA  
ATOM   1653  HB1 PHE P 196      12.338  -4.047 -10.424  1.00  0.00      PROA  
ATOM   1654  HB2 PHE P 196      12.427  -5.274 -11.767  1.00  0.00      PROA  
ATOM   1655  CG  PHE P 196      11.434  -5.924 -10.004  1.00  0.00      PROA  
ATOM   1656  CD1 PHE P 196      10.854  -5.600  -8.762  1.00  0.00      PROA  
ATOM   1657  HD1 PHE P 196      10.651  -4.568  -8.515  1.00  0.00      PROA  
ATOM   1658  CE1 PHE P 196      10.540  -6.616  -7.843  1.00  0.00      PROA  
ATOM   1659  HE1 PHE P 196      10.092  -6.365  -6.893  1.00  0.00      PROA  
ATOM   1660  CZ  PHE P 196      10.808  -7.959  -8.160  1.00  0.00      PROA  
ATOM   1661  HZ  PHE P 196      10.564  -8.740  -7.456  1.00  0.00      PROA  
ATOM   1662  CD2 PHE P 196      11.703  -7.269 -10.318  1.00  0.00      PROA  
ATOM   1663  HD2 PHE P 196      12.146  -7.522 -11.270  1.00  0.00      PROA  
ATOM   1664  CE2 PHE P 196      11.396  -8.283  -9.395  1.00  0.00      PROA  
ATOM   1665  HE2 PHE P 196      11.612  -9.313  -9.635  1.00  0.00      PROA  
ATOM   1666  C   PHE P 196      10.943  -2.853 -12.307  1.00  0.00      PROA  
ATOM   1667  O   PHE P 196      11.127  -1.864 -11.604  1.00  0.00      PROA  
ATOM   1668  N   LYS P 197      11.056  -2.803 -13.640  1.00  0.00      PROA  
ATOM   1669  HN  LYS P 197      10.990  -3.626 -14.199  1.00  0.00      PROA  
ATOM   1670  CA  LYS P 197      11.285  -1.550 -14.382  1.00  0.00      PROA  
ATOM   1671  HA  LYS P 197      11.927  -0.918 -13.787  1.00  0.00      PROA  
ATOM   1672  CB  LYS P 197      11.934  -1.851 -15.735  1.00  0.00      PROA  
ATOM   1673  HB1 LYS P 197      11.992  -0.908 -16.317  1.00  0.00      PROA  
ATOM   1674  HB2 LYS P 197      11.292  -2.573 -16.282  1.00  0.00      PROA  
ATOM   1675  CG  LYS P 197      13.346  -2.442 -15.620  1.00  0.00      PROA  
ATOM   1676  HG1 LYS P 197      13.326  -3.361 -14.996  1.00  0.00      PROA  
ATOM   1677  HG2 LYS P 197      14.032  -1.705 -15.152  1.00  0.00      PROA  
ATOM   1678  CD  LYS P 197      13.821  -2.778 -17.036  1.00  0.00      PROA  
ATOM   1679  HD1 LYS P 197      13.976  -1.831 -17.595  1.00  0.00      PROA  
ATOM   1680  HD2 LYS P 197      13.034  -3.372 -17.546  1.00  0.00      PROA  
ATOM   1681  CE  LYS P 197      15.122  -3.573 -17.049  1.00  0.00      PROA  
ATOM   1682  HE1 LYS P 197      15.096  -4.373 -16.278  1.00  0.00      PROA  
ATOM   1683  HE2 LYS P 197      15.990  -2.902 -16.873  1.00  0.00      PROA  
ATOM   1684  NZ  LYS P 197      15.278  -4.207 -18.382  1.00  0.00      PROA  
ATOM   1685  HZ1 LYS P 197      15.476  -3.475 -19.093  1.00  0.00      PROA  
ATOM   1686  HZ2 LYS P 197      14.401  -4.706 -18.633  1.00  0.00      PROA  
ATOM   1687  HZ3 LYS P 197      16.066  -4.885 -18.354  1.00  0.00      PROA  
ATOM   1688  C   LYS P 197       9.996  -0.754 -14.600  1.00  0.00      PROA  
ATOM   1689  O   LYS P 197      10.055   0.436 -14.901  1.00  0.00      PROA  
ATOM   1690  N   ASN P 198       8.838  -1.400 -14.482  1.00  0.00      PROA  
ATOM   1691  HN  ASN P 198       8.805  -2.371 -14.260  1.00  0.00      PROA  
ATOM   1692  CA  ASN P 198       7.546  -0.757 -14.663  1.00  0.00      PROA  
ATOM   1693  HA  ASN P 198       7.619  -0.057 -15.482  1.00  0.00      PROA  
ATOM   1694  CB  ASN P 198       6.506  -1.845 -14.965  1.00  0.00      PROA  
ATOM   1695  HB1 ASN P 198       6.407  -2.501 -14.074  1.00  0.00      PROA  
ATOM   1696  HB2 ASN P 198       6.862  -2.450 -15.826  1.00  0.00      PROA  
ATOM   1697  CG  ASN P 198       5.131  -1.293 -15.305  1.00  0.00      PROA  
ATOM   1698  OD1 ASN P 198       4.717  -0.243 -14.843  1.00  0.00      PROA  
ATOM   1699  ND2 ASN P 198       4.376  -1.988 -16.120  1.00  0.00      PROA  
ATOM   1700 HD21 ASN P 198       3.466  -1.654 -16.365  1.00  0.00      PROA  
ATOM   1701 HD22 ASN P 198       4.709  -2.852 -16.496  1.00  0.00      PROA  
ATOM   1702  C   ASN P 198       7.196   0.117 -13.445  1.00  0.00      PROA  
ATOM   1703  O   ASN P 198       7.102  -0.367 -12.315  1.00  0.00      PROA  
ATOM   1704  N   ILE P 199       6.951   1.407 -13.698  1.00  0.00      PROA  
ATOM   1705  HN  ILE P 199       6.978   1.759 -14.630  1.00  0.00      PROA  
ATOM   1706  CA  ILE P 199       6.627   2.406 -12.671  1.00  0.00      PROA  
ATOM   1707  HA  ILE P 199       7.414   2.399 -11.932  1.00  0.00      PROA  
ATOM   1708  CB  ILE P 199       6.508   3.804 -13.326  1.00  0.00      PROA  
ATOM   1709  HB  ILE P 199       7.451   4.026 -13.869  1.00  0.00      PROA  
ATOM   1710  CG2 ILE P 199       5.330   3.897 -14.317  1.00  0.00      PROA  
ATOM   1711 HG21 ILE P 199       4.365   3.871 -13.766  1.00  0.00      PROA  
ATOM   1712 HG22 ILE P 199       5.359   3.039 -15.022  1.00  0.00      PROA  
ATOM   1713 HG23 ILE P 199       5.388   4.851 -14.885  1.00  0.00      PROA  
ATOM   1714  CG1 ILE P 199       6.382   4.954 -12.304  1.00  0.00      PROA  
ATOM   1715 HG11 ILE P 199       5.455   4.799 -11.712  1.00  0.00      PROA  
ATOM   1716 HG12 ILE P 199       6.297   5.911 -12.861  1.00  0.00      PROA  
ATOM   1717  CD  ILE P 199       7.566   5.060 -11.334  1.00  0.00      PROA  
ATOM   1718  HD1 ILE P 199       8.523   5.051 -11.898  1.00  0.00      PROA  
ATOM   1719  HD2 ILE P 199       7.559   4.197 -10.634  1.00  0.00      PROA  
ATOM   1720  HD3 ILE P 199       7.501   6.008 -10.760  1.00  0.00      PROA  
ATOM   1721  C   ILE P 199       5.377   2.048 -11.853  1.00  0.00      PROA  
ATOM   1722  O   ILE P 199       5.348   2.294 -10.651  1.00  0.00      PROA  
ATOM   1723  N   MET P 200       4.372   1.410 -12.460  1.00  0.00      PROA  
ATOM   1724  HN  MET P 200       4.416   1.164 -13.424  1.00  0.00      PROA  
ATOM   1725  CA  MET P 200       3.139   1.026 -11.763  1.00  0.00      PROA  
ATOM   1726  HA  MET P 200       2.777   1.887 -11.220  1.00  0.00      PROA  
ATOM   1727  CB  MET P 200       2.083   0.547 -12.772  1.00  0.00      PROA  
ATOM   1728  HB1 MET P 200       1.174   0.234 -12.215  1.00  0.00      PROA  
ATOM   1729  HB2 MET P 200       2.488  -0.329 -13.322  1.00  0.00      PROA  
ATOM   1730  CG  MET P 200       1.690   1.623 -13.785  1.00  0.00      PROA  
ATOM   1731  HG1 MET P 200       0.935   1.194 -14.476  1.00  0.00      PROA  
ATOM   1732  HG2 MET P 200       2.590   1.892 -14.377  1.00  0.00      PROA  
ATOM   1733  SD  MET P 200       1.016   3.112 -13.014  1.00  0.00      PROA  
ATOM   1734  CE  MET P 200       0.603   4.063 -14.487  1.00  0.00      PROA  
ATOM   1735  HE1 MET P 200      -0.131   3.524 -15.123  1.00  0.00      PROA  
ATOM   1736  HE2 MET P 200       1.515   4.243 -15.095  1.00  0.00      PROA  
ATOM   1737  HE3 MET P 200       0.159   5.040 -14.201  1.00  0.00      PROA  
ATOM   1738  C   MET P 200       3.399  -0.067 -10.725  1.00  0.00      PROA  
ATOM   1739  O   MET P 200       2.917   0.008  -9.598  1.00  0.00      PROA  
ATOM   1740  N   ASN P 201       4.229  -1.049 -11.076  1.00  0.00      PROA  
ATOM   1741  HN  ASN P 201       4.628  -1.100 -11.988  1.00  0.00      PROA  
ATOM   1742  CA  ASN P 201       4.613  -2.117 -10.155  1.00  0.00      PROA  
ATOM   1743  HA  ASN P 201       3.722  -2.485  -9.668  1.00  0.00      PROA  
ATOM   1744  CB  ASN P 201       5.298  -3.232 -10.947  1.00  0.00      PROA  
ATOM   1745  HB1 ASN P 201       5.618  -4.026 -10.239  1.00  0.00      PROA  
ATOM   1746  HB2 ASN P 201       6.193  -2.811 -11.452  1.00  0.00      PROA  
ATOM   1747  CG  ASN P 201       4.414  -3.867 -12.001  1.00  0.00      PROA  
ATOM   1748  OD1 ASN P 201       3.196  -3.891 -11.939  1.00  0.00      PROA  
ATOM   1749  ND2 ASN P 201       5.019  -4.382 -13.040  1.00  0.00      PROA  
ATOM   1750 HD21 ASN P 201       6.016  -4.344 -13.107  1.00  0.00      PROA  
ATOM   1751 HD22 ASN P 201       4.484  -4.813 -13.766  1.00  0.00      PROA  
ATOM   1752  C   ASN P 201       5.540  -1.595  -9.049  1.00  0.00      PROA  
ATOM   1753  O   ASN P 201       5.467  -2.055  -7.913  1.00  0.00      PROA  
ATOM   1754  N   PHE P 202       6.385  -0.604  -9.356  1.00  0.00      PROA  
ATOM   1755  HN  PHE P 202       6.511  -0.292 -10.294  1.00  0.00      PROA  
ATOM   1756  CA  PHE P 202       7.177   0.087  -8.341  1.00  0.00      PROA  
ATOM   1757  HA  PHE P 202       7.718  -0.653  -7.770  1.00  0.00      PROA  
ATOM   1758  CB  PHE P 202       8.147   1.057  -9.023  1.00  0.00      PROA  
ATOM   1759  HB1 PHE P 202       7.571   1.813  -9.597  1.00  0.00      PROA  
ATOM   1760  HB2 PHE P 202       8.819   0.491  -9.703  1.00  0.00      PROA  
ATOM   1761  CG  PHE P 202       9.022   1.804  -8.039  1.00  0.00      PROA  
ATOM   1762  CD1 PHE P 202       8.695   3.119  -7.656  1.00  0.00      PROA  
ATOM   1763  HD1 PHE P 202       7.831   3.607  -8.082  1.00  0.00      PROA  
ATOM   1764  CE1 PHE P 202       9.494   3.795  -6.717  1.00  0.00      PROA  
ATOM   1765  HE1 PHE P 202       9.246   4.805  -6.427  1.00  0.00      PROA  
ATOM   1766  CZ  PHE P 202      10.614   3.158  -6.157  1.00  0.00      PROA  
ATOM   1767  HZ  PHE P 202      11.225   3.678  -5.434  1.00  0.00      PROA  
ATOM   1768  CD2 PHE P 202      10.144   1.168  -7.478  1.00  0.00      PROA  
ATOM   1769  HD2 PHE P 202      10.395   0.159  -7.772  1.00  0.00      PROA  
ATOM   1770  CE2 PHE P 202      10.938   1.844  -6.536  1.00  0.00      PROA  
ATOM   1771  HE2 PHE P 202      11.798   1.353  -6.103  1.00  0.00      PROA  
ATOM   1772  C   PHE P 202       6.283   0.795  -7.307  1.00  0.00      PROA  
ATOM   1773  O   PHE P 202       6.516   0.656  -6.108  1.00  0.00      PROA  
ATOM   1774  N   ILE P 203       5.218   1.480  -7.746  1.00  0.00      PROA  
ATOM   1775  HN  ILE P 203       5.050   1.609  -8.720  1.00  0.00      PROA  
ATOM   1776  CA  ILE P 203       4.223   2.092  -6.847  1.00  0.00      PROA  
ATOM   1777  HA  ILE P 203       4.748   2.726  -6.147  1.00  0.00      PROA  
ATOM   1778  CB  ILE P 203       3.197   2.919  -7.658  1.00  0.00      PROA  
ATOM   1779  HB  ILE P 203       2.804   2.295  -8.488  1.00  0.00      PROA  
ATOM   1780  CG2 ILE P 203       2.021   3.388  -6.781  1.00  0.00      PROA  
ATOM   1781 HG21 ILE P 203       2.395   4.024  -5.950  1.00  0.00      PROA  
ATOM   1782 HG22 ILE P 203       1.499   2.509  -6.347  1.00  0.00      PROA  
ATOM   1783 HG23 ILE P 203       1.309   3.983  -7.391  1.00  0.00      PROA  
ATOM   1784  CG1 ILE P 203       3.868   4.154  -8.303  1.00  0.00      PROA  
ATOM   1785 HG11 ILE P 203       4.832   3.837  -8.753  1.00  0.00      PROA  
ATOM   1786 HG12 ILE P 203       4.070   4.902  -7.507  1.00  0.00      PROA  
ATOM   1787  CD  ILE P 203       3.012   4.819  -9.394  1.00  0.00      PROA  
ATOM   1788  HD1 ILE P 203       2.046   5.160  -8.966  1.00  0.00      PROA  
ATOM   1789  HD2 ILE P 203       2.803   4.091 -10.207  1.00  0.00      PROA  
ATOM   1790  HD3 ILE P 203       3.547   5.699  -9.809  1.00  0.00      PROA  
ATOM   1791  C   ILE P 203       3.532   1.029  -5.976  1.00  0.00      PROA  
ATOM   1792  O   ILE P 203       3.378   1.242  -4.774  1.00  0.00      PROA  
ATOM   1793  N   ASP P 204       3.168  -0.126  -6.547  1.00  0.00      PROA  
ATOM   1794  HN  ASP P 204       3.282  -0.281  -7.525  1.00  0.00      PROA  
ATOM   1795  CA  ASP P 204       2.579  -1.244  -5.794  1.00  0.00      PROA  
ATOM   1796  HA  ASP P 204       1.703  -0.877  -5.279  1.00  0.00      PROA  
ATOM   1797  CB  ASP P 204       2.197  -2.395  -6.750  1.00  0.00      PROA  
ATOM   1798  HB1 ASP P 204       2.066  -3.320  -6.151  1.00  0.00      PROA  
ATOM   1799  HB2 ASP P 204       3.028  -2.541  -7.472  1.00  0.00      PROA  
ATOM   1800  CG  ASP P 204       0.909  -2.166  -7.553  1.00  0.00      PROA  
ATOM   1801  OD1 ASP P 204      -0.089  -1.755  -6.918  1.00  0.00      PROA  
ATOM   1802  OD2 ASP P 204       0.851  -2.529  -8.755  1.00  0.00      PROA  
ATOM   1803  C   ASP P 204       3.515  -1.754  -4.676  1.00  0.00      PROA  
ATOM   1804  O   ASP P 204       3.052  -2.057  -3.576  1.00  0.00      PROA  
ATOM   1805  N   ILE P 205       4.831  -1.797  -4.921  1.00  0.00      PROA  
ATOM   1806  HN  ILE P 205       5.192  -1.571  -5.822  1.00  0.00      PROA  
ATOM   1807  CA  ILE P 205       5.846  -2.169  -3.919  1.00  0.00      PROA  
ATOM   1808  HA  ILE P 205       5.502  -3.052  -3.401  1.00  0.00      PROA  
ATOM   1809  CB  ILE P 205       7.204  -2.444  -4.614  1.00  0.00      PROA  
ATOM   1810  HB  ILE P 205       7.439  -1.603  -5.301  1.00  0.00      PROA  
ATOM   1811  CG2 ILE P 205       8.339  -2.587  -3.585  1.00  0.00      PROA  
ATOM   1812 HG21 ILE P 205       8.045  -3.306  -2.790  1.00  0.00      PROA  
ATOM   1813 HG22 ILE P 205       8.549  -1.603  -3.114  1.00  0.00      PROA  
ATOM   1814 HG23 ILE P 205       9.256  -2.966  -4.085  1.00  0.00      PROA  
ATOM   1815  CG1 ILE P 205       7.132  -3.714  -5.488  1.00  0.00      PROA  
ATOM   1816 HG11 ILE P 205       6.169  -3.709  -6.040  1.00  0.00      PROA  
ATOM   1817 HG12 ILE P 205       7.161  -4.603  -4.823  1.00  0.00      PROA  
ATOM   1818  CD  ILE P 205       8.277  -3.829  -6.504  1.00  0.00      PROA  
ATOM   1819  HD1 ILE P 205       9.254  -3.853  -5.977  1.00  0.00      PROA  
ATOM   1820  HD2 ILE P 205       8.264  -2.954  -7.188  1.00  0.00      PROA  
ATOM   1821  HD3 ILE P 205       8.168  -4.765  -7.092  1.00  0.00      PROA  
ATOM   1822  C   ILE P 205       5.964  -1.092  -2.829  1.00  0.00      PROA  
ATOM   1823  O   ILE P 205       5.901  -1.400  -1.637  1.00  0.00      PROA  
ATOM   1824  N   VAL P 206       6.097   0.182  -3.213  1.00  0.00      PROA  
ATOM   1825  HN  VAL P 206       6.127   0.433  -4.177  1.00  0.00      PROA  
ATOM   1826  CA  VAL P 206       6.210   1.305  -2.263  1.00  0.00      PROA  
ATOM   1827  HA  VAL P 206       7.028   1.093  -1.590  1.00  0.00      PROA  
ATOM   1828  CB  VAL P 206       6.464   2.630  -3.012  1.00  0.00      PROA  
ATOM   1829  HB  VAL P 206       5.699   2.740  -3.809  1.00  0.00      PROA  
ATOM   1830  CG1 VAL P 206       6.403   3.863  -2.099  1.00  0.00      PROA  
ATOM   1831 HG11 VAL P 206       7.039   3.706  -1.202  1.00  0.00      PROA  
ATOM   1832 HG12 VAL P 206       5.357   4.036  -1.766  1.00  0.00      PROA  
ATOM   1833 HG13 VAL P 206       6.774   4.757  -2.645  1.00  0.00      PROA  
ATOM   1834  CG2 VAL P 206       7.860   2.620  -3.651  1.00  0.00      PROA  
ATOM   1835 HG21 VAL P 206       7.943   1.779  -4.372  1.00  0.00      PROA  
ATOM   1836 HG22 VAL P 206       8.634   2.491  -2.865  1.00  0.00      PROA  
ATOM   1837 HG23 VAL P 206       8.034   3.573  -4.194  1.00  0.00      PROA  
ATOM   1838  C   VAL P 206       4.982   1.400  -1.352  1.00  0.00      PROA  
ATOM   1839  O   VAL P 206       5.118   1.747  -0.182  1.00  0.00      PROA  
ATOM   1840  N   ALA P 207       3.797   1.029  -1.845  1.00  0.00      PROA  
ATOM   1841  HN  ALA P 207       3.705   0.709  -2.784  1.00  0.00      PROA  
ATOM   1842  CA  ALA P 207       2.558   1.059  -1.073  1.00  0.00      PROA  
ATOM   1843  HA  ALA P 207       2.475   2.019  -0.585  1.00  0.00      PROA  
ATOM   1844  CB  ALA P 207       1.393   0.834  -2.045  1.00  0.00      PROA  
ATOM   1845  HB1 ALA P 207       1.502  -0.149  -2.551  1.00  0.00      PROA  
ATOM   1846  HB2 ALA P 207       1.387   1.632  -2.818  1.00  0.00      PROA  
ATOM   1847  HB3 ALA P 207       0.431   0.843  -1.490  1.00  0.00      PROA  
ATOM   1848  C   ALA P 207       2.509   0.050   0.095  1.00  0.00      PROA  
ATOM   1849  O   ALA P 207       1.788   0.297   1.062  1.00  0.00      PROA  
ATOM   1850  N   ILE P 208       3.252  -1.064   0.028  1.00  0.00      PROA  
ATOM   1851  HN  ILE P 208       3.849  -1.242  -0.750  1.00  0.00      PROA  
ATOM   1852  CA  ILE P 208       3.253  -2.106   1.075  1.00  0.00      PROA  
ATOM   1853  HA  ILE P 208       2.424  -1.908   1.737  1.00  0.00      PROA  
ATOM   1854  CB  ILE P 208       3.124  -3.522   0.472  1.00  0.00      PROA  
ATOM   1855  HB  ILE P 208       3.179  -4.277   1.285  1.00  0.00      PROA  
ATOM   1856  CG2 ILE P 208       1.780  -3.660  -0.265  1.00  0.00      PROA  
ATOM   1857 HG21 ILE P 208       1.787  -3.044  -1.190  1.00  0.00      PROA  
ATOM   1858 HG22 ILE P 208       0.952  -3.310   0.388  1.00  0.00      PROA  
ATOM   1859 HG23 ILE P 208       1.611  -4.721  -0.547  1.00  0.00      PROA  
ATOM   1860  CG1 ILE P 208       4.308  -3.892  -0.448  1.00  0.00      PROA  
ATOM   1861 HG11 ILE P 208       5.252  -3.622   0.069  1.00  0.00      PROA  
ATOM   1862 HG12 ILE P 208       4.226  -3.297  -1.382  1.00  0.00      PROA  
ATOM   1863  CD  ILE P 208       4.370  -5.374  -0.825  1.00  0.00      PROA  
ATOM   1864  HD1 ILE P 208       3.444  -5.671  -1.361  1.00  0.00      PROA  
ATOM   1865  HD2 ILE P 208       4.463  -5.993   0.093  1.00  0.00      PROA  
ATOM   1866  HD3 ILE P 208       5.240  -5.559  -1.490  1.00  0.00      PROA  
ATOM   1867  C   ILE P 208       4.450  -2.015   2.028  1.00  0.00      PROA  
ATOM   1868  O   ILE P 208       4.344  -2.428   3.184  1.00  0.00      PROA  
ATOM   1869  N   ILE P 209       5.574  -1.450   1.570  1.00  0.00      PROA  
ATOM   1870  HN  ILE P 209       5.610  -1.055   0.656  1.00  0.00      PROA  
ATOM   1871  CA  ILE P 209       6.828  -1.355   2.334  1.00  0.00      PROA  
ATOM   1872  HA  ILE P 209       7.163  -2.357   2.559  1.00  0.00      PROA  
ATOM   1873  CB  ILE P 209       7.898  -0.598   1.504  1.00  0.00      PROA  
ATOM   1874  HB  ILE P 209       7.409   0.239   0.963  1.00  0.00      PROA  
ATOM   1875  CG2 ILE P 209       9.022  -0.033   2.389  1.00  0.00      PROA  
ATOM   1876 HG21 ILE P 209       9.532  -0.858   2.931  1.00  0.00      PROA  
ATOM   1877 HG22 ILE P 209       8.597   0.672   3.135  1.00  0.00      PROA  
ATOM   1878 HG23 ILE P 209       9.770   0.494   1.759  1.00  0.00      PROA  
ATOM   1879  CG1 ILE P 209       8.510  -1.555   0.461  1.00  0.00      PROA  
ATOM   1880 HG11 ILE P 209       7.682  -2.062  -0.078  1.00  0.00      PROA  
ATOM   1881 HG12 ILE P 209       9.112  -2.319   0.997  1.00  0.00      PROA  
ATOM   1882  CD  ILE P 209       9.411  -0.864  -0.573  1.00  0.00      PROA  
ATOM   1883  HD1 ILE P 209      10.260  -0.360  -0.064  1.00  0.00      PROA  
ATOM   1884  HD2 ILE P 209       8.828  -0.100  -1.131  1.00  0.00      PROA  
ATOM   1885  HD3 ILE P 209       9.818  -1.616  -1.282  1.00  0.00      PROA  
ATOM   1886  C   ILE P 209       6.634  -0.763   3.742  1.00  0.00      PROA  
ATOM   1887  O   ILE P 209       7.143  -1.363   4.693  1.00  0.00      PROA  
ATOM   1888  N   PRO P 210       5.903   0.357   3.932  1.00  0.00      PROA  
ATOM   1889  CD  PRO P 210       5.332   1.239   2.920  1.00  0.00      PROA  
ATOM   1890  HD1 PRO P 210       4.364   0.825   2.569  1.00  0.00      PROA  
ATOM   1891  HD2 PRO P 210       6.037   1.330   2.066  1.00  0.00      PROA  
ATOM   1892  CA  PRO P 210       5.775   0.971   5.248  1.00  0.00      PROA  
ATOM   1893  HA  PRO P 210       6.750   1.232   5.627  1.00  0.00      PROA  
ATOM   1894  CB  PRO P 210       4.842   2.163   5.045  1.00  0.00      PROA  
ATOM   1895  HB1 PRO P 210       5.074   2.982   5.759  1.00  0.00      PROA  
ATOM   1896  HB2 PRO P 210       3.778   1.868   5.169  1.00  0.00      PROA  
ATOM   1897  CG  PRO P 210       5.134   2.582   3.611  1.00  0.00      PROA  
ATOM   1898  HG1 PRO P 210       4.283   3.144   3.171  1.00  0.00      PROA  
ATOM   1899  HG2 PRO P 210       6.049   3.209   3.550  1.00  0.00      PROA  
ATOM   1900  C   PRO P 210       5.227   0.032   6.320  1.00  0.00      PROA  
ATOM   1901  O   PRO P 210       5.719   0.051   7.442  1.00  0.00      PROA  
ATOM   1902  N   TYR P 211       4.246  -0.808   5.976  1.00  0.00      PROA  
ATOM   1903  HN  TYR P 211       3.879  -0.829   5.049  1.00  0.00      PROA  
ATOM   1904  CA  TYR P 211       3.639  -1.750   6.914  1.00  0.00      PROA  
ATOM   1905  HA  TYR P 211       3.335  -1.207   7.797  1.00  0.00      PROA  
ATOM   1906  CB  TYR P 211       2.434  -2.413   6.244  1.00  0.00      PROA  
ATOM   1907  HB1 TYR P 211       2.764  -2.916   5.310  1.00  0.00      PROA  
ATOM   1908  HB2 TYR P 211       1.671  -1.640   6.012  1.00  0.00      PROA  
ATOM   1909  CG  TYR P 211       1.762  -3.463   7.108  1.00  0.00      PROA  
ATOM   1910  CD1 TYR P 211       2.141  -4.818   7.003  1.00  0.00      PROA  
ATOM   1911  HD1 TYR P 211       2.898  -5.115   6.293  1.00  0.00      PROA  
ATOM   1912  CE1 TYR P 211       1.529  -5.783   7.826  1.00  0.00      PROA  
ATOM   1913  HE1 TYR P 211       1.824  -6.819   7.751  1.00  0.00      PROA  
ATOM   1914  CZ  TYR P 211       0.533  -5.399   8.746  1.00  0.00      PROA  
ATOM   1915  OH  TYR P 211      -0.072  -6.337   9.518  1.00  0.00      PROA  
ATOM   1916  HH  TYR P 211      -0.903  -5.972   9.833  1.00  0.00      PROA  
ATOM   1917  CD2 TYR P 211       0.775  -3.078   8.034  1.00  0.00      PROA  
ATOM   1918  HD2 TYR P 211       0.493  -2.039   8.121  1.00  0.00      PROA  
ATOM   1919  CE2 TYR P 211       0.153  -4.043   8.848  1.00  0.00      PROA  
ATOM   1920  HE2 TYR P 211      -0.613  -3.748   9.549  1.00  0.00      PROA  
ATOM   1921  C   TYR P 211       4.649  -2.798   7.387  1.00  0.00      PROA  
ATOM   1922  O   TYR P 211       4.814  -3.001   8.587  1.00  0.00      PROA  
ATOM   1923  N   PHE P 212       5.373  -3.419   6.452  1.00  0.00      PROA  
ATOM   1924  HN  PHE P 212       5.274  -3.208   5.483  1.00  0.00      PROA  
ATOM   1925  CA  PHE P 212       6.359  -4.449   6.784  1.00  0.00      PROA  
ATOM   1926  HA  PHE P 212       5.897  -5.154   7.459  1.00  0.00      PROA  
ATOM   1927  CB  PHE P 212       6.823  -5.155   5.506  1.00  0.00      PROA  
ATOM   1928  HB1 PHE P 212       7.697  -5.799   5.740  1.00  0.00      PROA  
ATOM   1929  HB2 PHE P 212       7.102  -4.394   4.747  1.00  0.00      PROA  
ATOM   1930  CG  PHE P 212       5.763  -6.042   4.885  1.00  0.00      PROA  
ATOM   1931  CD1 PHE P 212       5.405  -7.247   5.521  1.00  0.00      PROA  
ATOM   1932  HD1 PHE P 212       5.890  -7.535   6.442  1.00  0.00      PROA  
ATOM   1933  CE1 PHE P 212       4.417  -8.075   4.960  1.00  0.00      PROA  
ATOM   1934  HE1 PHE P 212       4.146  -8.999   5.449  1.00  0.00      PROA  
ATOM   1935  CZ  PHE P 212       3.783  -7.700   3.764  1.00  0.00      PROA  
ATOM   1936  HZ  PHE P 212       3.024  -8.336   3.332  1.00  0.00      PROA  
ATOM   1937  CD2 PHE P 212       5.128  -5.671   3.686  1.00  0.00      PROA  
ATOM   1938  HD2 PHE P 212       5.402  -4.751   3.192  1.00  0.00      PROA  
ATOM   1939  CE2 PHE P 212       4.136  -6.500   3.129  1.00  0.00      PROA  
ATOM   1940  HE2 PHE P 212       3.646  -6.211   2.211  1.00  0.00      PROA  
ATOM   1941  C   PHE P 212       7.549  -3.893   7.571  1.00  0.00      PROA  
ATOM   1942  O   PHE P 212       8.038  -4.573   8.470  1.00  0.00      PROA  
ATOM   1943  N   ILE P 213       7.990  -2.659   7.289  1.00  0.00      PROA  
ATOM   1944  HN  ILE P 213       7.627  -2.126   6.528  1.00  0.00      PROA  
ATOM   1945  CA  ILE P 213       9.042  -2.017   8.089  1.00  0.00      PROA  
ATOM   1946  HA  ILE P 213       9.830  -2.742   8.233  1.00  0.00      PROA  
ATOM   1947  CB  ILE P 213       9.613  -0.750   7.413  1.00  0.00      PROA  
ATOM   1948  HB  ILE P 213       8.797  -0.017   7.237  1.00  0.00      PROA  
ATOM   1949  CG2 ILE P 213      10.681  -0.131   8.338  1.00  0.00      PROA  
ATOM   1950 HG21 ILE P 213      11.501  -0.858   8.515  1.00  0.00      PROA  
ATOM   1951 HG22 ILE P 213      10.225   0.135   9.316  1.00  0.00      PROA  
ATOM   1952 HG23 ILE P 213      11.109   0.779   7.865  1.00  0.00      PROA  
ATOM   1953  CG1 ILE P 213      10.265  -1.084   6.052  1.00  0.00      PROA  
ATOM   1954 HG11 ILE P 213       9.522  -1.623   5.428  1.00  0.00      PROA  
ATOM   1955 HG12 ILE P 213      11.135  -1.750   6.232  1.00  0.00      PROA  
ATOM   1956  CD  ILE P 213      10.750   0.151   5.275  1.00  0.00      PROA  
ATOM   1957  HD1 ILE P 213      11.509   0.702   5.869  1.00  0.00      PROA  
ATOM   1958  HD2 ILE P 213       9.894   0.830   5.073  1.00  0.00      PROA  
ATOM   1959  HD3 ILE P 213      11.211  -0.164   4.314  1.00  0.00      PROA  
ATOM   1960  C   ILE P 213       8.538  -1.717   9.506  1.00  0.00      PROA  
ATOM   1961  O   ILE P 213       9.248  -2.009  10.467  1.00  0.00      PROA  
ATOM   1962  N   THR P 214       7.327  -1.162   9.657  1.00  0.00      PROA  
ATOM   1963  HN  THR P 214       6.763  -0.909   8.874  1.00  0.00      PROA  
ATOM   1964  CA  THR P 214       6.744  -0.888  10.982  1.00  0.00      PROA  
ATOM   1965  HA  THR P 214       7.440  -0.267  11.526  1.00  0.00      PROA  
ATOM   1966  CB  THR P 214       5.381  -0.181  10.870  1.00  0.00      PROA  
ATOM   1967  HB  THR P 214       4.677  -0.819  10.293  1.00  0.00      PROA  
ATOM   1968  OG1 THR P 214       5.511   1.063  10.208  1.00  0.00      PROA  
ATOM   1969  HG1 THR P 214       5.860   0.864   9.337  1.00  0.00      PROA  
ATOM   1970  CG2 THR P 214       4.780   0.144  12.232  1.00  0.00      PROA  
ATOM   1971 HG21 THR P 214       5.531   0.661  12.867  1.00  0.00      PROA  
ATOM   1972 HG22 THR P 214       4.469  -0.793  12.741  1.00  0.00      PROA  
ATOM   1973 HG23 THR P 214       3.901   0.812  12.107  1.00  0.00      PROA  
ATOM   1974  C   THR P 214       6.619  -2.176  11.795  1.00  0.00      PROA  
ATOM   1975  O   THR P 214       7.174  -2.251  12.886  1.00  0.00      PROA  
ATOM   1976  N   LEU P 215       6.002  -3.215  11.226  1.00  0.00      PROA  
ATOM   1977  HN  LEU P 215       5.627  -3.155  10.304  1.00  0.00      PROA  
ATOM   1978  CA  LEU P 215       5.828  -4.504  11.892  1.00  0.00      PROA  
ATOM   1979  HA  LEU P 215       5.318  -4.345  12.831  1.00  0.00      PROA  
ATOM   1980  CB  LEU P 215       4.998  -5.404  10.958  1.00  0.00      PROA  
ATOM   1981  HB1 LEU P 215       5.570  -5.554  10.018  1.00  0.00      PROA  
ATOM   1982  HB2 LEU P 215       4.047  -4.882  10.722  1.00  0.00      PROA  
ATOM   1983  CG  LEU P 215       4.661  -6.785  11.546  1.00  0.00      PROA  
ATOM   1984  HG  LEU P 215       5.606  -7.303  11.816  1.00  0.00      PROA  
ATOM   1985  CD1 LEU P 215       3.780  -6.682  12.791  1.00  0.00      PROA  
ATOM   1986 HD11 LEU P 215       2.822  -6.177  12.541  1.00  0.00      PROA  
ATOM   1987 HD12 LEU P 215       4.299  -6.089  13.574  1.00  0.00      PROA  
ATOM   1988 HD13 LEU P 215       3.554  -7.698  13.180  1.00  0.00      PROA  
ATOM   1989  CD2 LEU P 215       3.924  -7.618  10.497  1.00  0.00      PROA  
ATOM   1990 HD21 LEU P 215       4.562  -7.750   9.597  1.00  0.00      PROA  
ATOM   1991 HD22 LEU P 215       2.987  -7.102  10.195  1.00  0.00      PROA  
ATOM   1992 HD23 LEU P 215       3.682  -8.620  10.911  1.00  0.00      PROA  
ATOM   1993  C   LEU P 215       7.173  -5.153  12.264  1.00  0.00      PROA  
ATOM   1994  O   LEU P 215       7.336  -5.651  13.373  1.00  0.00      PROA  
ATOM   1995  N   GLY P 216       8.155  -5.127  11.357  1.00  0.00      PROA  
ATOM   1996  HN  GLY P 216       8.023  -4.725  10.454  1.00  0.00      PROA  
ATOM   1997  CA  GLY P 216       9.486  -5.682  11.614  1.00  0.00      PROA  
ATOM   1998  HA1 GLY P 216      10.053  -5.618  10.697  1.00  0.00      PROA  
ATOM   1999  HA2 GLY P 216       9.362  -6.714  11.904  1.00  0.00      PROA  
ATOM   2000  C   GLY P 216      10.245  -4.942  12.720  1.00  0.00      PROA  
ATOM   2001  O   GLY P 216      10.910  -5.581  13.531  1.00  0.00      PROA  
ATOM   2002  N   THR P 217      10.110  -3.613  12.785  1.00  0.00      PROA  
ATOM   2003  HN  THR P 217       9.575  -3.112  12.110  1.00  0.00      PROA  
ATOM   2004  CA  THR P 217      10.729  -2.790  13.840  1.00  0.00      PROA  
ATOM   2005  HA  THR P 217      11.765  -3.083  13.920  1.00  0.00      PROA  
ATOM   2006  CB  THR P 217      10.629  -1.288  13.524  1.00  0.00      PROA  
ATOM   2007  HB  THR P 217       9.570  -0.960  13.602  1.00  0.00      PROA  
ATOM   2008  OG1 THR P 217      11.092  -1.020  12.215  1.00  0.00      PROA  
ATOM   2009  HG1 THR P 217      10.437  -1.395  11.621  1.00  0.00      PROA  
ATOM   2010  CG2 THR P 217      11.471  -0.432  14.472  1.00  0.00      PROA  
ATOM   2011 HG21 THR P 217      12.541  -0.720  14.396  1.00  0.00      PROA  
ATOM   2012 HG22 THR P 217      11.135  -0.586  15.520  1.00  0.00      PROA  
ATOM   2013 HG23 THR P 217      11.372   0.641  14.201  1.00  0.00      PROA  
ATOM   2014  C   THR P 217      10.091  -3.081  15.198  1.00  0.00      PROA  
ATOM   2015  O   THR P 217      10.802  -3.285  16.174  1.00  0.00      PROA  
ATOM   2016  N   GLU P 218       8.761  -3.183  15.254  1.00  0.00      PROA  
ATOM   2017  HN  GLU P 218       8.197  -3.062  14.442  1.00  0.00      PROA  
ATOM   2018  CA  GLU P 218       8.026  -3.477  16.492  1.00  0.00      PROA  
ATOM   2019  HA  GLU P 218       8.349  -2.783  17.254  1.00  0.00      PROA  
ATOM   2020  CB  GLU P 218       6.520  -3.332  16.228  1.00  0.00      PROA  
ATOM   2021  HB1 GLU P 218       5.961  -3.770  17.082  1.00  0.00      PROA  
ATOM   2022  HB2 GLU P 218       6.261  -3.892  15.304  1.00  0.00      PROA  
ATOM   2023  CG  GLU P 218       6.092  -1.862  16.055  1.00  0.00      PROA  
ATOM   2024  HG1 GLU P 218       6.727  -1.395  15.272  1.00  0.00      PROA  
ATOM   2025  HG2 GLU P 218       6.248  -1.330  17.017  1.00  0.00      PROA  
ATOM   2026  CD  GLU P 218       4.619  -1.698  15.645  1.00  0.00      PROA  
ATOM   2027  OE1 GLU P 218       4.217  -0.532  15.410  1.00  0.00      PROA  
ATOM   2028  OE2 GLU P 218       3.901  -2.718  15.540  1.00  0.00      PROA  
ATOM   2029  C   GLU P 218       8.332  -4.879  17.045  1.00  0.00      PROA  
ATOM   2030  O   GLU P 218       8.490  -5.043  18.254  1.00  0.00      PROA  
ATOM   2031  N   ILE P 219       8.469  -5.891  16.179  1.00  0.00      PROA  
ATOM   2032  HN  ILE P 219       8.308  -5.770  15.203  1.00  0.00      PROA  
ATOM   2033  CA  ILE P 219       8.863  -7.248  16.597  1.00  0.00      PROA  
ATOM   2034  HA  ILE P 219       8.268  -7.520  17.456  1.00  0.00      PROA  
ATOM   2035  CB  ILE P 219       8.639  -8.256  15.445  1.00  0.00      PROA  
ATOM   2036  HB  ILE P 219       9.125  -7.872  14.523  1.00  0.00      PROA  
ATOM   2037  CG2 ILE P 219       9.228  -9.639  15.789  1.00  0.00      PROA  
ATOM   2038 HG21 ILE P 219       8.745 -10.044  16.704  1.00  0.00      PROA  
ATOM   2039 HG22 ILE P 219      10.320  -9.549  15.975  1.00  0.00      PROA  
ATOM   2040 HG23 ILE P 219       9.048 -10.346  14.951  1.00  0.00      PROA  
ATOM   2041  CG1 ILE P 219       7.128  -8.402  15.141  1.00  0.00      PROA  
ATOM   2042 HG11 ILE P 219       6.678  -7.388  15.097  1.00  0.00      PROA  
ATOM   2043 HG12 ILE P 219       6.655  -8.971  15.969  1.00  0.00      PROA  
ATOM   2044  CD  ILE P 219       6.831  -9.125  13.820  1.00  0.00      PROA  
ATOM   2045  HD1 ILE P 219       7.258 -10.151  13.842  1.00  0.00      PROA  
ATOM   2046  HD2 ILE P 219       7.288  -8.569  12.974  1.00  0.00      PROA  
ATOM   2047  HD3 ILE P 219       5.733  -9.201  13.669  1.00  0.00      PROA  
ATOM   2048  C   ILE P 219      10.313  -7.259  17.104  1.00  0.00      PROA  
ATOM   2049  O   ILE P 219      10.597  -7.859  18.140  1.00  0.00      PROA  
ATOM   2050  N   ALA P 220      11.228  -6.565  16.420  1.00  0.00      PROA  
ATOM   2051  HN  ALA P 220      10.997  -6.075  15.584  1.00  0.00      PROA  
ATOM   2052  CA  ALA P 220      12.626  -6.474  16.842  1.00  0.00      PROA  
ATOM   2053  HA  ALA P 220      13.003  -7.473  17.003  1.00  0.00      PROA  
ATOM   2054  CB  ALA P 220      13.419  -5.762  15.741  1.00  0.00      PROA  
ATOM   2055  HB1 ALA P 220      13.010  -4.742  15.576  1.00  0.00      PROA  
ATOM   2056  HB2 ALA P 220      13.343  -6.333  14.791  1.00  0.00      PROA  
ATOM   2057  HB3 ALA P 220      14.485  -5.673  16.040  1.00  0.00      PROA  
ATOM   2058  C   ALA P 220      12.784  -5.770  18.205  1.00  0.00      PROA  
ATOM   2059  O   ALA P 220      13.614  -6.177  19.021  1.00  0.00      PROA  
ATOM   2060  N   GLU P 221      11.961  -4.752  18.485  1.00  0.00      PROA  
ATOM   2061  HN  GLU P 221      11.319  -4.408  17.805  1.00  0.00      PROA  
ATOM   2062  CA  GLU P 221      11.926  -4.064  19.781  1.00  0.00      PROA  
ATOM   2063  HA  GLU P 221      12.941  -3.834  20.068  1.00  0.00      PROA  
ATOM   2064  CB  GLU P 221      11.089  -2.769  19.677  1.00  0.00      PROA  
ATOM   2065  HB1 GLU P 221      10.824  -2.434  20.702  1.00  0.00      PROA  
ATOM   2066  HB2 GLU P 221      10.156  -2.993  19.119  1.00  0.00      PROA  
ATOM   2067  CG  GLU P 221      11.832  -1.621  18.958  1.00  0.00      PROA  
ATOM   2068  HG1 GLU P 221      12.039  -1.935  17.913  1.00  0.00      PROA  
ATOM   2069  HG2 GLU P 221      12.794  -1.441  19.482  1.00  0.00      PROA  
ATOM   2070  CD  GLU P 221      11.056  -0.284  18.911  1.00  0.00      PROA  
ATOM   2071  OE1 GLU P 221      11.623   0.712  18.382  1.00  0.00      PROA  
ATOM   2072  OE2 GLU P 221       9.931  -0.217  19.457  1.00  0.00      PROA  
ATOM   2073  C   GLU P 221      11.411  -4.963  20.924  1.00  0.00      PROA  
ATOM   2074  O   GLU P 221      11.820  -4.778  22.071  1.00  0.00      PROA  
ATOM   2075  N   GLN P 222      10.568  -5.967  20.644  1.00  0.00      PROA  
ATOM   2076  HN  GLN P 222      10.210  -6.108  19.724  1.00  0.00      PROA  
ATOM   2077  CA  GLN P 222      10.109  -6.927  21.659  1.00  0.00      PROA  
ATOM   2078  HA  GLN P 222       9.920  -6.384  22.573  1.00  0.00      PROA  
ATOM   2079  CB  GLN P 222       8.831  -7.644  21.190  1.00  0.00      PROA  
ATOM   2080  HB1 GLN P 222       8.640  -8.515  21.852  1.00  0.00      PROA  
ATOM   2081  HB2 GLN P 222       8.980  -8.008  20.151  1.00  0.00      PROA  
ATOM   2082  CG  GLN P 222       7.610  -6.712  21.223  1.00  0.00      PROA  
ATOM   2083  HG1 GLN P 222       7.770  -5.890  20.495  1.00  0.00      PROA  
ATOM   2084  HG2 GLN P 222       7.517  -6.284  22.244  1.00  0.00      PROA  
ATOM   2085  CD  GLN P 222       6.297  -7.410  20.877  1.00  0.00      PROA  
ATOM   2086  OE1 GLN P 222       6.202  -8.594  20.598  1.00  0.00      PROA  
ATOM   2087  NE2 GLN P 222       5.195  -6.692  20.910  1.00  0.00      PROA  
ATOM   2088 HE21 GLN P 222       4.316  -7.115  20.690  1.00  0.00      PROA  
ATOM   2089 HE22 GLN P 222       5.237  -5.724  21.157  1.00  0.00      PROA  
ATOM   2090  C   GLN P 222      11.187  -7.951  22.059  1.00  0.00      PROA  
ATOM   2091  O   GLN P 222      11.171  -8.436  23.191  1.00  0.00      PROA  
ATOM   2092  N   GLU P 223      12.134  -8.264  21.170  1.00  0.00      PROA  
ATOM   2093  HN  GLU P 223      12.160  -7.835  20.271  1.00  0.00      PROA  
ATOM   2094  CA  GLU P 223      13.202  -9.246  21.427  1.00  0.00      PROA  
ATOM   2095  HA  GLU P 223      12.893  -9.877  22.247  1.00  0.00      PROA  
ATOM   2096  CB  GLU P 223      13.451 -10.088  20.159  1.00  0.00      PROA  
ATOM   2097  HB1 GLU P 223      14.331 -10.743  20.332  1.00  0.00      PROA  
ATOM   2098  HB2 GLU P 223      13.672  -9.404  19.313  1.00  0.00      PROA  
ATOM   2099  CG  GLU P 223      12.241 -10.970  19.783  1.00  0.00      PROA  
ATOM   2100  HG1 GLU P 223      11.409 -10.311  19.455  1.00  0.00      PROA  
ATOM   2101  HG2 GLU P 223      11.923 -11.540  20.681  1.00  0.00      PROA  
ATOM   2102  CD  GLU P 223      12.535 -11.975  18.652  1.00  0.00      PROA  
ATOM   2103  OE1 GLU P 223      11.761 -12.955  18.535  1.00  0.00      PROA  
ATOM   2104  OE2 GLU P 223      13.541 -11.796  17.926  1.00  0.00      PROA  
ATOM   2105  C   GLU P 223      14.508  -8.612  21.962  1.00  0.00      PROA  
ATOM   2106  O   GLU P 223      15.308  -9.290  22.614  1.00  0.00      PROA  
ATOM   2107  N   GLY P 224      14.736  -7.311  21.737  1.00  0.00      PROA  
ATOM   2108  HN  GLY P 224      14.044  -6.741  21.302  1.00  0.00      PROA  
ATOM   2109  CA  GLY P 224      15.977  -6.608  22.089  1.00  0.00      PROA  
ATOM   2110  HA1 GLY P 224      16.268  -6.020  21.232  1.00  0.00      PROA  
ATOM   2111  HA2 GLY P 224      16.724  -7.360  22.296  1.00  0.00      PROA  
ATOM   2112  C   GLY P 224      15.873  -5.677  23.306  1.00  0.00      PROA  
ATOM   2113  O   GLY P 224      15.239  -4.630  23.260  1.00  0.00      PROA  
ATOM   2114  N   ASN P 225      16.604  -5.973  24.388  1.00  0.00      PROA  
ATOM   2115  HN  ASN P 225      17.163  -6.796  24.407  1.00  0.00      PROA  
ATOM   2116  CA  ASN P 225      16.672  -5.164  25.622  1.00  0.00      PROA  
ATOM   2117  HA  ASN P 225      15.691  -4.764  25.831  1.00  0.00      PROA  
ATOM   2118  CB  ASN P 225      17.149  -6.093  26.761  1.00  0.00      PROA  
ATOM   2119  HB1 ASN P 225      18.257  -6.151  26.724  1.00  0.00      PROA  
ATOM   2120  HB2 ASN P 225      16.724  -7.104  26.589  1.00  0.00      PROA  
ATOM   2121  CG  ASN P 225      16.751  -5.652  28.162  1.00  0.00      PROA  
ATOM   2122  OD1 ASN P 225      15.844  -4.870  28.395  1.00  0.00      PROA  
ATOM   2123  ND2 ASN P 225      17.393  -6.197  29.171  1.00  0.00      PROA  
ATOM   2124 HD21 ASN P 225      17.164  -5.937  30.109  1.00  0.00      PROA  
ATOM   2125 HD22 ASN P 225      18.111  -6.873  29.001  1.00  0.00      PROA  
ATOM   2126  C   ASN P 225      17.516  -3.862  25.485  1.00  0.00      PROA  
ATOM   2127  O   ASN P 225      18.245  -3.489  26.409  1.00  0.00      PROA  
ATOM   2128  N   GLN P 226      17.482  -3.176  24.335  1.00  0.00      PROA  
ATOM   2129  HN  GLN P 226      16.873  -3.448  23.594  1.00  0.00      PROA  
ATOM   2130  CA  GLN P 226      18.311  -1.993  24.053  1.00  0.00      PROA  
ATOM   2131  HA  GLN P 226      18.992  -1.861  24.880  1.00  0.00      PROA  
ATOM   2132  CB  GLN P 226      19.097  -2.159  22.741  1.00  0.00      PROA  
ATOM   2133  HB1 GLN P 226      19.556  -1.184  22.472  1.00  0.00      PROA  
ATOM   2134  HB2 GLN P 226      18.394  -2.460  21.936  1.00  0.00      PROA  
ATOM   2135  CG  GLN P 226      20.210  -3.218  22.851  1.00  0.00      PROA  
ATOM   2136  HG1 GLN P 226      19.745  -4.226  22.898  1.00  0.00      PROA  
ATOM   2137  HG2 GLN P 226      20.787  -3.039  23.784  1.00  0.00      PROA  
ATOM   2138  CD  GLN P 226      21.179  -3.188  21.671  1.00  0.00      PROA  
ATOM   2139  OE1 GLN P 226      21.104  -2.377  20.775  1.00  0.00      PROA  
ATOM   2140  NE2 GLN P 226      22.171  -4.051  21.632  1.00  0.00      PROA  
ATOM   2141 HE21 GLN P 226      22.812  -4.042  20.865  1.00  0.00      PROA  
ATOM   2142 HE22 GLN P 226      22.283  -4.716  22.371  1.00  0.00      PROA  
ATOM   2143  C   GLN P 226      17.500  -0.686  24.091  1.00  0.00      PROA  
ATOM   2144  O   GLN P 226      17.080  -0.143  23.077  1.00  0.00      PROA  
ATOM   2145  N   LYS P 227      17.365  -0.109  25.290  1.00  0.00      PROA  
ATOM   2146  HN  LYS P 227      17.697  -0.568  26.109  1.00  0.00      PROA  
ATOM   2147  CA  LYS P 227      16.741   1.211  25.543  1.00  0.00      PROA  
ATOM   2148  HA  LYS P 227      15.788   1.243  25.035  1.00  0.00      PROA  
ATOM   2149  CB  LYS P 227      16.556   1.385  27.065  1.00  0.00      PROA  
ATOM   2150  HB1 LYS P 227      16.349   2.455  27.280  1.00  0.00      PROA  
ATOM   2151  HB2 LYS P 227      17.497   1.092  27.576  1.00  0.00      PROA  
ATOM   2152  CG  LYS P 227      15.404   0.536  27.621  1.00  0.00      PROA  
ATOM   2153  HG1 LYS P 227      15.592  -0.533  27.387  1.00  0.00      PROA  
ATOM   2154  HG2 LYS P 227      14.453   0.848  27.139  1.00  0.00      PROA  
ATOM   2155  CD  LYS P 227      15.280   0.707  29.141  1.00  0.00      PROA  
ATOM   2156  HD1 LYS P 227      15.201   1.787  29.391  1.00  0.00      PROA  
ATOM   2157  HD2 LYS P 227      16.181   0.288  29.639  1.00  0.00      PROA  
ATOM   2158  CE  LYS P 227      14.030  -0.029  29.633  1.00  0.00      PROA  
ATOM   2159  HE1 LYS P 227      14.097  -1.104  29.361  1.00  0.00      PROA  
ATOM   2160  HE2 LYS P 227      13.125   0.425  29.178  1.00  0.00      PROA  
ATOM   2161  NZ  LYS P 227      13.886   0.055  31.107  1.00  0.00      PROA  
ATOM   2162  HZ1 LYS P 227      13.810   1.052  31.392  1.00  0.00      PROA  
ATOM   2163  HZ2 LYS P 227      14.717  -0.374  31.562  1.00  0.00      PROA  
ATOM   2164  HZ3 LYS P 227      13.028  -0.455  31.400  1.00  0.00      PROA  
ATOM   2165  C   LYS P 227      17.486   2.423  24.932  1.00  0.00      PROA  
ATOM   2166  O   LYS P 227      17.070   3.556  25.146  1.00  0.00      PROA  
ATOM   2167  N   GLY P 228      18.599   2.214  24.219  1.00  0.00      PROA  
ATOM   2168  HN  GLY P 228      18.897   1.289  24.000  1.00  0.00      PROA  
ATOM   2169  CA  GLY P 228      19.471   3.280  23.700  1.00  0.00      PROA  
ATOM   2170  HA1 GLY P 228      20.480   2.894  23.702  1.00  0.00      PROA  
ATOM   2171  HA2 GLY P 228      19.391   4.115  24.380  1.00  0.00      PROA  
ATOM   2172  C   GLY P 228      19.149   3.779  22.283  1.00  0.00      PROA  
ATOM   2173  O   GLY P 228      19.438   4.932  21.982  1.00  0.00      PROA  
ATOM   2174  N   GLU P 229      18.519   2.961  21.431  1.00  0.00      PROA  
ATOM   2175  HN  GLU P 229      18.208   2.060  21.721  1.00  0.00      PROA  
ATOM   2176  CA  GLU P 229      18.228   3.296  20.017  1.00  0.00      PROA  
ATOM   2177  HA  GLU P 229      18.823   4.156  19.746  1.00  0.00      PROA  
ATOM   2178  CB  GLU P 229      18.567   2.100  19.107  1.00  0.00      PROA  
ATOM   2179  HB1 GLU P 229      18.162   2.295  18.092  1.00  0.00      PROA  
ATOM   2180  HB2 GLU P 229      18.083   1.189  19.518  1.00  0.00      PROA  
ATOM   2181  CG  GLU P 229      20.082   1.852  18.999  1.00  0.00      PROA  
ATOM   2182  HG1 GLU P 229      20.463   1.524  19.990  1.00  0.00      PROA  
ATOM   2183  HG2 GLU P 229      20.581   2.801  18.711  1.00  0.00      PROA  
ATOM   2184  CD  GLU P 229      20.445   0.777  17.959  1.00  0.00      PROA  
ATOM   2185  OE1 GLU P 229      21.575   0.859  17.425  1.00  0.00      PROA  
ATOM   2186  OE2 GLU P 229      19.599  -0.107  17.702  1.00  0.00      PROA  
ATOM   2187  C   GLU P 229      16.788   3.804  19.772  1.00  0.00      PROA  
ATOM   2188  O   GLU P 229      16.430   4.166  18.647  1.00  0.00      PROA  
ATOM   2189  N   GLN P 230      15.963   3.906  20.824  1.00  0.00      PROA  
ATOM   2190  HN  GLN P 230      16.289   3.733  21.749  1.00  0.00      PROA  
ATOM   2191  CA  GLN P 230      14.539   4.272  20.725  1.00  0.00      PROA  
ATOM   2192  HA  GLN P 230      14.064   3.597  20.029  1.00  0.00      PROA  
ATOM   2193  CB  GLN P 230      13.878   4.171  22.115  1.00  0.00      PROA  
ATOM   2194  HB1 GLN P 230      12.993   4.841  22.144  1.00  0.00      PROA  
ATOM   2195  HB2 GLN P 230      14.605   4.502  22.886  1.00  0.00      PROA  
ATOM   2196  CG  GLN P 230      13.431   2.737  22.431  1.00  0.00      PROA  
ATOM   2197  HG1 GLN P 230      14.317   2.068  22.403  1.00  0.00      PROA  
ATOM   2198  HG2 GLN P 230      12.701   2.408  21.660  1.00  0.00      PROA  
ATOM   2199  CD  GLN P 230      12.774   2.610  23.804  1.00  0.00      PROA  
ATOM   2200  OE1 GLN P 230      13.328   2.971  24.833  1.00  0.00      PROA  
ATOM   2201  NE2 GLN P 230      11.573   2.076  23.878  1.00  0.00      PROA  
ATOM   2202 HE21 GLN P 230      11.113   1.764  23.046  1.00  0.00      PROA  
ATOM   2203 HE22 GLN P 230      11.121   1.982  24.765  1.00  0.00      PROA  
ATOM   2204  C   GLN P 230      14.288   5.667  20.123  1.00  0.00      PROA  
ATOM   2205  O   GLN P 230      13.289   5.884  19.446  1.00  0.00      PROA  
ATOM   2206  N   ALA P 231      15.177   6.646  20.328  1.00  0.00      PROA  
ATOM   2207  HN  ALA P 231      16.017   6.505  20.846  1.00  0.00      PROA  
ATOM   2208  CA  ALA P 231      14.958   7.996  19.793  1.00  0.00      PROA  
ATOM   2209  HA  ALA P 231      13.922   8.262  19.947  1.00  0.00      PROA  
ATOM   2210  CB  ALA P 231      15.884   8.974  20.523  1.00  0.00      PROA  
ATOM   2211  HB1 ALA P 231      16.945   8.682  20.369  1.00  0.00      PROA  
ATOM   2212  HB2 ALA P 231      15.667   8.959  21.612  1.00  0.00      PROA  
ATOM   2213  HB3 ALA P 231      15.738  10.001  20.126  1.00  0.00      PROA  
ATOM   2214  C   ALA P 231      15.132   8.062  18.262  1.00  0.00      PROA  
ATOM   2215  O   ALA P 231      14.392   8.772  17.577  1.00  0.00      PROA  
ATOM   2216  N   THR P 232      16.085   7.300  17.715  1.00  0.00      PROA  
ATOM   2217  HN  THR P 232      16.690   6.747  18.281  1.00  0.00      PROA  
ATOM   2218  CA  THR P 232      16.326   7.208  16.270  1.00  0.00      PROA  
ATOM   2219  HA  THR P 232      16.197   8.194  15.848  1.00  0.00      PROA  
ATOM   2220  CB  THR P 232      17.742   6.686  15.974  1.00  0.00      PROA  
ATOM   2221  HB  THR P 232      17.780   6.300  14.934  1.00  0.00      PROA  
ATOM   2222  OG1 THR P 232      18.118   5.646  16.846  1.00  0.00      PROA  
ATOM   2223  HG1 THR P 232      17.476   4.944  16.714  1.00  0.00      PROA  
ATOM   2224  CG2 THR P 232      18.778   7.788  16.204  1.00  0.00      PROA  
ATOM   2225 HG21 THR P 232      18.740   8.134  17.259  1.00  0.00      PROA  
ATOM   2226 HG22 THR P 232      18.564   8.652  15.539  1.00  0.00      PROA  
ATOM   2227 HG23 THR P 232      19.798   7.399  15.995  1.00  0.00      PROA  
ATOM   2228  C   THR P 232      15.274   6.350  15.570  1.00  0.00      PROA  
ATOM   2229  O   THR P 232      14.835   6.726  14.481  1.00  0.00      PROA  
ATOM   2230  N   SER P 233      14.794   5.267  16.203  1.00  0.00      PROA  
ATOM   2231  HN  SER P 233      15.153   4.973  17.085  1.00  0.00      PROA  
ATOM   2232  CA  SER P 233      13.711   4.440  15.645  1.00  0.00      PROA  
ATOM   2233  HA  SER P 233      13.960   4.226  14.617  1.00  0.00      PROA  
ATOM   2234  CB  SER P 233      13.526   3.125  16.427  1.00  0.00      PROA  
ATOM   2235  HB1 SER P 233      14.508   2.613  16.514  1.00  0.00      PROA  
ATOM   2236  HB2 SER P 233      12.816   2.473  15.875  1.00  0.00      PROA  
ATOM   2237  OG  SER P 233      13.018   3.321  17.731  1.00  0.00      PROA  
ATOM   2238  HG1 SER P 233      12.648   2.477  18.000  1.00  0.00      PROA  
ATOM   2239  C   SER P 233      12.402   5.233  15.529  1.00  0.00      PROA  
ATOM   2240  O   SER P 233      11.773   5.224  14.471  1.00  0.00      PROA  
ATOM   2241  N   LEU P 234      12.049   6.048  16.530  1.00  0.00      PROA  
ATOM   2242  HN  LEU P 234      12.599   6.122  17.357  1.00  0.00      PROA  
ATOM   2243  CA  LEU P 234      10.843   6.890  16.498  1.00  0.00      PROA  
ATOM   2244  HA  LEU P 234       9.994   6.262  16.274  1.00  0.00      PROA  
ATOM   2245  CB  LEU P 234      10.668   7.572  17.867  1.00  0.00      PROA  
ATOM   2246  HB1 LEU P 234       9.894   8.362  17.766  1.00  0.00      PROA  
ATOM   2247  HB2 LEU P 234      11.632   8.046  18.146  1.00  0.00      PROA  
ATOM   2248  CG  LEU P 234      10.247   6.623  19.004  1.00  0.00      PROA  
ATOM   2249  HG  LEU P 234      10.937   5.754  19.044  1.00  0.00      PROA  
ATOM   2250  CD1 LEU P 234      10.300   7.390  20.329  1.00  0.00      PROA  
ATOM   2251 HD11 LEU P 234       9.608   8.259  20.295  1.00  0.00      PROA  
ATOM   2252 HD12 LEU P 234      11.330   7.763  20.509  1.00  0.00      PROA  
ATOM   2253 HD13 LEU P 234       9.992   6.724  21.163  1.00  0.00      PROA  
ATOM   2254  CD2 LEU P 234       8.830   6.081  18.817  1.00  0.00      PROA  
ATOM   2255 HD21 LEU P 234       8.760   5.515  17.864  1.00  0.00      PROA  
ATOM   2256 HD22 LEU P 234       8.105   6.922  18.784  1.00  0.00      PROA  
ATOM   2257 HD23 LEU P 234       8.573   5.398  19.655  1.00  0.00      PROA  
ATOM   2258  C   LEU P 234      10.851   7.946  15.380  1.00  0.00      PROA  
ATOM   2259  O   LEU P 234       9.811   8.200  14.768  1.00  0.00      PROA  
ATOM   2260  N   ALA P 235      11.998   8.568  15.088  1.00  0.00      PROA  
ATOM   2261  HN  ALA P 235      12.833   8.398  15.605  1.00  0.00      PROA  
ATOM   2262  CA  ALA P 235      12.111   9.537  13.995  1.00  0.00      PROA  
ATOM   2263  HA  ALA P 235      11.289  10.233  14.067  1.00  0.00      PROA  
ATOM   2264  CB  ALA P 235      13.453  10.267  14.116  1.00  0.00      PROA  
ATOM   2265  HB1 ALA P 235      14.290   9.540  14.054  1.00  0.00      PROA  
ATOM   2266  HB2 ALA P 235      13.510  10.792  15.094  1.00  0.00      PROA  
ATOM   2267  HB3 ALA P 235      13.559  11.003  13.290  1.00  0.00      PROA  
ATOM   2268  C   ALA P 235      11.952   8.864  12.621  1.00  0.00      PROA  
ATOM   2269  O   ALA P 235      11.225   9.364  11.761  1.00  0.00      PROA  
ATOM   2270  N   ILE P 236      12.571   7.695  12.442  1.00  0.00      PROA  
ATOM   2271  HN  ILE P 236      13.139   7.299  13.158  1.00  0.00      PROA  
ATOM   2272  CA  ILE P 236      12.479   6.903  11.211  1.00  0.00      PROA  
ATOM   2273  HA  ILE P 236      12.669   7.554  10.370  1.00  0.00      PROA  
ATOM   2274  CB  ILE P 236      13.524   5.764  11.268  1.00  0.00      PROA  
ATOM   2275  HB  ILE P 236      13.434   5.234  12.240  1.00  0.00      PROA  
ATOM   2276  CG2 ILE P 236      13.316   4.759  10.125  1.00  0.00      PROA  
ATOM   2277 HG21 ILE P 236      13.234   5.295   9.155  1.00  0.00      PROA  
ATOM   2278 HG22 ILE P 236      12.381   4.183  10.293  1.00  0.00      PROA  
ATOM   2279 HG23 ILE P 236      14.180   4.062  10.072  1.00  0.00      PROA  
ATOM   2280  CG1 ILE P 236      14.954   6.352  11.204  1.00  0.00      PROA  
ATOM   2281 HG11 ILE P 236      15.012   7.215  11.900  1.00  0.00      PROA  
ATOM   2282 HG12 ILE P 236      15.142   6.711  10.170  1.00  0.00      PROA  
ATOM   2283  CD  ILE P 236      16.054   5.350  11.578  1.00  0.00      PROA  
ATOM   2284  HD1 ILE P 236      16.151   4.576  10.787  1.00  0.00      PROA  
ATOM   2285  HD2 ILE P 236      15.799   4.848  12.536  1.00  0.00      PROA  
ATOM   2286  HD3 ILE P 236      17.027   5.877  11.680  1.00  0.00      PROA  
ATOM   2287  C   ILE P 236      11.038   6.414  10.990  1.00  0.00      PROA  
ATOM   2288  O   ILE P 236      10.507   6.547   9.887  1.00  0.00      PROA  
ATOM   2289  N   LEU P 237      10.352   5.958  12.043  1.00  0.00      PROA  
ATOM   2290  HN  LEU P 237      10.777   5.879  12.941  1.00  0.00      PROA  
ATOM   2291  CA  LEU P 237       8.947   5.543  11.978  1.00  0.00      PROA  
ATOM   2292  HA  LEU P 237       8.841   4.820  11.183  1.00  0.00      PROA  
ATOM   2293  CB  LEU P 237       8.535   4.929  13.329  1.00  0.00      PROA  
ATOM   2294  HB1 LEU P 237       7.430   4.820  13.340  1.00  0.00      PROA  
ATOM   2295  HB2 LEU P 237       8.836   5.630  14.136  1.00  0.00      PROA  
ATOM   2296  CG  LEU P 237       9.162   3.548  13.628  1.00  0.00      PROA  
ATOM   2297  HG  LEU P 237      10.264   3.600  13.496  1.00  0.00      PROA  
ATOM   2298  CD1 LEU P 237       8.833   3.151  15.066  1.00  0.00      PROA  
ATOM   2299 HD11 LEU P 237       7.732   3.093  15.204  1.00  0.00      PROA  
ATOM   2300 HD12 LEU P 237       9.240   3.909  15.770  1.00  0.00      PROA  
ATOM   2301 HD13 LEU P 237       9.272   2.156  15.293  1.00  0.00      PROA  
ATOM   2302  CD2 LEU P 237       8.645   2.456  12.689  1.00  0.00      PROA  
ATOM   2303 HD21 LEU P 237       8.886   2.713  11.636  1.00  0.00      PROA  
ATOM   2304 HD22 LEU P 237       7.543   2.362  12.789  1.00  0.00      PROA  
ATOM   2305 HD23 LEU P 237       9.127   1.486  12.937  1.00  0.00      PROA  
ATOM   2306  C   LEU P 237       8.004   6.686  11.565  1.00  0.00      PROA  
ATOM   2307  O   LEU P 237       7.044   6.446  10.830  1.00  0.00      PROA  
ATOM   2308  N   ARG P 238       8.282   7.942  11.954  1.00  0.00      PROA  
ATOM   2309  HN  ARG P 238       9.033   8.142  12.577  1.00  0.00      PROA  
ATOM   2310  CA  ARG P 238       7.503   9.112  11.493  1.00  0.00      PROA  
ATOM   2311  HA  ARG P 238       6.458   8.908  11.674  1.00  0.00      PROA  
ATOM   2312  CB  ARG P 238       7.930  10.386  12.232  1.00  0.00      PROA  
ATOM   2313  HB1 ARG P 238       7.490  11.265  11.714  1.00  0.00      PROA  
ATOM   2314  HB2 ARG P 238       9.037  10.465  12.199  1.00  0.00      PROA  
ATOM   2315  CG  ARG P 238       7.479  10.401  13.695  1.00  0.00      PROA  
ATOM   2316  HG1 ARG P 238       7.818   9.471  14.200  1.00  0.00      PROA  
ATOM   2317  HG2 ARG P 238       6.370  10.451  13.744  1.00  0.00      PROA  
ATOM   2318  CD  ARG P 238       8.081  11.619  14.399  1.00  0.00      PROA  
ATOM   2319  HD1 ARG P 238       7.639  12.550  13.984  1.00  0.00      PROA  
ATOM   2320  HD2 ARG P 238       9.183  11.626  14.263  1.00  0.00      PROA  
ATOM   2321  NE  ARG P 238       7.806  11.596  15.846  1.00  0.00      PROA  
ATOM   2322  HE  ARG P 238       7.437  10.748  16.223  1.00  0.00      PROA  
ATOM   2323  CZ  ARG P 238       8.003  12.591  16.693  1.00  0.00      PROA  
ATOM   2324  NH1 ARG P 238       8.449  13.754  16.303  1.00  0.00      PROA  
ATOM   2325 HH11 ARG P 238       8.654  13.913  15.337  1.00  0.00      PROA  
ATOM   2326 HH12 ARG P 238       8.586  14.486  16.971  1.00  0.00      PROA  
ATOM   2327  NH2 ARG P 238       7.752  12.434  17.962  1.00  0.00      PROA  
ATOM   2328 HH21 ARG P 238       7.410  11.557  18.300  1.00  0.00      PROA  
ATOM   2329 HH22 ARG P 238       7.903  13.191  18.599  1.00  0.00      PROA  
ATOM   2330  C   ARG P 238       7.633   9.330   9.988  1.00  0.00      PROA  
ATOM   2331  O   ARG P 238       6.629   9.572   9.323  1.00  0.00      PROA  
ATOM   2332  N   VAL P 239       8.843   9.205   9.447  1.00  0.00      PROA  
ATOM   2333  HN  VAL P 239       9.650   9.018  10.002  1.00  0.00      PROA  
ATOM   2334  CA  VAL P 239       9.078   9.335   8.000  1.00  0.00      PROA  
ATOM   2335  HA  VAL P 239       8.575  10.227   7.660  1.00  0.00      PROA  
ATOM   2336  CB  VAL P 239      10.585   9.421   7.689  1.00  0.00      PROA  
ATOM   2337  HB  VAL P 239      11.088   8.509   8.073  1.00  0.00      PROA  
ATOM   2338  CG1 VAL P 239      10.844   9.540   6.183  1.00  0.00      PROA  
ATOM   2339 HG11 VAL P 239      10.356  10.455   5.782  1.00  0.00      PROA  
ATOM   2340 HG12 VAL P 239      10.426   8.656   5.656  1.00  0.00      PROA  
ATOM   2341 HG13 VAL P 239      11.936   9.608   5.991  1.00  0.00      PROA  
ATOM   2342  CG2 VAL P 239      11.212  10.649   8.365  1.00  0.00      PROA  
ATOM   2343 HG21 VAL P 239      11.083  10.586   9.467  1.00  0.00      PROA  
ATOM   2344 HG22 VAL P 239      10.716  11.575   8.002  1.00  0.00      PROA  
ATOM   2345 HG23 VAL P 239      12.298  10.693   8.137  1.00  0.00      PROA  
ATOM   2346  C   VAL P 239       8.414   8.185   7.241  1.00  0.00      PROA  
ATOM   2347  O   VAL P 239       7.759   8.417   6.229  1.00  0.00      PROA  
ATOM   2348  N   ILE P 240       8.490   6.955   7.758  1.00  0.00      PROA  
ATOM   2349  HN  ILE P 240       9.001   6.775   8.594  1.00  0.00      PROA  
ATOM   2350  CA  ILE P 240       7.839   5.781   7.151  1.00  0.00      PROA  
ATOM   2351  HA  ILE P 240       8.158   5.712   6.122  1.00  0.00      PROA  
ATOM   2352  CB  ILE P 240       8.232   4.505   7.925  1.00  0.00      PROA  
ATOM   2353  HB  ILE P 240       8.078   4.676   9.012  1.00  0.00      PROA  
ATOM   2354  CG2 ILE P 240       7.384   3.300   7.478  1.00  0.00      PROA  
ATOM   2355 HG21 ILE P 240       7.391   3.219   6.370  1.00  0.00      PROA  
ATOM   2356 HG22 ILE P 240       6.335   3.429   7.818  1.00  0.00      PROA  
ATOM   2357 HG23 ILE P 240       7.804   2.364   7.904  1.00  0.00      PROA  
ATOM   2358  CG1 ILE P 240       9.725   4.186   7.701  1.00  0.00      PROA  
ATOM   2359 HG11 ILE P 240      10.303   5.135   7.709  1.00  0.00      PROA  
ATOM   2360 HG12 ILE P 240       9.846   3.700   6.709  1.00  0.00      PROA  
ATOM   2361  CD  ILE P 240      10.276   3.258   8.782  1.00  0.00      PROA  
ATOM   2362  HD1 ILE P 240       9.717   2.298   8.782  1.00  0.00      PROA  
ATOM   2363  HD2 ILE P 240      10.166   3.733   9.781  1.00  0.00      PROA  
ATOM   2364  HD3 ILE P 240      11.348   3.043   8.586  1.00  0.00      PROA  
ATOM   2365  C   ILE P 240       6.315   5.953   7.075  1.00  0.00      PROA  
ATOM   2366  O   ILE P 240       5.703   5.560   6.080  1.00  0.00      PROA  
ATOM   2367  N   ARG P 241       5.685   6.591   8.071  1.00  0.00      PROA  
ATOM   2368  HN  ARG P 241       6.161   6.874   8.900  1.00  0.00      PROA  
ATOM   2369  CA  ARG P 241       4.250   6.918   8.009  1.00  0.00      PROA  
ATOM   2370  HA  ARG P 241       3.712   6.009   7.784  1.00  0.00      PROA  
ATOM   2371  CB  ARG P 241       3.760   7.508   9.337  1.00  0.00      PROA  
ATOM   2372  HB1 ARG P 241       2.754   7.954   9.183  1.00  0.00      PROA  
ATOM   2373  HB2 ARG P 241       4.462   8.306   9.658  1.00  0.00      PROA  
ATOM   2374  CG  ARG P 241       3.670   6.449  10.443  1.00  0.00      PROA  
ATOM   2375  HG1 ARG P 241       4.661   5.964  10.576  1.00  0.00      PROA  
ATOM   2376  HG2 ARG P 241       2.927   5.674  10.158  1.00  0.00      PROA  
ATOM   2377  CD  ARG P 241       3.244   7.111  11.756  1.00  0.00      PROA  
ATOM   2378  HD1 ARG P 241       2.191   7.457  11.677  1.00  0.00      PROA  
ATOM   2379  HD2 ARG P 241       3.912   7.970  11.978  1.00  0.00      PROA  
ATOM   2380  NE  ARG P 241       3.326   6.171  12.887  1.00  0.00      PROA  
ATOM   2381  HE  ARG P 241       3.854   5.336  12.742  1.00  0.00      PROA  
ATOM   2382  CZ  ARG P 241       2.770   6.323  14.075  1.00  0.00      PROA  
ATOM   2383  NH1 ARG P 241       2.057   7.375  14.371  1.00  0.00      PROA  
ATOM   2384 HH11 ARG P 241       1.920   8.094  13.690  1.00  0.00      PROA  
ATOM   2385 HH12 ARG P 241       1.649   7.462  15.280  1.00  0.00      PROA  
ATOM   2386  NH2 ARG P 241       2.911   5.409  14.994  1.00  0.00      PROA  
ATOM   2387 HH21 ARG P 241       3.444   4.585  14.801  1.00  0.00      PROA  
ATOM   2388 HH22 ARG P 241       2.487   5.532  15.891  1.00  0.00      PROA  
ATOM   2389  C   ARG P 241       3.919   7.854   6.847  1.00  0.00      PROA  
ATOM   2390  O   ARG P 241       2.901   7.641   6.199  1.00  0.00      PROA  
ATOM   2391  N   LEU P 242       4.782   8.819   6.518  1.00  0.00      PROA  
ATOM   2392  HN  LEU P 242       5.604   8.995   7.054  1.00  0.00      PROA  
ATOM   2393  CA  LEU P 242       4.582   9.688   5.348  1.00  0.00      PROA  
ATOM   2394  HA  LEU P 242       3.579  10.087   5.397  1.00  0.00      PROA  
ATOM   2395  CB  LEU P 242       5.610  10.834   5.328  1.00  0.00      PROA  
ATOM   2396  HB1 LEU P 242       5.444  11.431   4.407  1.00  0.00      PROA  
ATOM   2397  HB2 LEU P 242       6.625  10.386   5.290  1.00  0.00      PROA  
ATOM   2398  CG  LEU P 242       5.550  11.784   6.534  1.00  0.00      PROA  
ATOM   2399  HG  LEU P 242       5.675  11.205   7.474  1.00  0.00      PROA  
ATOM   2400  CD1 LEU P 242       6.667  12.820   6.414  1.00  0.00      PROA  
ATOM   2401 HD11 LEU P 242       6.546  13.406   5.479  1.00  0.00      PROA  
ATOM   2402 HD12 LEU P 242       7.654  12.310   6.388  1.00  0.00      PROA  
ATOM   2403 HD13 LEU P 242       6.629  13.518   7.278  1.00  0.00      PROA  
ATOM   2404  CD2 LEU P 242       4.209  12.517   6.618  1.00  0.00      PROA  
ATOM   2405 HD21 LEU P 242       3.380  11.786   6.719  1.00  0.00      PROA  
ATOM   2406 HD22 LEU P 242       4.046  13.114   5.695  1.00  0.00      PROA  
ATOM   2407 HD23 LEU P 242       4.200  13.188   7.503  1.00  0.00      PROA  
ATOM   2408  C   LEU P 242       4.653   8.904   4.035  1.00  0.00      PROA  
ATOM   2409  O   LEU P 242       3.895   9.188   3.111  1.00  0.00      PROA  
ATOM   2410  N   VAL P 243       5.496   7.867   3.965  1.00  0.00      PROA  
ATOM   2411  HN  VAL P 243       6.107   7.635   4.718  1.00  0.00      PROA  
ATOM   2412  CA  VAL P 243       5.583   6.999   2.780  1.00  0.00      PROA  
ATOM   2413  HA  VAL P 243       5.725   7.633   1.917  1.00  0.00      PROA  
ATOM   2414  CB  VAL P 243       6.746   5.989   2.890  1.00  0.00      PROA  
ATOM   2415  HB  VAL P 243       6.579   5.356   3.787  1.00  0.00      PROA  
ATOM   2416  CG1 VAL P 243       6.891   5.071   1.667  1.00  0.00      PROA  
ATOM   2417 HG11 VAL P 243       7.076   5.678   0.755  1.00  0.00      PROA  
ATOM   2418 HG12 VAL P 243       5.958   4.486   1.520  1.00  0.00      PROA  
ATOM   2419 HG13 VAL P 243       7.748   4.379   1.813  1.00  0.00      PROA  
ATOM   2420  CG2 VAL P 243       8.093   6.706   3.055  1.00  0.00      PROA  
ATOM   2421 HG21 VAL P 243       8.084   7.327   3.976  1.00  0.00      PROA  
ATOM   2422 HG22 VAL P 243       8.279   7.367   2.182  1.00  0.00      PROA  
ATOM   2423 HG23 VAL P 243       8.911   5.959   3.139  1.00  0.00      PROA  
ATOM   2424  C   VAL P 243       4.247   6.295   2.499  1.00  0.00      PROA  
ATOM   2425  O   VAL P 243       3.921   6.053   1.338  1.00  0.00      PROA  
ATOM   2426  N   ARG P 244       3.410   6.044   3.521  1.00  0.00      PROA  
ATOM   2427  HN  ARG P 244       3.666   6.243   4.464  1.00  0.00      PROA  
ATOM   2428  CA  ARG P 244       2.065   5.461   3.339  1.00  0.00      PROA  
ATOM   2429  HA  ARG P 244       2.181   4.521   2.819  1.00  0.00      PROA  
ATOM   2430  CB  ARG P 244       1.350   5.233   4.685  1.00  0.00      PROA  
ATOM   2431  HB1 ARG P 244       0.343   4.810   4.483  1.00  0.00      PROA  
ATOM   2432  HB2 ARG P 244       1.233   6.214   5.193  1.00  0.00      PROA  
ATOM   2433  CG  ARG P 244       2.099   4.280   5.628  1.00  0.00      PROA  
ATOM   2434  HG1 ARG P 244       3.118   4.683   5.815  1.00  0.00      PROA  
ATOM   2435  HG2 ARG P 244       2.190   3.286   5.141  1.00  0.00      PROA  
ATOM   2436  CD  ARG P 244       1.373   4.115   6.971  1.00  0.00      PROA  
ATOM   2437  HD1 ARG P 244       0.369   3.670   6.800  1.00  0.00      PROA  
ATOM   2438  HD2 ARG P 244       1.272   5.105   7.465  1.00  0.00      PROA  
ATOM   2439  NE  ARG P 244       2.105   3.224   7.897  1.00  0.00      PROA  
ATOM   2440  HE  ARG P 244       3.064   3.037   7.690  1.00  0.00      PROA  
ATOM   2441  CZ  ARG P 244       1.594   2.653   8.982  1.00  0.00      PROA  
ATOM   2442  NH1 ARG P 244       0.424   2.954   9.462  1.00  0.00      PROA  
ATOM   2443 HH11 ARG P 244      -0.109   2.263   9.951  1.00  0.00      PROA  
ATOM   2444 HH12 ARG P 244       0.056   3.876   9.342  1.00  0.00      PROA  
ATOM   2445  NH2 ARG P 244       2.278   1.769   9.655  1.00  0.00      PROA  
ATOM   2446 HH21 ARG P 244       3.197   1.515   9.355  1.00  0.00      PROA  
ATOM   2447 HH22 ARG P 244       1.883   1.346  10.470  1.00  0.00      PROA  
ATOM   2448  C   ARG P 244       1.178   6.314   2.428  1.00  0.00      PROA  
ATOM   2449  O   ARG P 244       0.349   5.743   1.724  1.00  0.00      PROA  
ATOM   2450  N   VAL P 245       1.379   7.637   2.372  1.00  0.00      PROA  
ATOM   2451  HN  VAL P 245       2.064   8.078   2.946  1.00  0.00      PROA  
ATOM   2452  CA  VAL P 245       0.627   8.544   1.482  1.00  0.00      PROA  
ATOM   2453  HA  VAL P 245      -0.424   8.421   1.700  1.00  0.00      PROA  
ATOM   2454  CB  VAL P 245       1.040  10.018   1.682  1.00  0.00      PROA  
ATOM   2455  HB  VAL P 245       2.127  10.117   1.476  1.00  0.00      PROA  
ATOM   2456  CG1 VAL P 245       0.271  10.975   0.757  1.00  0.00      PROA  
ATOM   2457 HG11 VAL P 245      -0.820  10.777   0.824  1.00  0.00      PROA  
ATOM   2458 HG12 VAL P 245       0.596  10.827  -0.295  1.00  0.00      PROA  
ATOM   2459 HG13 VAL P 245       0.460  12.027   1.062  1.00  0.00      PROA  
ATOM   2460  CG2 VAL P 245       0.761  10.473   3.114  1.00  0.00      PROA  
ATOM   2461 HG21 VAL P 245       1.334   9.847   3.831  1.00  0.00      PROA  
ATOM   2462 HG22 VAL P 245      -0.322  10.369   3.340  1.00  0.00      PROA  
ATOM   2463 HG23 VAL P 245       1.071  11.532   3.241  1.00  0.00      PROA  
ATOM   2464  C   VAL P 245       0.812   8.159   0.018  1.00  0.00      PROA  
ATOM   2465  O   VAL P 245      -0.144   8.241  -0.751  1.00  0.00      PROA  
ATOM   2466  N   PHE P 246       1.988   7.653  -0.376  1.00  0.00      PROA  
ATOM   2467  HN  PHE P 246       2.736   7.508   0.267  1.00  0.00      PROA  
ATOM   2468  CA  PHE P 246       2.264   7.279  -1.765  1.00  0.00      PROA  
ATOM   2469  HA  PHE P 246       2.036   8.131  -2.389  1.00  0.00      PROA  
ATOM   2470  CB  PHE P 246       3.732   6.865  -1.951  1.00  0.00      PROA  
ATOM   2471  HB1 PHE P 246       3.864   6.451  -2.973  1.00  0.00      PROA  
ATOM   2472  HB2 PHE P 246       3.990   6.097  -1.191  1.00  0.00      PROA  
ATOM   2473  CG  PHE P 246       4.733   7.993  -1.797  1.00  0.00      PROA  
ATOM   2474  CD1 PHE P 246       4.738   9.062  -2.708  1.00  0.00      PROA  
ATOM   2475  HD1 PHE P 246       4.034   9.071  -3.527  1.00  0.00      PROA  
ATOM   2476  CE1 PHE P 246       5.650  10.121  -2.563  1.00  0.00      PROA  
ATOM   2477  HE1 PHE P 246       5.636  10.948  -3.259  1.00  0.00      PROA  
ATOM   2478  CZ  PHE P 246       6.582  10.102  -1.511  1.00  0.00      PROA  
ATOM   2479  HZ  PHE P 246       7.276  10.920  -1.388  1.00  0.00      PROA  
ATOM   2480  CD2 PHE P 246       5.688   7.963  -0.771  1.00  0.00      PROA  
ATOM   2481  HD2 PHE P 246       5.718   7.123  -0.092  1.00  0.00      PROA  
ATOM   2482  CE2 PHE P 246       6.608   9.016  -0.619  1.00  0.00      PROA  
ATOM   2483  HE2 PHE P 246       7.332   8.991   0.182  1.00  0.00      PROA  
ATOM   2484  C   PHE P 246       1.338   6.181  -2.302  1.00  0.00      PROA  
ATOM   2485  O   PHE P 246       1.181   6.080  -3.518  1.00  0.00      PROA  
ATOM   2486  N   ARG P 247       0.643   5.414  -1.445  1.00  0.00      PROA  
ATOM   2487  HN  ARG P 247       0.787   5.459  -0.460  1.00  0.00      PROA  
ATOM   2488  CA  ARG P 247      -0.377   4.455  -1.905  1.00  0.00      PROA  
ATOM   2489  HA  ARG P 247       0.074   3.823  -2.656  1.00  0.00      PROA  
ATOM   2490  CB  ARG P 247      -0.894   3.607  -0.739  1.00  0.00      PROA  
ATOM   2491  HB1 ARG P 247      -0.029   3.329  -0.101  1.00  0.00      PROA  
ATOM   2492  HB2 ARG P 247      -1.346   2.682  -1.156  1.00  0.00      PROA  
ATOM   2493  CG  ARG P 247      -1.946   4.299   0.150  1.00  0.00      PROA  
ATOM   2494  HG1 ARG P 247      -2.911   4.389  -0.393  1.00  0.00      PROA  
ATOM   2495  HG2 ARG P 247      -1.600   5.314   0.438  1.00  0.00      PROA  
ATOM   2496  CD  ARG P 247      -2.116   3.424   1.391  1.00  0.00      PROA  
ATOM   2497  HD1 ARG P 247      -1.113   3.178   1.800  1.00  0.00      PROA  
ATOM   2498  HD2 ARG P 247      -2.652   2.493   1.107  1.00  0.00      PROA  
ATOM   2499  NE  ARG P 247      -2.883   4.048   2.479  1.00  0.00      PROA  
ATOM   2500  HE  ARG P 247      -3.382   4.894   2.293  1.00  0.00      PROA  
ATOM   2501  CZ  ARG P 247      -2.938   3.531   3.695  1.00  0.00      PROA  
ATOM   2502  NH1 ARG P 247      -2.371   2.404   4.018  1.00  0.00      PROA  
ATOM   2503 HH11 ARG P 247      -1.862   1.886   3.330  1.00  0.00      PROA  
ATOM   2504 HH12 ARG P 247      -2.443   2.058   4.953  1.00  0.00      PROA  
ATOM   2505  NH2 ARG P 247      -3.560   4.100   4.662  1.00  0.00      PROA  
ATOM   2506 HH21 ARG P 247      -4.150   4.887   4.482  1.00  0.00      PROA  
ATOM   2507 HH22 ARG P 247      -3.454   3.758   5.595  1.00  0.00      PROA  
ATOM   2508  C   ARG P 247      -1.521   5.111  -2.680  1.00  0.00      PROA  
ATOM   2509  O   ARG P 247      -2.172   4.427  -3.462  1.00  0.00      PROA  
ATOM   2510  N   ILE P 248      -1.728   6.426  -2.539  1.00  0.00      PROA  
ATOM   2511  HN  ILE P 248      -1.250   6.957  -1.845  1.00  0.00      PROA  
ATOM   2512  CA  ILE P 248      -2.663   7.184  -3.384  1.00  0.00      PROA  
ATOM   2513  HA  ILE P 248      -3.641   6.736  -3.286  1.00  0.00      PROA  
ATOM   2514  CB  ILE P 248      -2.708   8.667  -2.952  1.00  0.00      PROA  
ATOM   2515  HB  ILE P 248      -2.836   8.714  -1.850  1.00  0.00      PROA  
ATOM   2516  CG2 ILE P 248      -1.432   9.446  -3.336  1.00  0.00      PROA  
ATOM   2517 HG21 ILE P 248      -1.384   9.581  -4.438  1.00  0.00      PROA  
ATOM   2518 HG22 ILE P 248      -0.533   8.882  -3.008  1.00  0.00      PROA  
ATOM   2519 HG23 ILE P 248      -1.442  10.448  -2.856  1.00  0.00      PROA  
ATOM   2520  CG1 ILE P 248      -3.955   9.347  -3.559  1.00  0.00      PROA  
ATOM   2521 HG11 ILE P 248      -4.836   8.693  -3.383  1.00  0.00      PROA  
ATOM   2522 HG12 ILE P 248      -3.801   9.457  -4.653  1.00  0.00      PROA  
ATOM   2523  CD  ILE P 248      -4.245  10.729  -2.964  1.00  0.00      PROA  
ATOM   2524  HD1 ILE P 248      -3.385  11.409  -3.140  1.00  0.00      PROA  
ATOM   2525  HD2 ILE P 248      -4.411  10.642  -1.869  1.00  0.00      PROA  
ATOM   2526  HD3 ILE P 248      -5.146  11.166  -3.445  1.00  0.00      PROA  
ATOM   2527  C   ILE P 248      -2.332   7.046  -4.871  1.00  0.00      PROA  
ATOM   2528  O   ILE P 248      -3.232   6.930  -5.698  1.00  0.00      PROA  
ATOM   2529  N   PHE P 249      -1.045   6.955  -5.220  1.00  0.00      PROA  
ATOM   2530  HN  PHE P 249      -0.316   6.999  -4.542  1.00  0.00      PROA  
ATOM   2531  CA  PHE P 249      -0.612   6.787  -6.601  1.00  0.00      PROA  
ATOM   2532  HA  PHE P 249      -1.169   7.481  -7.213  1.00  0.00      PROA  
ATOM   2533  CB  PHE P 249       0.892   7.051  -6.732  1.00  0.00      PROA  
ATOM   2534  HB1 PHE P 249       1.227   6.769  -7.753  1.00  0.00      PROA  
ATOM   2535  HB2 PHE P 249       1.438   6.452  -5.972  1.00  0.00      PROA  
ATOM   2536  CG  PHE P 249       1.270   8.500  -6.518  1.00  0.00      PROA  
ATOM   2537  CD1 PHE P 249       0.959   9.450  -7.507  1.00  0.00      PROA  
ATOM   2538  HD1 PHE P 249       0.461   9.140  -8.414  1.00  0.00      PROA  
ATOM   2539  CE1 PHE P 249       1.294  10.801  -7.319  1.00  0.00      PROA  
ATOM   2540  HE1 PHE P 249       1.061  11.527  -8.084  1.00  0.00      PROA  
ATOM   2541  CZ  PHE P 249       1.933  11.208  -6.136  1.00  0.00      PROA  
ATOM   2542  HZ  PHE P 249       2.188  12.247  -5.990  1.00  0.00      PROA  
ATOM   2543  CD2 PHE P 249       1.920   8.907  -5.339  1.00  0.00      PROA  
ATOM   2544  HD2 PHE P 249       2.175   8.178  -4.584  1.00  0.00      PROA  
ATOM   2545  CE2 PHE P 249       2.239  10.263  -5.143  1.00  0.00      PROA  
ATOM   2546  HE2 PHE P 249       2.719  10.578  -4.228  1.00  0.00      PROA  
ATOM   2547  C   PHE P 249      -0.983   5.421  -7.175  1.00  0.00      PROA  
ATOM   2548  O   PHE P 249      -0.992   5.278  -8.393  1.00  0.00      PROA  
ATOM   2549  N   LYS P 250      -1.373   4.433  -6.358  1.00  0.00      PROA  
ATOM   2550  HN  LYS P 250      -1.317   4.521  -5.367  1.00  0.00      PROA  
ATOM   2551  CA  LYS P 250      -1.907   3.156  -6.854  1.00  0.00      PROA  
ATOM   2552  HA  LYS P 250      -1.214   2.750  -7.576  1.00  0.00      PROA  
ATOM   2553  CB  LYS P 250      -2.078   2.201  -5.666  1.00  0.00      PROA  
ATOM   2554  HB1 LYS P 250      -2.944   2.534  -5.056  1.00  0.00      PROA  
ATOM   2555  HB2 LYS P 250      -1.161   2.237  -5.040  1.00  0.00      PROA  
ATOM   2556  CG  LYS P 250      -2.314   0.759  -6.120  1.00  0.00      PROA  
ATOM   2557  HG1 LYS P 250      -1.501   0.453  -6.813  1.00  0.00      PROA  
ATOM   2558  HG2 LYS P 250      -3.285   0.696  -6.657  1.00  0.00      PROA  
ATOM   2559  CD  LYS P 250      -2.338  -0.190  -4.915  1.00  0.00      PROA  
ATOM   2560  HD1 LYS P 250      -2.954   0.254  -4.103  1.00  0.00      PROA  
ATOM   2561  HD2 LYS P 250      -1.304  -0.343  -4.539  1.00  0.00      PROA  
ATOM   2562  CE  LYS P 250      -2.936  -1.532  -5.339  1.00  0.00      PROA  
ATOM   2563  HE1 LYS P 250      -3.189  -1.500  -6.421  1.00  0.00      PROA  
ATOM   2564  HE2 LYS P 250      -3.848  -1.738  -4.740  1.00  0.00      PROA  
ATOM   2565  NZ  LYS P 250      -2.010  -2.660  -5.136  1.00  0.00      PROA  
ATOM   2566  HZ1 LYS P 250      -1.630  -2.626  -4.168  1.00  0.00      PROA  
ATOM   2567  HZ2 LYS P 250      -1.228  -2.593  -5.818  1.00  0.00      PROA  
ATOM   2568  HZ3 LYS P 250      -2.518  -3.556  -5.278  1.00  0.00      PROA  
ATOM   2569  C   LYS P 250      -3.201   3.349  -7.661  1.00  0.00      PROA  
ATOM   2570  O   LYS P 250      -3.469   2.581  -8.582  1.00  0.00      PROA  
ATOM   2571  N   LEU P 251      -3.944   4.438  -7.415  1.00  0.00      PROA  
ATOM   2572  HN  LEU P 251      -3.750   5.033  -6.639  1.00  0.00      PROA  
ATOM   2573  CA  LEU P 251      -5.084   4.846  -8.248  1.00  0.00      PROA  
ATOM   2574  HA  LEU P 251      -5.795   4.034  -8.264  1.00  0.00      PROA  
ATOM   2575  CB  LEU P 251      -5.738   6.121  -7.677  1.00  0.00      PROA  
ATOM   2576  HB1 LEU P 251      -6.513   6.462  -8.396  1.00  0.00      PROA  
ATOM   2577  HB2 LEU P 251      -4.954   6.903  -7.594  1.00  0.00      PROA  
ATOM   2578  CG  LEU P 251      -6.402   5.960  -6.299  1.00  0.00      PROA  
ATOM   2579  HG  LEU P 251      -5.669   5.534  -5.582  1.00  0.00      PROA  
ATOM   2580  CD1 LEU P 251      -6.883   7.318  -5.789  1.00  0.00      PROA  
ATOM   2581 HD11 LEU P 251      -7.622   7.751  -6.496  1.00  0.00      PROA  
ATOM   2582 HD12 LEU P 251      -6.023   8.016  -5.704  1.00  0.00      PROA  
ATOM   2583 HD13 LEU P 251      -7.369   7.199  -4.797  1.00  0.00      PROA  
ATOM   2584  CD2 LEU P 251      -7.603   5.010  -6.349  1.00  0.00      PROA  
ATOM   2585 HD21 LEU P 251      -7.280   4.003  -6.691  1.00  0.00      PROA  
ATOM   2586 HD22 LEU P 251      -8.364   5.398  -7.060  1.00  0.00      PROA  
ATOM   2587 HD23 LEU P 251      -8.052   4.913  -5.338  1.00  0.00      PROA  
ATOM   2588  C   LEU P 251      -4.694   5.097  -9.712  1.00  0.00      PROA  
ATOM   2589  O   LEU P 251      -5.552   4.990 -10.584  1.00  0.00      PROA  
ATOM   2590  N   SER P 252      -3.421   5.385 -10.009  1.00  0.00      PROA  
ATOM   2591  HN  SER P 252      -2.726   5.464  -9.299  1.00  0.00      PROA  
ATOM   2592  CA  SER P 252      -2.950   5.604 -11.384  1.00  0.00      PROA  
ATOM   2593  HA  SER P 252      -3.568   6.372 -11.825  1.00  0.00      PROA  
ATOM   2594  CB  SER P 252      -1.479   6.030 -11.420  1.00  0.00      PROA  
ATOM   2595  HB1 SER P 252      -1.333   6.921 -10.773  1.00  0.00      PROA  
ATOM   2596  HB2 SER P 252      -1.189   6.279 -12.463  1.00  0.00      PROA  
ATOM   2597  OG  SER P 252      -0.649   4.993 -10.956  1.00  0.00      PROA  
ATOM   2598  HG1 SER P 252      -0.693   5.027  -9.998  1.00  0.00      PROA  
ATOM   2599  C   SER P 252      -3.156   4.390 -12.284  1.00  0.00      PROA  
ATOM   2600  O   SER P 252      -3.465   4.557 -13.458  1.00  0.00      PROA  
ATOM   2601  N   ARG P 253      -3.113   3.166 -11.745  1.00  0.00      PROA  
ATOM   2602  HN  ARG P 253      -2.864   3.023 -10.791  1.00  0.00      PROA  
ATOM   2603  CA  ARG P 253      -3.425   1.947 -12.509  1.00  0.00      PROA  
ATOM   2604  HA  ARG P 253      -2.825   1.939 -13.407  1.00  0.00      PROA  
ATOM   2605  CB  ARG P 253      -3.108   0.731 -11.629  1.00  0.00      PROA  
ATOM   2606  HB1 ARG P 253      -3.788   0.732 -10.751  1.00  0.00      PROA  
ATOM   2607  HB2 ARG P 253      -2.059   0.807 -11.271  1.00  0.00      PROA  
ATOM   2608  CG  ARG P 253      -3.280  -0.590 -12.394  1.00  0.00      PROA  
ATOM   2609  HG1 ARG P 253      -2.658  -0.560 -13.313  1.00  0.00      PROA  
ATOM   2610  HG2 ARG P 253      -4.346  -0.702 -12.686  1.00  0.00      PROA  
ATOM   2611  CD  ARG P 253      -2.864  -1.799 -11.547  1.00  0.00      PROA  
ATOM   2612  HD1 ARG P 253      -3.127  -2.733 -12.087  1.00  0.00      PROA  
ATOM   2613  HD2 ARG P 253      -3.389  -1.761 -10.569  1.00  0.00      PROA  
ATOM   2614  NE  ARG P 253      -1.412  -1.849 -11.264  1.00  0.00      PROA  
ATOM   2615  HE  ARG P 253      -1.120  -1.529 -10.364  1.00  0.00      PROA  
ATOM   2616  CZ  ARG P 253      -0.463  -2.275 -12.078  1.00  0.00      PROA  
ATOM   2617  NH1 ARG P 253      -0.702  -2.516 -13.334  1.00  0.00      PROA  
ATOM   2618 HH11 ARG P 253      -1.574  -2.240 -13.739  1.00  0.00      PROA  
ATOM   2619 HH12 ARG P 253      -0.014  -2.976 -13.895  1.00  0.00      PROA  
ATOM   2620  NH2 ARG P 253       0.726  -2.475 -11.589  1.00  0.00      PROA  
ATOM   2621 HH21 ARG P 253       0.902  -2.307 -10.619  1.00  0.00      PROA  
ATOM   2622 HH22 ARG P 253       1.463  -2.797 -12.183  1.00  0.00      PROA  
ATOM   2623  C   ARG P 253      -4.874   1.923 -13.007  1.00  0.00      PROA  
ATOM   2624  O   ARG P 253      -5.150   1.367 -14.065  1.00  0.00      PROA  
ATOM   2625  N   HSD P 254      -5.784   2.545 -12.264  1.00  0.00      PROA  
ATOM   2626  HN  HSD P 254      -5.515   3.053 -11.450  1.00  0.00      PROA  
ATOM   2627  CA  HSD P 254      -7.220   2.554 -12.545  1.00  0.00      PROA  
ATOM   2628  HA  HSD P 254      -7.422   1.848 -13.336  1.00  0.00      PROA  
ATOM   2629  CB  HSD P 254      -7.964   2.166 -11.261  1.00  0.00      PROA  
ATOM   2630  HB1 HSD P 254      -9.050   2.096 -11.482  1.00  0.00      PROA  
ATOM   2631  HB2 HSD P 254      -7.798   2.954 -10.496  1.00  0.00      PROA  
ATOM   2632  ND1 HSD P 254      -7.631  -0.385 -11.297  1.00  0.00      PROA  
ATOM   2633  HD1 HSD P 254      -8.055  -0.551 -12.187  1.00  0.00      PROA  
ATOM   2634  CG  HSD P 254      -7.509   0.845 -10.691  1.00  0.00      PROA  
ATOM   2635  CE1 HSD P 254      -7.086  -1.305 -10.484  1.00  0.00      PROA  
ATOM   2636  HE1 HSD P 254      -7.057  -2.370 -10.713  1.00  0.00      PROA  
ATOM   2637  NE2 HSD P 254      -6.598  -0.721  -9.379  1.00  0.00      PROA  
ATOM   2638  CD2 HSD P 254      -6.861   0.646  -9.501  1.00  0.00      PROA  
ATOM   2639  HD2 HSD P 254      -6.562   1.343  -8.728  1.00  0.00      PROA  
ATOM   2640  C   HSD P 254      -7.718   3.889 -13.121  1.00  0.00      PROA  
ATOM   2641  OT1 HSD P 254      -6.876   4.811 -13.291  1.00  0.00      PROA  
ATOM   2642  OT2 HSD P 254      -8.943   3.995 -13.396  1.00  0.00      PROA  
ATOM   2643  C4  LIG X   1      -0.273   5.411  17.646  1.00  0.00      GALA C
ATOM   2644  C5  LIG X   1      -0.725   4.920  16.402  1.00  0.00      GALA C
ATOM   2645  C6  LIG X   1      -1.287   3.643  16.305  1.00  0.00      GALA C
ATOM   2646  C8  LIG X   1      -1.408   2.830  17.439  1.00  0.00      GALA C
ATOM   2647  C10 LIG X   1      -0.968   3.315  18.676  1.00  0.00      GALA C
ATOM   2648  C12 LIG X   1      -0.410   4.590  18.784  1.00  0.00      GALA C
ATOM   2649  O1  LIG X   1       0.472   7.450  16.701  1.00  0.00      GALA O
ATOM   2650  C2  LIG X   1       0.341   6.778  17.763  1.00  0.00      GALA C
ATOM   2651  O3  LIG X   1       0.710   7.158  18.909  1.00  0.00      GALA O
ATOM   2652  O7  LIG X   1      -1.736   3.206  15.073  1.00  0.00      GALA O
ATOM   2653  O9  LIG X   1      -1.973   1.568  17.346  1.00  0.00      GALA O
ATOM   2654  O11 LIG X   1      -1.087   2.549  19.818  1.00  0.00      GALA O
ATOM   2655  H13 LIG X   1      -0.639   5.535  15.512  1.00  0.00      GALA H
ATOM   2656  H14 LIG X   1      -1.534   3.921  14.434  1.00  0.00      GALA H
ATOM   2657  H15 LIG X   1      -2.229   1.472  16.409  1.00  0.00      GALA H
ATOM   2658  H16 LIG X   1      -1.479   1.713  19.506  1.00  0.00      GALA H
ATOM   2659  H17 LIG X   1      -0.077   4.941  19.755  1.00  0.00      GALA H
ATOM   2660  N   POPCM   1      15.545  -0.036  20.206  1.00  0.00      POPC N
ATOM   2661  C12 POPCM   1      14.914  -1.222  19.523  1.00  0.00      POPC C
ATOM   2662 H12A POPCM   1      13.971  -0.886  19.118  1.00  0.00      POPC H
ATOM   2663 H12B POPCM   1      14.554  -1.904  20.279  1.00  0.00      POPC H
ATOM   2664  C13 POPCM   1      15.895   1.016  19.233  1.00  0.00      POPC C
ATOM   2665 H13A POPCM   1      15.025   1.377  18.705  1.00  0.00      POPC H
ATOM   2666 H13B POPCM   1      16.426   1.818  19.726  1.00  0.00      POPC H
ATOM   2667 H13C POPCM   1      16.633   0.529  18.615  1.00  0.00      POPC H
ATOM   2668  C14 POPCM   1      14.541   0.540  21.165  1.00  0.00      POPC C
ATOM   2669 H14A POPCM   1      14.013  -0.269  21.646  1.00  0.00      POPC H
ATOM   2670 H14B POPCM   1      15.126   1.072  21.901  1.00  0.00      POPC H
ATOM   2671 H14C POPCM   1      13.891   1.237  20.657  1.00  0.00      POPC H
ATOM   2672  C15 POPCM   1      16.729  -0.442  21.040  1.00  0.00      POPC C
ATOM   2673 H15A POPCM   1      17.668  -0.603  20.532  1.00  0.00      POPC H
ATOM   2674 H15B POPCM   1      16.397  -1.380  21.462  1.00  0.00      POPC H
ATOM   2675 H15C POPCM   1      16.876   0.188  21.905  1.00  0.00      POPC H
ATOM   2676  C11 POPCM   1      15.701  -1.840  18.398  1.00  0.00      POPC C
ATOM   2677 H11A POPCM   1      15.729  -1.133  17.541  1.00  0.00      POPC H
ATOM   2678 H11B POPCM   1      15.255  -2.790  18.035  1.00  0.00      POPC H
ATOM   2679  P   POPCM   1      18.219  -2.593  17.859  1.00  0.00      POPC P
ATOM   2680  O13 POPCM   1      17.801  -3.374  16.687  1.00  0.00      POPC O
ATOM   2681  O14 POPCM   1      19.302  -3.176  18.683  1.00  0.00      POPC O
ATOM   2682  O12 POPCM   1      17.022  -2.181  18.751  1.00  0.00      POPC O
ATOM   2683  O11 POPCM   1      18.727  -1.157  17.453  1.00  0.00      POPC O
ATOM   2684  C1  POPCM   1      19.522  -0.370  18.268  1.00  0.00      POPC C
ATOM   2685  HA  POPCM   1      20.575  -0.720  18.335  1.00  0.00      POPC H
ATOM   2686  HB  POPCM   1      19.116  -0.313  19.301  1.00  0.00      POPC H
ATOM   2687  C2  POPCM   1      19.599   1.026  17.706  1.00  0.00      POPC C
ATOM   2688  HS  POPCM   1      20.094   1.532  18.562  1.00  0.00      POPC H
ATOM   2689  O21 POPCM   1      18.273   1.362  17.341  1.00  0.00      POPC O
ATOM   2690  C21 POPCM   1      17.971   2.653  16.917  1.00  0.00      POPC C
ATOM   2691  O22 POPCM   1      18.788   3.546  16.924  1.00  0.00      POPC O
ATOM   2692  C22 POPCM   1      16.650   2.714  16.240  1.00  0.00      POPC C
ATOM   2693  H2R POPCM   1      15.919   3.177  16.937  1.00  0.00      POPC H
ATOM   2694  H2S POPCM   1      16.208   1.725  15.994  1.00  0.00      POPC H
ATOM   2695  C3  POPCM   1      20.501   1.200  16.436  1.00  0.00      POPC C
ATOM   2696  HX  POPCM   1      21.500   0.783  16.686  1.00  0.00      POPC H
ATOM   2697  HY  POPCM   1      20.650   2.270  16.181  1.00  0.00      POPC H
ATOM   2698  O31 POPCM   1      19.800   0.658  15.357  1.00  0.00      POPC O
ATOM   2699  C31 POPCM   1      20.271  -0.550  14.979  1.00  0.00      POPC C
ATOM   2700  O32 POPCM   1      21.374  -0.997  15.189  1.00  0.00      POPC O
ATOM   2701  C32 POPCM   1      19.109  -1.147  14.119  1.00  0.00      POPC C
ATOM   2702  H2X POPCM   1      18.836  -0.307  13.444  1.00  0.00      POPC H
ATOM   2703  H2Y POPCM   1      18.236  -1.382  14.764  1.00  0.00      POPC H
ATOM   2704  C23 POPCM   1      16.720   3.412  14.917  1.00  0.00      POPC C
ATOM   2705  H3R POPCM   1      17.525   2.922  14.328  1.00  0.00      POPC H
ATOM   2706  H3S POPCM   1      16.932   4.503  14.938  1.00  0.00      POPC H
ATOM   2707  C24 POPCM   1      15.365   3.142  14.174  1.00  0.00      POPC C
ATOM   2708  H4R POPCM   1      14.481   3.617  14.650  1.00  0.00      POPC H
ATOM   2709  H4S POPCM   1      15.125   2.081  14.402  1.00  0.00      POPC H
ATOM   2710  C25 POPCM   1      15.300   3.651  12.769  1.00  0.00      POPC C
ATOM   2711  H5R POPCM   1      16.306   3.704  12.299  1.00  0.00      POPC H
ATOM   2712  H5S POPCM   1      15.023   4.725  12.838  1.00  0.00      POPC H
ATOM   2713  C26 POPCM   1      14.397   2.863  11.810  1.00  0.00      POPC C
ATOM   2714  H6R POPCM   1      13.307   3.007  11.969  1.00  0.00      POPC H
ATOM   2715  H6S POPCM   1      14.646   1.807  12.046  1.00  0.00      POPC H
ATOM   2716  C27 POPCM   1      14.745   3.106  10.370  1.00  0.00      POPC C
ATOM   2717  H7R POPCM   1      15.846   3.099  10.219  1.00  0.00      POPC H
ATOM   2718  H7S POPCM   1      14.220   4.040  10.076  1.00  0.00      POPC H
ATOM   2719  C28 POPCM   1      14.064   2.007   9.523  1.00  0.00      POPC C
ATOM   2720  H8R POPCM   1      14.277   2.333   8.483  1.00  0.00      POPC H
ATOM   2721  H8S POPCM   1      12.956   1.944   9.575  1.00  0.00      POPC H
ATOM   2722  C29 POPCM   1      14.665   0.644   9.674  1.00  0.00      POPC C
ATOM   2723  H91 POPCM   1      15.317   0.552  10.555  1.00  0.00      POPC H
ATOM   2724 C210 POPCM   1      14.309  -0.431   8.944  1.00  0.00      POPC C
ATOM   2725 H101 POPCM   1      14.824  -1.394   9.076  1.00  0.00      POPC H
ATOM   2726 C211 POPCM   1      13.337  -0.397   7.845  1.00  0.00      POPC C
ATOM   2727 H11R POPCM   1      12.980   0.610   7.542  1.00  0.00      POPC H
ATOM   2728 H11S POPCM   1      12.425  -0.943   8.168  1.00  0.00      POPC H
ATOM   2729 C212 POPCM   1      13.947  -1.235   6.599  1.00  0.00      POPC C
ATOM   2730 H12R POPCM   1      14.755  -0.602   6.173  1.00  0.00      POPC H
ATOM   2731 H12S POPCM   1      13.155  -1.162   5.823  1.00  0.00      POPC H
ATOM   2732 C213 POPCM   1      14.469  -2.563   6.811  1.00  0.00      POPC C
ATOM   2733 H13R POPCM   1      13.532  -3.117   7.032  1.00  0.00      POPC H
ATOM   2734 H13S POPCM   1      15.093  -2.641   7.726  1.00  0.00      POPC H
ATOM   2735 C214 POPCM   1      15.106  -3.291   5.579  1.00  0.00      POPC C
ATOM   2736 H14R POPCM   1      14.554  -4.250   5.476  1.00  0.00      POPC H
ATOM   2737 H14S POPCM   1      16.156  -3.508   5.871  1.00  0.00      POPC H
ATOM   2738 C215 POPCM   1      15.113  -2.320   4.374  1.00  0.00      POPC C
ATOM   2739 H15R POPCM   1      15.929  -1.570   4.449  1.00  0.00      POPC H
ATOM   2740 H15S POPCM   1      14.109  -1.886   4.178  1.00  0.00      POPC H
ATOM   2741 C216 POPCM   1      15.331  -2.977   3.050  1.00  0.00      POPC C
ATOM   2742 H16R POPCM   1      14.451  -3.637   2.902  1.00  0.00      POPC H
ATOM   2743 H16S POPCM   1      16.302  -3.514   3.097  1.00  0.00      POPC H
ATOM   2744 C217 POPCM   1      15.256  -1.981   1.876  1.00  0.00      POPC C
ATOM   2745 H17R POPCM   1      15.908  -1.097   2.043  1.00  0.00      POPC H
ATOM   2746 H17S POPCM   1      14.221  -1.578   1.892  1.00  0.00      POPC H
ATOM   2747 C218 POPCM   1      15.491  -2.599   0.479  1.00  0.00      POPC C
ATOM   2748 H18R POPCM   1      14.674  -3.351   0.436  1.00  0.00      POPC H
ATOM   2749 H18S POPCM   1      16.430  -3.106   0.170  1.00  0.00      POPC H
ATOM   2750 H18T POPCM   1      15.328  -1.811  -0.287  1.00  0.00      POPC H
ATOM   2751  C33 POPCM   1      19.452  -2.469  13.402  1.00  0.00      POPC C
ATOM   2752  H3X POPCM   1      19.798  -3.265  14.096  1.00  0.00      POPC H
ATOM   2753  H3Y POPCM   1      20.418  -2.243  12.902  1.00  0.00      POPC H
ATOM   2754  C34 POPCM   1      18.513  -2.656  12.097  1.00  0.00      POPC C
ATOM   2755  H4X POPCM   1      17.480  -2.881  12.438  1.00  0.00      POPC H
ATOM   2756  H4Y POPCM   1      18.759  -3.619  11.602  1.00  0.00      POPC H
ATOM   2757  C35 POPCM   1      18.626  -1.488  11.021  1.00  0.00      POPC C
ATOM   2758  H5X POPCM   1      19.713  -1.271  10.942  1.00  0.00      POPC H
ATOM   2759  H5Y POPCM   1      18.112  -0.607  11.461  1.00  0.00      POPC H
ATOM   2760  C36 POPCM   1      18.046  -2.024   9.691  1.00  0.00      POPC C
ATOM   2761  H6X POPCM   1      16.992  -2.154  10.020  1.00  0.00      POPC H
ATOM   2762  H6Y POPCM   1      18.448  -3.040   9.495  1.00  0.00      POPC H
ATOM   2763  C37 POPCM   1      18.240  -1.075   8.510  1.00  0.00      POPC C
ATOM   2764  H7X POPCM   1      18.795  -0.149   8.773  1.00  0.00      POPC H
ATOM   2765  H7Y POPCM   1      17.236  -0.694   8.225  1.00  0.00      POPC H
ATOM   2766  C38 POPCM   1      18.919  -1.674   7.241  1.00  0.00      POPC C
ATOM   2767  H8X POPCM   1      18.111  -2.366   6.922  1.00  0.00      POPC H
ATOM   2768  H8Y POPCM   1      19.714  -2.401   7.513  1.00  0.00      POPC H
ATOM   2769  C39 POPCM   1      19.226  -0.679   6.089  1.00  0.00      POPC C
ATOM   2770  H9X POPCM   1      19.917   0.135   6.394  1.00  0.00      POPC H
ATOM   2771  H9Y POPCM   1      18.297  -0.238   5.669  1.00  0.00      POPC H
ATOM   2772 C310 POPCM   1      19.657  -1.449   4.857  1.00  0.00      POPC C
ATOM   2773 H10X POPCM   1      19.031  -2.366   4.839  1.00  0.00      POPC H
ATOM   2774 H10Y POPCM   1      20.739  -1.701   4.836  1.00  0.00      POPC H
ATOM   2775 C311 POPCM   1      19.351  -0.670   3.558  1.00  0.00      POPC C
ATOM   2776 H11X POPCM   1      18.244  -0.645   3.463  1.00  0.00      POPC H
ATOM   2777 H11Y POPCM   1      19.792  -1.130   2.648  1.00  0.00      POPC H
ATOM   2778 C312 POPCM   1      19.957   0.830   3.562  1.00  0.00      POPC C
ATOM   2779 H12X POPCM   1      21.021   0.772   3.875  1.00  0.00      POPC H
ATOM   2780 H12Y POPCM   1      19.466   1.355   4.409  1.00  0.00      POPC H
ATOM   2781 C313 POPCM   1      19.780   1.529   2.198  1.00  0.00      POPC C
ATOM   2782 H13X POPCM   1      20.339   0.989   1.404  1.00  0.00      POPC H
ATOM   2783 H13Y POPCM   1      20.216   2.548   2.283  1.00  0.00      POPC H
ATOM   2784 C314 POPCM   1      18.311   1.720   1.761  1.00  0.00      POPC C
ATOM   2785 H14X POPCM   1      17.980   0.687   1.521  1.00  0.00      POPC H
ATOM   2786 H14Y POPCM   1      18.300   2.271   0.796  1.00  0.00      POPC H
ATOM   2787 C315 POPCM   1      17.412   2.281   2.846  1.00  0.00      POPC C
ATOM   2788 H15X POPCM   1      17.804   3.270   3.166  1.00  0.00      POPC H
ATOM   2789 H15Y POPCM   1      17.396   1.644   3.755  1.00  0.00      POPC H
ATOM   2790 C316 POPCM   1      15.904   2.383   2.511  1.00  0.00      POPC C
ATOM   2791 H16X POPCM   1      15.438   2.513   3.511  1.00  0.00      POPC H
ATOM   2792 H16Y POPCM   1      15.559   1.451   2.015  1.00  0.00      POPC H
ATOM   2793 H16Z POPCM   1      15.780   3.235   1.808  1.00  0.00      POPC H
ATOM   2794  N   POPCM   2      10.696  15.308  20.751  1.00  0.00      POPC N
ATOM   2795  C12 POPCM   2       9.742  15.477  19.591  1.00  0.00      POPC C
ATOM   2796 H12A POPCM   2       9.036  16.257  19.831  1.00  0.00      POPC H
ATOM   2797 H12B POPCM   2       9.214  14.535  19.548  1.00  0.00      POPC H
ATOM   2798  C13 POPCM   2      11.365  16.554  21.099  1.00  0.00      POPC C
ATOM   2799 H13A POPCM   2      10.644  17.358  21.121  1.00  0.00      POPC H
ATOM   2800 H13B POPCM   2      11.844  16.541  22.067  1.00  0.00      POPC H
ATOM   2801 H13C POPCM   2      12.108  16.808  20.357  1.00  0.00      POPC H
ATOM   2802  C14 POPCM   2       9.894  14.962  21.998  1.00  0.00      POPC C
ATOM   2803 H14A POPCM   2      10.510  14.556  22.787  1.00  0.00      POPC H
ATOM   2804 H14B POPCM   2       9.423  15.887  22.294  1.00  0.00      POPC H
ATOM   2805 H14C POPCM   2       9.116  14.271  21.708  1.00  0.00      POPC H
ATOM   2806  C15 POPCM   2      11.673  14.256  20.427  1.00  0.00      POPC C
ATOM   2807 H15A POPCM   2      12.049  14.613  19.480  1.00  0.00      POPC H
ATOM   2808 H15B POPCM   2      11.120  13.329  20.460  1.00  0.00      POPC H
ATOM   2809 H15C POPCM   2      12.391  14.157  21.227  1.00  0.00      POPC H
ATOM   2810  C11 POPCM   2      10.356  15.739  18.114  1.00  0.00      POPC C
ATOM   2811 H11A POPCM   2       9.450  15.870  17.486  1.00  0.00      POPC H
ATOM   2812 H11B POPCM   2      10.906  14.817  17.826  1.00  0.00      POPC H
ATOM   2813  P   POPCM   2      12.539  17.047  17.434  1.00  0.00      POPC P
ATOM   2814  O13 POPCM   2      13.572  16.200  18.109  1.00  0.00      POPC O
ATOM   2815  O14 POPCM   2      12.923  18.453  17.152  1.00  0.00      POPC O
ATOM   2816  O12 POPCM   2      11.158  16.930  18.189  1.00  0.00      POPC O
ATOM   2817  O11 POPCM   2      12.057  16.334  16.136  1.00  0.00      POPC O
ATOM   2818  C1  POPCM   2      12.035  16.984  14.898  1.00  0.00      POPC C
ATOM   2819  HA  POPCM   2      12.655  16.337  14.241  1.00  0.00      POPC H
ATOM   2820  HB  POPCM   2      12.449  18.015  14.942  1.00  0.00      POPC H
ATOM   2821  C2  POPCM   2      10.634  17.037  14.325  1.00  0.00      POPC C
ATOM   2822  HS  POPCM   2       9.995  17.540  15.082  1.00  0.00      POPC H
ATOM   2823  O21 POPCM   2      10.208  15.700  14.187  1.00  0.00      POPC O
ATOM   2824  C21 POPCM   2       8.911  15.506  13.978  1.00  0.00      POPC C
ATOM   2825  O22 POPCM   2       8.042  16.345  14.143  1.00  0.00      POPC O
ATOM   2826  C22 POPCM   2       8.597  14.116  13.347  1.00  0.00      POPC C
ATOM   2827  H2R POPCM   2       7.726  13.664  13.868  1.00  0.00      POPC H
ATOM   2828  H2S POPCM   2       9.392  13.373  13.571  1.00  0.00      POPC H
ATOM   2829  C3  POPCM   2      10.455  17.739  12.899  1.00  0.00      POPC C
ATOM   2830  HX  POPCM   2      10.642  18.795  13.188  1.00  0.00      POPC H
ATOM   2831  HY  POPCM   2       9.410  17.756  12.523  1.00  0.00      POPC H
ATOM   2832  O31 POPCM   2      11.244  17.186  11.789  1.00  0.00      POPC O
ATOM   2833  C31 POPCM   2      12.447  17.594  11.482  1.00  0.00      POPC C
ATOM   2834  O32 POPCM   2      13.210  18.307  12.184  1.00  0.00      POPC O
ATOM   2835  C32 POPCM   2      12.668  17.214  10.023  1.00  0.00      POPC C
ATOM   2836  H2X POPCM   2      13.013  18.184   9.605  1.00  0.00      POPC H
ATOM   2837  H2Y POPCM   2      11.728  16.870   9.541  1.00  0.00      POPC H
ATOM   2838  C23 POPCM   2       8.294  14.334  11.840  1.00  0.00      POPC C
ATOM   2839  H3R POPCM   2       8.334  15.425  11.634  1.00  0.00      POPC H
ATOM   2840  H3S POPCM   2       7.279  13.919  11.656  1.00  0.00      POPC H
ATOM   2841  C24 POPCM   2       9.412  13.710  10.981  1.00  0.00      POPC C
ATOM   2842  H4R POPCM   2       9.707  12.714  11.375  1.00  0.00      POPC H
ATOM   2843  H4S POPCM   2      10.339  14.313  11.080  1.00  0.00      POPC H
ATOM   2844  C25 POPCM   2       9.098  13.551   9.507  1.00  0.00      POPC C
ATOM   2845  H5R POPCM   2       8.140  12.990   9.462  1.00  0.00      POPC H
ATOM   2846  H5S POPCM   2       9.897  12.982   8.985  1.00  0.00      POPC H
ATOM   2847  C26 POPCM   2       8.892  14.956   8.757  1.00  0.00      POPC C
ATOM   2848  H6R POPCM   2       9.559  15.722   9.207  1.00  0.00      POPC H
ATOM   2849  H6S POPCM   2       7.886  15.388   8.945  1.00  0.00      POPC H
ATOM   2850  C27 POPCM   2       9.121  15.066   7.230  1.00  0.00      POPC C
ATOM   2851  H7R POPCM   2       8.800  14.133   6.721  1.00  0.00      POPC H
ATOM   2852  H7S POPCM   2      10.218  14.907   7.161  1.00  0.00      POPC H
ATOM   2853  C28 POPCM   2       8.610  16.253   6.405  1.00  0.00      POPC C
ATOM   2854  H8R POPCM   2       7.525  16.141   6.193  1.00  0.00      POPC H
ATOM   2855  H8S POPCM   2       9.011  16.106   5.379  1.00  0.00      POPC H
ATOM   2856  C29 POPCM   2       8.956  17.583   7.029  1.00  0.00      POPC C
ATOM   2857  H91 POPCM   2       8.161  17.919   7.711  1.00  0.00      POPC H
ATOM   2858 C210 POPCM   2       9.994  18.374   6.842  1.00  0.00      POPC C
ATOM   2859 H101 POPCM   2       9.826  19.416   7.150  1.00  0.00      POPC H
ATOM   2860 C211 POPCM   2      11.150  18.213   5.831  1.00  0.00      POPC C
ATOM   2861 H11R POPCM   2      10.883  17.346   5.189  1.00  0.00      POPC H
ATOM   2862 H11S POPCM   2      12.085  18.094   6.418  1.00  0.00      POPC H
ATOM   2863 C212 POPCM   2      11.146  19.343   4.827  1.00  0.00      POPC C
ATOM   2864 H12R POPCM   2      11.585  20.296   5.191  1.00  0.00      POPC H
ATOM   2865 H12S POPCM   2      10.099  19.535   4.508  1.00  0.00      POPC H
ATOM   2866 C213 POPCM   2      11.860  19.042   3.478  1.00  0.00      POPC C
ATOM   2867 H13R POPCM   2      11.842  19.911   2.787  1.00  0.00      POPC H
ATOM   2868 H13S POPCM   2      11.351  18.206   2.953  1.00  0.00      POPC H
ATOM   2869 C214 POPCM   2      13.360  18.608   3.687  1.00  0.00      POPC C
ATOM   2870 H14R POPCM   2      13.384  17.609   4.172  1.00  0.00      POPC H
ATOM   2871 H14S POPCM   2      13.800  19.334   4.404  1.00  0.00      POPC H
ATOM   2872 C215 POPCM   2      14.203  18.553   2.433  1.00  0.00      POPC C
ATOM   2873 H15R POPCM   2      15.280  18.707   2.656  1.00  0.00      POPC H
ATOM   2874 H15S POPCM   2      14.033  19.487   1.856  1.00  0.00      POPC H
ATOM   2875 C216 POPCM   2      14.030  17.312   1.629  1.00  0.00      POPC C
ATOM   2876 H16R POPCM   2      12.973  17.085   1.374  1.00  0.00      POPC H
ATOM   2877 H16S POPCM   2      14.381  16.414   2.182  1.00  0.00      POPC H
ATOM   2878 C217 POPCM   2      14.860  17.413   0.277  1.00  0.00      POPC C
ATOM   2879 H17R POPCM   2      14.413  18.140  -0.434  1.00  0.00      POPC H
ATOM   2880 H17S POPCM   2      14.747  16.445  -0.255  1.00  0.00      POPC H
ATOM   2881 C218 POPCM   2      16.365  17.676   0.498  1.00  0.00      POPC C
ATOM   2882 H18R POPCM   2      16.793  16.957   1.229  1.00  0.00      POPC H
ATOM   2883 H18S POPCM   2      16.605  18.675   0.922  1.00  0.00      POPC H
ATOM   2884 H18T POPCM   2      16.958  17.591  -0.437  1.00  0.00      POPC H
ATOM   2885  C33 POPCM   2      13.797  16.175   9.686  1.00  0.00      POPC C
ATOM   2886  H3X POPCM   2      13.435  15.253  10.191  1.00  0.00      POPC H
ATOM   2887  H3Y POPCM   2      14.779  16.509  10.086  1.00  0.00      POPC H
ATOM   2888  C34 POPCM   2      13.840  16.066   8.115  1.00  0.00      POPC C
ATOM   2889  H4X POPCM   2      14.174  17.055   7.734  1.00  0.00      POPC H
ATOM   2890  H4Y POPCM   2      12.781  15.907   7.818  1.00  0.00      POPC H
ATOM   2891  C35 POPCM   2      14.739  15.001   7.574  1.00  0.00      POPC C
ATOM   2892  H5X POPCM   2      15.668  15.034   8.182  1.00  0.00      POPC H
ATOM   2893  H5Y POPCM   2      15.119  15.152   6.541  1.00  0.00      POPC H
ATOM   2894  C36 POPCM   2      14.160  13.559   7.571  1.00  0.00      POPC C
ATOM   2895  H6X POPCM   2      14.136  13.164   8.609  1.00  0.00      POPC H
ATOM   2896  H6Y POPCM   2      14.855  12.931   6.974  1.00  0.00      POPC H
ATOM   2897  C37 POPCM   2      12.812  13.325   6.917  1.00  0.00      POPC C
ATOM   2898  H7X POPCM   2      12.091  13.790   7.623  1.00  0.00      POPC H
ATOM   2899  H7Y POPCM   2      12.489  12.266   7.006  1.00  0.00      POPC H
ATOM   2900  C38 POPCM   2      12.833  13.845   5.540  1.00  0.00      POPC C
ATOM   2901  H8X POPCM   2      13.643  13.284   5.027  1.00  0.00      POPC H
ATOM   2902  H8Y POPCM   2      13.067  14.930   5.499  1.00  0.00      POPC H
ATOM   2903  C39 POPCM   2      11.542  13.645   4.727  1.00  0.00      POPC C
ATOM   2904  H9X POPCM   2      10.733  14.286   5.138  1.00  0.00      POPC H
ATOM   2905  H9Y POPCM   2      11.244  12.582   4.857  1.00  0.00      POPC H
ATOM   2906 C310 POPCM   2      11.763  13.803   3.180  1.00  0.00      POPC C
ATOM   2907 H10X POPCM   2      12.450  12.976   2.899  1.00  0.00      POPC H
ATOM   2908 H10Y POPCM   2      12.078  14.845   2.957  1.00  0.00      POPC H
ATOM   2909 C311 POPCM   2      10.568  13.312   2.314  1.00  0.00      POPC C
ATOM   2910 H11X POPCM   2      10.432  12.287   2.721  1.00  0.00      POPC H
ATOM   2911 H11Y POPCM   2      10.983  13.262   1.285  1.00  0.00      POPC H
ATOM   2912 C312 POPCM   2       9.216  14.082   2.324  1.00  0.00      POPC C
ATOM   2913 H12X POPCM   2       8.853  14.087   3.374  1.00  0.00      POPC H
ATOM   2914 H12Y POPCM   2       8.519  13.487   1.696  1.00  0.00      POPC H
ATOM   2915 C313 POPCM   2       9.391  15.581   1.968  1.00  0.00      POPC C
ATOM   2916 H13X POPCM   2       9.939  16.209   2.703  1.00  0.00      POPC H
ATOM   2917 H13Y POPCM   2       8.387  16.053   2.026  1.00  0.00      POPC H
ATOM   2918 C314 POPCM   2       9.923  15.770   0.501  1.00  0.00      POPC C
ATOM   2919 H14X POPCM   2       9.102  15.346  -0.116  1.00  0.00      POPC H
ATOM   2920 H14Y POPCM   2      10.829  15.150   0.334  1.00  0.00      POPC H
ATOM   2921 C315 POPCM   2      10.159  17.194   0.070  1.00  0.00      POPC C
ATOM   2922 H15X POPCM   2      10.887  17.242  -0.768  1.00  0.00      POPC H
ATOM   2923 H15Y POPCM   2      10.580  17.783   0.913  1.00  0.00      POPC H
ATOM   2924 C316 POPCM   2       8.841  17.741  -0.445  1.00  0.00      POPC C
ATOM   2925 H16X POPCM   2       8.553  17.313  -1.429  1.00  0.00      POPC H
ATOM   2926 H16Y POPCM   2       8.978  18.836  -0.574  1.00  0.00      POPC H
ATOM   2927 H16Z POPCM   2       8.062  17.387   0.264  1.00  0.00      POPC H
ATOM   2928  N   POPCM   3     -18.203  10.317  19.623  1.00  0.00      POPC N
ATOM   2929  C12 POPCM   3     -16.971  10.219  18.757  1.00  0.00      POPC C
ATOM   2930 H12A POPCM   3     -16.837   9.196  18.439  1.00  0.00      POPC H
ATOM   2931 H12B POPCM   3     -16.146  10.298  19.450  1.00  0.00      POPC H
ATOM   2932  C13 POPCM   3     -18.503  11.598  20.253  1.00  0.00      POPC C
ATOM   2933 H13A POPCM   3     -18.689  12.429  19.588  1.00  0.00      POPC H
ATOM   2934 H13B POPCM   3     -19.492  11.494  20.671  1.00  0.00      POPC H
ATOM   2935 H13C POPCM   3     -17.764  11.830  21.005  1.00  0.00      POPC H
ATOM   2936  C14 POPCM   3     -19.408   9.931  18.692  1.00  0.00      POPC C
ATOM   2937 H14A POPCM   3     -20.360   9.821  19.191  1.00  0.00      POPC H
ATOM   2938 H14B POPCM   3     -19.568  10.637  17.891  1.00  0.00      POPC H
ATOM   2939 H14C POPCM   3     -19.256   8.929  18.318  1.00  0.00      POPC H
ATOM   2940  C15 POPCM   3     -18.063   9.248  20.753  1.00  0.00      POPC C
ATOM   2941 H15A POPCM   3     -18.879   9.254  21.460  1.00  0.00      POPC H
ATOM   2942 H15B POPCM   3     -17.105   9.460  21.206  1.00  0.00      POPC H
ATOM   2943 H15C POPCM   3     -17.940   8.266  20.322  1.00  0.00      POPC H
ATOM   2944  C11 POPCM   3     -16.678  11.176  17.565  1.00  0.00      POPC C
ATOM   2945 H11A POPCM   3     -17.461  11.096  16.780  1.00  0.00      POPC H
ATOM   2946 H11B POPCM   3     -15.766  10.780  17.069  1.00  0.00      POPC H
ATOM   2947  P   POPCM   3     -15.323  13.034  18.697  1.00  0.00      POPC P
ATOM   2948  O13 POPCM   3     -14.230  12.056  18.583  1.00  0.00      POPC O
ATOM   2949  O14 POPCM   3     -15.844  13.353  20.043  1.00  0.00      POPC O
ATOM   2950  O12 POPCM   3     -16.548  12.507  17.959  1.00  0.00      POPC O
ATOM   2951  O11 POPCM   3     -14.960  14.456  18.075  1.00  0.00      POPC O
ATOM   2952  C1  POPCM   3     -16.146  15.285  17.935  1.00  0.00      POPC C
ATOM   2953  HA  POPCM   3     -15.868  16.088  18.650  1.00  0.00      POPC H
ATOM   2954  HB  POPCM   3     -17.100  14.882  18.336  1.00  0.00      POPC H
ATOM   2955  C2  POPCM   3     -16.263  15.990  16.563  1.00  0.00      POPC C
ATOM   2956  HS  POPCM   3     -17.218  16.553  16.487  1.00  0.00      POPC H
ATOM   2957  O21 POPCM   3     -16.289  15.033  15.511  1.00  0.00      POPC O
ATOM   2958  C21 POPCM   3     -17.511  14.366  15.436  1.00  0.00      POPC C
ATOM   2959  O22 POPCM   3     -18.485  14.622  16.099  1.00  0.00      POPC O
ATOM   2960  C22 POPCM   3     -17.420  13.420  14.230  1.00  0.00      POPC C
ATOM   2961  H2R POPCM   3     -16.787  12.529  14.429  1.00  0.00      POPC H
ATOM   2962  H2S POPCM   3     -16.987  13.928  13.342  1.00  0.00      POPC H
ATOM   2963  C3  POPCM   3     -15.104  16.987  16.312  1.00  0.00      POPC C
ATOM   2964  HX  POPCM   3     -15.149  17.810  17.057  1.00  0.00      POPC H
ATOM   2965  HY  POPCM   3     -15.305  17.467  15.330  1.00  0.00      POPC H
ATOM   2966  O31 POPCM   3     -13.830  16.272  16.387  1.00  0.00      POPC O
ATOM   2967  C31 POPCM   3     -13.492  15.545  15.240  1.00  0.00      POPC C
ATOM   2968  O32 POPCM   3     -14.109  15.617  14.227  1.00  0.00      POPC O
ATOM   2969  C32 POPCM   3     -12.341  14.504  15.545  1.00  0.00      POPC C
ATOM   2970  H2X POPCM   3     -12.176  14.496  16.643  1.00  0.00      POPC H
ATOM   2971  H2Y POPCM   3     -11.384  14.778  15.051  1.00  0.00      POPC H
ATOM   2972  C23 POPCM   3     -18.798  12.956  13.811  1.00  0.00      POPC C
ATOM   2973  H3R POPCM   3     -19.467  13.755  13.424  1.00  0.00      POPC H
ATOM   2974  H3S POPCM   3     -19.265  12.466  14.692  1.00  0.00      POPC H
ATOM   2975  C24 POPCM   3     -18.784  11.866  12.735  1.00  0.00      POPC C
ATOM   2976  H4R POPCM   3     -19.785  11.688  12.285  1.00  0.00      POPC H
ATOM   2977  H4S POPCM   3     -18.561  10.902  13.239  1.00  0.00      POPC H
ATOM   2978  C25 POPCM   3     -17.837  12.031  11.529  1.00  0.00      POPC C
ATOM   2979  H5R POPCM   3     -18.086  11.149  10.902  1.00  0.00      POPC H
ATOM   2980  H5S POPCM   3     -16.837  12.011  12.012  1.00  0.00      POPC H
ATOM   2981  C26 POPCM   3     -17.818  13.278  10.646  1.00  0.00      POPC C
ATOM   2982  H6R POPCM   3     -17.065  13.213   9.832  1.00  0.00      POPC H
ATOM   2983  H6S POPCM   3     -17.518  14.100  11.331  1.00  0.00      POPC H
ATOM   2984  C27 POPCM   3     -19.216  13.638  10.084  1.00  0.00      POPC C
ATOM   2985  H7R POPCM   3     -20.002  13.886  10.829  1.00  0.00      POPC H
ATOM   2986  H7S POPCM   3     -19.593  12.721   9.583  1.00  0.00      POPC H
ATOM   2987  C28 POPCM   3     -19.221  14.742   9.058  1.00  0.00      POPC C
ATOM   2988  H8R POPCM   3     -18.554  14.408   8.235  1.00  0.00      POPC H
ATOM   2989  H8S POPCM   3     -18.740  15.615   9.548  1.00  0.00      POPC H
ATOM   2990  C29 POPCM   3     -20.573  15.215   8.530  1.00  0.00      POPC C
ATOM   2991  H91 POPCM   3     -21.193  15.894   9.134  1.00  0.00      POPC H
ATOM   2992 C210 POPCM   3     -21.080  14.818   7.324  1.00  0.00      POPC C
ATOM   2993 H101 POPCM   3     -21.983  15.343   6.979  1.00  0.00      POPC H
ATOM   2994 C211 POPCM   3     -20.368  13.931   6.370  1.00  0.00      POPC C
ATOM   2995 H11R POPCM   3     -21.071  13.190   5.932  1.00  0.00      POPC H
ATOM   2996 H11S POPCM   3     -19.580  13.284   6.813  1.00  0.00      POPC H
ATOM   2997 C212 POPCM   3     -19.722  14.567   5.133  1.00  0.00      POPC C
ATOM   2998 H12R POPCM   3     -20.451  15.283   4.697  1.00  0.00      POPC H
ATOM   2999 H12S POPCM   3     -19.293  13.926   4.333  1.00  0.00      POPC H
ATOM   3000 C213 POPCM   3     -18.594  15.535   5.627  1.00  0.00      POPC C
ATOM   3001 H13R POPCM   3     -17.815  14.921   6.127  1.00  0.00      POPC H
ATOM   3002 H13S POPCM   3     -19.058  16.336   6.241  1.00  0.00      POPC H
ATOM   3003 C214 POPCM   3     -17.802  16.303   4.491  1.00  0.00      POPC C
ATOM   3004 H14R POPCM   3     -17.322  15.450   3.965  1.00  0.00      POPC H
ATOM   3005 H14S POPCM   3     -17.006  16.849   5.042  1.00  0.00      POPC H
ATOM   3006 C215 POPCM   3     -18.636  17.220   3.562  1.00  0.00      POPC C
ATOM   3007 H15R POPCM   3     -17.901  17.854   3.022  1.00  0.00      POPC H
ATOM   3008 H15S POPCM   3     -19.295  17.862   4.184  1.00  0.00      POPC H
ATOM   3009 C216 POPCM   3     -19.396  16.538   2.377  1.00  0.00      POPC C
ATOM   3010 H16R POPCM   3     -20.357  16.212   2.828  1.00  0.00      POPC H
ATOM   3011 H16S POPCM   3     -18.905  15.595   2.052  1.00  0.00      POPC H
ATOM   3012 C217 POPCM   3     -19.521  17.388   1.157  1.00  0.00      POPC C
ATOM   3013 H17R POPCM   3     -18.504  17.752   0.898  1.00  0.00      POPC H
ATOM   3014 H17S POPCM   3     -20.173  18.284   1.242  1.00  0.00      POPC H
ATOM   3015 C218 POPCM   3     -20.192  16.704  -0.087  1.00  0.00      POPC C
ATOM   3016 H18R POPCM   3     -21.282  16.564   0.077  1.00  0.00      POPC H
ATOM   3017 H18S POPCM   3     -19.632  15.820  -0.460  1.00  0.00      POPC H
ATOM   3018 H18T POPCM   3     -20.060  17.457  -0.892  1.00  0.00      POPC H
ATOM   3019  C33 POPCM   3     -12.867  13.093  15.112  1.00  0.00      POPC C
ATOM   3020  H3X POPCM   3     -13.893  12.955  15.516  1.00  0.00      POPC H
ATOM   3021  H3Y POPCM   3     -12.293  12.394  15.757  1.00  0.00      POPC H
ATOM   3022  C34 POPCM   3     -12.935  12.732  13.572  1.00  0.00      POPC C
ATOM   3023  H4X POPCM   3     -11.886  12.470  13.317  1.00  0.00      POPC H
ATOM   3024  H4Y POPCM   3     -13.421  13.512  12.947  1.00  0.00      POPC H
ATOM   3025  C35 POPCM   3     -13.754  11.429  13.288  1.00  0.00      POPC C
ATOM   3026  H5X POPCM   3     -14.832  11.695  13.326  1.00  0.00      POPC H
ATOM   3027  H5Y POPCM   3     -13.482  10.661  14.043  1.00  0.00      POPC H
ATOM   3028  C36 POPCM   3     -13.474  10.930  11.861  1.00  0.00      POPC C
ATOM   3029  H6X POPCM   3     -12.385  10.725  11.781  1.00  0.00      POPC H
ATOM   3030  H6Y POPCM   3     -13.800  11.797  11.248  1.00  0.00      POPC H
ATOM   3031  C37 POPCM   3     -14.232   9.694  11.349  1.00  0.00      POPC C
ATOM   3032  H7X POPCM   3     -15.259  10.001  11.056  1.00  0.00      POPC H
ATOM   3033  H7Y POPCM   3     -14.283   9.033  12.240  1.00  0.00      POPC H
ATOM   3034  C38 POPCM   3     -13.648   8.965  10.187  1.00  0.00      POPC C
ATOM   3035  H8X POPCM   3     -14.215   8.042   9.940  1.00  0.00      POPC H
ATOM   3036  H8Y POPCM   3     -12.603   8.721  10.475  1.00  0.00      POPC H
ATOM   3037  C39 POPCM   3     -13.692   9.837   8.830  1.00  0.00      POPC C
ATOM   3038  H9X POPCM   3     -13.195   9.197   8.070  1.00  0.00      POPC H
ATOM   3039  H9Y POPCM   3     -13.069  10.736   9.026  1.00  0.00      POPC H
ATOM   3040 C310 POPCM   3     -15.107  10.161   8.386  1.00  0.00      POPC C
ATOM   3041 H10X POPCM   3     -15.683  10.775   9.110  1.00  0.00      POPC H
ATOM   3042 H10Y POPCM   3     -15.786   9.289   8.277  1.00  0.00      POPC H
ATOM   3043 C311 POPCM   3     -15.147  10.933   7.069  1.00  0.00      POPC C
ATOM   3044 H11X POPCM   3     -16.194  11.144   6.764  1.00  0.00      POPC H
ATOM   3045 H11Y POPCM   3     -14.680  10.394   6.217  1.00  0.00      POPC H
ATOM   3046 C312 POPCM   3     -14.394  12.338   7.090  1.00  0.00      POPC C
ATOM   3047 H12X POPCM   3     -13.298  12.155   7.072  1.00  0.00      POPC H
ATOM   3048 H12Y POPCM   3     -14.641  12.942   7.989  1.00  0.00      POPC H
ATOM   3049 C313 POPCM   3     -14.545  13.214   5.779  1.00  0.00      POPC C
ATOM   3050 H13X POPCM   3     -13.667  13.883   5.659  1.00  0.00      POPC H
ATOM   3051 H13Y POPCM   3     -15.397  13.920   5.880  1.00  0.00      POPC H
ATOM   3052 C314 POPCM   3     -14.865  12.469   4.488  1.00  0.00      POPC C
ATOM   3053 H14X POPCM   3     -15.717  11.811   4.762  1.00  0.00      POPC H
ATOM   3054 H14Y POPCM   3     -14.115  11.662   4.340  1.00  0.00      POPC H
ATOM   3055 C315 POPCM   3     -15.194  13.431   3.355  1.00  0.00      POPC C
ATOM   3056 H15X POPCM   3     -15.636  14.365   3.763  1.00  0.00      POPC H
ATOM   3057 H15Y POPCM   3     -15.992  12.949   2.751  1.00  0.00      POPC H
ATOM   3058 C316 POPCM   3     -14.069  13.684   2.360  1.00  0.00      POPC C
ATOM   3059 H16X POPCM   3     -14.270  14.474   1.606  1.00  0.00      POPC H
ATOM   3060 H16Y POPCM   3     -13.664  12.735   1.949  1.00  0.00      POPC H
ATOM   3061 H16Z POPCM   3     -13.206  14.039   2.963  1.00  0.00      POPC H
ATOM   3062  N   POPCM   4       2.221  13.859  21.058  1.00  0.00      POPC N
ATOM   3063  C12 POPCM   4       1.065  14.631  20.433  1.00  0.00      POPC C
ATOM   3064 H12A POPCM   4       1.107  15.656  20.769  1.00  0.00      POPC H
ATOM   3065 H12B POPCM   4       0.124  14.289  20.836  1.00  0.00      POPC H
ATOM   3066  C13 POPCM   4       2.133  12.458  20.736  1.00  0.00      POPC C
ATOM   3067 H13A POPCM   4       1.893  12.451  19.683  1.00  0.00      POPC H
ATOM   3068 H13B POPCM   4       3.103  12.064  21.002  1.00  0.00      POPC H
ATOM   3069 H13C POPCM   4       1.319  11.942  21.222  1.00  0.00      POPC H
ATOM   3070  C14 POPCM   4       3.573  14.272  20.500  1.00  0.00      POPC C
ATOM   3071 H14A POPCM   4       3.592  14.112  19.432  1.00  0.00      POPC H
ATOM   3072 H14B POPCM   4       3.738  15.328  20.655  1.00  0.00      POPC H
ATOM   3073 H14C POPCM   4       4.290  13.615  20.969  1.00  0.00      POPC H
ATOM   3074  C15 POPCM   4       2.328  14.084  22.542  1.00  0.00      POPC C
ATOM   3075 H15A POPCM   4       1.374  13.846  22.987  1.00  0.00      POPC H
ATOM   3076 H15B POPCM   4       2.760  15.039  22.804  1.00  0.00      POPC H
ATOM   3077 H15C POPCM   4       3.010  13.317  22.880  1.00  0.00      POPC H
ATOM   3078  C11 POPCM   4       0.963  14.735  18.891  1.00  0.00      POPC C
ATOM   3079 H11A POPCM   4       0.053  15.292  18.582  1.00  0.00      POPC H
ATOM   3080 H11B POPCM   4       0.931  13.689  18.516  1.00  0.00      POPC H
ATOM   3081  P   POPCM   4       2.617  15.068  16.919  1.00  0.00      POPC P
ATOM   3082  O13 POPCM   4       1.564  14.419  16.148  1.00  0.00      POPC O
ATOM   3083  O14 POPCM   4       3.887  14.335  17.168  1.00  0.00      POPC O
ATOM   3084  O12 POPCM   4       2.040  15.511  18.406  1.00  0.00      POPC O
ATOM   3085  O11 POPCM   4       2.901  16.493  16.198  1.00  0.00      POPC O
ATOM   3086  C1  POPCM   4       2.100  17.565  16.538  1.00  0.00      POPC C
ATOM   3087  HA  POPCM   4       2.371  17.906  17.560  1.00  0.00      POPC H
ATOM   3088  HB  POPCM   4       1.054  17.190  16.561  1.00  0.00      POPC H
ATOM   3089  C2  POPCM   4       2.476  18.643  15.487  1.00  0.00      POPC C
ATOM   3090  HS  POPCM   4       1.707  19.443  15.424  1.00  0.00      POPC H
ATOM   3091  O21 POPCM   4       2.470  18.138  14.181  1.00  0.00      POPC O
ATOM   3092  C21 POPCM   4       1.361  17.748  13.624  1.00  0.00      POPC C
ATOM   3093  O22 POPCM   4       0.248  17.712  14.140  1.00  0.00      POPC O
ATOM   3094  C22 POPCM   4       1.706  17.290  12.170  1.00  0.00      POPC C
ATOM   3095  H2R POPCM   4       0.761  16.908  11.728  1.00  0.00      POPC H
ATOM   3096  H2S POPCM   4       2.374  16.412  12.305  1.00  0.00      POPC H
ATOM   3097  C3  POPCM   4       3.862  19.309  15.766  1.00  0.00      POPC C
ATOM   3098  HX  POPCM   4       3.972  19.547  16.846  1.00  0.00      POPC H
ATOM   3099  HY  POPCM   4       3.957  20.132  15.027  1.00  0.00      POPC H
ATOM   3100  O31 POPCM   4       4.869  18.266  15.463  1.00  0.00      POPC O
ATOM   3101  C31 POPCM   4       5.619  18.477  14.384  1.00  0.00      POPC C
ATOM   3102  O32 POPCM   4       5.790  19.514  13.818  1.00  0.00      POPC O
ATOM   3103  C32 POPCM   4       6.381  17.168  14.051  1.00  0.00      POPC C
ATOM   3104  H2X POPCM   4       6.710  16.869  15.069  1.00  0.00      POPC H
ATOM   3105  H2Y POPCM   4       7.192  17.480  13.360  1.00  0.00      POPC H
ATOM   3106  C23 POPCM   4       2.199  18.567  11.495  1.00  0.00      POPC C
ATOM   3107  H3R POPCM   4       3.072  18.914  12.088  1.00  0.00      POPC H
ATOM   3108  H3S POPCM   4       1.441  19.373  11.595  1.00  0.00      POPC H
ATOM   3109  C24 POPCM   4       2.555  18.306  10.096  1.00  0.00      POPC C
ATOM   3110  H4R POPCM   4       1.817  17.655   9.580  1.00  0.00      POPC H
ATOM   3111  H4S POPCM   4       3.518  17.752  10.097  1.00  0.00      POPC H
ATOM   3112  C25 POPCM   4       2.659  19.574   9.199  1.00  0.00      POPC C
ATOM   3113  H5R POPCM   4       3.304  20.298   9.740  1.00  0.00      POPC H
ATOM   3114  H5S POPCM   4       1.651  20.023   9.068  1.00  0.00      POPC H
ATOM   3115  C26 POPCM   4       3.195  19.274   7.918  1.00  0.00      POPC C
ATOM   3116  H6R POPCM   4       2.500  18.541   7.455  1.00  0.00      POPC H
ATOM   3117  H6S POPCM   4       4.253  18.932   7.921  1.00  0.00      POPC H
ATOM   3118  C27 POPCM   4       3.313  20.554   7.048  1.00  0.00      POPC C
ATOM   3119  H7R POPCM   4       4.038  21.174   7.617  1.00  0.00      POPC H
ATOM   3120  H7S POPCM   4       2.354  21.112   7.106  1.00  0.00      POPC H
ATOM   3121  C28 POPCM   4       3.968  20.505   5.681  1.00  0.00      POPC C
ATOM   3122  H8R POPCM   4       5.042  20.223   5.730  1.00  0.00      POPC H
ATOM   3123  H8S POPCM   4       3.910  21.564   5.352  1.00  0.00      POPC H
ATOM   3124  C29 POPCM   4       3.209  19.655   4.721  1.00  0.00      POPC C
ATOM   3125  H91 POPCM   4       2.568  18.857   5.126  1.00  0.00      POPC H
ATOM   3126 C210 POPCM   4       3.410  19.694   3.374  1.00  0.00      POPC C
ATOM   3127 H101 POPCM   4       2.891  18.936   2.770  1.00  0.00      POPC H
ATOM   3128 C211 POPCM   4       4.365  20.647   2.624  1.00  0.00      POPC C
ATOM   3129 H11R POPCM   4       5.245  20.838   3.274  1.00  0.00      POPC H
ATOM   3130 H11S POPCM   4       3.877  21.598   2.320  1.00  0.00      POPC H
ATOM   3131 C212 POPCM   4       4.991  19.944   1.427  1.00  0.00      POPC C
ATOM   3132 H12R POPCM   4       5.329  18.944   1.772  1.00  0.00      POPC H
ATOM   3133 H12S POPCM   4       5.859  20.571   1.130  1.00  0.00      POPC H
ATOM   3134 C213 POPCM   4       4.027  19.716   0.218  1.00  0.00      POPC C
ATOM   3135 H13R POPCM   4       3.589  20.690  -0.085  1.00  0.00      POPC H
ATOM   3136 H13S POPCM   4       3.105  19.147   0.467  1.00  0.00      POPC H
ATOM   3137 C214 POPCM   4       4.741  18.997  -0.941  1.00  0.00      POPC C
ATOM   3138 H14R POPCM   4       3.893  18.581  -1.526  1.00  0.00      POPC H
ATOM   3139 H14S POPCM   4       5.268  18.126  -0.496  1.00  0.00      POPC H
ATOM   3140 C215 POPCM   4       5.767  19.835  -1.735  1.00  0.00      POPC C
ATOM   3141 H15R POPCM   4       6.682  20.011  -1.130  1.00  0.00      POPC H
ATOM   3142 H15S POPCM   4       5.348  20.841  -1.949  1.00  0.00      POPC H
ATOM   3143 C216 POPCM   4       6.284  19.181  -3.085  1.00  0.00      POPC C
ATOM   3144 H16R POPCM   4       7.140  19.769  -3.480  1.00  0.00      POPC H
ATOM   3145 H16S POPCM   4       5.510  19.438  -3.840  1.00  0.00      POPC H
ATOM   3146 C217 POPCM   4       6.465  17.684  -3.069  1.00  0.00      POPC C
ATOM   3147 H17R POPCM   4       6.623  17.306  -4.102  1.00  0.00      POPC H
ATOM   3148 H17S POPCM   4       5.559  17.213  -2.631  1.00  0.00      POPC H
ATOM   3149 C218 POPCM   4       7.713  17.263  -2.306  1.00  0.00      POPC C
ATOM   3150 H18R POPCM   4       7.815  16.157  -2.346  1.00  0.00      POPC H
ATOM   3151 H18S POPCM   4       7.570  17.471  -1.224  1.00  0.00      POPC H
ATOM   3152 H18T POPCM   4       8.673  17.721  -2.625  1.00  0.00      POPC H
ATOM   3153  C33 POPCM   4       5.357  16.247  13.356  1.00  0.00      POPC C
ATOM   3154  H3X POPCM   4       5.053  16.644  12.364  1.00  0.00      POPC H
ATOM   3155  H3Y POPCM   4       4.399  16.255  13.919  1.00  0.00      POPC H
ATOM   3156  C34 POPCM   4       5.885  14.805  13.161  1.00  0.00      POPC C
ATOM   3157  H4X POPCM   4       6.074  14.342  14.153  1.00  0.00      POPC H
ATOM   3158  H4Y POPCM   4       6.850  14.731  12.615  1.00  0.00      POPC H
ATOM   3159  C35 POPCM   4       4.848  13.921  12.520  1.00  0.00      POPC C
ATOM   3160  H5X POPCM   4       3.908  14.147  13.068  1.00  0.00      POPC H
ATOM   3161  H5Y POPCM   4       5.181  12.924  12.879  1.00  0.00      POPC H
ATOM   3162  C36 POPCM   4       4.615  14.048  11.082  1.00  0.00      POPC C
ATOM   3163  H6X POPCM   4       5.543  14.242  10.503  1.00  0.00      POPC H
ATOM   3164  H6Y POPCM   4       3.985  14.936  10.863  1.00  0.00      POPC H
ATOM   3165  C37 POPCM   4       3.951  12.833  10.456  1.00  0.00      POPC C
ATOM   3166  H7X POPCM   4       3.015  12.773  11.052  1.00  0.00      POPC H
ATOM   3167  H7Y POPCM   4       4.484  11.869  10.598  1.00  0.00      POPC H
ATOM   3168  C38 POPCM   4       3.614  12.995   8.975  1.00  0.00      POPC C
ATOM   3169  H8X POPCM   4       2.774  12.345   8.652  1.00  0.00      POPC H
ATOM   3170  H8Y POPCM   4       4.385  12.681   8.239  1.00  0.00      POPC H
ATOM   3171  C39 POPCM   4       3.151  14.350   8.561  1.00  0.00      POPC C
ATOM   3172  H9X POPCM   4       3.940  15.106   8.762  1.00  0.00      POPC H
ATOM   3173  H9Y POPCM   4       2.224  14.597   9.122  1.00  0.00      POPC H
ATOM   3174 C310 POPCM   4       2.740  14.329   7.017  1.00  0.00      POPC C
ATOM   3175 H10X POPCM   4       2.179  15.266   6.810  1.00  0.00      POPC H
ATOM   3176 H10Y POPCM   4       2.113  13.451   6.753  1.00  0.00      POPC H
ATOM   3177 C311 POPCM   4       4.020  14.509   6.123  1.00  0.00      POPC C
ATOM   3178 H11X POPCM   4       4.700  13.656   6.334  1.00  0.00      POPC H
ATOM   3179 H11Y POPCM   4       4.471  15.508   6.305  1.00  0.00      POPC H
ATOM   3180 C312 POPCM   4       3.729  14.473   4.660  1.00  0.00      POPC C
ATOM   3181 H12X POPCM   4       2.800  13.885   4.501  1.00  0.00      POPC H
ATOM   3182 H12Y POPCM   4       4.607  13.965   4.207  1.00  0.00      POPC H
ATOM   3183 C313 POPCM   4       3.612  15.842   3.935  1.00  0.00      POPC C
ATOM   3184 H13X POPCM   4       4.486  16.450   4.256  1.00  0.00      POPC H
ATOM   3185 H13Y POPCM   4       2.645  16.313   4.212  1.00  0.00      POPC H
ATOM   3186 C314 POPCM   4       3.798  15.738   2.451  1.00  0.00      POPC C
ATOM   3187 H14X POPCM   4       4.541  14.925   2.303  1.00  0.00      POPC H
ATOM   3188 H14Y POPCM   4       4.203  16.684   2.032  1.00  0.00      POPC H
ATOM   3189 C315 POPCM   4       2.429  15.287   1.803  1.00  0.00      POPC C
ATOM   3190 H15X POPCM   4       1.643  16.037   2.035  1.00  0.00      POPC H
ATOM   3191 H15Y POPCM   4       2.137  14.403   2.410  1.00  0.00      POPC H
ATOM   3192 C316 POPCM   4       2.407  15.038   0.318  1.00  0.00      POPC C
ATOM   3193 H16X POPCM   4       3.106  14.194   0.132  1.00  0.00      POPC H
ATOM   3194 H16Y POPCM   4       2.742  15.891  -0.310  1.00  0.00      POPC H
ATOM   3195 H16Z POPCM   4       1.338  14.879   0.060  1.00  0.00      POPC H
ATOM   3196  N   POPCM   5     -15.509   1.660  20.847  1.00  0.00      POPC N
ATOM   3197  C12 POPCM   5     -14.772   1.457  19.517  1.00  0.00      POPC C
ATOM   3198 H12A POPCM   5     -14.682   0.386  19.405  1.00  0.00      POPC H
ATOM   3199 H12B POPCM   5     -13.752   1.810  19.516  1.00  0.00      POPC H
ATOM   3200  C13 POPCM   5     -17.016   1.533  20.737  1.00  0.00      POPC C
ATOM   3201 H13A POPCM   5     -17.369   0.521  20.604  1.00  0.00      POPC H
ATOM   3202 H13B POPCM   5     -17.447   1.877  21.666  1.00  0.00      POPC H
ATOM   3203 H13C POPCM   5     -17.404   2.101  19.904  1.00  0.00      POPC H
ATOM   3204  C14 POPCM   5     -15.029   0.681  21.862  1.00  0.00      POPC C
ATOM   3205 H14A POPCM   5     -13.951   0.648  21.916  1.00  0.00      POPC H
ATOM   3206 H14B POPCM   5     -15.487   0.713  22.840  1.00  0.00      POPC H
ATOM   3207 H14C POPCM   5     -15.261  -0.293  21.458  1.00  0.00      POPC H
ATOM   3208  C15 POPCM   5     -15.115   3.047  21.342  1.00  0.00      POPC C
ATOM   3209 H15A POPCM   5     -15.309   3.646  20.464  1.00  0.00      POPC H
ATOM   3210 H15B POPCM   5     -14.062   3.082  21.580  1.00  0.00      POPC H
ATOM   3211 H15C POPCM   5     -15.830   3.225  22.131  1.00  0.00      POPC H
ATOM   3212  C11 POPCM   5     -15.443   1.935  18.209  1.00  0.00      POPC C
ATOM   3213 H11A POPCM   5     -16.392   1.411  17.965  1.00  0.00      POPC H
ATOM   3214 H11B POPCM   5     -14.671   1.645  17.465  1.00  0.00      POPC H
ATOM   3215  P   POPCM   5     -15.163   4.335  17.289  1.00  0.00      POPC P
ATOM   3216  O13 POPCM   5     -15.643   5.675  17.693  1.00  0.00      POPC O
ATOM   3217  O14 POPCM   5     -15.611   3.805  15.955  1.00  0.00      POPC O
ATOM   3218  O12 POPCM   5     -15.671   3.341  18.289  1.00  0.00      POPC O
ATOM   3219  O11 POPCM   5     -13.557   4.222  17.260  1.00  0.00      POPC O
ATOM   3220  C1  POPCM   5     -12.809   4.204  18.466  1.00  0.00      POPC C
ATOM   3221  HA  POPCM   5     -13.003   3.272  19.038  1.00  0.00      POPC H
ATOM   3222  HB  POPCM   5     -13.203   5.001  19.133  1.00  0.00      POPC H
ATOM   3223  C2  POPCM   5     -11.316   4.298  18.197  1.00  0.00      POPC C
ATOM   3224  HS  POPCM   5     -10.818   4.760  19.076  1.00  0.00      POPC H
ATOM   3225  O21 POPCM   5     -10.998   5.034  17.007  1.00  0.00      POPC O
ATOM   3226  C21 POPCM   5     -11.473   6.277  16.832  1.00  0.00      POPC C
ATOM   3227  O22 POPCM   5     -11.936   6.973  17.685  1.00  0.00      POPC O
ATOM   3228  C22 POPCM   5     -11.222   6.476  15.342  1.00  0.00      POPC C
ATOM   3229  H2R POPCM   5     -10.583   5.671  14.920  1.00  0.00      POPC H
ATOM   3230  H2S POPCM   5     -10.705   7.427  15.091  1.00  0.00      POPC H
ATOM   3231  C3  POPCM   5     -10.697   2.947  18.124  1.00  0.00      POPC C
ATOM   3232  HX  POPCM   5     -10.815   2.459  19.115  1.00  0.00      POPC H
ATOM   3233  HY  POPCM   5      -9.594   2.926  17.989  1.00  0.00      POPC H
ATOM   3234  O31 POPCM   5     -11.434   2.027  17.248  1.00  0.00      POPC O
ATOM   3235  C31 POPCM   5     -10.972   2.003  16.002  1.00  0.00      POPC C
ATOM   3236  O32 POPCM   5     -10.090   2.681  15.480  1.00  0.00      POPC O
ATOM   3237  C32 POPCM   5     -11.705   0.946  15.204  1.00  0.00      POPC C
ATOM   3238  H2X POPCM   5     -11.943   0.027  15.781  1.00  0.00      POPC H
ATOM   3239  H2Y POPCM   5     -10.988   0.592  14.433  1.00  0.00      POPC H
ATOM   3240  C23 POPCM   5     -12.532   6.366  14.514  1.00  0.00      POPC C
ATOM   3241  H3R POPCM   5     -13.193   5.641  15.035  1.00  0.00      POPC H
ATOM   3242  H3S POPCM   5     -12.307   6.002  13.489  1.00  0.00      POPC H
ATOM   3243  C24 POPCM   5     -13.427   7.724  14.405  1.00  0.00      POPC C
ATOM   3244  H4R POPCM   5     -12.851   8.459  13.804  1.00  0.00      POPC H
ATOM   3245  H4S POPCM   5     -13.459   8.113  15.445  1.00  0.00      POPC H
ATOM   3246  C25 POPCM   5     -14.910   7.568  13.879  1.00  0.00      POPC C
ATOM   3247  H5R POPCM   5     -15.368   8.580  13.858  1.00  0.00      POPC H
ATOM   3248  H5S POPCM   5     -15.438   6.852  14.545  1.00  0.00      POPC H
ATOM   3249  C26 POPCM   5     -14.978   6.908  12.495  1.00  0.00      POPC C
ATOM   3250  H6R POPCM   5     -16.036   6.808  12.169  1.00  0.00      POPC H
ATOM   3251  H6S POPCM   5     -14.526   5.898  12.588  1.00  0.00      POPC H
ATOM   3252  C27 POPCM   5     -14.240   7.591  11.317  1.00  0.00      POPC C
ATOM   3253  H7R POPCM   5     -13.166   7.351  11.469  1.00  0.00      POPC H
ATOM   3254  H7S POPCM   5     -14.379   8.674  11.522  1.00  0.00      POPC H
ATOM   3255  C28 POPCM   5     -14.649   7.176   9.891  1.00  0.00      POPC C
ATOM   3256  H8R POPCM   5     -15.735   6.969  10.000  1.00  0.00      POPC H
ATOM   3257  H8S POPCM   5     -14.342   6.152   9.591  1.00  0.00      POPC H
ATOM   3258  C29 POPCM   5     -14.242   8.207   8.811  1.00  0.00      POPC C
ATOM   3259  H91 POPCM   5     -14.457   9.230   9.156  1.00  0.00      POPC H
ATOM   3260 C210 POPCM   5     -13.691   7.904   7.595  1.00  0.00      POPC C
ATOM   3261 H101 POPCM   5     -13.558   8.806   6.978  1.00  0.00      POPC H
ATOM   3262 C211 POPCM   5     -13.346   6.632   6.972  1.00  0.00      POPC C
ATOM   3263 H11R POPCM   5     -13.396   5.795   7.702  1.00  0.00      POPC H
ATOM   3264 H11S POPCM   5     -12.304   6.807   6.629  1.00  0.00      POPC H
ATOM   3265 C212 POPCM   5     -14.102   6.396   5.708  1.00  0.00      POPC C
ATOM   3266 H12R POPCM   5     -15.154   6.249   6.032  1.00  0.00      POPC H
ATOM   3267 H12S POPCM   5     -13.780   5.416   5.293  1.00  0.00      POPC H
ATOM   3268 C213 POPCM   5     -13.965   7.435   4.552  1.00  0.00      POPC C
ATOM   3269 H13R POPCM   5     -12.910   7.380   4.208  1.00  0.00      POPC H
ATOM   3270 H13S POPCM   5     -14.190   8.463   4.908  1.00  0.00      POPC H
ATOM   3271 C214 POPCM   5     -14.906   7.057   3.408  1.00  0.00      POPC C
ATOM   3272 H14R POPCM   5     -15.960   7.355   3.598  1.00  0.00      POPC H
ATOM   3273 H14S POPCM   5     -14.979   5.961   3.245  1.00  0.00      POPC H
ATOM   3274 C215 POPCM   5     -14.477   7.512   1.986  1.00  0.00      POPC C
ATOM   3275 H15R POPCM   5     -14.178   8.575   2.108  1.00  0.00      POPC H
ATOM   3276 H15S POPCM   5     -15.232   7.587   1.175  1.00  0.00      POPC H
ATOM   3277 C216 POPCM   5     -13.276   6.693   1.314  1.00  0.00      POPC C
ATOM   3278 H16R POPCM   5     -13.686   5.770   0.851  1.00  0.00      POPC H
ATOM   3279 H16S POPCM   5     -12.593   6.493   2.167  1.00  0.00      POPC H
ATOM   3280 C217 POPCM   5     -12.584   7.401   0.103  1.00  0.00      POPC C
ATOM   3281 H17R POPCM   5     -11.785   6.729  -0.275  1.00  0.00      POPC H
ATOM   3282 H17S POPCM   5     -12.049   8.216   0.635  1.00  0.00      POPC H
ATOM   3283 C218 POPCM   5     -13.514   7.846  -1.021  1.00  0.00      POPC C
ATOM   3284 H18R POPCM   5     -14.199   6.998  -1.237  1.00  0.00      POPC H
ATOM   3285 H18S POPCM   5     -12.936   8.205  -1.898  1.00  0.00      POPC H
ATOM   3286 H18T POPCM   5     -14.170   8.651  -0.624  1.00  0.00      POPC H
ATOM   3287  C33 POPCM   5     -12.856   1.590  14.416  1.00  0.00      POPC C
ATOM   3288  H3X POPCM   5     -13.595   1.918  15.179  1.00  0.00      POPC H
ATOM   3289  H3Y POPCM   5     -13.232   0.749  13.795  1.00  0.00      POPC H
ATOM   3290  C34 POPCM   5     -12.430   2.700  13.470  1.00  0.00      POPC C
ATOM   3291  H4X POPCM   5     -11.663   2.214  12.829  1.00  0.00      POPC H
ATOM   3292  H4Y POPCM   5     -11.955   3.554  13.997  1.00  0.00      POPC H
ATOM   3293  C35 POPCM   5     -13.595   3.177  12.560  1.00  0.00      POPC C
ATOM   3294  H5X POPCM   5     -13.301   4.156  12.126  1.00  0.00      POPC H
ATOM   3295  H5Y POPCM   5     -14.499   3.295  13.196  1.00  0.00      POPC H
ATOM   3296  C36 POPCM   5     -13.975   2.360  11.308  1.00  0.00      POPC C
ATOM   3297  H6X POPCM   5     -14.768   1.663  11.652  1.00  0.00      POPC H
ATOM   3298  H6Y POPCM   5     -13.095   1.725  11.069  1.00  0.00      POPC H
ATOM   3299  C37 POPCM   5     -14.358   3.179  10.062  1.00  0.00      POPC C
ATOM   3300  H7X POPCM   5     -13.407   3.707   9.837  1.00  0.00      POPC H
ATOM   3301  H7Y POPCM   5     -15.235   3.828  10.269  1.00  0.00      POPC H
ATOM   3302  C38 POPCM   5     -14.669   2.381   8.771  1.00  0.00      POPC C
ATOM   3303  H8X POPCM   5     -14.960   3.099   7.974  1.00  0.00      POPC H
ATOM   3304  H8Y POPCM   5     -15.592   1.793   8.958  1.00  0.00      POPC H
ATOM   3305  C39 POPCM   5     -13.597   1.267   8.369  1.00  0.00      POPC C
ATOM   3306  H9X POPCM   5     -13.503   0.640   9.281  1.00  0.00      POPC H
ATOM   3307  H9Y POPCM   5     -12.697   1.874   8.135  1.00  0.00      POPC H
ATOM   3308 C310 POPCM   5     -14.008   0.495   7.119  1.00  0.00      POPC C
ATOM   3309 H10X POPCM   5     -14.865  -0.213   7.139  1.00  0.00      POPC H
ATOM   3310 H10Y POPCM   5     -13.131  -0.178   7.007  1.00  0.00      POPC H
ATOM   3311 C311 POPCM   5     -14.269   1.312   5.860  1.00  0.00      POPC C
ATOM   3312 H11X POPCM   5     -15.166   1.963   5.932  1.00  0.00      POPC H
ATOM   3313 H11Y POPCM   5     -14.510   0.579   5.061  1.00  0.00      POPC H
ATOM   3314 C312 POPCM   5     -13.103   2.053   5.237  1.00  0.00      POPC C
ATOM   3315 H12X POPCM   5     -12.220   1.383   5.301  1.00  0.00      POPC H
ATOM   3316 H12Y POPCM   5     -12.873   2.889   5.932  1.00  0.00      POPC H
ATOM   3317 C313 POPCM   5     -13.409   2.648   3.840  1.00  0.00      POPC C
ATOM   3318 H13X POPCM   5     -12.831   3.597   3.816  1.00  0.00      POPC H
ATOM   3319 H13Y POPCM   5     -14.464   2.994   3.882  1.00  0.00      POPC H
ATOM   3320 C314 POPCM   5     -13.024   1.782   2.629  1.00  0.00      POPC C
ATOM   3321 H14X POPCM   5     -13.647   0.863   2.602  1.00  0.00      POPC H
ATOM   3322 H14Y POPCM   5     -11.920   1.693   2.718  1.00  0.00      POPC H
ATOM   3323 C315 POPCM   5     -13.279   2.650   1.369  1.00  0.00      POPC C
ATOM   3324 H15X POPCM   5     -12.708   3.587   1.542  1.00  0.00      POPC H
ATOM   3325 H15Y POPCM   5     -14.350   2.945   1.389  1.00  0.00      POPC H
ATOM   3326 C316 POPCM   5     -12.876   1.920   0.117  1.00  0.00      POPC C
ATOM   3327 H16X POPCM   5     -11.770   1.861   0.037  1.00  0.00      POPC H
ATOM   3328 H16Y POPCM   5     -13.109   2.526  -0.785  1.00  0.00      POPC H
ATOM   3329 H16Z POPCM   5     -13.315   0.917  -0.075  1.00  0.00      POPC H
ATOM   3330  N   POPCM   6       1.476 -12.012  17.916  1.00  0.00      POPC N
ATOM   3331  C12 POPCM   6       0.605 -13.088  18.545  1.00  0.00      POPC C
ATOM   3332 H12A POPCM   6      -0.065 -13.457  17.783  1.00  0.00      POPC H
ATOM   3333 H12B POPCM   6      -0.042 -12.753  19.343  1.00  0.00      POPC H
ATOM   3334  C13 POPCM   6       2.510 -11.374  18.858  1.00  0.00      POPC C
ATOM   3335 H13A POPCM   6       1.971 -10.981  19.707  1.00  0.00      POPC H
ATOM   3336 H13B POPCM   6       3.194 -12.094  19.281  1.00  0.00      POPC H
ATOM   3337 H13C POPCM   6       2.906 -10.588  18.231  1.00  0.00      POPC H
ATOM   3338  C14 POPCM   6       2.032 -12.371  16.611  1.00  0.00      POPC C
ATOM   3339 H14A POPCM   6       2.457 -11.508  16.121  1.00  0.00      POPC H
ATOM   3340 H14B POPCM   6       2.737 -13.185  16.698  1.00  0.00      POPC H
ATOM   3341 H14C POPCM   6       1.221 -12.677  15.968  1.00  0.00      POPC H
ATOM   3342  C15 POPCM   6       0.502 -10.941  17.634  1.00  0.00      POPC C
ATOM   3343 H15A POPCM   6      -0.059 -10.694  18.523  1.00  0.00      POPC H
ATOM   3344 H15B POPCM   6      -0.206 -11.286  16.895  1.00  0.00      POPC H
ATOM   3345 H15C POPCM   6       0.991 -10.113  17.143  1.00  0.00      POPC H
ATOM   3346  C11 POPCM   6       1.455 -14.287  19.156  1.00  0.00      POPC C
ATOM   3347 H11A POPCM   6       1.887 -14.790  18.265  1.00  0.00      POPC H
ATOM   3348 H11B POPCM   6       0.720 -15.021  19.550  1.00  0.00      POPC H
ATOM   3349  P   POPCM   6       3.851 -14.686  20.101  1.00  0.00      POPC P
ATOM   3350  O13 POPCM   6       3.719 -16.133  19.777  1.00  0.00      POPC O
ATOM   3351  O14 POPCM   6       4.568 -14.366  21.344  1.00  0.00      POPC O
ATOM   3352  O12 POPCM   6       2.390 -13.972  20.149  1.00  0.00      POPC O
ATOM   3353  O11 POPCM   6       4.600 -13.933  18.908  1.00  0.00      POPC O
ATOM   3354  C1  POPCM   6       6.018 -13.983  18.775  1.00  0.00      POPC C
ATOM   3355  HA  POPCM   6       6.436 -14.909  19.225  1.00  0.00      POPC H
ATOM   3356  HB  POPCM   6       6.394 -13.146  19.402  1.00  0.00      POPC H
ATOM   3357  C2  POPCM   6       6.405 -13.977  17.302  1.00  0.00      POPC C
ATOM   3358  HS  POPCM   6       7.501 -13.831  17.196  1.00  0.00      POPC H
ATOM   3359  O21 POPCM   6       5.800 -12.812  16.616  1.00  0.00      POPC O
ATOM   3360  C21 POPCM   6       6.330 -11.593  17.124  1.00  0.00      POPC C
ATOM   3361  O22 POPCM   6       7.359 -11.495  17.803  1.00  0.00      POPC O
ATOM   3362  C22 POPCM   6       5.334 -10.470  16.751  1.00  0.00      POPC C
ATOM   3363  H2R POPCM   6       5.646  -9.580  17.338  1.00  0.00      POPC H
ATOM   3364  H2S POPCM   6       4.311 -10.755  17.077  1.00  0.00      POPC H
ATOM   3365  C3  POPCM   6       5.969 -15.284  16.624  1.00  0.00      POPC C
ATOM   3366  HX  POPCM   6       5.055 -15.617  17.160  1.00  0.00      POPC H
ATOM   3367  HY  POPCM   6       6.796 -16.006  16.801  1.00  0.00      POPC H
ATOM   3368  O31 POPCM   6       5.828 -15.175  15.205  1.00  0.00      POPC O
ATOM   3369  C31 POPCM   6       4.603 -15.321  14.761  1.00  0.00      POPC C
ATOM   3370  O32 POPCM   6       3.556 -15.306  15.410  1.00  0.00      POPC O
ATOM   3371  C32 POPCM   6       4.640 -15.503  13.225  1.00  0.00      POPC C
ATOM   3372  H2X POPCM   6       3.626 -15.352  12.796  1.00  0.00      POPC H
ATOM   3373  H2Y POPCM   6       5.104 -16.490  13.010  1.00  0.00      POPC H
ATOM   3374  C23 POPCM   6       5.426 -10.143  15.215  1.00  0.00      POPC C
ATOM   3375  H3R POPCM   6       6.469 -10.292  14.864  1.00  0.00      POPC H
ATOM   3376  H3S POPCM   6       5.174  -9.076  15.038  1.00  0.00      POPC H
ATOM   3377  C24 POPCM   6       4.442 -10.993  14.400  1.00  0.00      POPC C
ATOM   3378  H4R POPCM   6       3.410 -10.908  14.804  1.00  0.00      POPC H
ATOM   3379  H4S POPCM   6       4.619 -12.085  14.498  1.00  0.00      POPC H
ATOM   3380  C25 POPCM   6       4.371 -10.581  12.903  1.00  0.00      POPC C
ATOM   3381  H5R POPCM   6       5.411 -10.745  12.549  1.00  0.00      POPC H
ATOM   3382  H5S POPCM   6       4.320  -9.473  12.846  1.00  0.00      POPC H
ATOM   3383  C26 POPCM   6       3.253 -11.077  12.080  1.00  0.00      POPC C
ATOM   3384  H6R POPCM   6       2.327 -11.002  12.688  1.00  0.00      POPC H
ATOM   3385  H6S POPCM   6       3.476 -12.159  11.960  1.00  0.00      POPC H
ATOM   3386  C27 POPCM   6       2.935 -10.321  10.724  1.00  0.00      POPC C
ATOM   3387  H7R POPCM   6       3.814 -10.570  10.091  1.00  0.00      POPC H
ATOM   3388  H7S POPCM   6       2.838  -9.225  10.882  1.00  0.00      POPC H
ATOM   3389  C28 POPCM   6       1.625 -10.711  10.012  1.00  0.00      POPC C
ATOM   3390  H8R POPCM   6       1.769 -10.540   8.924  1.00  0.00      POPC H
ATOM   3391  H8S POPCM   6       0.768 -10.064  10.297  1.00  0.00      POPC H
ATOM   3392  C29 POPCM   6       1.128 -12.129  10.183  1.00  0.00      POPC C
ATOM   3393  H91 POPCM   6       0.732 -12.461  11.154  1.00  0.00      POPC H
ATOM   3394 C210 POPCM   6       1.213 -13.044   9.196  1.00  0.00      POPC C
ATOM   3395 H101 POPCM   6       0.788 -14.039   9.392  1.00  0.00      POPC H
ATOM   3396 C211 POPCM   6       1.786 -12.914   7.825  1.00  0.00      POPC C
ATOM   3397 H11R POPCM   6       2.228 -13.918   7.649  1.00  0.00      POPC H
ATOM   3398 H11S POPCM   6       2.601 -12.159   7.835  1.00  0.00      POPC H
ATOM   3399 C212 POPCM   6       0.865 -12.434   6.725  1.00  0.00      POPC C
ATOM   3400 H12R POPCM   6       1.582 -12.418   5.876  1.00  0.00      POPC H
ATOM   3401 H12S POPCM   6       0.452 -11.412   6.860  1.00  0.00      POPC H
ATOM   3402 C213 POPCM   6      -0.271 -13.467   6.446  1.00  0.00      POPC C
ATOM   3403 H13R POPCM   6      -0.971 -13.441   7.308  1.00  0.00      POPC H
ATOM   3404 H13S POPCM   6       0.085 -14.519   6.420  1.00  0.00      POPC H
ATOM   3405 C214 POPCM   6      -1.013 -13.036   5.182  1.00  0.00      POPC C
ATOM   3406 H14R POPCM   6      -0.873 -11.960   4.940  1.00  0.00      POPC H
ATOM   3407 H14S POPCM   6      -2.106 -13.041   5.379  1.00  0.00      POPC H
ATOM   3408 C215 POPCM   6      -0.573 -13.980   4.004  1.00  0.00      POPC C
ATOM   3409 H15R POPCM   6      -1.225 -13.695   3.150  1.00  0.00      POPC H
ATOM   3410 H15S POPCM   6      -0.885 -15.034   4.167  1.00  0.00      POPC H
ATOM   3411 C216 POPCM   6       0.859 -13.686   3.564  1.00  0.00      POPC C
ATOM   3412 H16R POPCM   6       1.576 -13.701   4.413  1.00  0.00      POPC H
ATOM   3413 H16S POPCM   6       1.005 -12.638   3.226  1.00  0.00      POPC H
ATOM   3414 C217 POPCM   6       1.364 -14.628   2.535  1.00  0.00      POPC C
ATOM   3415 H17R POPCM   6       0.608 -14.540   1.726  1.00  0.00      POPC H
ATOM   3416 H17S POPCM   6       1.368 -15.608   3.059  1.00  0.00      POPC H
ATOM   3417 C218 POPCM   6       2.745 -14.156   2.080  1.00  0.00      POPC C
ATOM   3418 H18R POPCM   6       3.427 -14.376   2.929  1.00  0.00      POPC H
ATOM   3419 H18S POPCM   6       2.797 -13.055   1.941  1.00  0.00      POPC H
ATOM   3420 H18T POPCM   6       2.932 -14.556   1.061  1.00  0.00      POPC H
ATOM   3421  C33 POPCM   6       5.628 -14.495  12.530  1.00  0.00      POPC C
ATOM   3422  H3X POPCM   6       6.666 -14.522  12.925  1.00  0.00      POPC H
ATOM   3423  H3Y POPCM   6       5.299 -13.454  12.736  1.00  0.00      POPC H
ATOM   3424  C34 POPCM   6       5.708 -14.806  11.042  1.00  0.00      POPC C
ATOM   3425  H4X POPCM   6       4.706 -14.851  10.564  1.00  0.00      POPC H
ATOM   3426  H4Y POPCM   6       6.201 -15.771  10.800  1.00  0.00      POPC H
ATOM   3427  C35 POPCM   6       6.553 -13.819  10.291  1.00  0.00      POPC C
ATOM   3428  H5X POPCM   6       7.605 -14.166  10.368  1.00  0.00      POPC H
ATOM   3429  H5Y POPCM   6       6.475 -12.849  10.827  1.00  0.00      POPC H
ATOM   3430  C36 POPCM   6       6.184 -13.703   8.817  1.00  0.00      POPC C
ATOM   3431  H6X POPCM   6       5.085 -13.634   8.677  1.00  0.00      POPC H
ATOM   3432  H6Y POPCM   6       6.402 -14.602   8.201  1.00  0.00      POPC H
ATOM   3433  C37 POPCM   6       6.848 -12.464   7.988  1.00  0.00      POPC C
ATOM   3434  H7X POPCM   6       7.909 -12.361   8.300  1.00  0.00      POPC H
ATOM   3435  H7Y POPCM   6       6.453 -11.493   8.354  1.00  0.00      POPC H
ATOM   3436  C38 POPCM   6       6.784 -12.669   6.490  1.00  0.00      POPC C
ATOM   3437  H8X POPCM   6       7.251 -13.655   6.281  1.00  0.00      POPC H
ATOM   3438  H8Y POPCM   6       7.395 -11.884   5.996  1.00  0.00      POPC H
ATOM   3439  C39 POPCM   6       5.273 -12.684   6.027  1.00  0.00      POPC C
ATOM   3440  H9X POPCM   6       4.863 -11.749   6.464  1.00  0.00      POPC H
ATOM   3441  H9Y POPCM   6       4.571 -13.463   6.395  1.00  0.00      POPC H
ATOM   3442 C310 POPCM   6       5.177 -12.594   4.502  1.00  0.00      POPC C
ATOM   3443 H10X POPCM   6       4.081 -12.518   4.335  1.00  0.00      POPC H
ATOM   3444 H10Y POPCM   6       5.648 -13.487   4.037  1.00  0.00      POPC H
ATOM   3445 C311 POPCM   6       5.840 -11.406   3.871  1.00  0.00      POPC C
ATOM   3446 H11X POPCM   6       6.895 -11.727   3.737  1.00  0.00      POPC H
ATOM   3447 H11Y POPCM   6       5.873 -10.491   4.501  1.00  0.00      POPC H
ATOM   3448 C312 POPCM   6       5.227 -11.033   2.489  1.00  0.00      POPC C
ATOM   3449 H12X POPCM   6       5.668 -10.040   2.260  1.00  0.00      POPC H
ATOM   3450 H12Y POPCM   6       4.121 -11.063   2.595  1.00  0.00      POPC H
ATOM   3451 C313 POPCM   6       5.645 -11.955   1.302  1.00  0.00      POPC C
ATOM   3452 H13X POPCM   6       5.324 -13.004   1.478  1.00  0.00      POPC H
ATOM   3453 H13Y POPCM   6       6.751 -11.911   1.215  1.00  0.00      POPC H
ATOM   3454 C314 POPCM   6       4.963 -11.519  -0.034  1.00  0.00      POPC C
ATOM   3455 H14X POPCM   6       5.441 -10.674  -0.573  1.00  0.00      POPC H
ATOM   3456 H14Y POPCM   6       3.982 -11.100   0.275  1.00  0.00      POPC H
ATOM   3457 C315 POPCM   6       4.554 -12.703  -1.058  1.00  0.00      POPC C
ATOM   3458 H15X POPCM   6       3.909 -12.226  -1.826  1.00  0.00      POPC H
ATOM   3459 H15Y POPCM   6       4.008 -13.520  -0.540  1.00  0.00      POPC H
ATOM   3460 C316 POPCM   6       5.783 -13.339  -1.672  1.00  0.00      POPC C
ATOM   3461 H16X POPCM   6       6.320 -13.772  -0.801  1.00  0.00      POPC H
ATOM   3462 H16Y POPCM   6       6.449 -12.653  -2.238  1.00  0.00      POPC H
ATOM   3463 H16Z POPCM   6       5.380 -14.081  -2.393  1.00  0.00      POPC H
ATOM   3464  N   POPCM   7     -15.871  -5.716  20.908  1.00  0.00      POPC N
ATOM   3465  C12 POPCM   7     -15.033  -4.878  19.889  1.00  0.00      POPC C
ATOM   3466 H12A POPCM   7     -14.381  -4.312  20.537  1.00  0.00      POPC H
ATOM   3467 H12B POPCM   7     -15.716  -4.128  19.517  1.00  0.00      POPC H
ATOM   3468  C13 POPCM   7     -15.124  -6.984  21.245  1.00  0.00      POPC C
ATOM   3469 H13A POPCM   7     -15.626  -7.449  22.081  1.00  0.00      POPC H
ATOM   3470 H13B POPCM   7     -15.131  -7.730  20.465  1.00  0.00      POPC H
ATOM   3471 H13C POPCM   7     -14.174  -6.542  21.505  1.00  0.00      POPC H
ATOM   3472  C14 POPCM   7     -16.009  -4.986  22.241  1.00  0.00      POPC C
ATOM   3473 H14A POPCM   7     -16.960  -4.474  22.252  1.00  0.00      POPC H
ATOM   3474 H14B POPCM   7     -15.948  -5.645  23.094  1.00  0.00      POPC H
ATOM   3475 H14C POPCM   7     -15.313  -4.163  22.298  1.00  0.00      POPC H
ATOM   3476  C15 POPCM   7     -17.222  -6.121  20.263  1.00  0.00      POPC C
ATOM   3477 H15A POPCM   7     -17.021  -6.465  19.259  1.00  0.00      POPC H
ATOM   3478 H15B POPCM   7     -17.839  -5.252  20.088  1.00  0.00      POPC H
ATOM   3479 H15C POPCM   7     -17.762  -6.765  20.940  1.00  0.00      POPC H
ATOM   3480  C11 POPCM   7     -14.373  -5.566  18.730  1.00  0.00      POPC C
ATOM   3481 H11A POPCM   7     -13.340  -5.848  19.023  1.00  0.00      POPC H
ATOM   3482 H11B POPCM   7     -14.269  -4.750  17.983  1.00  0.00      POPC H
ATOM   3483  P   POPCM   7     -14.449  -7.664  17.099  1.00  0.00      POPC P
ATOM   3484  O13 POPCM   7     -13.028  -8.092  17.441  1.00  0.00      POPC O
ATOM   3485  O14 POPCM   7     -14.623  -6.844  15.900  1.00  0.00      POPC O
ATOM   3486  O12 POPCM   7     -15.066  -6.772  18.335  1.00  0.00      POPC O
ATOM   3487  O11 POPCM   7     -15.484  -8.814  16.950  1.00  0.00      POPC O
ATOM   3488  C1  POPCM   7     -16.186  -9.406  18.009  1.00  0.00      POPC C
ATOM   3489  HA  POPCM   7     -16.749  -8.642  18.586  1.00  0.00      POPC H
ATOM   3490  HB  POPCM   7     -15.438  -9.885  18.676  1.00  0.00      POPC H
ATOM   3491  C2  POPCM   7     -17.265 -10.495  17.630  1.00  0.00      POPC C
ATOM   3492  HS  POPCM   7     -17.326 -11.166  18.513  1.00  0.00      POPC H
ATOM   3493  O21 POPCM   7     -16.837 -11.200  16.467  1.00  0.00      POPC O
ATOM   3494  C21 POPCM   7     -15.616 -11.700  16.337  1.00  0.00      POPC C
ATOM   3495  O22 POPCM   7     -14.716 -11.799  17.186  1.00  0.00      POPC O
ATOM   3496  C22 POPCM   7     -15.512 -12.290  14.904  1.00  0.00      POPC C
ATOM   3497  H2R POPCM   7     -16.450 -12.867  14.753  1.00  0.00      POPC H
ATOM   3498  H2S POPCM   7     -14.657 -12.989  14.789  1.00  0.00      POPC H
ATOM   3499  C3  POPCM   7     -18.603  -9.887  17.233  1.00  0.00      POPC C
ATOM   3500  HX  POPCM   7     -18.917  -9.300  18.122  1.00  0.00      POPC H
ATOM   3501  HY  POPCM   7     -19.396 -10.644  17.057  1.00  0.00      POPC H
ATOM   3502  O31 POPCM   7     -18.486  -9.071  16.066  1.00  0.00      POPC O
ATOM   3503  C31 POPCM   7     -18.590  -7.766  16.198  1.00  0.00      POPC C
ATOM   3504  O32 POPCM   7     -18.972  -7.127  17.107  1.00  0.00      POPC O
ATOM   3505  C32 POPCM   7     -18.149  -7.208  14.797  1.00  0.00      POPC C
ATOM   3506  H2X POPCM   7     -17.217  -7.749  14.526  1.00  0.00      POPC H
ATOM   3507  H2Y POPCM   7     -17.878  -6.143  14.959  1.00  0.00      POPC H
ATOM   3508  C23 POPCM   7     -15.411 -11.069  13.857  1.00  0.00      POPC C
ATOM   3509  H3R POPCM   7     -16.023 -10.166  14.069  1.00  0.00      POPC H
ATOM   3510  H3S POPCM   7     -15.815 -11.500  12.916  1.00  0.00      POPC H
ATOM   3511  C24 POPCM   7     -13.971 -10.680  13.641  1.00  0.00      POPC C
ATOM   3512  H4R POPCM   7     -13.357 -11.487  13.187  1.00  0.00      POPC H
ATOM   3513  H4S POPCM   7     -13.555 -10.319  14.606  1.00  0.00      POPC H
ATOM   3514  C25 POPCM   7     -13.716  -9.550  12.599  1.00  0.00      POPC C
ATOM   3515  H5R POPCM   7     -12.688  -9.129  12.592  1.00  0.00      POPC H
ATOM   3516  H5S POPCM   7     -14.300  -8.758  13.114  1.00  0.00      POPC H
ATOM   3517  C26 POPCM   7     -14.205  -9.830  11.232  1.00  0.00      POPC C
ATOM   3518  H6R POPCM   7     -14.003  -8.980  10.546  1.00  0.00      POPC H
ATOM   3519  H6S POPCM   7     -15.315  -9.822  11.170  1.00  0.00      POPC H
ATOM   3520  C27 POPCM   7     -13.816 -11.165  10.629  1.00  0.00      POPC C
ATOM   3521  H7R POPCM   7     -14.072 -12.004  11.310  1.00  0.00      POPC H
ATOM   3522  H7S POPCM   7     -12.707 -11.145  10.700  1.00  0.00      POPC H
ATOM   3523  C28 POPCM   7     -14.205 -11.577   9.199  1.00  0.00      POPC C
ATOM   3524  H8R POPCM   7     -13.713 -12.567   9.094  1.00  0.00      POPC H
ATOM   3525  H8S POPCM   7     -13.681 -10.916   8.476  1.00  0.00      POPC H
ATOM   3526  C29 POPCM   7     -15.660 -11.742   9.097  1.00  0.00      POPC C
ATOM   3527  H91 POPCM   7     -16.069 -12.623   9.613  1.00  0.00      POPC H
ATOM   3528 C210 POPCM   7     -16.499 -10.904   8.489  1.00  0.00      POPC C
ATOM   3529 H101 POPCM   7     -17.544 -11.201   8.315  1.00  0.00      POPC H
ATOM   3530 C211 POPCM   7     -16.148  -9.618   7.776  1.00  0.00      POPC C
ATOM   3531 H11R POPCM   7     -15.157  -9.268   8.135  1.00  0.00      POPC H
ATOM   3532 H11S POPCM   7     -16.864  -8.836   8.109  1.00  0.00      POPC H
ATOM   3533 C212 POPCM   7     -16.097  -9.688   6.189  1.00  0.00      POPC C
ATOM   3534 H12R POPCM   7     -15.426 -10.542   5.954  1.00  0.00      POPC H
ATOM   3535 H12S POPCM   7     -15.658  -8.734   5.826  1.00  0.00      POPC H
ATOM   3536 C213 POPCM   7     -17.540  -9.902   5.638  1.00  0.00      POPC C
ATOM   3537 H13R POPCM   7     -18.111  -9.032   6.027  1.00  0.00      POPC H
ATOM   3538 H13S POPCM   7     -17.828 -10.826   6.184  1.00  0.00      POPC H
ATOM   3539 C214 POPCM   7     -17.545  -9.801   4.165  1.00  0.00      POPC C
ATOM   3540 H14R POPCM   7     -16.789 -10.512   3.769  1.00  0.00      POPC H
ATOM   3541 H14S POPCM   7     -17.216  -8.806   3.796  1.00  0.00      POPC H
ATOM   3542 C215 POPCM   7     -18.842 -10.210   3.536  1.00  0.00      POPC C
ATOM   3543 H15R POPCM   7     -19.088 -11.284   3.680  1.00  0.00      POPC H
ATOM   3544 H15S POPCM   7     -18.613 -10.114   2.453  1.00  0.00      POPC H
ATOM   3545 C216 POPCM   7     -20.064  -9.327   3.903  1.00  0.00      POPC C
ATOM   3546 H16R POPCM   7     -19.700  -8.632   4.689  1.00  0.00      POPC H
ATOM   3547 H16S POPCM   7     -20.828  -9.927   4.443  1.00  0.00      POPC H
ATOM   3548 C217 POPCM   7     -20.734  -8.524   2.657  1.00  0.00      POPC C
ATOM   3549 H17R POPCM   7     -19.955  -8.261   1.910  1.00  0.00      POPC H
ATOM   3550 H17S POPCM   7     -21.130  -7.541   2.989  1.00  0.00      POPC H
ATOM   3551 C218 POPCM   7     -21.821  -9.438   1.923  1.00  0.00      POPC C
ATOM   3552 H18R POPCM   7     -22.234  -8.930   1.026  1.00  0.00      POPC H
ATOM   3553 H18S POPCM   7     -22.644  -9.530   2.665  1.00  0.00      POPC H
ATOM   3554 H18T POPCM   7     -21.360 -10.416   1.669  1.00  0.00      POPC H
ATOM   3555  C33 POPCM   7     -19.166  -7.446  13.638  1.00  0.00      POPC C
ATOM   3556  H3X POPCM   7     -20.217  -7.111  13.768  1.00  0.00      POPC H
ATOM   3557  H3Y POPCM   7     -19.253  -8.554  13.630  1.00  0.00      POPC H
ATOM   3558  C34 POPCM   7     -18.743  -6.828  12.305  1.00  0.00      POPC C
ATOM   3559  H4X POPCM   7     -18.488  -5.769  12.522  1.00  0.00      POPC H
ATOM   3560  H4Y POPCM   7     -19.480  -6.887  11.475  1.00  0.00      POPC H
ATOM   3561  C35 POPCM   7     -17.508  -7.525  11.715  1.00  0.00      POPC C
ATOM   3562  H5X POPCM   7     -17.726  -8.612  11.637  1.00  0.00      POPC H
ATOM   3563  H5Y POPCM   7     -16.652  -7.565  12.422  1.00  0.00      POPC H
ATOM   3564  C36 POPCM   7     -17.030  -6.998  10.358  1.00  0.00      POPC C
ATOM   3565  H6X POPCM   7     -17.931  -7.176   9.733  1.00  0.00      POPC H
ATOM   3566  H6Y POPCM   7     -16.170  -7.643  10.080  1.00  0.00      POPC H
ATOM   3567  C37 POPCM   7     -16.708  -5.553  10.400  1.00  0.00      POPC C
ATOM   3568  H7X POPCM   7     -16.484  -5.315  11.462  1.00  0.00      POPC H
ATOM   3569  H7Y POPCM   7     -17.566  -4.918  10.092  1.00  0.00      POPC H
ATOM   3570  C38 POPCM   7     -15.455  -5.191   9.536  1.00  0.00      POPC C
ATOM   3571  H8X POPCM   7     -14.520  -5.578   9.994  1.00  0.00      POPC H
ATOM   3572  H8Y POPCM   7     -15.285  -4.095   9.474  1.00  0.00      POPC H
ATOM   3573  C39 POPCM   7     -15.497  -5.783   8.121  1.00  0.00      POPC C
ATOM   3574  H9X POPCM   7     -16.554  -5.567   7.856  1.00  0.00      POPC H
ATOM   3575  H9Y POPCM   7     -15.368  -6.887   8.129  1.00  0.00      POPC H
ATOM   3576 C310 POPCM   7     -14.578  -5.043   7.178  1.00  0.00      POPC C
ATOM   3577 H10X POPCM   7     -13.592  -4.819   7.637  1.00  0.00      POPC H
ATOM   3578 H10Y POPCM   7     -14.851  -3.966   7.202  1.00  0.00      POPC H
ATOM   3579 C311 POPCM   7     -14.503  -5.805   5.859  1.00  0.00      POPC C
ATOM   3580 H11X POPCM   7     -14.217  -6.874   5.955  1.00  0.00      POPC H
ATOM   3581 H11Y POPCM   7     -13.626  -5.335   5.364  1.00  0.00      POPC H
ATOM   3582 C312 POPCM   7     -15.810  -5.749   4.940  1.00  0.00      POPC C
ATOM   3583 H12X POPCM   7     -16.327  -4.767   4.958  1.00  0.00      POPC H
ATOM   3584 H12Y POPCM   7     -16.447  -6.609   5.239  1.00  0.00      POPC H
ATOM   3585 C313 POPCM   7     -15.599  -6.109   3.351  1.00  0.00      POPC C
ATOM   3586 H13X POPCM   7     -16.634  -6.280   2.987  1.00  0.00      POPC H
ATOM   3587 H13Y POPCM   7     -14.946  -6.972   3.100  1.00  0.00      POPC H
ATOM   3588 C314 POPCM   7     -15.194  -4.874   2.636  1.00  0.00      POPC C
ATOM   3589 H14X POPCM   7     -14.157  -4.592   2.917  1.00  0.00      POPC H
ATOM   3590 H14Y POPCM   7     -15.890  -4.053   2.912  1.00  0.00      POPC H
ATOM   3591 C315 POPCM   7     -15.211  -5.059   1.147  1.00  0.00      POPC C
ATOM   3592 H15X POPCM   7     -15.174  -4.064   0.654  1.00  0.00      POPC H
ATOM   3593 H15Y POPCM   7     -16.158  -5.434   0.704  1.00  0.00      POPC H
ATOM   3594 C316 POPCM   7     -14.013  -5.880   0.610  1.00  0.00      POPC C
ATOM   3595 H16X POPCM   7     -14.034  -6.047  -0.488  1.00  0.00      POPC H
ATOM   3596 H16Y POPCM   7     -14.039  -6.960   0.873  1.00  0.00      POPC H
ATOM   3597 H16Z POPCM   7     -13.025  -5.419   0.820  1.00  0.00      POPC H
ATOM   3598  N   POPCM   8      17.357  12.274  19.537  1.00  0.00      POPC N
ATOM   3599  C12 POPCM   8      18.464  11.339  19.971  1.00  0.00      POPC C
ATOM   3600 H12A POPCM   8      18.075  10.332  19.937  1.00  0.00      POPC H
ATOM   3601 H12B POPCM   8      18.714  11.521  21.006  1.00  0.00      POPC H
ATOM   3602  C13 POPCM   8      17.855  13.761  19.630  1.00  0.00      POPC C
ATOM   3603 H13A POPCM   8      18.072  13.924  20.675  1.00  0.00      POPC H
ATOM   3604 H13B POPCM   8      18.639  13.792  18.887  1.00  0.00      POPC H
ATOM   3605 H13C POPCM   8      17.090  14.479  19.373  1.00  0.00      POPC H
ATOM   3606  C14 POPCM   8      16.880  12.041  18.191  1.00  0.00      POPC C
ATOM   3607 H14A POPCM   8      16.360  12.850  17.700  1.00  0.00      POPC H
ATOM   3608 H14B POPCM   8      17.631  11.742  17.476  1.00  0.00      POPC H
ATOM   3609 H14C POPCM   8      16.186  11.215  18.238  1.00  0.00      POPC H
ATOM   3610  C15 POPCM   8      16.198  12.243  20.514  1.00  0.00      POPC C
ATOM   3611 H15A POPCM   8      16.457  12.507  21.529  1.00  0.00      POPC H
ATOM   3612 H15B POPCM   8      15.782  11.246  20.533  1.00  0.00      POPC H
ATOM   3613 H15C POPCM   8      15.537  12.993  20.106  1.00  0.00      POPC H
ATOM   3614  C11 POPCM   8      19.871  11.408  19.239  1.00  0.00      POPC C
ATOM   3615 H11A POPCM   8      19.634  11.055  18.212  1.00  0.00      POPC H
ATOM   3616 H11B POPCM   8      20.602  10.803  19.817  1.00  0.00      POPC H
ATOM   3617  P   POPCM   8      21.777  12.800  18.408  1.00  0.00      POPC P
ATOM   3618  O13 POPCM   8      22.597  11.605  18.734  1.00  0.00      POPC O
ATOM   3619  O14 POPCM   8      22.272  14.159  18.757  1.00  0.00      POPC O
ATOM   3620  O12 POPCM   8      20.364  12.658  19.174  1.00  0.00      POPC O
ATOM   3621  O11 POPCM   8      21.357  12.715  16.847  1.00  0.00      POPC O
ATOM   3622  C1  POPCM   8      20.725  13.854  16.242  1.00  0.00      POPC C
ATOM   3623  HA  POPCM   8      21.294  14.806  16.304  1.00  0.00      POPC H
ATOM   3624  HB  POPCM   8      19.730  14.024  16.707  1.00  0.00      POPC H
ATOM   3625  C2  POPCM   8      20.472  13.580  14.791  1.00  0.00      POPC C
ATOM   3626  HS  POPCM   8      20.105  14.580  14.473  1.00  0.00      POPC H
ATOM   3627  O21 POPCM   8      19.509  12.595  14.404  1.00  0.00      POPC O
ATOM   3628  C21 POPCM   8      18.273  12.923  14.709  1.00  0.00      POPC C
ATOM   3629  O22 POPCM   8      17.882  13.956  15.182  1.00  0.00      POPC O
ATOM   3630  C22 POPCM   8      17.429  11.613  14.444  1.00  0.00      POPC C
ATOM   3631  H2R POPCM   8      17.581  10.920  15.299  1.00  0.00      POPC H
ATOM   3632  H2S POPCM   8      17.722  11.200  13.455  1.00  0.00      POPC H
ATOM   3633  C3  POPCM   8      21.735  13.112  14.161  1.00  0.00      POPC C
ATOM   3634  HX  POPCM   8      21.993  12.036  14.263  1.00  0.00      POPC H
ATOM   3635  HY  POPCM   8      22.536  13.735  14.613  1.00  0.00      POPC H
ATOM   3636  O31 POPCM   8      21.726  13.522  12.778  1.00  0.00      POPC O
ATOM   3637  C31 POPCM   8      21.591  12.536  11.824  1.00  0.00      POPC C
ATOM   3638  O32 POPCM   8      21.492  11.353  12.073  1.00  0.00      POPC O
ATOM   3639  C32 POPCM   8      21.739  13.150  10.456  1.00  0.00      POPC C
ATOM   3640  H2X POPCM   8      22.580  13.876  10.441  1.00  0.00      POPC H
ATOM   3641  H2Y POPCM   8      20.835  13.685  10.094  1.00  0.00      POPC H
ATOM   3642  C23 POPCM   8      16.016  12.067  14.386  1.00  0.00      POPC C
ATOM   3643  H3R POPCM   8      15.908  12.941  13.709  1.00  0.00      POPC H
ATOM   3644  H3S POPCM   8      15.668  12.470  15.361  1.00  0.00      POPC H
ATOM   3645  C24 POPCM   8      14.906  11.026  14.044  1.00  0.00      POPC C
ATOM   3646  H4R POPCM   8      14.014  11.406  14.586  1.00  0.00      POPC H
ATOM   3647  H4S POPCM   8      15.146  10.098  14.604  1.00  0.00      POPC H
ATOM   3648  C25 POPCM   8      14.508  10.962  12.510  1.00  0.00      POPC C
ATOM   3649  H5R POPCM   8      13.838  11.790  12.195  1.00  0.00      POPC H
ATOM   3650  H5S POPCM   8      13.964   9.998  12.410  1.00  0.00      POPC H
ATOM   3651  C26 POPCM   8      15.680  10.968  11.492  1.00  0.00      POPC C
ATOM   3652  H6R POPCM   8      16.376  10.136  11.734  1.00  0.00      POPC H
ATOM   3653  H6S POPCM   8      16.275  11.882  11.282  1.00  0.00      POPC H
ATOM   3654  C27 POPCM   8      15.261  10.626  10.003  1.00  0.00      POPC C
ATOM   3655  H7R POPCM   8      14.512  11.345   9.606  1.00  0.00      POPC H
ATOM   3656  H7S POPCM   8      14.702   9.671   9.909  1.00  0.00      POPC H
ATOM   3657  C28 POPCM   8      16.487  10.680   9.002  1.00  0.00      POPC C
ATOM   3658  H8R POPCM   8      16.916  11.697   8.884  1.00  0.00      POPC H
ATOM   3659  H8S POPCM   8      16.106  10.497   7.975  1.00  0.00      POPC H
ATOM   3660  C29 POPCM   8      17.590   9.697   9.255  1.00  0.00      POPC C
ATOM   3661  H91 POPCM   8      18.132   9.861  10.198  1.00  0.00      POPC H
ATOM   3662 C210 POPCM   8      17.934   8.702   8.483  1.00  0.00      POPC C
ATOM   3663 H101 POPCM   8      18.824   8.138   8.799  1.00  0.00      POPC H
ATOM   3664 C211 POPCM   8      17.335   8.356   7.157  1.00  0.00      POPC C
ATOM   3665 H11R POPCM   8      16.292   8.732   7.076  1.00  0.00      POPC H
ATOM   3666 H11S POPCM   8      17.277   7.249   7.079  1.00  0.00      POPC H
ATOM   3667 C212 POPCM   8      18.289   8.817   5.981  1.00  0.00      POPC C
ATOM   3668 H12R POPCM   8      17.968   8.315   5.043  1.00  0.00      POPC H
ATOM   3669 H12S POPCM   8      19.332   8.553   6.260  1.00  0.00      POPC H
ATOM   3670 C213 POPCM   8      18.199  10.290   5.626  1.00  0.00      POPC C
ATOM   3671 H13R POPCM   8      18.433  10.807   6.581  1.00  0.00      POPC H
ATOM   3672 H13S POPCM   8      17.164  10.638   5.418  1.00  0.00      POPC H
ATOM   3673 C214 POPCM   8      19.295  10.749   4.718  1.00  0.00      POPC C
ATOM   3674 H14R POPCM   8      20.302  10.468   5.094  1.00  0.00      POPC H
ATOM   3675 H14S POPCM   8      19.171  11.846   4.847  1.00  0.00      POPC H
ATOM   3676 C215 POPCM   8      19.061  10.303   3.295  1.00  0.00      POPC C
ATOM   3677 H15R POPCM   8      19.009   9.194   3.246  1.00  0.00      POPC H
ATOM   3678 H15S POPCM   8      19.959  10.734   2.803  1.00  0.00      POPC H
ATOM   3679 C216 POPCM   8      17.775  10.862   2.668  1.00  0.00      POPC C
ATOM   3680 H16R POPCM   8      17.714  11.950   2.884  1.00  0.00      POPC H
ATOM   3681 H16S POPCM   8      16.802  10.455   3.018  1.00  0.00      POPC H
ATOM   3682 C217 POPCM   8      17.769  10.784   1.116  1.00  0.00      POPC C
ATOM   3683 H17R POPCM   8      18.103   9.771   0.808  1.00  0.00      POPC H
ATOM   3684 H17S POPCM   8      18.599  11.438   0.775  1.00  0.00      POPC H
ATOM   3685 C218 POPCM   8      16.497  11.175   0.445  1.00  0.00      POPC C
ATOM   3686 H18R POPCM   8      16.067  12.100   0.885  1.00  0.00      POPC H
ATOM   3687 H18S POPCM   8      15.684  10.441   0.627  1.00  0.00      POPC H
ATOM   3688 H18T POPCM   8      16.801  11.318  -0.614  1.00  0.00      POPC H
ATOM   3689  C33 POPCM   8      22.000  12.016   9.352  1.00  0.00      POPC C
ATOM   3690  H3X POPCM   8      21.030  11.639   8.964  1.00  0.00      POPC H
ATOM   3691  H3Y POPCM   8      22.592  11.152   9.723  1.00  0.00      POPC H
ATOM   3692  C34 POPCM   8      22.637  12.450   8.006  1.00  0.00      POPC C
ATOM   3693  H4X POPCM   8      22.764  11.572   7.338  1.00  0.00      POPC H
ATOM   3694  H4Y POPCM   8      23.652  12.881   8.145  1.00  0.00      POPC H
ATOM   3695  C35 POPCM   8      21.793  13.563   7.357  1.00  0.00      POPC C
ATOM   3696  H5X POPCM   8      21.737  14.543   7.877  1.00  0.00      POPC H
ATOM   3697  H5Y POPCM   8      20.700  13.402   7.233  1.00  0.00      POPC H
ATOM   3698  C36 POPCM   8      22.221  13.922   5.961  1.00  0.00      POPC C
ATOM   3699  H6X POPCM   8      22.325  13.061   5.266  1.00  0.00      POPC H
ATOM   3700  H6Y POPCM   8      23.272  14.283   5.956  1.00  0.00      POPC H
ATOM   3701  C37 POPCM   8      21.293  14.930   5.323  1.00  0.00      POPC C
ATOM   3702  H7X POPCM   8      21.545  15.952   5.680  1.00  0.00      POPC H
ATOM   3703  H7Y POPCM   8      20.240  14.752   5.629  1.00  0.00      POPC H
ATOM   3704  C38 POPCM   8      21.590  15.082   3.839  1.00  0.00      POPC C
ATOM   3705  H8X POPCM   8      21.434  14.134   3.281  1.00  0.00      POPC H
ATOM   3706  H8Y POPCM   8      22.691  15.206   3.757  1.00  0.00      POPC H
ATOM   3707  C39 POPCM   8      20.843  16.234   3.031  1.00  0.00      POPC C
ATOM   3708  H9X POPCM   8      21.398  16.465   2.097  1.00  0.00      POPC H
ATOM   3709  H9Y POPCM   8      20.929  17.195   3.582  1.00  0.00      POPC H
ATOM   3710 C310 POPCM   8      19.330  16.094   2.630  1.00  0.00      POPC C
ATOM   3711 H10X POPCM   8      18.902  17.052   2.265  1.00  0.00      POPC H
ATOM   3712 H10Y POPCM   8      18.866  15.975   3.633  1.00  0.00      POPC H
ATOM   3713 C311 POPCM   8      18.822  14.876   1.817  1.00  0.00      POPC C
ATOM   3714 H11X POPCM   8      17.759  14.700   2.089  1.00  0.00      POPC H
ATOM   3715 H11Y POPCM   8      19.420  13.966   2.040  1.00  0.00      POPC H
ATOM   3716 C312 POPCM   8      18.917  15.091   0.339  1.00  0.00      POPC C
ATOM   3717 H12X POPCM   8      18.546  16.096   0.043  1.00  0.00      POPC H
ATOM   3718 H12Y POPCM   8      18.329  14.273  -0.129  1.00  0.00      POPC H
ATOM   3719 C313 POPCM   8      20.327  14.954  -0.217  1.00  0.00      POPC C
ATOM   3720 H13X POPCM   8      21.074  15.685   0.159  1.00  0.00      POPC H
ATOM   3721 H13Y POPCM   8      20.238  15.020  -1.323  1.00  0.00      POPC H
ATOM   3722 C314 POPCM   8      20.989  13.571   0.057  1.00  0.00      POPC C
ATOM   3723 H14X POPCM   8      20.265  12.728   0.033  1.00  0.00      POPC H
ATOM   3724 H14Y POPCM   8      21.359  13.610   1.104  1.00  0.00      POPC H
ATOM   3725 C315 POPCM   8      22.149  13.179  -0.923  1.00  0.00      POPC C
ATOM   3726 H15X POPCM   8      21.686  12.720  -1.823  1.00  0.00      POPC H
ATOM   3727 H15Y POPCM   8      22.797  12.367  -0.529  1.00  0.00      POPC H
ATOM   3728 C316 POPCM   8      23.108  14.354  -1.336  1.00  0.00      POPC C
ATOM   3729 H16X POPCM   8      22.551  15.106  -1.935  1.00  0.00      POPC H
ATOM   3730 H16Y POPCM   8      23.926  14.116  -2.049  1.00  0.00      POPC H
ATOM   3731 H16Z POPCM   8      23.415  14.956  -0.454  1.00  0.00      POPC H
ATOM   3732  N   POPCM   9      -7.942 -12.173  20.707  1.00  0.00      POPC N
ATOM   3733  C12 POPCM   9      -8.022 -12.121  19.217  1.00  0.00      POPC C
ATOM   3734 H12A POPCM   9      -9.090 -12.255  19.128  1.00  0.00      POPC H
ATOM   3735 H12B POPCM   9      -7.732 -13.094  18.847  1.00  0.00      POPC H
ATOM   3736  C13 POPCM   9      -8.716 -10.944  21.223  1.00  0.00      POPC C
ATOM   3737 H13A POPCM   9      -9.771 -11.125  21.369  1.00  0.00      POPC H
ATOM   3738 H13B POPCM   9      -8.212 -10.580  22.106  1.00  0.00      POPC H
ATOM   3739 H13C POPCM   9      -8.606 -10.192  20.455  1.00  0.00      POPC H
ATOM   3740  C14 POPCM   9      -8.700 -13.412  21.119  1.00  0.00      POPC C
ATOM   3741 H14A POPCM   9      -8.092 -14.276  20.894  1.00  0.00      POPC H
ATOM   3742 H14B POPCM   9      -8.982 -13.237  22.146  1.00  0.00      POPC H
ATOM   3743 H14C POPCM   9      -9.664 -13.527  20.645  1.00  0.00      POPC H
ATOM   3744  C15 POPCM   9      -6.565 -12.170  21.295  1.00  0.00      POPC C
ATOM   3745 H15A POPCM   9      -6.167 -11.182  21.114  1.00  0.00      POPC H
ATOM   3746 H15B POPCM   9      -5.985 -12.881  20.726  1.00  0.00      POPC H
ATOM   3747 H15C POPCM   9      -6.755 -12.453  22.320  1.00  0.00      POPC H
ATOM   3748  C11 POPCM   9      -7.344 -10.946  18.541  1.00  0.00      POPC C
ATOM   3749 H11A POPCM   9      -7.563  -9.908  18.871  1.00  0.00      POPC H
ATOM   3750 H11B POPCM   9      -7.762 -11.036  17.516  1.00  0.00      POPC H
ATOM   3751  P   POPCM   9      -4.966 -11.448  17.348  1.00  0.00      POPC P
ATOM   3752  O13 POPCM   9      -3.689 -10.638  17.388  1.00  0.00      POPC O
ATOM   3753  O14 POPCM   9      -5.684 -11.469  16.073  1.00  0.00      POPC O
ATOM   3754  O12 POPCM   9      -5.923 -10.936  18.555  1.00  0.00      POPC O
ATOM   3755  O11 POPCM   9      -4.510 -12.919  17.535  1.00  0.00      POPC O
ATOM   3756  C1  POPCM   9      -3.598 -13.293  18.640  1.00  0.00      POPC C
ATOM   3757  HA  POPCM   9      -4.189 -13.323  19.580  1.00  0.00      POPC H
ATOM   3758  HB  POPCM   9      -2.890 -12.466  18.861  1.00  0.00      POPC H
ATOM   3759  C2  POPCM   9      -2.783 -14.570  18.361  1.00  0.00      POPC C
ATOM   3760  HS  POPCM   9      -1.863 -14.572  18.983  1.00  0.00      POPC H
ATOM   3761  O21 POPCM   9      -2.367 -14.720  17.051  1.00  0.00      POPC O
ATOM   3762  C21 POPCM   9      -1.286 -14.013  16.728  1.00  0.00      POPC C
ATOM   3763  O22 POPCM   9      -0.526 -13.525  17.500  1.00  0.00      POPC O
ATOM   3764  C22 POPCM   9      -1.063 -13.891  15.263  1.00  0.00      POPC C
ATOM   3765  H2R POPCM   9       0.028 -13.948  15.062  1.00  0.00      POPC H
ATOM   3766  H2S POPCM   9      -1.396 -12.929  14.818  1.00  0.00      POPC H
ATOM   3767  C3  POPCM   9      -3.625 -15.890  18.634  1.00  0.00      POPC C
ATOM   3768  HX  POPCM   9      -3.989 -15.742  19.674  1.00  0.00      POPC H
ATOM   3769  HY  POPCM   9      -2.993 -16.803  18.642  1.00  0.00      POPC H
ATOM   3770  O31 POPCM   9      -4.699 -16.028  17.663  1.00  0.00      POPC O
ATOM   3771  C31 POPCM   9      -5.916 -15.604  18.118  1.00  0.00      POPC C
ATOM   3772  O32 POPCM   9      -6.112 -15.019  19.159  1.00  0.00      POPC O
ATOM   3773  C32 POPCM   9      -6.929 -15.853  17.058  1.00  0.00      POPC C
ATOM   3774  H2X POPCM   9      -7.975 -15.936  17.423  1.00  0.00      POPC H
ATOM   3775  H2Y POPCM   9      -6.683 -16.802  16.536  1.00  0.00      POPC H
ATOM   3776  C23 POPCM   9      -1.834 -15.005  14.471  1.00  0.00      POPC C
ATOM   3777  H3R POPCM   9      -1.954 -15.994  14.963  1.00  0.00      POPC H
ATOM   3778  H3S POPCM   9      -1.294 -15.124  13.507  1.00  0.00      POPC H
ATOM   3779  C24 POPCM   9      -3.301 -14.558  14.138  1.00  0.00      POPC C
ATOM   3780  H4R POPCM   9      -3.338 -13.575  13.621  1.00  0.00      POPC H
ATOM   3781  H4S POPCM   9      -3.886 -14.529  15.081  1.00  0.00      POPC H
ATOM   3782  C25 POPCM   9      -3.972 -15.656  13.207  1.00  0.00      POPC C
ATOM   3783  H5R POPCM   9      -5.062 -15.628  13.421  1.00  0.00      POPC H
ATOM   3784  H5S POPCM   9      -3.469 -16.581  13.563  1.00  0.00      POPC H
ATOM   3785  C26 POPCM   9      -3.652 -15.436  11.757  1.00  0.00      POPC C
ATOM   3786  H6R POPCM   9      -2.570 -15.371  11.511  1.00  0.00      POPC H
ATOM   3787  H6S POPCM   9      -4.156 -14.514  11.396  1.00  0.00      POPC H
ATOM   3788  C27 POPCM   9      -4.191 -16.647  10.899  1.00  0.00      POPC C
ATOM   3789  H7R POPCM   9      -5.298 -16.633  10.995  1.00  0.00      POPC H
ATOM   3790  H7S POPCM   9      -3.810 -17.591  11.344  1.00  0.00      POPC H
ATOM   3791  C28 POPCM   9      -3.834 -16.523   9.446  1.00  0.00      POPC C
ATOM   3792  H8R POPCM   9      -4.258 -17.379   8.879  1.00  0.00      POPC H
ATOM   3793  H8S POPCM   9      -2.728 -16.556   9.351  1.00  0.00      POPC H
ATOM   3794  C29 POPCM   9      -4.257 -15.271   8.720  1.00  0.00      POPC C
ATOM   3795  H91 POPCM   9      -5.355 -15.239   8.767  1.00  0.00      POPC H
ATOM   3796 C210 POPCM   9      -3.631 -14.376   7.928  1.00  0.00      POPC C
ATOM   3797 H101 POPCM   9      -4.139 -13.600   7.335  1.00  0.00      POPC H
ATOM   3798 C211 POPCM   9      -2.188 -14.596   7.578  1.00  0.00      POPC C
ATOM   3799 H11R POPCM   9      -1.608 -15.009   8.431  1.00  0.00      POPC H
ATOM   3800 H11S POPCM   9      -1.674 -13.707   7.155  1.00  0.00      POPC H
ATOM   3801 C212 POPCM   9      -2.276 -15.486   6.355  1.00  0.00      POPC C
ATOM   3802 H12R POPCM   9      -2.621 -16.484   6.701  1.00  0.00      POPC H
ATOM   3803 H12S POPCM   9      -1.230 -15.656   6.022  1.00  0.00      POPC H
ATOM   3804 C213 POPCM   9      -3.033 -15.037   5.079  1.00  0.00      POPC C
ATOM   3805 H13R POPCM   9      -2.559 -14.064   4.828  1.00  0.00      POPC H
ATOM   3806 H13S POPCM   9      -4.106 -14.829   5.277  1.00  0.00      POPC H
ATOM   3807 C214 POPCM   9      -2.939 -16.040   3.933  1.00  0.00      POPC C
ATOM   3808 H14R POPCM   9      -3.304 -17.007   4.340  1.00  0.00      POPC H
ATOM   3809 H14S POPCM   9      -1.897 -16.332   3.683  1.00  0.00      POPC H
ATOM   3810 C215 POPCM   9      -3.814 -15.867   2.720  1.00  0.00      POPC C
ATOM   3811 H15R POPCM   9      -3.679 -14.817   2.383  1.00  0.00      POPC H
ATOM   3812 H15S POPCM   9      -4.816 -15.977   3.188  1.00  0.00      POPC H
ATOM   3813 C216 POPCM   9      -3.756 -16.959   1.553  1.00  0.00      POPC C
ATOM   3814 H16R POPCM   9      -3.542 -17.952   2.003  1.00  0.00      POPC H
ATOM   3815 H16S POPCM   9      -2.894 -16.738   0.888  1.00  0.00      POPC H
ATOM   3816 C217 POPCM   9      -5.026 -16.982   0.749  1.00  0.00      POPC C
ATOM   3817 H17R POPCM   9      -5.838 -16.661   1.437  1.00  0.00      POPC H
ATOM   3818 H17S POPCM   9      -5.177 -18.068   0.570  1.00  0.00      POPC H
ATOM   3819 C218 POPCM   9      -4.958 -16.131  -0.517  1.00  0.00      POPC C
ATOM   3820 H18R POPCM   9      -5.875 -16.394  -1.088  1.00  0.00      POPC H
ATOM   3821 H18S POPCM   9      -4.106 -16.536  -1.103  1.00  0.00      POPC H
ATOM   3822 H18T POPCM   9      -4.957 -15.042  -0.299  1.00  0.00      POPC H
ATOM   3823  C33 POPCM   9      -6.901 -14.638  16.069  1.00  0.00      POPC C
ATOM   3824  H3X POPCM   9      -5.943 -14.082  15.978  1.00  0.00      POPC H
ATOM   3825  H3Y POPCM   9      -7.539 -13.806  16.437  1.00  0.00      POPC H
ATOM   3826  C34 POPCM   9      -7.465 -15.133  14.777  1.00  0.00      POPC C
ATOM   3827  H4X POPCM   9      -8.521 -15.449  14.917  1.00  0.00      POPC H
ATOM   3828  H4Y POPCM   9      -6.910 -16.044  14.466  1.00  0.00      POPC H
ATOM   3829  C35 POPCM   9      -7.537 -14.144  13.617  1.00  0.00      POPC C
ATOM   3830  H5X POPCM   9      -6.608 -13.535  13.592  1.00  0.00      POPC H
ATOM   3831  H5Y POPCM   9      -8.287 -13.346  13.805  1.00  0.00      POPC H
ATOM   3832  C36 POPCM   9      -7.819 -14.736  12.239  1.00  0.00      POPC C
ATOM   3833  H6X POPCM   9      -8.723 -15.379  12.175  1.00  0.00      POPC H
ATOM   3834  H6Y POPCM   9      -6.893 -15.324  12.065  1.00  0.00      POPC H
ATOM   3835  C37 POPCM   9      -7.883 -13.684  11.139  1.00  0.00      POPC C
ATOM   3836  H7X POPCM   9      -6.947 -13.086  11.109  1.00  0.00      POPC H
ATOM   3837  H7Y POPCM   9      -8.782 -13.038  11.227  1.00  0.00      POPC H
ATOM   3838  C38 POPCM   9      -8.224 -14.195   9.686  1.00  0.00      POPC C
ATOM   3839  H8X POPCM   9      -9.153 -14.805   9.697  1.00  0.00      POPC H
ATOM   3840  H8Y POPCM   9      -7.373 -14.849   9.402  1.00  0.00      POPC H
ATOM   3841  C39 POPCM   9      -8.335 -13.043   8.656  1.00  0.00      POPC C
ATOM   3842  H9X POPCM   9      -7.538 -12.303   8.880  1.00  0.00      POPC H
ATOM   3843  H9Y POPCM   9      -9.328 -12.628   8.932  1.00  0.00      POPC H
ATOM   3844 C310 POPCM   9      -8.301 -13.596   7.184  1.00  0.00      POPC C
ATOM   3845 H10X POPCM   9      -9.342 -13.918   6.968  1.00  0.00      POPC H
ATOM   3846 H10Y POPCM   9      -7.631 -14.474   7.061  1.00  0.00      POPC H
ATOM   3847 C311 POPCM   9      -7.928 -12.615   6.050  1.00  0.00      POPC C
ATOM   3848 H11X POPCM   9      -8.483 -11.663   6.195  1.00  0.00      POPC H
ATOM   3849 H11Y POPCM   9      -8.034 -13.062   5.039  1.00  0.00      POPC H
ATOM   3850 C312 POPCM   9      -6.402 -12.293   6.040  1.00  0.00      POPC C
ATOM   3851 H12X POPCM   9      -5.853 -13.258   6.082  1.00  0.00      POPC H
ATOM   3852 H12Y POPCM   9      -5.950 -11.618   6.797  1.00  0.00      POPC H
ATOM   3853 C313 POPCM   9      -5.866 -11.575   4.777  1.00  0.00      POPC C
ATOM   3854 H13X POPCM   9      -4.762 -11.644   4.876  1.00  0.00      POPC H
ATOM   3855 H13Y POPCM   9      -6.305 -10.565   4.629  1.00  0.00      POPC H
ATOM   3856 C314 POPCM   9      -6.255 -12.303   3.416  1.00  0.00      POPC C
ATOM   3857 H14X POPCM   9      -7.317 -12.613   3.310  1.00  0.00      POPC H
ATOM   3858 H14Y POPCM   9      -5.689 -13.258   3.377  1.00  0.00      POPC H
ATOM   3859 C315 POPCM   9      -5.888 -11.489   2.217  1.00  0.00      POPC C
ATOM   3860 H15X POPCM   9      -4.864 -11.181   2.518  1.00  0.00      POPC H
ATOM   3861 H15Y POPCM   9      -6.504 -10.610   1.928  1.00  0.00      POPC H
ATOM   3862 C316 POPCM   9      -5.511 -12.344   0.976  1.00  0.00      POPC C
ATOM   3863 H16X POPCM   9      -5.505 -11.674   0.090  1.00  0.00      POPC H
ATOM   3864 H16Y POPCM   9      -6.284 -13.135   0.869  1.00  0.00      POPC H
ATOM   3865 H16Z POPCM   9      -4.569 -12.929   1.027  1.00  0.00      POPC H
ATOM   3866  N   POPCM  10      -5.039  21.828  18.442  1.00  0.00      POPC N
ATOM   3867  C12 POPCM  10      -4.251  20.662  17.938  1.00  0.00      POPC C
ATOM   3868 H12A POPCM  10      -3.486  21.085  17.304  1.00  0.00      POPC H
ATOM   3869 H12B POPCM  10      -4.975  20.078  17.390  1.00  0.00      POPC H
ATOM   3870  C13 POPCM  10      -4.259  22.580  19.470  1.00  0.00      POPC C
ATOM   3871 H13A POPCM  10      -3.350  23.033  19.103  1.00  0.00      POPC H
ATOM   3872 H13B POPCM  10      -4.901  23.350  19.872  1.00  0.00      POPC H
ATOM   3873 H13C POPCM  10      -4.031  21.865  20.246  1.00  0.00      POPC H
ATOM   3874  C14 POPCM  10      -5.250  22.852  17.301  1.00  0.00      POPC C
ATOM   3875 H14A POPCM  10      -4.268  23.287  17.193  1.00  0.00      POPC H
ATOM   3876 H14B POPCM  10      -5.435  22.346  16.365  1.00  0.00      POPC H
ATOM   3877 H14C POPCM  10      -5.967  23.618  17.559  1.00  0.00      POPC H
ATOM   3878  C15 POPCM  10      -6.394  21.367  18.989  1.00  0.00      POPC C
ATOM   3879 H15A POPCM  10      -6.904  20.679  18.330  1.00  0.00      POPC H
ATOM   3880 H15B POPCM  10      -6.983  22.255  19.165  1.00  0.00      POPC H
ATOM   3881 H15C POPCM  10      -6.185  20.898  19.939  1.00  0.00      POPC H
ATOM   3882  C11 POPCM  10      -3.563  19.697  18.994  1.00  0.00      POPC C
ATOM   3883 H11A POPCM  10      -2.947  20.270  19.720  1.00  0.00      POPC H
ATOM   3884 H11B POPCM  10      -2.887  19.015  18.436  1.00  0.00      POPC H
ATOM   3885  P   POPCM  10      -5.157  17.615  19.623  1.00  0.00      POPC P
ATOM   3886  O13 POPCM  10      -6.402  17.519  20.412  1.00  0.00      POPC O
ATOM   3887  O14 POPCM  10      -4.097  16.616  19.896  1.00  0.00      POPC O
ATOM   3888  O12 POPCM  10      -4.512  19.024  19.862  1.00  0.00      POPC O
ATOM   3889  O11 POPCM  10      -5.512  17.570  18.074  1.00  0.00      POPC O
ATOM   3890  C1  POPCM  10      -5.579  16.279  17.388  1.00  0.00      POPC C
ATOM   3891  HA  POPCM  10      -6.349  16.453  16.606  1.00  0.00      POPC H
ATOM   3892  HB  POPCM  10      -5.775  15.380  18.010  1.00  0.00      POPC H
ATOM   3893  C2  POPCM  10      -4.089  15.986  16.741  1.00  0.00      POPC C
ATOM   3894  HS  POPCM  10      -3.525  15.443  17.529  1.00  0.00      POPC H
ATOM   3895  O21 POPCM  10      -3.373  17.172  16.350  1.00  0.00      POPC O
ATOM   3896  C21 POPCM  10      -2.084  17.048  15.967  1.00  0.00      POPC C
ATOM   3897  O22 POPCM  10      -1.477  16.014  15.898  1.00  0.00      POPC O
ATOM   3898  C22 POPCM  10      -1.465  18.376  15.729  1.00  0.00      POPC C
ATOM   3899  H2R POPCM  10      -0.554  18.489  16.354  1.00  0.00      POPC H
ATOM   3900  H2S POPCM  10      -2.104  19.230  16.040  1.00  0.00      POPC H
ATOM   3901  C3  POPCM  10      -4.262  15.083  15.527  1.00  0.00      POPC C
ATOM   3902  HX  POPCM  10      -4.895  14.191  15.724  1.00  0.00      POPC H
ATOM   3903  HY  POPCM  10      -3.256  14.785  15.162  1.00  0.00      POPC H
ATOM   3904  O31 POPCM  10      -4.966  15.943  14.541  1.00  0.00      POPC O
ATOM   3905  C31 POPCM  10      -4.913  15.357  13.349  1.00  0.00      POPC C
ATOM   3906  O32 POPCM  10      -4.535  14.246  13.071  1.00  0.00      POPC O
ATOM   3907  C32 POPCM  10      -5.412  16.362  12.346  1.00  0.00      POPC C
ATOM   3908  H2X POPCM  10      -4.677  17.154  12.089  1.00  0.00      POPC H
ATOM   3909  H2Y POPCM  10      -6.380  16.804  12.665  1.00  0.00      POPC H
ATOM   3910  C23 POPCM  10      -0.966  18.452  14.256  1.00  0.00      POPC C
ATOM   3911  H3R POPCM  10      -0.644  17.453  13.893  1.00  0.00      POPC H
ATOM   3912  H3S POPCM  10      -0.092  19.138  14.243  1.00  0.00      POPC H
ATOM   3913  C24 POPCM  10      -1.931  18.983  13.194  1.00  0.00      POPC C
ATOM   3914  H4R POPCM  10      -2.265  20.022  13.400  1.00  0.00      POPC H
ATOM   3915  H4S POPCM  10      -2.822  18.319  13.161  1.00  0.00      POPC H
ATOM   3916  C25 POPCM  10      -1.325  19.202  11.833  1.00  0.00      POPC C
ATOM   3917  H5R POPCM  10      -0.683  18.302  11.715  1.00  0.00      POPC H
ATOM   3918  H5S POPCM  10      -0.587  20.007  12.037  1.00  0.00      POPC H
ATOM   3919  C26 POPCM  10      -2.279  19.543  10.597  1.00  0.00      POPC C
ATOM   3920  H6R POPCM  10      -3.122  20.205  10.892  1.00  0.00      POPC H
ATOM   3921  H6S POPCM  10      -2.828  18.605  10.370  1.00  0.00      POPC H
ATOM   3922  C27 POPCM  10      -1.716  20.024   9.296  1.00  0.00      POPC C
ATOM   3923  H7R POPCM  10      -1.309  19.127   8.781  1.00  0.00      POPC H
ATOM   3924  H7S POPCM  10      -0.874  20.747   9.346  1.00  0.00      POPC H
ATOM   3925  C28 POPCM  10      -2.889  20.559   8.390  1.00  0.00      POPC C
ATOM   3926  H8R POPCM  10      -3.225  21.538   8.795  1.00  0.00      POPC H
ATOM   3927  H8S POPCM  10      -3.766  19.897   8.549  1.00  0.00      POPC H
ATOM   3928  C29 POPCM  10      -2.502  20.593   6.919  1.00  0.00      POPC C
ATOM   3929  H91 POPCM  10      -1.628  19.975   6.664  1.00  0.00      POPC H
ATOM   3930 C210 POPCM  10      -3.109  21.325   5.987  1.00  0.00      POPC C
ATOM   3931 H101 POPCM  10      -2.788  21.281   4.936  1.00  0.00      POPC H
ATOM   3932 C211 POPCM  10      -4.307  22.306   6.148  1.00  0.00      POPC C
ATOM   3933 H11R POPCM  10      -3.752  23.268   6.114  1.00  0.00      POPC H
ATOM   3934 H11S POPCM  10      -4.825  22.086   7.106  1.00  0.00      POPC H
ATOM   3935 C212 POPCM  10      -5.330  22.366   5.028  1.00  0.00      POPC C
ATOM   3936 H12R POPCM  10      -4.849  22.638   4.064  1.00  0.00      POPC H
ATOM   3937 H12S POPCM  10      -6.030  23.180   5.317  1.00  0.00      POPC H
ATOM   3938 C213 POPCM  10      -6.181  21.068   4.878  1.00  0.00      POPC C
ATOM   3939 H13R POPCM  10      -6.854  20.935   5.752  1.00  0.00      POPC H
ATOM   3940 H13S POPCM  10      -5.536  20.167   4.803  1.00  0.00      POPC H
ATOM   3941 C214 POPCM  10      -7.121  21.117   3.626  1.00  0.00      POPC C
ATOM   3942 H14R POPCM  10      -6.561  21.112   2.667  1.00  0.00      POPC H
ATOM   3943 H14S POPCM  10      -7.495  22.162   3.662  1.00  0.00      POPC H
ATOM   3944 C215 POPCM  10      -8.290  20.122   3.683  1.00  0.00      POPC C
ATOM   3945 H15R POPCM  10      -9.165  20.258   3.013  1.00  0.00      POPC H
ATOM   3946 H15S POPCM  10      -8.757  20.094   4.691  1.00  0.00      POPC H
ATOM   3947 C216 POPCM  10      -7.865  18.714   3.451  1.00  0.00      POPC C
ATOM   3948 H16R POPCM  10      -8.594  17.928   3.741  1.00  0.00      POPC H
ATOM   3949 H16S POPCM  10      -7.023  18.496   4.142  1.00  0.00      POPC H
ATOM   3950 C217 POPCM  10      -7.352  18.395   2.074  1.00  0.00      POPC C
ATOM   3951 H17R POPCM  10      -6.329  18.815   1.966  1.00  0.00      POPC H
ATOM   3952 H17S POPCM  10      -7.990  18.924   1.334  1.00  0.00      POPC H
ATOM   3953 C218 POPCM  10      -7.428  16.910   1.699  1.00  0.00      POPC C
ATOM   3954 H18R POPCM  10      -6.980  16.592   0.734  1.00  0.00      POPC H
ATOM   3955 H18S POPCM  10      -8.497  16.605   1.697  1.00  0.00      POPC H
ATOM   3956 H18T POPCM  10      -6.890  16.415   2.536  1.00  0.00      POPC H
ATOM   3957  C33 POPCM  10      -5.894  15.573  11.140  1.00  0.00      POPC C
ATOM   3958  H3X POPCM  10      -6.643  14.865  11.555  1.00  0.00      POPC H
ATOM   3959  H3Y POPCM  10      -5.119  14.863  10.780  1.00  0.00      POPC H
ATOM   3960  C34 POPCM  10      -6.610  16.442  10.114  1.00  0.00      POPC C
ATOM   3961  H4X POPCM  10      -7.317  17.061  10.706  1.00  0.00      POPC H
ATOM   3962  H4Y POPCM  10      -7.121  15.704   9.459  1.00  0.00      POPC H
ATOM   3963  C35 POPCM  10      -5.562  17.364   9.315  1.00  0.00      POPC C
ATOM   3964  H5X POPCM  10      -5.082  17.913  10.153  1.00  0.00      POPC H
ATOM   3965  H5Y POPCM  10      -6.011  18.191   8.724  1.00  0.00      POPC H
ATOM   3966  C36 POPCM  10      -4.482  16.721   8.514  1.00  0.00      POPC C
ATOM   3967  H6X POPCM  10      -3.840  15.943   8.981  1.00  0.00      POPC H
ATOM   3968  H6Y POPCM  10      -3.803  17.598   8.450  1.00  0.00      POPC H
ATOM   3969  C37 POPCM  10      -4.953  16.271   7.094  1.00  0.00      POPC C
ATOM   3970  H7X POPCM  10      -5.819  16.834   6.684  1.00  0.00      POPC H
ATOM   3971  H7Y POPCM  10      -5.196  15.188   7.140  1.00  0.00      POPC H
ATOM   3972  C38 POPCM  10      -3.617  16.254   6.257  1.00  0.00      POPC C
ATOM   3973  H8X POPCM  10      -2.832  15.797   6.897  1.00  0.00      POPC H
ATOM   3974  H8Y POPCM  10      -3.289  17.302   6.092  1.00  0.00      POPC H
ATOM   3975  C39 POPCM  10      -3.706  15.545   4.931  1.00  0.00      POPC C
ATOM   3976  H9X POPCM  10      -4.614  15.856   4.372  1.00  0.00      POPC H
ATOM   3977  H9Y POPCM  10      -3.681  14.443   5.072  1.00  0.00      POPC H
ATOM   3978 C310 POPCM  10      -2.510  15.835   3.977  1.00  0.00      POPC C
ATOM   3979 H10X POPCM  10      -2.589  15.351   2.980  1.00  0.00      POPC H
ATOM   3980 H10Y POPCM  10      -1.644  15.467   4.567  1.00  0.00      POPC H
ATOM   3981 C311 POPCM  10      -2.268  17.288   3.563  1.00  0.00      POPC C
ATOM   3982 H11X POPCM  10      -1.407  17.378   2.866  1.00  0.00      POPC H
ATOM   3983 H11Y POPCM  10      -1.964  17.862   4.464  1.00  0.00      POPC H
ATOM   3984 C312 POPCM  10      -3.467  18.025   2.959  1.00  0.00      POPC C
ATOM   3985 H12X POPCM  10      -4.142  18.190   3.826  1.00  0.00      POPC H
ATOM   3986 H12Y POPCM  10      -4.115  17.483   2.237  1.00  0.00      POPC H
ATOM   3987 C313 POPCM  10      -3.135  19.385   2.312  1.00  0.00      POPC C
ATOM   3988 H13X POPCM  10      -2.420  19.969   2.930  1.00  0.00      POPC H
ATOM   3989 H13Y POPCM  10      -4.106  19.922   2.353  1.00  0.00      POPC H
ATOM   3990 C314 POPCM  10      -2.798  19.232   0.805  1.00  0.00      POPC C
ATOM   3991 H14X POPCM  10      -3.338  18.314   0.490  1.00  0.00      POPC H
ATOM   3992 H14Y POPCM  10      -1.761  18.886   0.605  1.00  0.00      POPC H
ATOM   3993 C315 POPCM  10      -2.998  20.443  -0.103  1.00  0.00      POPC C
ATOM   3994 H15X POPCM  10      -2.505  21.330   0.350  1.00  0.00      POPC H
ATOM   3995 H15Y POPCM  10      -4.078  20.694  -0.038  1.00  0.00      POPC H
ATOM   3996 C316 POPCM  10      -2.748  20.276  -1.577  1.00  0.00      POPC C
ATOM   3997 H16X POPCM  10      -3.562  19.706  -2.074  1.00  0.00      POPC H
ATOM   3998 H16Y POPCM  10      -1.711  19.916  -1.747  1.00  0.00      POPC H
ATOM   3999 H16Z POPCM  10      -2.842  21.237  -2.126  1.00  0.00      POPC H
ATOM   4000  N   POPCM  11      21.185   4.712  18.501  1.00  0.00      POPC N
ATOM   4001  C12 POPCM  11      21.791   3.428  17.857  1.00  0.00      POPC C
ATOM   4002 H12A POPCM  11      22.392   3.779  17.031  1.00  0.00      POPC H
ATOM   4003 H12B POPCM  11      20.986   2.858  17.419  1.00  0.00      POPC H
ATOM   4004  C13 POPCM  11      22.221   5.603  18.982  1.00  0.00      POPC C
ATOM   4005 H13A POPCM  11      22.702   5.223  19.872  1.00  0.00      POPC H
ATOM   4006 H13B POPCM  11      22.983   5.674  18.221  1.00  0.00      POPC H
ATOM   4007 H13C POPCM  11      21.824   6.593  19.153  1.00  0.00      POPC H
ATOM   4008  C14 POPCM  11      20.247   5.387  17.471  1.00  0.00      POPC C
ATOM   4009 H14A POPCM  11      19.370   4.757  17.489  1.00  0.00      POPC H
ATOM   4010 H14B POPCM  11      19.889   6.376  17.715  1.00  0.00      POPC H
ATOM   4011 H14C POPCM  11      20.683   5.447  16.484  1.00  0.00      POPC H
ATOM   4012  C15 POPCM  11      20.396   4.318  19.697  1.00  0.00      POPC C
ATOM   4013 H15A POPCM  11      19.704   3.547  19.392  1.00  0.00      POPC H
ATOM   4014 H15B POPCM  11      19.931   5.179  20.153  1.00  0.00      POPC H
ATOM   4015 H15C POPCM  11      20.992   3.920  20.505  1.00  0.00      POPC H
ATOM   4016  C11 POPCM  11      22.685   2.494  18.724  1.00  0.00      POPC C
ATOM   4017 H11A POPCM  11      23.313   1.862  18.060  1.00  0.00      POPC H
ATOM   4018 H11B POPCM  11      21.992   1.881  19.339  1.00  0.00      POPC H
ATOM   4019  P   POPCM  11      25.017   3.310  19.593  1.00  0.00      POPC P
ATOM   4020  O13 POPCM  11      25.529   2.003  19.091  1.00  0.00      POPC O
ATOM   4021  O14 POPCM  11      25.455   3.827  20.961  1.00  0.00      POPC O
ATOM   4022  O12 POPCM  11      23.498   3.214  19.678  1.00  0.00      POPC O
ATOM   4023  O11 POPCM  11      25.282   4.350  18.446  1.00  0.00      POPC O
ATOM   4024  C1  POPCM  11      26.371   5.322  18.560  1.00  0.00      POPC C
ATOM   4025  HA  POPCM  11      27.156   5.051  19.297  1.00  0.00      POPC H
ATOM   4026  HB  POPCM  11      25.836   6.226  18.922  1.00  0.00      POPC H
ATOM   4027  C2  POPCM  11      27.070   5.686  17.286  1.00  0.00      POPC C
ATOM   4028  HS  POPCM  11      27.524   6.684  17.468  1.00  0.00      POPC H
ATOM   4029  O21 POPCM  11      26.195   5.645  16.218  1.00  0.00      POPC O
ATOM   4030  C21 POPCM  11      25.170   6.514  16.125  1.00  0.00      POPC C
ATOM   4031  O22 POPCM  11      24.783   7.305  16.984  1.00  0.00      POPC O
ATOM   4032  C22 POPCM  11      24.695   6.549  14.617  1.00  0.00      POPC C
ATOM   4033  H2R POPCM  11      23.765   7.134  14.454  1.00  0.00      POPC H
ATOM   4034  H2S POPCM  11      24.471   5.530  14.234  1.00  0.00      POPC H
ATOM   4035  C3  POPCM  11      28.250   4.687  16.985  1.00  0.00      POPC C
ATOM   4036  HX  POPCM  11      28.874   4.594  17.899  1.00  0.00      POPC H
ATOM   4037  HY  POPCM  11      28.911   5.083  16.184  1.00  0.00      POPC H
ATOM   4038  O31 POPCM  11      27.716   3.439  16.733  1.00  0.00      POPC O
ATOM   4039  C31 POPCM  11      27.904   2.857  15.547  1.00  0.00      POPC C
ATOM   4040  O32 POPCM  11      28.357   3.332  14.554  1.00  0.00      POPC O
ATOM   4041  C32 POPCM  11      27.153   1.605  15.603  1.00  0.00      POPC C
ATOM   4042  H2X POPCM  11      27.270   1.278  16.658  1.00  0.00      POPC H
ATOM   4043  H2Y POPCM  11      27.627   0.892  14.894  1.00  0.00      POPC H
ATOM   4044  C23 POPCM  11      25.870   7.222  13.833  1.00  0.00      POPC C
ATOM   4045  H3R POPCM  11      26.756   6.552  13.834  1.00  0.00      POPC H
ATOM   4046  H3S POPCM  11      26.139   8.153  14.376  1.00  0.00      POPC H
ATOM   4047  C24 POPCM  11      25.460   7.592  12.369  1.00  0.00      POPC C
ATOM   4048  H4R POPCM  11      26.325   7.829  11.713  1.00  0.00      POPC H
ATOM   4049  H4S POPCM  11      24.807   8.485  12.271  1.00  0.00      POPC H
ATOM   4050  C25 POPCM  11      24.856   6.399  11.622  1.00  0.00      POPC C
ATOM   4051  H5R POPCM  11      23.868   6.167  12.073  1.00  0.00      POPC H
ATOM   4052  H5S POPCM  11      25.583   5.563  11.699  1.00  0.00      POPC H
ATOM   4053  C26 POPCM  11      24.674   6.519  10.058  1.00  0.00      POPC C
ATOM   4054  H6R POPCM  11      24.426   5.537   9.601  1.00  0.00      POPC H
ATOM   4055  H6S POPCM  11      25.729   6.779   9.824  1.00  0.00      POPC H
ATOM   4056  C27 POPCM  11      23.696   7.641   9.560  1.00  0.00      POPC C
ATOM   4057  H7R POPCM  11      24.092   8.545  10.071  1.00  0.00      POPC H
ATOM   4058  H7S POPCM  11      22.723   7.500  10.077  1.00  0.00      POPC H
ATOM   4059  C28 POPCM  11      23.542   7.697   8.048  1.00  0.00      POPC C
ATOM   4060  H8R POPCM  11      23.401   6.669   7.651  1.00  0.00      POPC H
ATOM   4061  H8S POPCM  11      24.582   7.915   7.725  1.00  0.00      POPC H
ATOM   4062  C29 POPCM  11      22.425   8.743   7.700  1.00  0.00      POPC C
ATOM   4063  H91 POPCM  11      22.371   9.558   8.437  1.00  0.00      POPC H
ATOM   4064 C210 POPCM  11      21.766   8.760   6.492  1.00  0.00      POPC C
ATOM   4065 H101 POPCM  11      20.975   9.481   6.238  1.00  0.00      POPC H
ATOM   4066 C211 POPCM  11      22.099   7.785   5.352  1.00  0.00      POPC C
ATOM   4067 H11R POPCM  11      21.230   7.833   4.661  1.00  0.00      POPC H
ATOM   4068 H11S POPCM  11      22.252   6.737   5.685  1.00  0.00      POPC H
ATOM   4069 C212 POPCM  11      23.450   7.978   4.468  1.00  0.00      POPC C
ATOM   4070 H12R POPCM  11      24.298   8.186   5.155  1.00  0.00      POPC H
ATOM   4071 H12S POPCM  11      23.446   8.925   3.888  1.00  0.00      POPC H
ATOM   4072 C213 POPCM  11      23.823   6.805   3.547  1.00  0.00      POPC C
ATOM   4073 H13R POPCM  11      23.165   6.765   2.653  1.00  0.00      POPC H
ATOM   4074 H13S POPCM  11      23.654   5.903   4.173  1.00  0.00      POPC H
ATOM   4075 C214 POPCM  11      25.383   6.845   3.135  1.00  0.00      POPC C
ATOM   4076 H14R POPCM  11      25.426   7.865   2.697  1.00  0.00      POPC H
ATOM   4077 H14S POPCM  11      25.467   5.989   2.431  1.00  0.00      POPC H
ATOM   4078 C215 POPCM  11      26.406   6.756   4.292  1.00  0.00      POPC C
ATOM   4079 H15R POPCM  11      26.440   5.792   4.842  1.00  0.00      POPC H
ATOM   4080 H15S POPCM  11      26.141   7.529   5.045  1.00  0.00      POPC H
ATOM   4081 C216 POPCM  11      27.840   6.968   3.670  1.00  0.00      POPC C
ATOM   4082 H16R POPCM  11      28.462   7.094   4.582  1.00  0.00      POPC H
ATOM   4083 H16S POPCM  11      27.792   7.881   3.039  1.00  0.00      POPC H
ATOM   4084 C217 POPCM  11      28.243   5.793   2.778  1.00  0.00      POPC C
ATOM   4085 H17R POPCM  11      27.409   5.408   2.153  1.00  0.00      POPC H
ATOM   4086 H17S POPCM  11      28.443   4.924   3.441  1.00  0.00      POPC H
ATOM   4087 C218 POPCM  11      29.557   5.921   1.990  1.00  0.00      POPC C
ATOM   4088 H18R POPCM  11      30.450   5.721   2.620  1.00  0.00      POPC H
ATOM   4089 H18S POPCM  11      29.601   6.913   1.493  1.00  0.00      POPC H
ATOM   4090 H18T POPCM  11      29.532   5.143   1.196  1.00  0.00      POPC H
ATOM   4091  C33 POPCM  11      25.632   1.769  15.368  1.00  0.00      POPC C
ATOM   4092  H3X POPCM  11      25.248   2.672  15.890  1.00  0.00      POPC H
ATOM   4093  H3Y POPCM  11      25.237   0.822  15.793  1.00  0.00      POPC H
ATOM   4094  C34 POPCM  11      25.310   2.045  13.916  1.00  0.00      POPC C
ATOM   4095  H4X POPCM  11      25.895   1.336  13.292  1.00  0.00      POPC H
ATOM   4096  H4Y POPCM  11      25.617   3.089  13.693  1.00  0.00      POPC H
ATOM   4097  C35 POPCM  11      23.742   2.053  13.610  1.00  0.00      POPC C
ATOM   4098  H5X POPCM  11      23.196   2.302  14.545  1.00  0.00      POPC H
ATOM   4099  H5Y POPCM  11      23.492   1.008  13.326  1.00  0.00      POPC H
ATOM   4100  C36 POPCM  11      23.250   3.068  12.558  1.00  0.00      POPC C
ATOM   4101  H6X POPCM  11      23.150   4.108  12.933  1.00  0.00      POPC H
ATOM   4102  H6Y POPCM  11      22.241   2.800  12.178  1.00  0.00      POPC H
ATOM   4103  C37 POPCM  11      24.039   2.990  11.205  1.00  0.00      POPC C
ATOM   4104  H7X POPCM  11      25.086   3.351  11.292  1.00  0.00      POPC H
ATOM   4105  H7Y POPCM  11      23.435   3.754  10.670  1.00  0.00      POPC H
ATOM   4106  C38 POPCM  11      23.893   1.781  10.389  1.00  0.00      POPC C
ATOM   4107  H8X POPCM  11      22.856   1.392  10.481  1.00  0.00      POPC H
ATOM   4108  H8Y POPCM  11      24.543   0.972  10.784  1.00  0.00      POPC H
ATOM   4109  C39 POPCM  11      24.317   2.028   8.937  1.00  0.00      POPC C
ATOM   4110  H9X POPCM  11      24.703   1.045   8.593  1.00  0.00      POPC H
ATOM   4111  H9Y POPCM  11      25.151   2.762   8.955  1.00  0.00      POPC H
ATOM   4112 C310 POPCM  11      23.298   2.739   8.053  1.00  0.00      POPC C
ATOM   4113 H10X POPCM  11      22.834   3.637   8.515  1.00  0.00      POPC H
ATOM   4114 H10Y POPCM  11      22.424   2.079   7.869  1.00  0.00      POPC H
ATOM   4115 C311 POPCM  11      23.922   3.208   6.702  1.00  0.00      POPC C
ATOM   4116 H11X POPCM  11      24.447   4.122   7.053  1.00  0.00      POPC H
ATOM   4117 H11Y POPCM  11      23.197   3.745   6.054  1.00  0.00      POPC H
ATOM   4118 C312 POPCM  11      24.909   2.283   5.982  1.00  0.00      POPC C
ATOM   4119 H12X POPCM  11      24.376   1.368   5.645  1.00  0.00      POPC H
ATOM   4120 H12Y POPCM  11      25.738   1.994   6.664  1.00  0.00      POPC H
ATOM   4121 C313 POPCM  11      25.404   2.822   4.665  1.00  0.00      POPC C
ATOM   4122 H13X POPCM  11      26.366   2.324   4.417  1.00  0.00      POPC H
ATOM   4123 H13Y POPCM  11      25.752   3.868   4.800  1.00  0.00      POPC H
ATOM   4124 C314 POPCM  11      24.467   2.559   3.480  1.00  0.00      POPC C
ATOM   4125 H14X POPCM  11      23.478   3.025   3.679  1.00  0.00      POPC H
ATOM   4126 H14Y POPCM  11      24.275   1.467   3.411  1.00  0.00      POPC H
ATOM   4127 C315 POPCM  11      24.936   2.981   2.060  1.00  0.00      POPC C
ATOM   4128 H15X POPCM  11      25.687   2.213   1.778  1.00  0.00      POPC H
ATOM   4129 H15Y POPCM  11      25.430   3.976   2.060  1.00  0.00      POPC H
ATOM   4130 C316 POPCM  11      23.854   3.115   0.971  1.00  0.00      POPC C
ATOM   4131 H16X POPCM  11      23.244   2.225   0.705  1.00  0.00      POPC H
ATOM   4132 H16Y POPCM  11      24.323   3.426   0.013  1.00  0.00      POPC H
ATOM   4133 H16Z POPCM  11      23.187   3.977   1.183  1.00  0.00      POPC H
ATOM   4134  N   POPCM  12      16.538  -9.776  21.040  1.00  0.00      POPC N
ATOM   4135  C12 POPCM  12      15.139  -9.875  20.405  1.00  0.00      POPC C
ATOM   4136 H12A POPCM  12      14.591  -9.087  20.901  1.00  0.00      POPC H
ATOM   4137 H12B POPCM  12      14.701 -10.841  20.610  1.00  0.00      POPC H
ATOM   4138  C13 POPCM  12      16.336  -9.858  22.456  1.00  0.00      POPC C
ATOM   4139 H13A POPCM  12      15.812  -8.965  22.762  1.00  0.00      POPC H
ATOM   4140 H13B POPCM  12      15.888 -10.800  22.735  1.00  0.00      POPC H
ATOM   4141 H13C POPCM  12      17.348  -9.748  22.818  1.00  0.00      POPC H
ATOM   4142  C14 POPCM  12      17.326 -11.046  20.591  1.00  0.00      POPC C
ATOM   4143 H14A POPCM  12      16.866 -11.881  21.098  1.00  0.00      POPC H
ATOM   4144 H14B POPCM  12      17.199 -10.965  19.521  1.00  0.00      POPC H
ATOM   4145 H14C POPCM  12      18.376 -10.952  20.824  1.00  0.00      POPC H
ATOM   4146  C15 POPCM  12      17.163  -8.480  20.596  1.00  0.00      POPC C
ATOM   4147 H15A POPCM  12      17.414  -8.581  19.551  1.00  0.00      POPC H
ATOM   4148 H15B POPCM  12      18.026  -8.455  21.245  1.00  0.00      POPC H
ATOM   4149 H15C POPCM  12      16.608  -7.592  20.861  1.00  0.00      POPC H
ATOM   4150  C11 POPCM  12      15.063  -9.493  18.881  1.00  0.00      POPC C
ATOM   4151 H11A POPCM  12      15.181  -8.396  18.747  1.00  0.00      POPC H
ATOM   4152 H11B POPCM  12      14.079  -9.665  18.396  1.00  0.00      POPC H
ATOM   4153  P   POPCM  12      15.902 -10.958  16.959  1.00  0.00      POPC P
ATOM   4154  O13 POPCM  12      15.262 -10.248  15.827  1.00  0.00      POPC O
ATOM   4155  O14 POPCM  12      15.275 -12.126  17.624  1.00  0.00      POPC O
ATOM   4156  O12 POPCM  12      16.166 -10.008  18.139  1.00  0.00      POPC O
ATOM   4157  O11 POPCM  12      17.317 -11.244  16.482  1.00  0.00      POPC O
ATOM   4158  C1  POPCM  12      18.237 -12.059  17.191  1.00  0.00      POPC C
ATOM   4159  HA  POPCM  12      18.061 -13.139  17.000  1.00  0.00      POPC H
ATOM   4160  HB  POPCM  12      18.231 -11.941  18.296  1.00  0.00      POPC H
ATOM   4161  C2  POPCM  12      19.618 -11.636  16.774  1.00  0.00      POPC C
ATOM   4162  HS  POPCM  12      20.339 -11.865  17.587  1.00  0.00      POPC H
ATOM   4163  O21 POPCM  12      19.750 -10.223  16.496  1.00  0.00      POPC O
ATOM   4164  C21 POPCM  12      20.069  -9.375  17.526  1.00  0.00      POPC C
ATOM   4165  O22 POPCM  12      20.323  -9.621  18.677  1.00  0.00      POPC O
ATOM   4166  C22 POPCM  12      20.236  -8.025  16.936  1.00  0.00      POPC C
ATOM   4167  H2R POPCM  12      21.120  -8.023  16.263  1.00  0.00      POPC H
ATOM   4168  H2S POPCM  12      20.592  -7.266  17.666  1.00  0.00      POPC H
ATOM   4169  C3  POPCM  12      20.163 -12.305  15.443  1.00  0.00      POPC C
ATOM   4170  HX  POPCM  12      20.068 -13.411  15.384  1.00  0.00      POPC H
ATOM   4171  HY  POPCM  12      21.224 -11.977  15.408  1.00  0.00      POPC H
ATOM   4172  O31 POPCM  12      19.360 -11.808  14.355  1.00  0.00      POPC O
ATOM   4173  C31 POPCM  12      19.967 -12.032  13.134  1.00  0.00      POPC C
ATOM   4174  O32 POPCM  12      21.054 -12.535  13.041  1.00  0.00      POPC O
ATOM   4175  C32 POPCM  12      18.963 -11.768  11.988  1.00  0.00      POPC C
ATOM   4176  H2X POPCM  12      18.590 -10.729  12.107  1.00  0.00      POPC H
ATOM   4177  H2Y POPCM  12      18.154 -12.495  12.217  1.00  0.00      POPC H
ATOM   4178  C23 POPCM  12      19.078  -7.604  16.068  1.00  0.00      POPC C
ATOM   4179  H3R POPCM  12      18.170  -7.446  16.688  1.00  0.00      POPC H
ATOM   4180  H3S POPCM  12      18.879  -8.387  15.306  1.00  0.00      POPC H
ATOM   4181  C24 POPCM  12      19.249  -6.387  15.170  1.00  0.00      POPC C
ATOM   4182  H4R POPCM  12      20.212  -6.542  14.639  1.00  0.00      POPC H
ATOM   4183  H4S POPCM  12      19.435  -5.479  15.784  1.00  0.00      POPC H
ATOM   4184  C25 POPCM  12      18.044  -6.050  14.303  1.00  0.00      POPC C
ATOM   4185  H5R POPCM  12      18.202  -4.989  14.012  1.00  0.00      POPC H
ATOM   4186  H5S POPCM  12      17.180  -6.110  15.000  1.00  0.00      POPC H
ATOM   4187  C26 POPCM  12      17.887  -6.948  13.057  1.00  0.00      POPC C
ATOM   4188  H6R POPCM  12      18.921  -7.021  12.656  1.00  0.00      POPC H
ATOM   4189  H6S POPCM  12      17.168  -6.537  12.316  1.00  0.00      POPC H
ATOM   4190  C27 POPCM  12      17.250  -8.352  13.305  1.00  0.00      POPC C
ATOM   4191  H7R POPCM  12      16.814  -8.402  14.325  1.00  0.00      POPC H
ATOM   4192  H7S POPCM  12      18.057  -9.116  13.295  1.00  0.00      POPC H
ATOM   4193  C28 POPCM  12      16.251  -8.680  12.166  1.00  0.00      POPC C
ATOM   4194  H8R POPCM  12      16.810  -8.512  11.221  1.00  0.00      POPC H
ATOM   4195  H8S POPCM  12      15.444  -7.920  12.105  1.00  0.00      POPC H
ATOM   4196  C29 POPCM  12      15.737 -10.097  12.241  1.00  0.00      POPC C
ATOM   4197  H91 POPCM  12      16.413 -10.772  12.786  1.00  0.00      POPC H
ATOM   4198 C210 POPCM  12      14.622 -10.571  11.706  1.00  0.00      POPC C
ATOM   4199 H101 POPCM  12      14.379 -11.629  11.887  1.00  0.00      POPC H
ATOM   4200 C211 POPCM  12      13.692  -9.794  10.848  1.00  0.00      POPC C
ATOM   4201 H11R POPCM  12      13.573  -8.784  11.295  1.00  0.00      POPC H
ATOM   4202 H11S POPCM  12      12.635 -10.135  10.827  1.00  0.00      POPC H
ATOM   4203 C212 POPCM  12      14.091  -9.624   9.278  1.00  0.00      POPC C
ATOM   4204 H12R POPCM  12      13.601 -10.426   8.685  1.00  0.00      POPC H
ATOM   4205 H12S POPCM  12      15.184  -9.808   9.201  1.00  0.00      POPC H
ATOM   4206 C213 POPCM  12      13.913  -8.204   8.592  1.00  0.00      POPC C
ATOM   4207 H13R POPCM  12      14.618  -7.521   9.112  1.00  0.00      POPC H
ATOM   4208 H13S POPCM  12      12.897  -7.840   8.852  1.00  0.00      POPC H
ATOM   4209 C214 POPCM  12      14.149  -8.219   7.071  1.00  0.00      POPC C
ATOM   4210 H14R POPCM  12      13.990  -7.170   6.739  1.00  0.00      POPC H
ATOM   4211 H14S POPCM  12      13.336  -8.789   6.572  1.00  0.00      POPC H
ATOM   4212 C215 POPCM  12      15.556  -8.744   6.697  1.00  0.00      POPC C
ATOM   4213 H15R POPCM  12      16.109  -8.988   7.630  1.00  0.00      POPC H
ATOM   4214 H15S POPCM  12      16.087  -7.981   6.087  1.00  0.00      POPC H
ATOM   4215 C216 POPCM  12      15.718 -10.030   5.878  1.00  0.00      POPC C
ATOM   4216 H16R POPCM  12      15.043 -10.770   6.358  1.00  0.00      POPC H
ATOM   4217 H16S POPCM  12      16.761 -10.402   5.792  1.00  0.00      POPC H
ATOM   4218 C217 POPCM  12      15.222  -9.840   4.433  1.00  0.00      POPC C
ATOM   4219 H17R POPCM  12      15.811  -8.966   4.082  1.00  0.00      POPC H
ATOM   4220 H17S POPCM  12      14.126  -9.662   4.470  1.00  0.00      POPC H
ATOM   4221 C218 POPCM  12      15.337 -11.066   3.522  1.00  0.00      POPC C
ATOM   4222 H18R POPCM  12      14.613 -11.801   3.933  1.00  0.00      POPC H
ATOM   4223 H18S POPCM  12      16.401 -11.374   3.431  1.00  0.00      POPC H
ATOM   4224 H18T POPCM  12      15.040 -10.924   2.461  1.00  0.00      POPC H
ATOM   4225  C33 POPCM  12      19.676 -12.208  10.686  1.00  0.00      POPC C
ATOM   4226  H3X POPCM  12      20.055 -13.251  10.643  1.00  0.00      POPC H
ATOM   4227  H3Y POPCM  12      20.536 -11.507  10.624  1.00  0.00      POPC H
ATOM   4228  C34 POPCM  12      18.734 -12.182   9.444  1.00  0.00      POPC C
ATOM   4229  H4X POPCM  12      17.935 -12.948   9.529  1.00  0.00      POPC H
ATOM   4230  H4Y POPCM  12      19.336 -12.497   8.564  1.00  0.00      POPC H
ATOM   4231  C35 POPCM  12      18.085 -10.817   9.119  1.00  0.00      POPC C
ATOM   4232  H5X POPCM  12      17.275 -10.438   9.778  1.00  0.00      POPC H
ATOM   4233  H5Y POPCM  12      17.496 -11.026   8.201  1.00  0.00      POPC H
ATOM   4234  C36 POPCM  12      19.024  -9.625   8.801  1.00  0.00      POPC C
ATOM   4235  H6X POPCM  12      19.419  -9.320   9.793  1.00  0.00      POPC H
ATOM   4236  H6Y POPCM  12      18.394  -8.784   8.441  1.00  0.00      POPC H
ATOM   4237  C37 POPCM  12      20.169  -9.910   7.788  1.00  0.00      POPC C
ATOM   4238  H7X POPCM  12      20.811 -10.701   8.231  1.00  0.00      POPC H
ATOM   4239  H7Y POPCM  12      20.811  -9.010   7.902  1.00  0.00      POPC H
ATOM   4240  C38 POPCM  12      19.730 -10.003   6.332  1.00  0.00      POPC C
ATOM   4241  H8X POPCM  12      18.817 -10.635   6.361  1.00  0.00      POPC H
ATOM   4242  H8Y POPCM  12      20.543 -10.641   5.922  1.00  0.00      POPC H
ATOM   4243  C39 POPCM  12      19.430  -8.746   5.647  1.00  0.00      POPC C
ATOM   4244  H9X POPCM  12      20.220  -7.981   5.808  1.00  0.00      POPC H
ATOM   4245  H9Y POPCM  12      18.491  -8.372   6.110  1.00  0.00      POPC H
ATOM   4246 C310 POPCM  12      19.143  -8.945   4.157  1.00  0.00      POPC C
ATOM   4247 H10X POPCM  12      18.488  -8.089   3.886  1.00  0.00      POPC H
ATOM   4248 H10Y POPCM  12      18.634  -9.883   3.849  1.00  0.00      POPC H
ATOM   4249 C311 POPCM  12      20.248  -8.790   3.094  1.00  0.00      POPC C
ATOM   4250 H11X POPCM  12      21.175  -9.320   3.401  1.00  0.00      POPC H
ATOM   4251 H11Y POPCM  12      20.485  -7.717   2.934  1.00  0.00      POPC H
ATOM   4252 C312 POPCM  12      19.906  -9.421   1.688  1.00  0.00      POPC C
ATOM   4253 H12X POPCM  12      20.739  -9.287   0.965  1.00  0.00      POPC H
ATOM   4254 H12Y POPCM  12      18.990  -8.839   1.449  1.00  0.00      POPC H
ATOM   4255 C313 POPCM  12      19.626 -10.938   1.651  1.00  0.00      POPC C
ATOM   4256 H13X POPCM  12      18.789 -11.213   2.327  1.00  0.00      POPC H
ATOM   4257 H13Y POPCM  12      20.608 -11.336   1.987  1.00  0.00      POPC H
ATOM   4258 C314 POPCM  12      19.160 -11.499   0.301  1.00  0.00      POPC C
ATOM   4259 H14X POPCM  12      19.825 -11.088  -0.488  1.00  0.00      POPC H
ATOM   4260 H14Y POPCM  12      18.109 -11.179   0.135  1.00  0.00      POPC H
ATOM   4261 C315 POPCM  12      19.134 -13.002   0.272  1.00  0.00      POPC C
ATOM   4262 H15X POPCM  12      20.194 -13.322   0.186  1.00  0.00      POPC H
ATOM   4263 H15Y POPCM  12      18.694 -13.536  -0.598  1.00  0.00      POPC H
ATOM   4264 C316 POPCM  12      18.677 -13.760   1.560  1.00  0.00      POPC C
ATOM   4265 H16X POPCM  12      18.725 -14.867   1.476  1.00  0.00      POPC H
ATOM   4266 H16Y POPCM  12      17.605 -13.497   1.685  1.00  0.00      POPC H
ATOM   4267 H16Z POPCM  12      19.205 -13.551   2.515  1.00  0.00      POPC H
ATOM   4268  N   POPCM  13       8.007 -16.472  17.916  1.00  0.00      POPC N
ATOM   4269  C12 POPCM  13       8.350 -17.813  18.545  1.00  0.00      POPC C
ATOM   4270 H12A POPCM  13       8.246 -18.571  17.783  1.00  0.00      POPC H
ATOM   4271 H12B POPCM  13       7.695 -18.132  19.343  1.00  0.00      POPC H
ATOM   4272  C13 POPCM  13       8.112 -15.261  18.858  1.00  0.00      POPC C
ATOM   4273 H13A POPCM  13       7.475 -15.460  19.707  1.00  0.00      POPC H
ATOM   4274 H13B POPCM  13       9.099 -15.143  19.281  1.00  0.00      POPC H
ATOM   4275 H13C POPCM  13       7.719 -14.475  18.231  1.00  0.00      POPC H
ATOM   4276  C14 POPCM  13       8.627 -16.241  16.611  1.00  0.00      POPC C
ATOM   4277 H14A POPCM  13       8.189 -15.384  16.121  1.00  0.00      POPC H
ATOM   4278 H14B POPCM  13       9.701 -16.161  16.698  1.00  0.00      POPC H
ATOM   4279 H14C POPCM  13       8.388 -17.074  15.968  1.00  0.00      POPC H
ATOM   4280  C15 POPCM  13       6.566 -16.614  17.634  1.00  0.00      POPC C
ATOM   4281 H15A POPCM  13       6.033 -16.917  18.523  1.00  0.00      POPC H
ATOM   4282 H15B POPCM  13       6.421 -17.388  16.895  1.00  0.00      POPC H
ATOM   4283 H15C POPCM  13       6.193 -15.728  17.143  1.00  0.00      POPC H
ATOM   4284  C11 POPCM  13       9.819 -17.847  19.156  1.00  0.00      POPC C
ATOM   4285 H11A POPCM  13      10.480 -17.801  18.265  1.00  0.00      POPC H
ATOM   4286 H11B POPCM  13       9.969 -18.875  19.550  1.00  0.00      POPC H
ATOM   4287  P   POPCM  13      11.569 -16.163  20.101  1.00  0.00      POPC P
ATOM   4288  O13 POPCM  13      12.652 -17.133  19.777  1.00  0.00      POPC O
ATOM   4289  O14 POPCM  13      11.741 -15.397  21.344  1.00  0.00      POPC O
ATOM   4290  O12 POPCM  13      10.125 -16.910  20.149  1.00  0.00      POPC O
ATOM   4291  O11 POPCM  13      11.413 -15.113  18.908  1.00  0.00      POPC O
ATOM   4292  C1  POPCM  13      12.299 -14.005  18.775  1.00  0.00      POPC C
ATOM   4293  HA  POPCM  13      13.292 -14.222  19.225  1.00  0.00      POPC H
ATOM   4294  HB  POPCM  13      11.853 -13.204  19.402  1.00  0.00      POPC H
ATOM   4295  C2  POPCM  13      12.526 -13.691  17.302  1.00  0.00      POPC C
ATOM   4296  HS  POPCM  13      13.063 -12.725  17.196  1.00  0.00      POPC H
ATOM   4297  O21 POPCM  13      11.230 -13.481  16.616  1.00  0.00      POPC O
ATOM   4298  C21 POPCM  13      10.569 -12.328  17.124  1.00  0.00      POPC C
ATOM   4299  O22 POPCM  13      11.104 -11.444  17.803  1.00  0.00      POPC O
ATOM   4300  C22 POPCM  13       9.073 -12.456  16.751  1.00  0.00      POPC C
ATOM   4301  H2R POPCM  13       8.545 -11.674  17.338  1.00  0.00      POPC H
ATOM   4302  H2S POPCM  13       8.691 -13.447  17.077  1.00  0.00      POPC H
ATOM   4303  C3  POPCM  13      13.315 -14.821  16.624  1.00  0.00      POPC C
ATOM   4304  HX  POPCM  13      13.035 -15.754  17.160  1.00  0.00      POPC H
ATOM   4305  HY  POPCM  13      14.386 -14.589  16.801  1.00  0.00      POPC H
ATOM   4306  O31 POPCM  13      13.142 -14.870  15.205  1.00  0.00      POPC O
ATOM   4307  C31 POPCM  13      12.528 -15.939  14.761  1.00  0.00      POPC C
ATOM   4308  O32 POPCM  13      11.891 -16.770  15.410  1.00  0.00      POPC O
ATOM   4309  C32 POPCM  13      12.697 -16.018  13.225  1.00  0.00      POPC C
ATOM   4310  H2X POPCM  13      11.970 -16.741  12.796  1.00  0.00      POPC H
ATOM   4311  H2Y POPCM  13      13.765 -16.236  13.010  1.00  0.00      POPC H
ATOM   4312  C23 POPCM  13       8.866 -12.188  15.215  1.00  0.00      POPC C
ATOM   4313  H3R POPCM  13       9.608 -11.439  14.864  1.00  0.00      POPC H
ATOM   4314  H3S POPCM  13       7.859 -11.753  15.038  1.00  0.00      POPC H
ATOM   4315  C24 POPCM  13       8.960 -13.485  14.400  1.00  0.00      POPC C
ATOM   4316  H4R POPCM  13       8.276 -14.262  14.804  1.00  0.00      POPC H
ATOM   4317  H4S POPCM  13       9.942 -13.995  14.498  1.00  0.00      POPC H
ATOM   4318  C25 POPCM  13       8.587 -13.296  12.903  1.00  0.00      POPC C
ATOM   4319  H5R POPCM  13       9.340 -12.559  12.549  1.00  0.00      POPC H
ATOM   4320  H5S POPCM  13       7.668 -12.675  12.846  1.00  0.00      POPC H
ATOM   4321  C26 POPCM  13       8.318 -14.488  12.080  1.00  0.00      POPC C
ATOM   4322  H6R POPCM  13       7.704 -15.187  12.688  1.00  0.00      POPC H
ATOM   4323  H6S POPCM  13       9.319 -14.955  11.960  1.00  0.00      POPC H
ATOM   4324  C27 POPCM  13       7.521 -14.292  10.724  1.00  0.00      POPC C
ATOM   4325  H7R POPCM  13       8.245 -13.736  10.091  1.00  0.00      POPC H
ATOM   4326  H7S POPCM  13       6.584 -13.716  10.882  1.00  0.00      POPC H
ATOM   4327  C28 POPCM  13       7.052 -15.576  10.012  1.00  0.00      POPC C
ATOM   4328  H8R POPCM  13       7.001 -15.358   8.924  1.00  0.00      POPC H
ATOM   4329  H8S POPCM  13       6.021 -15.877  10.297  1.00  0.00      POPC H
ATOM   4330  C29 POPCM  13       7.893 -16.821  10.183  1.00  0.00      POPC C
ATOM   4331  H91 POPCM  13       7.922 -17.337  11.154  1.00  0.00      POPC H
ATOM   4332 C210 POPCM  13       8.678 -17.299   9.196  1.00  0.00      POPC C
ATOM   4333 H101 POPCM  13       9.222 -18.235   9.392  1.00  0.00      POPC H
ATOM   4334 C211 POPCM  13       8.915 -16.762   7.825  1.00  0.00      POPC C
ATOM   4335 H11R POPCM  13       9.984 -17.006   7.649  1.00  0.00      POPC H
ATOM   4336 H11S POPCM  13       8.797 -15.657   7.835  1.00  0.00      POPC H
ATOM   4337 C212 POPCM  13       7.981 -17.214   6.725  1.00  0.00      POPC C
ATOM   4338 H12R POPCM  13       8.396 -16.629   5.876  1.00  0.00      POPC H
ATOM   4339 H12S POPCM  13       6.914 -16.935   6.860  1.00  0.00      POPC H
ATOM   4340 C213 POPCM  13       8.131 -18.742   6.446  1.00  0.00      POPC C
ATOM   4341 H13R POPCM  13       7.692 -19.288   7.308  1.00  0.00      POPC H
ATOM   4342 H13S POPCM  13       9.187 -19.085   6.420  1.00  0.00      POPC H
ATOM   4343 C214 POPCM  13       7.342 -19.080   5.182  1.00  0.00      POPC C
ATOM   4344 H14R POPCM  13       6.563 -18.326   4.940  1.00  0.00      POPC H
ATOM   4345 H14S POPCM  13       6.694 -19.961   5.379  1.00  0.00      POPC H
ATOM   4346 C215 POPCM  13       8.362 -19.291   4.004  1.00  0.00      POPC C
ATOM   4347 H15R POPCM  13       7.744 -19.644   3.150  1.00  0.00      POPC H
ATOM   4348 H15S POPCM  13       9.021 -20.170   4.167  1.00  0.00      POPC H
ATOM   4349 C216 POPCM  13       8.981 -17.967   3.564  1.00  0.00      POPC C
ATOM   4350 H16R POPCM  13       9.421 -17.401   4.413  1.00  0.00      POPC H
ATOM   4351 H16S POPCM  13       8.227 -17.224   3.226  1.00  0.00      POPC H
ATOM   4352 C217 POPCM  13      10.039 -18.124   2.535  1.00  0.00      POPC C
ATOM   4353 H17R POPCM  13       9.516 -18.678   1.726  1.00  0.00      POPC H
ATOM   4354 H17S POPCM  13      10.827 -18.706   3.059  1.00  0.00      POPC H
ATOM   4355 C218 POPCM  13      10.484 -16.734   2.080  1.00  0.00      POPC C
ATOM   4356 H18R POPCM  13      11.068 -16.318   2.929  1.00  0.00      POPC H
ATOM   4357 H18S POPCM  13       9.632 -16.035   1.941  1.00  0.00      POPC H
ATOM   4358 H18T POPCM  13      10.917 -16.823   1.061  1.00  0.00      POPC H
ATOM   4359  C33 POPCM  13      12.477 -14.624  12.530  1.00  0.00      POPC C
ATOM   4360  H3X POPCM  13      13.119 -13.808  12.925  1.00  0.00      POPC H
ATOM   4361  H3Y POPCM  13      11.446 -14.266  12.736  1.00  0.00      POPC H
ATOM   4362  C34 POPCM  13      12.775 -14.746  11.042  1.00  0.00      POPC C
ATOM   4363  H4X POPCM  13      12.213 -15.577  10.564  1.00  0.00      POPC H
ATOM   4364  H4Y POPCM  13      13.844 -14.926  10.800  1.00  0.00      POPC H
ATOM   4365  C35 POPCM  13      12.487 -13.478  10.291  1.00  0.00      POPC C
ATOM   4366  H5X POPCM  13      13.394 -12.841  10.368  1.00  0.00      POPC H
ATOM   4367  H5Y POPCM  13      11.663 -12.961  10.827  1.00  0.00      POPC H
ATOM   4368  C36 POPCM  13      12.174 -13.705   8.817  1.00  0.00      POPC C
ATOM   4369  H6X POPCM  13      11.463 -14.546   8.677  1.00  0.00      POPC H
ATOM   4370  H6Y POPCM  13      13.025 -14.066   8.201  1.00  0.00      POPC H
ATOM   4371  C37 POPCM  13      11.577 -12.433   7.988  1.00  0.00      POPC C
ATOM   4372  H7X POPCM  13      12.127 -11.520   8.300  1.00  0.00      POPC H
ATOM   4373  H7Y POPCM  13      10.561 -12.170   8.354  1.00  0.00      POPC H
ATOM   4374  C38 POPCM  13      11.703 -12.607   6.490  1.00  0.00      POPC C
ATOM   4375  H8X POPCM  13      12.773 -12.821   6.281  1.00  0.00      POPC H
ATOM   4376  H8Y POPCM  13      11.438 -11.648   5.996  1.00  0.00      POPC H
ATOM   4377  C39 POPCM  13      10.813 -13.827   6.027  1.00  0.00      POPC C
ATOM   4378  H9X POPCM  13       9.818 -13.599   6.464  1.00  0.00      POPC H
ATOM   4379  H9Y POPCM  13      11.018 -14.855   6.395  1.00  0.00      POPC H
ATOM   4380 C310 POPCM  13      10.683 -13.850   4.502  1.00  0.00      POPC C
ATOM   4381 H10X POPCM  13       9.968 -14.684   4.335  1.00  0.00      POPC H
ATOM   4382 H10Y POPCM  13      11.681 -14.006   4.037  1.00  0.00      POPC H
ATOM   4383 C311 POPCM  13      10.126 -12.609   3.871  1.00  0.00      POPC C
ATOM   4384 H11X POPCM  13      11.014 -11.955   3.737  1.00  0.00      POPC H
ATOM   4385 H11Y POPCM  13       9.411 -12.037   4.501  1.00  0.00      POPC H
ATOM   4386 C312 POPCM  13       9.461 -12.879   2.489  1.00  0.00      POPC C
ATOM   4387 H12X POPCM  13       8.927 -11.931   2.260  1.00  0.00      POPC H
ATOM   4388 H12Y POPCM  13       8.825 -13.784   2.595  1.00  0.00      POPC H
ATOM   4389 C313 POPCM  13      10.450 -13.094   1.302  1.00  0.00      POPC C
ATOM   4390 H13X POPCM  13      11.099 -13.978   1.478  1.00  0.00      POPC H
ATOM   4391 H13Y POPCM  13      11.075 -12.180   1.215  1.00  0.00      POPC H
ATOM   4392 C314 POPCM  13       9.694 -13.380  -0.034  1.00  0.00      POPC C
ATOM   4393 H14X POPCM  13       9.301 -12.492  -0.573  1.00  0.00      POPC H
ATOM   4394 H14Y POPCM  13       8.771 -13.917   0.275  1.00  0.00      POPC H
ATOM   4395 C315 POPCM  13      10.399 -14.416  -1.058  1.00  0.00      POPC C
ATOM   4396 H15X POPCM  13       9.631 -14.648  -1.826  1.00  0.00      POPC H
ATOM   4397 H15Y POPCM  13      10.728 -15.341  -0.540  1.00  0.00      POPC H
ATOM   4398 C316 POPCM  13      11.642 -13.809  -1.672  1.00  0.00      POPC C
ATOM   4399 H16X POPCM  13      12.310 -13.637  -0.801  1.00  0.00      POPC H
ATOM   4400 H16Y POPCM  13      11.490 -12.866  -2.238  1.00  0.00      POPC H
ATOM   4401 H16Z POPCM  13      11.998 -14.576  -2.393  1.00  0.00      POPC H
ATOM   4402  N   POPCM  14      23.835  -5.946  21.325  1.00  0.00      POPC N
ATOM   4403  C12 POPCM  14      22.905  -5.246  20.200  1.00  0.00      POPC C
ATOM   4404 H12A POPCM  14      22.353  -4.464  20.701  1.00  0.00      POPC H
ATOM   4405 H12B POPCM  14      22.162  -5.980  19.926  1.00  0.00      POPC H
ATOM   4406  C13 POPCM  14      24.607  -7.054  20.648  1.00  0.00      POPC C
ATOM   4407 H13A POPCM  14      23.984  -7.830  20.227  1.00  0.00      POPC H
ATOM   4408 H13B POPCM  14      25.209  -6.668  19.839  1.00  0.00      POPC H
ATOM   4409 H13C POPCM  14      25.318  -7.379  21.392  1.00  0.00      POPC H
ATOM   4410  C14 POPCM  14      24.820  -4.963  21.844  1.00  0.00      POPC C
ATOM   4411 H14A POPCM  14      25.339  -5.246  22.747  1.00  0.00      POPC H
ATOM   4412 H14B POPCM  14      25.651  -4.760  21.185  1.00  0.00      POPC H
ATOM   4413 H14C POPCM  14      24.274  -4.068  22.106  1.00  0.00      POPC H
ATOM   4414  C15 POPCM  14      23.010  -6.450  22.497  1.00  0.00      POPC C
ATOM   4415 H15A POPCM  14      23.545  -7.029  23.235  1.00  0.00      POPC H
ATOM   4416 H15B POPCM  14      22.297  -7.192  22.167  1.00  0.00      POPC H
ATOM   4417 H15C POPCM  14      22.562  -5.635  23.044  1.00  0.00      POPC H
ATOM   4418  C11 POPCM  14      23.588  -4.527  19.001  1.00  0.00      POPC C
ATOM   4419 H11A POPCM  14      24.325  -3.832  19.458  1.00  0.00      POPC H
ATOM   4420 H11B POPCM  14      22.842  -3.917  18.449  1.00  0.00      POPC H
ATOM   4421  P   POPCM  14      23.967  -5.705  16.648  1.00  0.00      POPC P
ATOM   4422  O13 POPCM  14      24.534  -4.516  15.890  1.00  0.00      POPC O
ATOM   4423  O14 POPCM  14      22.526  -6.007  16.532  1.00  0.00      POPC O
ATOM   4424  O12 POPCM  14      24.283  -5.388  18.189  1.00  0.00      POPC O
ATOM   4425  O11 POPCM  14      24.841  -6.909  16.227  1.00  0.00      POPC O
ATOM   4426  C1  POPCM  14      25.342  -7.802  17.245  1.00  0.00      POPC C
ATOM   4427  HA  POPCM  14      24.503  -8.227  17.837  1.00  0.00      POPC H
ATOM   4428  HB  POPCM  14      25.960  -7.337  18.042  1.00  0.00      POPC H
ATOM   4429  C2  POPCM  14      26.088  -9.002  16.604  1.00  0.00      POPC C
ATOM   4430  HS  POPCM  14      26.606  -9.555  17.417  1.00  0.00      POPC H
ATOM   4431  O21 POPCM  14      27.042  -8.653  15.612  1.00  0.00      POPC O
ATOM   4432  C21 POPCM  14      28.091  -8.069  15.991  1.00  0.00      POPC C
ATOM   4433  O22 POPCM  14      28.611  -8.167  17.081  1.00  0.00      POPC O
ATOM   4434  C22 POPCM  14      28.485  -7.153  14.792  1.00  0.00      POPC C
ATOM   4435  H2R POPCM  14      28.836  -7.782  13.946  1.00  0.00      POPC H
ATOM   4436  H2S POPCM  14      29.329  -6.508  15.118  1.00  0.00      POPC H
ATOM   4437  C3  POPCM  14      25.092 -10.014  15.927  1.00  0.00      POPC C
ATOM   4438  HX  POPCM  14      24.324 -10.247  16.695  1.00  0.00      POPC H
ATOM   4439  HY  POPCM  14      25.726 -10.860  15.586  1.00  0.00      POPC H
ATOM   4440  O31 POPCM  14      24.525  -9.291  14.781  1.00  0.00      POPC O
ATOM   4441  C31 POPCM  14      23.192  -9.260  14.722  1.00  0.00      POPC C
ATOM   4442  O32 POPCM  14      22.313  -9.561  15.533  1.00  0.00      POPC O
ATOM   4443  C32 POPCM  14      22.864  -8.630  13.379  1.00  0.00      POPC C
ATOM   4444  H2X POPCM  14      23.755  -8.771  12.730  1.00  0.00      POPC H
ATOM   4445  H2Y POPCM  14      22.780  -7.523  13.428  1.00  0.00      POPC H
ATOM   4446  C23 POPCM  14      27.348  -6.182  14.421  1.00  0.00      POPC C
ATOM   4447  H3R POPCM  14      27.202  -5.551  15.324  1.00  0.00      POPC H
ATOM   4448  H3S POPCM  14      26.433  -6.769  14.191  1.00  0.00      POPC H
ATOM   4449  C24 POPCM  14      27.676  -5.281  13.246  1.00  0.00      POPC C
ATOM   4450  H4R POPCM  14      28.658  -4.886  13.583  1.00  0.00      POPC H
ATOM   4451  H4S POPCM  14      26.920  -4.495  13.032  1.00  0.00      POPC H
ATOM   4452  C25 POPCM  14      27.973  -5.997  11.899  1.00  0.00      POPC C
ATOM   4453  H5R POPCM  14      28.822  -6.661  12.171  1.00  0.00      POPC H
ATOM   4454  H5S POPCM  14      28.415  -5.311  11.146  1.00  0.00      POPC H
ATOM   4455  C26 POPCM  14      26.795  -6.697  11.375  1.00  0.00      POPC C
ATOM   4456  H6R POPCM  14      26.105  -5.960  10.910  1.00  0.00      POPC H
ATOM   4457  H6S POPCM  14      26.233  -7.254  12.154  1.00  0.00      POPC H
ATOM   4458  C27 POPCM  14      27.262  -7.761  10.299  1.00  0.00      POPC C
ATOM   4459  H7R POPCM  14      27.834  -8.554  10.827  1.00  0.00      POPC H
ATOM   4460  H7S POPCM  14      27.966  -7.173   9.673  1.00  0.00      POPC H
ATOM   4461  C28 POPCM  14      26.065  -8.408   9.558  1.00  0.00      POPC C
ATOM   4462  H8R POPCM  14      25.304  -8.665  10.325  1.00  0.00      POPC H
ATOM   4463  H8S POPCM  14      26.195  -9.457   9.214  1.00  0.00      POPC H
ATOM   4464  C29 POPCM  14      25.522  -7.481   8.487  1.00  0.00      POPC C
ATOM   4465  H91 POPCM  14      24.450  -7.256   8.592  1.00  0.00      POPC H
ATOM   4466 C210 POPCM  14      26.118  -7.185   7.381  1.00  0.00      POPC C
ATOM   4467 H101 POPCM  14      25.606  -6.524   6.667  1.00  0.00      POPC H
ATOM   4468 C211 POPCM  14      27.466  -7.676   6.983  1.00  0.00      POPC C
ATOM   4469 H11R POPCM  14      27.995  -8.322   7.717  1.00  0.00      POPC H
ATOM   4470 H11S POPCM  14      28.213  -6.862   7.104  1.00  0.00      POPC H
ATOM   4471 C212 POPCM  14      27.608  -8.347   5.582  1.00  0.00      POPC C
ATOM   4472 H12R POPCM  14      27.167  -7.740   4.763  1.00  0.00      POPC H
ATOM   4473 H12S POPCM  14      26.998  -9.275   5.547  1.00  0.00      POPC H
ATOM   4474 C213 POPCM  14      29.037  -8.573   5.163  1.00  0.00      POPC C
ATOM   4475 H13R POPCM  14      29.484  -9.224   5.944  1.00  0.00      POPC H
ATOM   4476 H13S POPCM  14      29.409  -7.526   5.161  1.00  0.00      POPC H
ATOM   4477 C214 POPCM  14      29.092  -9.170   3.710  1.00  0.00      POPC C
ATOM   4478 H14R POPCM  14      28.622 -10.173   3.795  1.00  0.00      POPC H
ATOM   4479 H14S POPCM  14      30.164  -9.363   3.494  1.00  0.00      POPC H
ATOM   4480 C215 POPCM  14      28.589  -8.279   2.603  1.00  0.00      POPC C
ATOM   4481 H15R POPCM  14      29.053  -7.296   2.832  1.00  0.00      POPC H
ATOM   4482 H15S POPCM  14      27.483  -8.179   2.589  1.00  0.00      POPC H
ATOM   4483 C216 POPCM  14      29.051  -8.592   1.144  1.00  0.00      POPC C
ATOM   4484 H16R POPCM  14      30.099  -8.888   0.923  1.00  0.00      POPC H
ATOM   4485 H16S POPCM  14      29.024  -7.638   0.576  1.00  0.00      POPC H
ATOM   4486 C217 POPCM  14      28.187  -9.694   0.420  1.00  0.00      POPC C
ATOM   4487 H17R POPCM  14      27.939 -10.503   1.139  1.00  0.00      POPC H
ATOM   4488 H17S POPCM  14      28.688 -10.270  -0.388  1.00  0.00      POPC H
ATOM   4489 C218 POPCM  14      26.878  -9.112  -0.041  1.00  0.00      POPC C
ATOM   4490 H18R POPCM  14      27.073  -8.521  -0.961  1.00  0.00      POPC H
ATOM   4491 H18S POPCM  14      26.244  -8.666   0.755  1.00  0.00      POPC H
ATOM   4492 H18T POPCM  14      26.205  -9.920  -0.399  1.00  0.00      POPC H
ATOM   4493  C33 POPCM  14      21.786  -9.154  12.509  1.00  0.00      POPC C
ATOM   4494  H3X POPCM  14      20.815  -9.065  13.042  1.00  0.00      POPC H
ATOM   4495  H3Y POPCM  14      21.744 -10.255  12.367  1.00  0.00      POPC H
ATOM   4496  C34 POPCM  14      21.698  -8.362  11.214  1.00  0.00      POPC C
ATOM   4497  H4X POPCM  14      22.269  -8.865  10.405  1.00  0.00      POPC H
ATOM   4498  H4Y POPCM  14      22.055  -7.310  11.247  1.00  0.00      POPC H
ATOM   4499  C35 POPCM  14      20.281  -8.196  10.640  1.00  0.00      POPC C
ATOM   4500  H5X POPCM  14      19.565  -8.107  11.485  1.00  0.00      POPC H
ATOM   4501  H5Y POPCM  14      19.931  -9.102  10.100  1.00  0.00      POPC H
ATOM   4502  C36 POPCM  14      19.933  -6.969   9.713  1.00  0.00      POPC C
ATOM   4503  H6X POPCM  14      20.235  -6.031  10.225  1.00  0.00      POPC H
ATOM   4504  H6Y POPCM  14      18.856  -6.942   9.440  1.00  0.00      POPC H
ATOM   4505  C37 POPCM  14      20.802  -6.879   8.441  1.00  0.00      POPC C
ATOM   4506  H7X POPCM  14      21.828  -6.805   8.860  1.00  0.00      POPC H
ATOM   4507  H7Y POPCM  14      20.635  -6.028   7.745  1.00  0.00      POPC H
ATOM   4508  C38 POPCM  14      20.992  -8.271   7.692  1.00  0.00      POPC C
ATOM   4509  H8X POPCM  14      19.976  -8.649   7.449  1.00  0.00      POPC H
ATOM   4510  H8Y POPCM  14      21.642  -8.910   8.327  1.00  0.00      POPC H
ATOM   4511  C39 POPCM  14      21.771  -8.068   6.331  1.00  0.00      POPC C
ATOM   4512  H9X POPCM  14      21.715  -8.982   5.702  1.00  0.00      POPC H
ATOM   4513  H9Y POPCM  14      22.840  -7.838   6.529  1.00  0.00      POPC H
ATOM   4514 C310 POPCM  14      21.258  -6.835   5.536  1.00  0.00      POPC C
ATOM   4515 H10X POPCM  14      21.607  -5.924   6.068  1.00  0.00      POPC H
ATOM   4516 H10Y POPCM  14      20.155  -6.765   5.424  1.00  0.00      POPC H
ATOM   4517 C311 POPCM  14      21.750  -6.775   4.055  1.00  0.00      POPC C
ATOM   4518 H11X POPCM  14      21.242  -5.900   3.597  1.00  0.00      POPC H
ATOM   4519 H11Y POPCM  14      21.414  -7.633   3.435  1.00  0.00      POPC H
ATOM   4520 C312 POPCM  14      23.252  -6.443   3.884  1.00  0.00      POPC C
ATOM   4521 H12X POPCM  14      23.907  -7.217   4.336  1.00  0.00      POPC H
ATOM   4522 H12Y POPCM  14      23.563  -5.483   4.350  1.00  0.00      POPC H
ATOM   4523 C313 POPCM  14      23.599  -6.343   2.360  1.00  0.00      POPC C
ATOM   4524 H13X POPCM  14      22.633  -5.967   1.960  1.00  0.00      POPC H
ATOM   4525 H13Y POPCM  14      23.802  -7.393   2.059  1.00  0.00      POPC H
ATOM   4526 C314 POPCM  14      24.810  -5.406   2.164  1.00  0.00      POPC C
ATOM   4527 H14X POPCM  14      25.292  -5.747   1.223  1.00  0.00      POPC H
ATOM   4528 H14Y POPCM  14      25.548  -5.580   2.976  1.00  0.00      POPC H
ATOM   4529 C315 POPCM  14      24.452  -3.913   1.982  1.00  0.00      POPC C
ATOM   4530 H15X POPCM  14      23.766  -3.597   2.796  1.00  0.00      POPC H
ATOM   4531 H15Y POPCM  14      23.859  -3.827   1.046  1.00  0.00      POPC H
ATOM   4532 C316 POPCM  14      25.598  -2.832   1.767  1.00  0.00      POPC C
ATOM   4533 H16X POPCM  14      25.998  -2.852   0.730  1.00  0.00      POPC H
ATOM   4534 H16Y POPCM  14      26.407  -2.906   2.525  1.00  0.00      POPC H
ATOM   4535 H16Z POPCM  14      25.210  -1.826   2.034  1.00  0.00      POPC H
ATOM   4536  N   POPCM  15     -18.028  17.023  18.045  1.00  0.00      POPC N
ATOM   4537  C12 POPCM  15     -18.956  18.171  17.692  1.00  0.00      POPC C
ATOM   4538 H12A POPCM  15     -19.886  17.769  17.317  1.00  0.00      POPC H
ATOM   4539 H12B POPCM  15     -18.543  18.829  16.942  1.00  0.00      POPC H
ATOM   4540  C13 POPCM  15     -18.067  15.989  16.961  1.00  0.00      POPC C
ATOM   4541 H13A POPCM  15     -17.376  15.181  17.154  1.00  0.00      POPC H
ATOM   4542 H13B POPCM  15     -19.071  15.603  16.863  1.00  0.00      POPC H
ATOM   4543 H13C POPCM  15     -17.779  16.441  16.023  1.00  0.00      POPC H
ATOM   4544  C14 POPCM  15     -16.631  17.459  18.265  1.00  0.00      POPC C
ATOM   4545 H14A POPCM  15     -16.377  18.303  17.640  1.00  0.00      POPC H
ATOM   4546 H14B POPCM  15     -16.637  17.737  19.308  1.00  0.00      POPC H
ATOM   4547 H14C POPCM  15     -15.937  16.631  18.257  1.00  0.00      POPC H
ATOM   4548  C15 POPCM  15     -18.429  16.277  19.329  1.00  0.00      POPC C
ATOM   4549 H15A POPCM  15     -17.868  15.361  19.439  1.00  0.00      POPC H
ATOM   4550 H15B POPCM  15     -19.491  16.117  19.445  1.00  0.00      POPC H
ATOM   4551 H15C POPCM  15     -18.092  16.883  20.157  1.00  0.00      POPC H
ATOM   4552  C11 POPCM  15     -19.345  19.008  18.981  1.00  0.00      POPC C
ATOM   4553 H11A POPCM  15     -19.801  18.378  19.775  1.00  0.00      POPC H
ATOM   4554 H11B POPCM  15     -20.105  19.723  18.601  1.00  0.00      POPC H
ATOM   4555  P   POPCM  15     -18.355  21.198  20.011  1.00  0.00      POPC P
ATOM   4556  O13 POPCM  15     -17.123  21.686  20.582  1.00  0.00      POPC O
ATOM   4557  O14 POPCM  15     -19.571  21.268  20.839  1.00  0.00      POPC O
ATOM   4558  O12 POPCM  15     -18.205  19.658  19.632  1.00  0.00      POPC O
ATOM   4559  O11 POPCM  15     -18.724  21.874  18.662  1.00  0.00      POPC O
ATOM   4560  C1  POPCM  15     -17.606  22.132  17.754  1.00  0.00      POPC C
ATOM   4561  HA  POPCM  15     -16.951  21.241  17.651  1.00  0.00      POPC H
ATOM   4562  HB  POPCM  15     -16.924  22.900  18.178  1.00  0.00      POPC H
ATOM   4563  C2  POPCM  15     -18.086  22.645  16.312  1.00  0.00      POPC C
ATOM   4564  HS  POPCM  15     -18.086  23.752  16.403  1.00  0.00      POPC H
ATOM   4565  O21 POPCM  15     -19.377  22.229  15.829  1.00  0.00      POPC O
ATOM   4566  C21 POPCM  15     -20.397  22.925  16.268  1.00  0.00      POPC C
ATOM   4567  O22 POPCM  15     -20.341  23.860  17.045  1.00  0.00      POPC O
ATOM   4568  C22 POPCM  15     -21.624  22.389  15.686  1.00  0.00      POPC C
ATOM   4569  H2R POPCM  15     -22.385  22.729  16.421  1.00  0.00      POPC H
ATOM   4570  H2S POPCM  15     -21.750  21.285  15.698  1.00  0.00      POPC H
ATOM   4571  C3  POPCM  15     -17.072  22.286  15.120  1.00  0.00      POPC C
ATOM   4572  HX  POPCM  15     -16.109  22.804  15.315  1.00  0.00      POPC H
ATOM   4573  HY  POPCM  15     -17.767  22.613  14.317  1.00  0.00      POPC H
ATOM   4574  O31 POPCM  15     -16.817  20.896  14.939  1.00  0.00      POPC O
ATOM   4575  C31 POPCM  15     -16.668  20.572  13.668  1.00  0.00      POPC C
ATOM   4576  O32 POPCM  15     -16.811  21.334  12.730  1.00  0.00      POPC O
ATOM   4577  C32 POPCM  15     -16.370  19.096  13.424  1.00  0.00      POPC C
ATOM   4578  H2X POPCM  15     -16.744  18.892  12.398  1.00  0.00      POPC H
ATOM   4579  H2Y POPCM  15     -16.888  18.522  14.222  1.00  0.00      POPC H
ATOM   4580  C23 POPCM  15     -22.000  22.804  14.272  1.00  0.00      POPC C
ATOM   4581  H3R POPCM  15     -22.242  23.888  14.307  1.00  0.00      POPC H
ATOM   4582  H3S POPCM  15     -22.983  22.328  14.063  1.00  0.00      POPC H
ATOM   4583  C24 POPCM  15     -20.913  22.518  13.198  1.00  0.00      POPC C
ATOM   4584  H4R POPCM  15     -19.952  23.042  13.386  1.00  0.00      POPC H
ATOM   4585  H4S POPCM  15     -21.364  22.864  12.242  1.00  0.00      POPC H
ATOM   4586  C25 POPCM  15     -20.480  21.030  13.039  1.00  0.00      POPC C
ATOM   4587  H5R POPCM  15     -21.399  20.482  13.339  1.00  0.00      POPC H
ATOM   4588  H5S POPCM  15     -19.678  20.691  13.729  1.00  0.00      POPC H
ATOM   4589  C26 POPCM  15     -20.104  20.766  11.615  1.00  0.00      POPC C
ATOM   4590  H6R POPCM  15     -19.117  21.245  11.437  1.00  0.00      POPC H
ATOM   4591  H6S POPCM  15     -20.880  21.193  10.944  1.00  0.00      POPC H
ATOM   4592  C27 POPCM  15     -20.063  19.251  11.253  1.00  0.00      POPC C
ATOM   4593  H7R POPCM  15     -19.149  18.823  11.717  1.00  0.00      POPC H
ATOM   4594  H7S POPCM  15     -19.823  19.023  10.192  1.00  0.00      POPC H
ATOM   4595  C28 POPCM  15     -21.411  18.489  11.571  1.00  0.00      POPC C
ATOM   4596  H8R POPCM  15     -21.656  18.679  12.637  1.00  0.00      POPC H
ATOM   4597  H8S POPCM  15     -21.270  17.405  11.371  1.00  0.00      POPC H
ATOM   4598  C29 POPCM  15     -22.544  19.003  10.721  1.00  0.00      POPC C
ATOM   4599  H91 POPCM  15     -22.985  19.932  11.112  1.00  0.00      POPC H
ATOM   4600 C210 POPCM  15     -23.145  18.463   9.672  1.00  0.00      POPC C
ATOM   4601 H101 POPCM  15     -23.854  19.159   9.200  1.00  0.00      POPC H
ATOM   4602 C211 POPCM  15     -22.885  17.167   8.897  1.00  0.00      POPC C
ATOM   4603 H11R POPCM  15     -23.851  16.620   8.856  1.00  0.00      POPC H
ATOM   4604 H11S POPCM  15     -22.085  16.615   9.436  1.00  0.00      POPC H
ATOM   4605 C212 POPCM  15     -22.532  17.215   7.464  1.00  0.00      POPC C
ATOM   4606 H12R POPCM  15     -23.386  17.712   6.955  1.00  0.00      POPC H
ATOM   4607 H12S POPCM  15     -22.589  16.169   7.096  1.00  0.00      POPC H
ATOM   4608 C213 POPCM  15     -21.244  17.912   7.059  1.00  0.00      POPC C
ATOM   4609 H13R POPCM  15     -20.427  17.574   7.732  1.00  0.00      POPC H
ATOM   4610 H13S POPCM  15     -21.363  19.013   7.140  1.00  0.00      POPC H
ATOM   4611 C214 POPCM  15     -20.855  17.631   5.642  1.00  0.00      POPC C
ATOM   4612 H14R POPCM  15     -21.737  17.576   4.969  1.00  0.00      POPC H
ATOM   4613 H14S POPCM  15     -20.392  16.630   5.509  1.00  0.00      POPC H
ATOM   4614 C215 POPCM  15     -20.112  18.840   4.858  1.00  0.00      POPC C
ATOM   4615 H15R POPCM  15     -19.478  19.373   5.599  1.00  0.00      POPC H
ATOM   4616 H15S POPCM  15     -20.880  19.559   4.498  1.00  0.00      POPC H
ATOM   4617 C216 POPCM  15     -19.210  18.329   3.767  1.00  0.00      POPC C
ATOM   4618 H16R POPCM  15     -18.474  17.679   4.286  1.00  0.00      POPC H
ATOM   4619 H16S POPCM  15     -18.613  19.155   3.324  1.00  0.00      POPC H
ATOM   4620 C217 POPCM  15     -19.787  17.604   2.597  1.00  0.00      POPC C
ATOM   4621 H17R POPCM  15     -20.444  16.855   3.088  1.00  0.00      POPC H
ATOM   4622 H17S POPCM  15     -19.059  17.131   1.904  1.00  0.00      POPC H
ATOM   4623 C218 POPCM  15     -20.704  18.460   1.732  1.00  0.00      POPC C
ATOM   4624 H18R POPCM  15     -21.351  17.841   1.074  1.00  0.00      POPC H
ATOM   4625 H18S POPCM  15     -20.118  19.242   1.203  1.00  0.00      POPC H
ATOM   4626 H18T POPCM  15     -21.223  19.097   2.479  1.00  0.00      POPC H
ATOM   4627  C33 POPCM  15     -14.866  18.831  13.327  1.00  0.00      POPC C
ATOM   4628  H3X POPCM  15     -14.505  18.723  14.372  1.00  0.00      POPC H
ATOM   4629  H3Y POPCM  15     -14.261  19.632  12.850  1.00  0.00      POPC H
ATOM   4630  C34 POPCM  15     -14.442  17.595  12.593  1.00  0.00      POPC C
ATOM   4631  H4X POPCM  15     -14.975  16.700  12.978  1.00  0.00      POPC H
ATOM   4632  H4Y POPCM  15     -13.345  17.478  12.729  1.00  0.00      POPC H
ATOM   4633  C35 POPCM  15     -14.704  17.677  11.070  1.00  0.00      POPC C
ATOM   4634  H5X POPCM  15     -15.807  17.789  10.991  1.00  0.00      POPC H
ATOM   4635  H5Y POPCM  15     -14.474  16.660  10.687  1.00  0.00      POPC H
ATOM   4636  C36 POPCM  15     -14.038  18.871  10.397  1.00  0.00      POPC C
ATOM   4637  H6X POPCM  15     -12.950  19.019  10.567  1.00  0.00      POPC H
ATOM   4638  H6Y POPCM  15     -14.549  19.797  10.735  1.00  0.00      POPC H
ATOM   4639  C37 POPCM  15     -14.230  18.917   8.878  1.00  0.00      POPC C
ATOM   4640  H7X POPCM  15     -13.956  17.919   8.474  1.00  0.00      POPC H
ATOM   4641  H7Y POPCM  15     -13.539  19.606   8.346  1.00  0.00      POPC H
ATOM   4642  C38 POPCM  15     -15.743  19.152   8.355  1.00  0.00      POPC C
ATOM   4643  H8X POPCM  15     -16.275  18.353   8.915  1.00  0.00      POPC H
ATOM   4644  H8Y POPCM  15     -15.804  18.954   7.263  1.00  0.00      POPC H
ATOM   4645  C39 POPCM  15     -16.454  20.479   8.607  1.00  0.00      POPC C
ATOM   4646  H9X POPCM  15     -16.401  20.672   9.700  1.00  0.00      POPC H
ATOM   4647  H9Y POPCM  15     -17.555  20.491   8.457  1.00  0.00      POPC H
ATOM   4648 C310 POPCM  15     -15.825  21.657   7.796  1.00  0.00      POPC C
ATOM   4649 H10X POPCM  15     -14.792  21.472   7.431  1.00  0.00      POPC H
ATOM   4650 H10Y POPCM  15     -15.760  22.498   8.518  1.00  0.00      POPC H
ATOM   4651 C311 POPCM  15     -16.673  22.140   6.576  1.00  0.00      POPC C
ATOM   4652 H11X POPCM  15     -16.376  23.205   6.468  1.00  0.00      POPC H
ATOM   4653 H11Y POPCM  15     -17.776  22.063   6.686  1.00  0.00      POPC H
ATOM   4654 C312 POPCM  15     -16.177  21.463   5.242  1.00  0.00      POPC C
ATOM   4655 H12X POPCM  15     -16.535  20.411   5.247  1.00  0.00      POPC H
ATOM   4656 H12Y POPCM  15     -15.072  21.558   5.315  1.00  0.00      POPC H
ATOM   4657 C313 POPCM  15     -16.629  22.164   3.920  1.00  0.00      POPC C
ATOM   4658 H13X POPCM  15     -16.368  21.427   3.131  1.00  0.00      POPC H
ATOM   4659 H13Y POPCM  15     -16.139  23.158   3.848  1.00  0.00      POPC H
ATOM   4660 C314 POPCM  15     -18.077  22.667   3.968  1.00  0.00      POPC C
ATOM   4661 H14X POPCM  15     -18.185  23.413   4.785  1.00  0.00      POPC H
ATOM   4662 H14Y POPCM  15     -18.659  21.772   4.272  1.00  0.00      POPC H
ATOM   4663 C315 POPCM  15     -18.741  23.074   2.679  1.00  0.00      POPC C
ATOM   4664 H15X POPCM  15     -18.524  24.144   2.473  1.00  0.00      POPC H
ATOM   4665 H15Y POPCM  15     -19.840  22.997   2.817  1.00  0.00      POPC H
ATOM   4666 C316 POPCM  15     -18.344  22.234   1.534  1.00  0.00      POPC C
ATOM   4667 H16X POPCM  15     -18.236  21.165   1.818  1.00  0.00      POPC H
ATOM   4668 H16Y POPCM  15     -17.348  22.527   1.138  1.00  0.00      POPC H
ATOM   4669 H16Z POPCM  15     -19.035  22.378   0.676  1.00  0.00      POPC H
ATOM   4670  N   POPCM  16     -13.141  25.693  20.536  1.00  0.00      POPC N
ATOM   4671  C12 POPCM  16     -13.272  24.597  19.502  1.00  0.00      POPC C
ATOM   4672 H12A POPCM  16     -14.287  24.230  19.470  1.00  0.00      POPC H
ATOM   4673 H12B POPCM  16     -12.729  23.760  19.915  1.00  0.00      POPC H
ATOM   4674  C13 POPCM  16     -13.608  27.120  20.106  1.00  0.00      POPC C
ATOM   4675 H13A POPCM  16     -12.950  27.409  19.300  1.00  0.00      POPC H
ATOM   4676 H13B POPCM  16     -14.654  27.082  19.840  1.00  0.00      POPC H
ATOM   4677 H13C POPCM  16     -13.437  27.773  20.949  1.00  0.00      POPC H
ATOM   4678  C14 POPCM  16     -13.953  25.243  21.764  1.00  0.00      POPC C
ATOM   4679 H14A POPCM  16     -13.328  24.438  22.122  1.00  0.00      POPC H
ATOM   4680 H14B POPCM  16     -13.930  26.035  22.498  1.00  0.00      POPC H
ATOM   4681 H14C POPCM  16     -14.965  24.940  21.541  1.00  0.00      POPC H
ATOM   4682  C15 POPCM  16     -11.664  25.718  20.960  1.00  0.00      POPC C
ATOM   4683 H15A POPCM  16     -11.333  24.725  21.229  1.00  0.00      POPC H
ATOM   4684 H15B POPCM  16     -11.470  26.237  21.887  1.00  0.00      POPC H
ATOM   4685 H15C POPCM  16     -11.080  25.999  20.096  1.00  0.00      POPC H
ATOM   4686  C11 POPCM  16     -12.802  24.796  18.026  1.00  0.00      POPC C
ATOM   4687 H11A POPCM  16     -13.547  25.479  17.565  1.00  0.00      POPC H
ATOM   4688 H11B POPCM  16     -13.013  23.862  17.462  1.00  0.00      POPC H
ATOM   4689  P   POPCM  16     -10.289  24.024  17.683  1.00  0.00      POPC P
ATOM   4690  O13 POPCM  16     -10.823  22.698  17.859  1.00  0.00      POPC O
ATOM   4691  O14 POPCM  16      -9.079  24.386  18.501  1.00  0.00      POPC O
ATOM   4692  O12 POPCM  16     -11.409  25.115  17.948  1.00  0.00      POPC O
ATOM   4693  O11 POPCM  16      -9.961  24.205  16.115  1.00  0.00      POPC O
ATOM   4694  C1  POPCM  16      -8.620  23.946  15.676  1.00  0.00      POPC C
ATOM   4695  HA  POPCM  16      -8.251  22.963  16.039  1.00  0.00      POPC H
ATOM   4696  HB  POPCM  16      -7.990  24.763  16.086  1.00  0.00      POPC H
ATOM   4697  C2  POPCM  16      -8.638  24.178  14.092  1.00  0.00      POPC C
ATOM   4698  HS  POPCM  16      -7.604  24.325  13.711  1.00  0.00      POPC H
ATOM   4699  O21 POPCM  16      -9.500  25.221  13.674  1.00  0.00      POPC O
ATOM   4700  C21 POPCM  16      -9.212  26.394  14.067  1.00  0.00      POPC C
ATOM   4701  O22 POPCM  16      -8.248  26.704  14.733  1.00  0.00      POPC O
ATOM   4702  C22 POPCM  16     -10.269  27.410  13.695  1.00  0.00      POPC C
ATOM   4703  H2R POPCM  16     -10.397  27.262  12.601  1.00  0.00      POPC H
ATOM   4704  H2S POPCM  16      -9.868  28.411  13.964  1.00  0.00      POPC H
ATOM   4705  C3  POPCM  16      -8.982  22.795  13.335  1.00  0.00      POPC C
ATOM   4706  HX  POPCM  16      -9.930  22.371  13.729  1.00  0.00      POPC H
ATOM   4707  HY  POPCM  16      -8.283  21.980  13.621  1.00  0.00      POPC H
ATOM   4708  O31 POPCM  16      -9.035  22.927  11.927  1.00  0.00      POPC O
ATOM   4709  C31 POPCM  16      -7.881  23.221  11.225  1.00  0.00      POPC C
ATOM   4710  O32 POPCM  16      -6.786  23.361  11.678  1.00  0.00      POPC O
ATOM   4711  C32 POPCM  16      -8.111  23.193   9.631  1.00  0.00      POPC C
ATOM   4712  H2X POPCM  16      -9.142  23.586   9.499  1.00  0.00      POPC H
ATOM   4713  H2Y POPCM  16      -7.950  22.157   9.263  1.00  0.00      POPC H
ATOM   4714  C23 POPCM  16     -11.553  27.070  14.456  1.00  0.00      POPC C
ATOM   4715  H3R POPCM  16     -11.392  27.163  15.551  1.00  0.00      POPC H
ATOM   4716  H3S POPCM  16     -11.725  25.978  14.345  1.00  0.00      POPC H
ATOM   4717  C24 POPCM  16     -12.709  27.953  14.092  1.00  0.00      POPC C
ATOM   4718  H4R POPCM  16     -12.333  28.993  14.203  1.00  0.00      POPC H
ATOM   4719  H4S POPCM  16     -13.623  27.958  14.723  1.00  0.00      POPC H
ATOM   4720  C25 POPCM  16     -13.046  27.818  12.600  1.00  0.00      POPC C
ATOM   4721  H5R POPCM  16     -12.129  27.779  11.973  1.00  0.00      POPC H
ATOM   4722  H5S POPCM  16     -13.770  28.636  12.398  1.00  0.00      POPC H
ATOM   4723  C26 POPCM  16     -13.843  26.545  12.192  1.00  0.00      POPC C
ATOM   4724  H6R POPCM  16     -14.881  26.674  12.567  1.00  0.00      POPC H
ATOM   4725  H6S POPCM  16     -13.580  25.595  12.705  1.00  0.00      POPC H
ATOM   4726  C27 POPCM  16     -13.744  26.259  10.614  1.00  0.00      POPC C
ATOM   4727  H7R POPCM  16     -13.821  27.266  10.152  1.00  0.00      POPC H
ATOM   4728  H7S POPCM  16     -14.686  25.751  10.316  1.00  0.00      POPC H
ATOM   4729  C28 POPCM  16     -12.445  25.449  10.162  1.00  0.00      POPC C
ATOM   4730  H8R POPCM  16     -11.555  25.998  10.537  1.00  0.00      POPC H
ATOM   4731  H8S POPCM  16     -12.491  25.530   9.055  1.00  0.00      POPC H
ATOM   4732  C29 POPCM  16     -12.452  24.001  10.559  1.00  0.00      POPC C
ATOM   4733  H91 POPCM  16     -12.455  23.801  11.641  1.00  0.00      POPC H
ATOM   4734 C210 POPCM  16     -12.561  22.941   9.698  1.00  0.00      POPC C
ATOM   4735 H101 POPCM  16     -12.601  21.961  10.196  1.00  0.00      POPC H
ATOM   4736 C211 POPCM  16     -12.676  22.908   8.182  1.00  0.00      POPC C
ATOM   4737 H11R POPCM  16     -13.235  23.809   7.851  1.00  0.00      POPC H
ATOM   4738 H11S POPCM  16     -13.314  22.036   7.927  1.00  0.00      POPC H
ATOM   4739 C212 POPCM  16     -11.459  22.884   7.341  1.00  0.00      POPC C
ATOM   4740 H12R POPCM  16     -10.972  21.907   7.548  1.00  0.00      POPC H
ATOM   4741 H12S POPCM  16     -10.874  23.775   7.654  1.00  0.00      POPC H
ATOM   4742 C213 POPCM  16     -11.893  22.856   5.804  1.00  0.00      POPC C
ATOM   4743 H13R POPCM  16     -12.218  23.857   5.448  1.00  0.00      POPC H
ATOM   4744 H13S POPCM  16     -12.653  22.047   5.773  1.00  0.00      POPC H
ATOM   4745 C214 POPCM  16     -10.815  22.357   4.900  1.00  0.00      POPC C
ATOM   4746 H14R POPCM  16     -11.115  22.470   3.836  1.00  0.00      POPC H
ATOM   4747 H14S POPCM  16     -10.598  21.292   5.131  1.00  0.00      POPC H
ATOM   4748 C215 POPCM  16      -9.563  23.108   5.135  1.00  0.00      POPC C
ATOM   4749 H15R POPCM  16      -8.998  22.787   6.036  1.00  0.00      POPC H
ATOM   4750 H15S POPCM  16      -9.722  24.204   5.228  1.00  0.00      POPC H
ATOM   4751 C216 POPCM  16      -8.590  22.942   3.947  1.00  0.00      POPC C
ATOM   4752 H16R POPCM  16      -8.973  23.300   2.967  1.00  0.00      POPC H
ATOM   4753 H16S POPCM  16      -8.335  21.867   3.835  1.00  0.00      POPC H
ATOM   4754 C217 POPCM  16      -7.245  23.723   4.077  1.00  0.00      POPC C
ATOM   4755 H17R POPCM  16      -6.801  23.596   5.087  1.00  0.00      POPC H
ATOM   4756 H17S POPCM  16      -7.451  24.815   4.067  1.00  0.00      POPC H
ATOM   4757 C218 POPCM  16      -6.224  23.373   2.982  1.00  0.00      POPC C
ATOM   4758 H18R POPCM  16      -5.265  23.922   2.865  1.00  0.00      POPC H
ATOM   4759 H18S POPCM  16      -6.615  23.712   1.999  1.00  0.00      POPC H
ATOM   4760 H18T POPCM  16      -5.986  22.291   2.898  1.00  0.00      POPC H
ATOM   4761  C33 POPCM  16      -7.283  24.286   9.030  1.00  0.00      POPC C
ATOM   4762  H3X POPCM  16      -7.229  24.102   7.936  1.00  0.00      POPC H
ATOM   4763  H3Y POPCM  16      -6.211  24.164   9.292  1.00  0.00      POPC H
ATOM   4764  C34 POPCM  16      -7.861  25.765   9.235  1.00  0.00      POPC C
ATOM   4765  H4X POPCM  16      -7.090  26.547   9.068  1.00  0.00      POPC H
ATOM   4766  H4Y POPCM  16      -8.220  26.027  10.253  1.00  0.00      POPC H
ATOM   4767  C35 POPCM  16      -9.129  26.099   8.322  1.00  0.00      POPC C
ATOM   4768  H5X POPCM  16      -9.974  25.608   8.849  1.00  0.00      POPC H
ATOM   4769  H5Y POPCM  16      -9.049  25.543   7.364  1.00  0.00      POPC H
ATOM   4770  C36 POPCM  16      -9.355  27.642   8.254  1.00  0.00      POPC C
ATOM   4771  H6X POPCM  16      -8.429  28.203   8.006  1.00  0.00      POPC H
ATOM   4772  H6Y POPCM  16      -9.706  27.907   9.275  1.00  0.00      POPC H
ATOM   4773  C37 POPCM  16     -10.501  28.024   7.262  1.00  0.00      POPC C
ATOM   4774  H7X POPCM  16     -10.913  29.031   7.482  1.00  0.00      POPC H
ATOM   4775  H7Y POPCM  16     -11.263  27.279   7.575  1.00  0.00      POPC H
ATOM   4776  C38 POPCM  16     -10.011  27.930   5.790  1.00  0.00      POPC C
ATOM   4777  H8X POPCM  16      -9.745  26.875   5.566  1.00  0.00      POPC H
ATOM   4778  H8Y POPCM  16      -9.033  28.453   5.737  1.00  0.00      POPC H
ATOM   4779  C39 POPCM  16     -10.980  28.521   4.757  1.00  0.00      POPC C
ATOM   4780  H9X POPCM  16     -10.476  28.231   3.810  1.00  0.00      POPC H
ATOM   4781  H9Y POPCM  16     -11.247  29.582   4.948  1.00  0.00      POPC H
ATOM   4782 C310 POPCM  16     -12.288  27.719   4.790  1.00  0.00      POPC C
ATOM   4783 H10X POPCM  16     -13.220  28.214   4.443  1.00  0.00      POPC H
ATOM   4784 H10Y POPCM  16     -12.659  27.390   5.784  1.00  0.00      POPC H
ATOM   4785 C311 POPCM  16     -12.195  26.367   3.988  1.00  0.00      POPC C
ATOM   4786 H11X POPCM  16     -13.137  25.873   4.309  1.00  0.00      POPC H
ATOM   4787 H11Y POPCM  16     -11.336  25.801   4.407  1.00  0.00      POPC H
ATOM   4788 C312 POPCM  16     -12.338  26.500   2.464  1.00  0.00      POPC C
ATOM   4789 H12X POPCM  16     -11.488  27.173   2.220  1.00  0.00      POPC H
ATOM   4790 H12Y POPCM  16     -13.213  27.084   2.108  1.00  0.00      POPC H
ATOM   4791 C313 POPCM  16     -12.274  25.351   1.529  1.00  0.00      POPC C
ATOM   4792 H13X POPCM  16     -13.233  24.799   1.624  1.00  0.00      POPC H
ATOM   4793 H13Y POPCM  16     -11.446  24.657   1.787  1.00  0.00      POPC H
ATOM   4794 C314 POPCM  16     -12.215  25.772   0.117  1.00  0.00      POPC C
ATOM   4795 H14X POPCM  16     -11.239  26.298   0.057  1.00  0.00      POPC H
ATOM   4796 H14Y POPCM  16     -12.872  26.641  -0.103  1.00  0.00      POPC H
ATOM   4797 C315 POPCM  16     -12.543  24.692  -0.975  1.00  0.00      POPC C
ATOM   4798 H15X POPCM  16     -13.009  25.112  -1.892  1.00  0.00      POPC H
ATOM   4799 H15Y POPCM  16     -13.411  24.127  -0.572  1.00  0.00      POPC H
ATOM   4800 C316 POPCM  16     -11.358  23.769  -1.265  1.00  0.00      POPC C
ATOM   4801 H16X POPCM  16     -11.733  23.161  -2.116  1.00  0.00      POPC H
ATOM   4802 H16Y POPCM  16     -11.288  23.182  -0.324  1.00  0.00      POPC H
ATOM   4803 H16Z POPCM  16     -10.454  24.411  -1.329  1.00  0.00      POPC H
ATOM   4804  N   POPCM  17      30.618  -1.460  18.786  1.00  0.00      POPC N
ATOM   4805  C12 POPCM  17      30.960  -0.287  19.711  1.00  0.00      POPC C
ATOM   4806 H12A POPCM  17      31.694   0.340  19.228  1.00  0.00      POPC H
ATOM   4807 H12B POPCM  17      31.350  -0.772  20.593  1.00  0.00      POPC H
ATOM   4808  C13 POPCM  17      29.902  -0.986  17.523  1.00  0.00      POPC C
ATOM   4809 H13A POPCM  17      29.685  -1.801  16.849  1.00  0.00      POPC H
ATOM   4810 H13B POPCM  17      29.027  -0.466  17.883  1.00  0.00      POPC H
ATOM   4811 H13C POPCM  17      30.504  -0.213  17.070  1.00  0.00      POPC H
ATOM   4812  C14 POPCM  17      31.919  -2.156  18.479  1.00  0.00      POPC C
ATOM   4813 H14A POPCM  17      32.676  -1.420  18.249  1.00  0.00      POPC H
ATOM   4814 H14B POPCM  17      32.196  -2.641  19.404  1.00  0.00      POPC H
ATOM   4815 H14C POPCM  17      31.789  -2.756  17.591  1.00  0.00      POPC H
ATOM   4816  C15 POPCM  17      29.873  -2.487  19.583  1.00  0.00      POPC C
ATOM   4817 H15A POPCM  17      29.074  -2.078  20.183  1.00  0.00      POPC H
ATOM   4818 H15B POPCM  17      30.552  -3.078  20.180  1.00  0.00      POPC H
ATOM   4819 H15C POPCM  17      29.488  -3.302  18.988  1.00  0.00      POPC H
ATOM   4820  C11 POPCM  17      29.839   0.581  20.171  1.00  0.00      POPC C
ATOM   4821 H11A POPCM  17      30.185   1.144  21.064  1.00  0.00      POPC H
ATOM   4822 H11B POPCM  17      28.988  -0.081  20.438  1.00  0.00      POPC H
ATOM   4823  P   POPCM  17      30.056   2.899  19.014  1.00  0.00      POPC P
ATOM   4824  O13 POPCM  17      31.126   3.060  20.028  1.00  0.00      POPC O
ATOM   4825  O14 POPCM  17      29.030   3.923  19.058  1.00  0.00      POPC O
ATOM   4826  O12 POPCM  17      29.452   1.429  19.112  1.00  0.00      POPC O
ATOM   4827  O11 POPCM  17      30.577   2.940  17.534  1.00  0.00      POPC O
ATOM   4828  C1  POPCM  17      29.620   2.668  16.491  1.00  0.00      POPC C
ATOM   4829  HA  POPCM  17      28.710   3.285  16.646  1.00  0.00      POPC H
ATOM   4830  HB  POPCM  17      29.397   1.583  16.573  1.00  0.00      POPC H
ATOM   4831  C2  POPCM  17      30.210   3.117  15.116  1.00  0.00      POPC C
ATOM   4832  HS  POPCM  17      29.377   2.988  14.392  1.00  0.00      POPC H
ATOM   4833  O21 POPCM  17      31.372   2.323  14.781  1.00  0.00      POPC O
ATOM   4834  C21 POPCM  17      31.178   1.072  14.494  1.00  0.00      POPC C
ATOM   4835  O22 POPCM  17      30.104   0.463  14.295  1.00  0.00      POPC O
ATOM   4836  C22 POPCM  17      32.546   0.381  14.563  1.00  0.00      POPC C
ATOM   4837  H2R POPCM  17      32.429  -0.707  14.757  1.00  0.00      POPC H
ATOM   4838  H2S POPCM  17      33.172   0.841  15.357  1.00  0.00      POPC H
ATOM   4839  C3  POPCM  17      30.731   4.637  15.110  1.00  0.00      POPC C
ATOM   4840  HX  POPCM  17      31.299   4.803  16.051  1.00  0.00      POPC H
ATOM   4841  HY  POPCM  17      29.998   5.472  15.104  1.00  0.00      POPC H
ATOM   4842  O31 POPCM  17      31.692   4.838  14.133  1.00  0.00      POPC O
ATOM   4843  C31 POPCM  17      31.431   5.302  12.892  1.00  0.00      POPC C
ATOM   4844  O32 POPCM  17      30.343   5.762  12.474  1.00  0.00      POPC O
ATOM   4845  C32 POPCM  17      32.736   5.279  12.055  1.00  0.00      POPC C
ATOM   4846  H2X POPCM  17      33.212   4.300  12.276  1.00  0.00      POPC H
ATOM   4847  H2Y POPCM  17      33.420   6.027  12.511  1.00  0.00      POPC H
ATOM   4848  C23 POPCM  17      33.145   0.532  13.165  1.00  0.00      POPC C
ATOM   4849  H3R POPCM  17      33.467   1.587  13.028  1.00  0.00      POPC H
ATOM   4850  H3S POPCM  17      32.351   0.214  12.457  1.00  0.00      POPC H
ATOM   4851  C24 POPCM  17      34.378  -0.306  12.993  1.00  0.00      POPC C
ATOM   4852  H4R POPCM  17      34.081  -1.373  12.913  1.00  0.00      POPC H
ATOM   4853  H4S POPCM  17      35.083  -0.179  13.842  1.00  0.00      POPC H
ATOM   4854  C25 POPCM  17      35.228   0.014  11.755  1.00  0.00      POPC C
ATOM   4855  H5R POPCM  17      36.307  -0.240  11.825  1.00  0.00      POPC H
ATOM   4856  H5S POPCM  17      35.311   1.115  11.631  1.00  0.00      POPC H
ATOM   4857  C26 POPCM  17      34.701  -0.582  10.435  1.00  0.00      POPC C
ATOM   4858  H6R POPCM  17      35.420  -0.304   9.635  1.00  0.00      POPC H
ATOM   4859  H6S POPCM  17      33.809  -0.058  10.031  1.00  0.00      POPC H
ATOM   4860  C27 POPCM  17      34.485  -2.051  10.478  1.00  0.00      POPC C
ATOM   4861  H7R POPCM  17      33.581  -2.292  11.077  1.00  0.00      POPC H
ATOM   4862  H7S POPCM  17      35.391  -2.564  10.866  1.00  0.00      POPC H
ATOM   4863  C28 POPCM  17      34.128  -2.597   9.029  1.00  0.00      POPC C
ATOM   4864  H8R POPCM  17      34.197  -3.703   8.953  1.00  0.00      POPC H
ATOM   4865  H8S POPCM  17      34.873  -2.047   8.415  1.00  0.00      POPC H
ATOM   4866  C29 POPCM  17      32.733  -2.148   8.609  1.00  0.00      POPC C
ATOM   4867  H91 POPCM  17      32.114  -1.916   9.488  1.00  0.00      POPC H
ATOM   4868 C210 POPCM  17      32.312  -2.040   7.373  1.00  0.00      POPC C
ATOM   4869 H101 POPCM  17      31.319  -1.636   7.128  1.00  0.00      POPC H
ATOM   4870 C211 POPCM  17      33.143  -2.359   6.123  1.00  0.00      POPC C
ATOM   4871 H11R POPCM  17      32.530  -2.829   5.325  1.00  0.00      POPC H
ATOM   4872 H11S POPCM  17      33.924  -3.100   6.399  1.00  0.00      POPC H
ATOM   4873 C212 POPCM  17      33.863  -1.200   5.506  1.00  0.00      POPC C
ATOM   4874 H12R POPCM  17      34.538  -1.639   4.740  1.00  0.00      POPC H
ATOM   4875 H12S POPCM  17      34.561  -0.830   6.288  1.00  0.00      POPC H
ATOM   4876 C213 POPCM  17      33.016  -0.032   4.935  1.00  0.00      POPC C
ATOM   4877 H13R POPCM  17      32.758   0.676   5.751  1.00  0.00      POPC H
ATOM   4878 H13S POPCM  17      32.040  -0.387   4.542  1.00  0.00      POPC H
ATOM   4879 C214 POPCM  17      33.809   0.820   4.031  1.00  0.00      POPC C
ATOM   4880 H14R POPCM  17      34.198   0.359   3.099  1.00  0.00      POPC H
ATOM   4881 H14S POPCM  17      34.677   1.343   4.485  1.00  0.00      POPC H
ATOM   4882 C215 POPCM  17      33.032   2.043   3.460  1.00  0.00      POPC C
ATOM   4883 H15R POPCM  17      32.577   2.652   4.271  1.00  0.00      POPC H
ATOM   4884 H15S POPCM  17      32.108   1.788   2.899  1.00  0.00      POPC H
ATOM   4885 C216 POPCM  17      33.908   3.074   2.647  1.00  0.00      POPC C
ATOM   4886 H16R POPCM  17      34.602   2.593   1.925  1.00  0.00      POPC H
ATOM   4887 H16S POPCM  17      34.589   3.521   3.402  1.00  0.00      POPC H
ATOM   4888 C217 POPCM  17      33.063   4.157   2.087  1.00  0.00      POPC C
ATOM   4889 H17R POPCM  17      32.370   4.562   2.856  1.00  0.00      POPC H
ATOM   4890 H17S POPCM  17      32.539   3.815   1.170  1.00  0.00      POPC H
ATOM   4891 C218 POPCM  17      33.857   5.389   1.514  1.00  0.00      POPC C
ATOM   4892 H18R POPCM  17      33.184   6.252   1.706  1.00  0.00      POPC H
ATOM   4893 H18S POPCM  17      34.149   5.348   0.443  1.00  0.00      POPC H
ATOM   4894 H18T POPCM  17      34.710   5.598   2.196  1.00  0.00      POPC H
ATOM   4895  C33 POPCM  17      32.465   5.532  10.626  1.00  0.00      POPC C
ATOM   4896  H3X POPCM  17      33.423   5.599  10.068  1.00  0.00      POPC H
ATOM   4897  H3Y POPCM  17      31.818   6.409  10.406  1.00  0.00      POPC H
ATOM   4898  C34 POPCM  17      31.809   4.350   9.930  1.00  0.00      POPC C
ATOM   4899  H4X POPCM  17      30.843   4.089  10.412  1.00  0.00      POPC H
ATOM   4900  H4Y POPCM  17      32.409   3.418  10.008  1.00  0.00      POPC H
ATOM   4901  C35 POPCM  17      31.481   4.606   8.432  1.00  0.00      POPC C
ATOM   4902  H5X POPCM  17      32.396   4.367   7.850  1.00  0.00      POPC H
ATOM   4903  H5Y POPCM  17      31.364   5.702   8.294  1.00  0.00      POPC H
ATOM   4904  C36 POPCM  17      30.220   3.920   7.912  1.00  0.00      POPC C
ATOM   4905  H6X POPCM  17      30.021   4.194   6.854  1.00  0.00      POPC H
ATOM   4906  H6Y POPCM  17      29.364   4.292   8.515  1.00  0.00      POPC H
ATOM   4907  C37 POPCM  17      30.178   2.419   7.993  1.00  0.00      POPC C
ATOM   4908  H7X POPCM  17      30.247   2.104   9.057  1.00  0.00      POPC H
ATOM   4909  H7Y POPCM  17      31.142   2.161   7.504  1.00  0.00      POPC H
ATOM   4910  C38 POPCM  17      28.923   1.874   7.356  1.00  0.00      POPC C
ATOM   4911  H8X POPCM  17      28.714   2.555   6.504  1.00  0.00      POPC H
ATOM   4912  H8Y POPCM  17      28.127   1.930   8.129  1.00  0.00      POPC H
ATOM   4913  C39 POPCM  17      28.974   0.327   6.965  1.00  0.00      POPC C
ATOM   4914  H9X POPCM  17      29.212  -0.189   7.919  1.00  0.00      POPC H
ATOM   4915  H9Y POPCM  17      29.916   0.193   6.391  1.00  0.00      POPC H
ATOM   4916 C310 POPCM  17      27.747  -0.203   6.237  1.00  0.00      POPC C
ATOM   4917 H10X POPCM  17      26.850  -0.099   6.885  1.00  0.00      POPC H
ATOM   4918 H10Y POPCM  17      27.885  -1.294   6.077  1.00  0.00      POPC H
ATOM   4919 C311 POPCM  17      27.368   0.423   4.869  1.00  0.00      POPC C
ATOM   4920 H11X POPCM  17      27.210   1.522   4.900  1.00  0.00      POPC H
ATOM   4921 H11Y POPCM  17      26.405  -0.078   4.629  1.00  0.00      POPC H
ATOM   4922 C312 POPCM  17      28.249   0.021   3.698  1.00  0.00      POPC C
ATOM   4923 H12X POPCM  17      27.694  -0.062   2.739  1.00  0.00      POPC H
ATOM   4924 H12Y POPCM  17      28.597  -1.024   3.844  1.00  0.00      POPC H
ATOM   4925 C313 POPCM  17      29.395   0.915   3.521  1.00  0.00      POPC C
ATOM   4926 H13X POPCM  17      30.162   0.196   3.162  1.00  0.00      POPC H
ATOM   4927 H13Y POPCM  17      29.757   1.085   4.557  1.00  0.00      POPC H
ATOM   4928 C314 POPCM  17      29.216   2.106   2.598  1.00  0.00      POPC C
ATOM   4929 H14X POPCM  17      30.238   2.415   2.293  1.00  0.00      POPC H
ATOM   4930 H14Y POPCM  17      28.761   2.945   3.168  1.00  0.00      POPC H
ATOM   4931 C315 POPCM  17      28.536   1.751   1.229  1.00  0.00      POPC C
ATOM   4932 H15X POPCM  17      28.731   2.584   0.520  1.00  0.00      POPC H
ATOM   4933 H15Y POPCM  17      27.504   1.350   1.315  1.00  0.00      POPC H
ATOM   4934 C316 POPCM  17      29.307   0.587   0.606  1.00  0.00      POPC C
ATOM   4935 H16X POPCM  17      28.965   0.409  -0.436  1.00  0.00      POPC H
ATOM   4936 H16Y POPCM  17      29.179  -0.414   1.071  1.00  0.00      POPC H
ATOM   4937 H16Z POPCM  17      30.387   0.824   0.719  1.00  0.00      POPC H
ATOM   4938  N   POPCM  18     -15.022 -14.420  19.933  1.00  0.00      POPC N
ATOM   4939  C12 POPCM  18     -13.955 -14.553  18.918  1.00  0.00      POPC C
ATOM   4940 H12A POPCM  18     -13.576 -13.549  18.793  1.00  0.00      POPC H
ATOM   4941 H12B POPCM  18     -14.387 -14.756  17.949  1.00  0.00      POPC H
ATOM   4942  C13 POPCM  18     -14.400 -14.243  21.299  1.00  0.00      POPC C
ATOM   4943 H13A POPCM  18     -15.087 -13.997  22.096  1.00  0.00      POPC H
ATOM   4944 H13B POPCM  18     -13.760 -15.069  21.572  1.00  0.00      POPC H
ATOM   4945 H13C POPCM  18     -13.740 -13.398  21.426  1.00  0.00      POPC H
ATOM   4946  C14 POPCM  18     -15.855 -13.222  19.610  1.00  0.00      POPC C
ATOM   4947 H14A POPCM  18     -16.761 -13.206  20.197  1.00  0.00      POPC H
ATOM   4948 H14B POPCM  18     -15.305 -12.293  19.658  1.00  0.00      POPC H
ATOM   4949 H14C POPCM  18     -16.055 -13.269  18.549  1.00  0.00      POPC H
ATOM   4950  C15 POPCM  18     -15.860 -15.677  19.973  1.00  0.00      POPC C
ATOM   4951 H15A POPCM  18     -16.648 -15.737  20.709  1.00  0.00      POPC H
ATOM   4952 H15B POPCM  18     -15.251 -16.564  20.069  1.00  0.00      POPC H
ATOM   4953 H15C POPCM  18     -16.314 -15.873  19.013  1.00  0.00      POPC H
ATOM   4954  C11 POPCM  18     -12.689 -15.440  19.135  1.00  0.00      POPC C
ATOM   4955 H11A POPCM  18     -12.208 -15.044  20.055  1.00  0.00      POPC H
ATOM   4956 H11B POPCM  18     -11.957 -15.232  18.327  1.00  0.00      POPC H
ATOM   4957  P   POPCM  18     -13.174 -17.697  18.014  1.00  0.00      POPC P
ATOM   4958  O13 POPCM  18     -14.474 -18.359  18.022  1.00  0.00      POPC O
ATOM   4959  O14 POPCM  18     -11.854 -18.426  18.037  1.00  0.00      POPC O
ATOM   4960  O12 POPCM  18     -13.105 -16.725  19.240  1.00  0.00      POPC O
ATOM   4961  O11 POPCM  18     -13.152 -16.745  16.819  1.00  0.00      POPC O
ATOM   4962  C1  POPCM  18     -14.089 -16.814  15.715  1.00  0.00      POPC C
ATOM   4963  HA  POPCM  18     -13.880 -15.905  15.111  1.00  0.00      POPC H
ATOM   4964  HB  POPCM  18     -15.163 -16.739  15.987  1.00  0.00      POPC H
ATOM   4965  C2  POPCM  18     -13.872 -18.008  14.786  1.00  0.00      POPC C
ATOM   4966  HS  POPCM  18     -13.963 -18.952  15.364  1.00  0.00      POPC H
ATOM   4967  O21 POPCM  18     -12.466 -17.966  14.268  1.00  0.00      POPC O
ATOM   4968  C21 POPCM  18     -11.748 -19.104  14.046  1.00  0.00      POPC C
ATOM   4969  O22 POPCM  18     -12.253 -20.168  13.945  1.00  0.00      POPC O
ATOM   4970  C22 POPCM  18     -10.294 -18.854  13.695  1.00  0.00      POPC C
ATOM   4971  H2R POPCM  18      -9.692 -19.773  13.531  1.00  0.00      POPC H
ATOM   4972  H2S POPCM  18      -9.944 -18.353  14.623  1.00  0.00      POPC H
ATOM   4973  C3  POPCM  18     -14.873 -18.065  13.573  1.00  0.00      POPC C
ATOM   4974  HX  POPCM  18     -15.916 -18.153  13.944  1.00  0.00      POPC H
ATOM   4975  HY  POPCM  18     -14.731 -19.052  13.084  1.00  0.00      POPC H
ATOM   4976  O31 POPCM  18     -14.820 -16.951  12.708  1.00  0.00      POPC O
ATOM   4977  C31 POPCM  18     -15.494 -17.166  11.655  1.00  0.00      POPC C
ATOM   4978  O32 POPCM  18     -16.188 -18.140  11.444  1.00  0.00      POPC O
ATOM   4979  C32 POPCM  18     -15.258 -15.941  10.623  1.00  0.00      POPC C
ATOM   4980  H2X POPCM  18     -15.062 -15.047  11.253  1.00  0.00      POPC H
ATOM   4981  H2Y POPCM  18     -16.123 -15.869   9.929  1.00  0.00      POPC H
ATOM   4982  C23 POPCM  18     -10.053 -17.952  12.484  1.00  0.00      POPC C
ATOM   4983  H3R POPCM  18      -8.985 -18.093  12.211  1.00  0.00      POPC H
ATOM   4984  H3S POPCM  18     -10.320 -16.910  12.764  1.00  0.00      POPC H
ATOM   4985  C24 POPCM  18     -10.712 -18.357  11.190  1.00  0.00      POPC C
ATOM   4986  H4R POPCM  18     -11.718 -17.886  11.231  1.00  0.00      POPC H
ATOM   4987  H4S POPCM  18     -10.773 -19.466  11.224  1.00  0.00      POPC H
ATOM   4988  C25 POPCM  18      -9.996 -17.850   9.927  1.00  0.00      POPC C
ATOM   4989  H5R POPCM  18      -8.940 -18.127   9.726  1.00  0.00      POPC H
ATOM   4990  H5S POPCM  18     -10.046 -16.743  10.007  1.00  0.00      POPC H
ATOM   4991  C26 POPCM  18     -10.779 -18.031   8.677  1.00  0.00      POPC C
ATOM   4992  H6R POPCM  18     -10.759 -17.193   7.949  1.00  0.00      POPC H
ATOM   4993  H6S POPCM  18     -11.856 -18.087   8.945  1.00  0.00      POPC H
ATOM   4994  C27 POPCM  18     -10.429 -19.368   7.904  1.00  0.00      POPC C
ATOM   4995  H7R POPCM  18     -10.505 -20.144   8.695  1.00  0.00      POPC H
ATOM   4996  H7S POPCM  18      -9.360 -19.141   7.705  1.00  0.00      POPC H
ATOM   4997  C28 POPCM  18     -11.362 -19.608   6.691  1.00  0.00      POPC C
ATOM   4998  H8R POPCM  18     -10.642 -20.187   6.073  1.00  0.00      POPC H
ATOM   4999  H8S POPCM  18     -11.543 -18.628   6.199  1.00  0.00      POPC H
ATOM   5000  C29 POPCM  18     -12.529 -20.520   7.001  1.00  0.00      POPC C
ATOM   5001  H91 POPCM  18     -12.274 -21.584   7.116  1.00  0.00      POPC H
ATOM   5002 C210 POPCM  18     -13.811 -20.170   7.058  1.00  0.00      POPC C
ATOM   5003 H101 POPCM  18     -14.508 -20.961   7.372  1.00  0.00      POPC H
ATOM   5004 C211 POPCM  18     -14.363 -18.782   6.813  1.00  0.00      POPC C
ATOM   5005 H11R POPCM  18     -13.538 -18.106   6.498  1.00  0.00      POPC H
ATOM   5006 H11S POPCM  18     -14.829 -18.420   7.755  1.00  0.00      POPC H
ATOM   5007 C212 POPCM  18     -15.351 -18.629   5.662  1.00  0.00      POPC C
ATOM   5008 H12R POPCM  18     -15.742 -17.590   5.611  1.00  0.00      POPC H
ATOM   5009 H12S POPCM  18     -16.174 -19.317   5.950  1.00  0.00      POPC H
ATOM   5010 C213 POPCM  18     -14.866 -18.951   4.271  1.00  0.00      POPC C
ATOM   5011 H13R POPCM  18     -15.700 -18.538   3.664  1.00  0.00      POPC H
ATOM   5012 H13S POPCM  18     -14.782 -20.057   4.223  1.00  0.00      POPC H
ATOM   5013 C214 POPCM  18     -13.511 -18.328   3.811  1.00  0.00      POPC C
ATOM   5014 H14R POPCM  18     -12.909 -18.209   4.738  1.00  0.00      POPC H
ATOM   5015 H14S POPCM  18     -13.681 -17.350   3.312  1.00  0.00      POPC H
ATOM   5016 C215 POPCM  18     -12.870 -19.318   2.769  1.00  0.00      POPC C
ATOM   5017 H15R POPCM  18     -13.742 -19.593   2.138  1.00  0.00      POPC H
ATOM   5018 H15S POPCM  18     -12.692 -20.221   3.390  1.00  0.00      POPC H
ATOM   5019 C216 POPCM  18     -11.633 -18.848   1.982  1.00  0.00      POPC C
ATOM   5020 H16R POPCM  18     -11.946 -17.883   1.530  1.00  0.00      POPC H
ATOM   5021 H16S POPCM  18     -11.460 -19.607   1.189  1.00  0.00      POPC H
ATOM   5022 C217 POPCM  18     -10.437 -18.565   2.808  1.00  0.00      POPC C
ATOM   5023 H17R POPCM  18     -10.257 -19.470   3.428  1.00  0.00      POPC H
ATOM   5024 H17S POPCM  18     -10.837 -17.721   3.410  1.00  0.00      POPC H
ATOM   5025 C218 POPCM  18      -9.120 -18.139   2.091  1.00  0.00      POPC C
ATOM   5026 H18R POPCM  18      -8.414 -17.759   2.860  1.00  0.00      POPC H
ATOM   5027 H18S POPCM  18      -9.410 -17.421   1.294  1.00  0.00      POPC H
ATOM   5028 H18T POPCM  18      -8.692 -19.012   1.555  1.00  0.00      POPC H
ATOM   5029  C33 POPCM  18     -13.812 -16.180  10.025  1.00  0.00      POPC C
ATOM   5030  H3X POPCM  18     -13.793 -17.208   9.604  1.00  0.00      POPC H
ATOM   5031  H3Y POPCM  18     -13.120 -16.110  10.892  1.00  0.00      POPC H
ATOM   5032  C34 POPCM  18     -13.357 -15.004   9.117  1.00  0.00      POPC C
ATOM   5033  H4X POPCM  18     -12.282 -14.977   8.838  1.00  0.00      POPC H
ATOM   5034  H4Y POPCM  18     -13.545 -14.028   9.614  1.00  0.00      POPC H
ATOM   5035  C35 POPCM  18     -14.235 -14.980   7.842  1.00  0.00      POPC C
ATOM   5036  H5X POPCM  18     -15.247 -14.584   8.075  1.00  0.00      POPC H
ATOM   5037  H5Y POPCM  18     -14.417 -15.977   7.387  1.00  0.00      POPC H
ATOM   5038  C36 POPCM  18     -13.624 -14.134   6.715  1.00  0.00      POPC C
ATOM   5039  H6X POPCM  18     -13.352 -13.177   7.208  1.00  0.00      POPC H
ATOM   5040  H6Y POPCM  18     -14.541 -13.828   6.169  1.00  0.00      POPC H
ATOM   5041  C37 POPCM  18     -12.420 -14.770   5.916  1.00  0.00      POPC C
ATOM   5042  H7X POPCM  18     -12.774 -15.570   5.231  1.00  0.00      POPC H
ATOM   5043  H7Y POPCM  18     -11.558 -15.028   6.566  1.00  0.00      POPC H
ATOM   5044  C38 POPCM  18     -11.709 -13.793   4.906  1.00  0.00      POPC C
ATOM   5045  H8X POPCM  18     -10.878 -14.330   4.399  1.00  0.00      POPC H
ATOM   5046  H8Y POPCM  18     -11.183 -13.152   5.646  1.00  0.00      POPC H
ATOM   5047  C39 POPCM  18     -12.548 -12.977   3.982  1.00  0.00      POPC C
ATOM   5048  H9X POPCM  18     -11.943 -12.179   3.500  1.00  0.00      POPC H
ATOM   5049  H9Y POPCM  18     -13.341 -12.375   4.474  1.00  0.00      POPC H
ATOM   5050 C310 POPCM  18     -13.207 -13.841   2.875  1.00  0.00      POPC C
ATOM   5051 H10X POPCM  18     -13.680 -14.708   3.385  1.00  0.00      POPC H
ATOM   5052 H10Y POPCM  18     -12.411 -14.373   2.311  1.00  0.00      POPC H
ATOM   5053 C311 POPCM  18     -14.262 -13.113   2.019  1.00  0.00      POPC C
ATOM   5054 H11X POPCM  18     -13.775 -12.145   1.774  1.00  0.00      POPC H
ATOM   5055 H11Y POPCM  18     -15.132 -12.831   2.651  1.00  0.00      POPC H
ATOM   5056 C312 POPCM  18     -14.815 -13.747   0.771  1.00  0.00      POPC C
ATOM   5057 H12X POPCM  18     -14.068 -14.064   0.012  1.00  0.00      POPC H
ATOM   5058 H12Y POPCM  18     -15.361 -12.879   0.343  1.00  0.00      POPC H
ATOM   5059 C313 POPCM  18     -15.718 -14.966   0.935  1.00  0.00      POPC C
ATOM   5060 H13X POPCM  18     -16.523 -14.724   1.661  1.00  0.00      POPC H
ATOM   5061 H13Y POPCM  18     -15.180 -15.831   1.378  1.00  0.00      POPC H
ATOM   5062 C314 POPCM  18     -16.146 -15.574  -0.331  1.00  0.00      POPC C
[truncated: 7,390,455 more chars]
