# Supplementary material for: Native American ataxia medicines rescue ataxia-linked mutant potassium channel activity via binding to the voltage sensing domain
Source: Nat Commun. 2023 Jun 6;14:3281. doi: 10.1038/s41467-023-38834-6 (PMC10244465; doi:10.1038/s41467-023-38834-6)
Supplement: Supplementary file 7 — Source Data [file 41467_2023_38834_MOESM7_ESM.zip › Figure_10_KCNA1-3M_Gallic_acid_Dose_Response_-_IV.xlsx]

## Sheet: Ctrl
	1	2	3	4	5
File Name
Voltage (mV)							Mean	SEM	n
-80	-0.0488281	-0.0854492	-0.140381	-0.131226	-0.0732422		-0.0958252	0.0174137	5
-70	-0.0488281	-0.0244141	-0.0732422	-0.109863	-0.0427246		-0.0598145	0.0147498	5
-60	-0.0183105	-0.0976562	-0.0549316	-0.119019	-0.0396729		-0.065918	0.0185782	5
-50	-0.0579834	-0.0305176	-0.0610352	-0.0732422	-0.0183105		-0.0482178	0.0102314	5
-40	-0.00610352	-0.0335693	-0.012207	-0.0549316	0.0274658		-0.0158691	0.0138309	5
-30	0.0183105	-0.00305176	0.00915527	-0.00305176	0.143433		0.032959	0.0279098	5
-20	0.12207	0.0701904	0.164795	0.0823975	0.439453		0.175781	0.06797	5
-10	0.296021	0.158691	0.344849	0.354004	0.805664		0.391846	0.109186	5
0	0.640869	0.296021	0.680542	0.744629	1.10168		0.692749	0.128482	5
10	0.909424	0.396729	0.970459	1.08337	1.27563		0.927124	0.146524	5
20	1.01624	0.521851	1.15356	1.28479	1.40381		1.07605	0.152925	5
30	1.11694	0.601196	1.297	1.44348	1.50452		1.19263	0.162267	5
40	1.20239	0.588989	1.39465	1.5686	1.5686		1.26465	0.181944	5

## Sheet: 0.1 uM
	1	2	3	4	5
File Name
Voltage (mV)							Mean	SEM	n
-80	-0.0488281	-0.0579834	-0.0518799	-0.10376	-0.0610352		-0.0646973	0.0100012	5
-70	-0.0488281	-0.0762939	-0.0793457	-0.0976562	-0.0488281		-0.0701904	0.00945553	5
-60	-0.0183105	-0.100708	-0.0793457	-0.0732422	-0.0610352		-0.0665283	0.0136615	5
-50	-0.0579834	-0.0396729	-0.0579834	-0.0457764	-0.0152588		-0.043335	0.00786383	5
-40	-0.00610352	-0.00610352	0.012207	-0.0335693	0.0549316		0.00427246	0.014623	5
-30	0.0183105	0.0396729	-0.0152588	-0.0152588	0.167847		0.0390625	0.0338511	5
-20	0.12207	0.115967	0.0732422	0.125122	0.497437		0.186768	0.078231	5
-10	0.296021	0.210571	0.3479	0.418091	0.909424		0.436401	0.123009	5
0	0.640869	0.354004	0.741577	0.839233	1.23596		0.762329	0.143554	5
10	0.909424	0.558472	1.11694	1.16882	1.43127		1.03699	0.145686	5
20	1.01624	0.634766	1.26953	1.39465	1.55334		1.17371	0.160838	5
30	1.11694	0.640869	1.36414	1.55029	1.62659		1.25977	0.177945	5
40	1.20239	0.646973	1.39465	1.62659	1.71204		1.31653	0.189736	5

## Sheet: 1 uM
	1	2	3	4	5
File Name
Voltage (mV)							Mean	SEM	n
-80	-0.0366211	-0.0518799	-0.0579834	-0.0976562	-0.0732422		-0.0634766	0.010367	5
-70	-0.0366211	-0.0366211	-0.0762939	-0.0823975	-0.0701904		-0.0604248	0.00990764	5
-60	-0.0305176	-0.0549316	-0.0518799	-0.0488281	-0.0518799		-0.0476074	0.0043801	5
-50	0.012207	-0.0335693	-0.0213623	-0.0396729	0.012207		-0.0140381	0.0111128	5
-40	0.00915527	-0.00610352	0.00305176	-0.0335693	0.0152588		-0.00244141	0.00854492	5
-30	0.0762939	0.0457764	0.106812	0.0305176	0.164795		0.0848389	0.0239013	5
-20	0.256348	0.125122	0.241089	0.216675	0.549316		0.27771	0.0716156	5
-10	0.491333	0.262451	0.646973	0.588989	0.985718		0.595093	0.117629	5
0	0.784302	0.469971	0.958252	0.979614	1.28479		0.895386	0.133417	5
10	1.01929	0.628662	1.18713	1.30005	1.4801		1.12305	0.144587	5
20	1.11084	0.671387	1.30615	1.46484	1.62048		1.23474	0.16425	5
30	1.17798	0.65918	1.43127	1.55029	1.72119		1.30798	0.18473	5
40	1.22681	0.616455	1.47705	1.60828	1.77307		1.34033	0.201821	5

## Sheet: 10 uM
	1	2	3	4	5
File Name
Voltage (mV)							Mean	SEM	n
-80	-0.0335693	-0.0427246	-0.10376	-0.088501	-0.0823975		-0.0701904	0.0136137	5
-70	-0.0244141	-0.0549316	-0.0366211	-0.088501	-0.0396729		-0.0488281	0.0110455	5
-60	-0.0366211	0.0183105	-0.0213623	-0.0305176	-0.0427246		-0.022583	0.0108155	5
-50	-0.012207	-0.00610352	-0.0823975	-0.0762939	-0.012207		-0.0378418	0.0170079	5
-40	0.0244141	0.0366211	-0.0213623	-0.012207	0.0610352		0.0177002	0.0153319	5
-30	0.0762939	0.0793457	0.0762939	0.0854492	0.17395		0.0982666	0.0189946	5
-20	0.286865	0.183105	0.305176	0.326538	0.567627		0.333862	0.0634267	5
-10	0.588989	0.354004	0.604248	0.732422	1.01318		0.658569	0.107647	5
0	0.872803	0.466919	0.98877	1.08032	1.31836		0.945435	0.140249	5
10	1.08643	0.595093	1.25122	1.33057	1.53198		1.15906	0.158164	5
20	1.17493	0.631714	1.30615	1.474	1.66626		1.25061	0.175287	5
30	1.22375	0.643921	1.39771	1.54419	1.77002		1.31592	0.190405	5
40	1.26343	0.662231	1.4801	1.62964	1.8158		1.37024	0.198817	5

## Sheet: 30 uM
	1	2	3	4	5
File Name
Voltage (mV)							Mean	SEM	n
-80	-0.0732422	-0.0366211	-0.0823975	-0.0854492	-0.0854492		-0.0726318	0.00927654	5
-70	-0.0366211	-0.0366211	-0.0335693	-0.109863	-0.0915527		-0.0616455	0.0162174	5
-60	-0.0244141	-0.0244141	-0.0427246	-0.0701904	-0.0549316		-0.043335	0.00886587	5
-50	-0.0274658	0.0213623	-0.012207	-0.0213623	0.00305176		-0.00732422	0.00882375	5
-40	0.012207	0.0244141	-0.0457764	-0.0244141	0.0427246		0.00183105	0.0161945	5
-30	0.0976562	0.0793457	0.0579834	0.0946045	0.20752		0.107422	0.0259919	5
-20	0.378418	0.161743	0.335693	0.360107	0.616455		0.370483	0.0726139	5
-10	0.671387	0.332642	0.750732	0.753784	1.06506		0.714722	0.116924	5
0	0.939941	0.515747	1.06201	1.11389	1.38855		1.00403	0.142446	5
10	1.1261	0.640869	1.24817	1.35193	1.57776		1.18896	0.155818	5
20	1.20239	0.692749	1.34583	1.50146	1.72424		1.29333	0.17331	5
30	1.26953	0.62561	1.43127	1.57776	1.81274		1.34338	0.200451	5
40	1.32446	0.674438	1.48315	1.64185	1.87988		1.40076	0.20345	5

## Sheet: 100 uM
	1	2	3	4	5
File Name
Voltage (mV)							Mean	SEM	n
-80	-0.0335693	-0.0579834	-0.0701904	-0.112915	-0.0732422		-0.0695801	0.0128898	5
-70	-0.0183105	-0.0366211	-0.0610352	-0.106812	-0.115967		-0.067749	0.0191168	5
-60	-0.00610352	-0.00915527	-0.0640869	-0.0823975	-0.12207		-0.0567627	0.0221458	5
-50	0.0152588	-0.0305176	0.00610352	-0.0396729	0		-0.00976562	0.0107203	5
-40	0.0610352	0.0396729	0	0.0152588	0.0274658		0.0286865	0.0104208	5
-30	0.100708	0.0976562	0.115967	0.0976562	0.137329		0.109863	0.00765985	5
-20	0.363159	0.189209	0.396729	0.393677	0.540161		0.376587	0.0560112	5
-10	0.692749	0.375366	0.717163	0.814819	1.04065		0.728149	0.10747	5
0	0.967407	0.509644	1.06812	1.11084	1.33057		0.997314	0.135587	5
10	1.11389	0.62561	1.24207	1.34277	1.65405		1.19568	0.168161	5
20	1.20544	0.628662	1.34888	1.46484	1.86157		1.30188	0.200567	5
30	1.26953	0.646973	1.35803	1.57166	1.86157		1.34155	0.201404	5
40	1.33667	0.686646	1.44043	1.66321	1.86157		1.39771	0.199602	5
