# Supplementary material for: Native American ataxia medicines rescue ataxia-linked mutant potassium channel activity via binding to the voltage sensing domain
Source: Nat Commun. 2023 Jun 6;14:3281. doi: 10.1038/s41467-023-38834-6 (PMC10244465; doi:10.1038/s41467-023-38834-6)
Supplement: Supplementary file 7 — Source Data [file 41467_2023_38834_MOESM7_ESM.zip › Figure_3_KCNA1_1_in_50_White_Oak_Bark.xlsx]

## Sheet: Ctrl
	1	2	3	4	5
File Name
Voltage (mV)							Mean	SEM	n
-120	-0.012207	-0.0183105	0	-0.00915527	-0.00305176		-0.00854492	0.00325839	5
-110	-0.00610352	-0.012207	0	-0.00610352	-0.00305176		-0.00549316	0.00202431	5
-100	-0.00610352	-0.012207	0.00915527	-0.00305176	0		-0.00244141	0.00353267	5
-90	-0.00305176	-0.00915527	0.012207	-0.00305176	0		-0.000610352	0.00353267	5
-80	0	-0.00915527	0.0152588	-0.00305176	0.00305176		0.0012207	0.00404861	5
-70	0.00305176	-0.00610352	0.0152588	0	0.00610352		0.00366211	0.00353267	5
-60	0.00305176	-0.00610352	0.0213623	0.00610352	0.00915527		0.00671387	0.00446434	5
-50	0.00610352	0	0.0427246	0.00915527	0.00915527		0.0134277	0.00751253	5
-40	0.0152588	0.00915527	0.0518799	0.0518799	0.0213623		0.0299072	0.0091756	5
-30	0.0701904	0.0457764	0.0823975	0.0946045	0.0671387		0.0720215	0.00816595	5
-20	0.146484	0.109863	0.12207	0.152588	0.143433		0.134888	0.00809723	5
-10	0.192261	0.143433	0.125122	0.195312	0.189209		0.169067	0.0145271	5
0	0.231934	0.161743	0.125122	0.241089	0.238037		0.199585	0.02369	5
10	0.259399	0.17395	0.125122	0.274658	0.271606		0.220947	0.0302663	5
20	0.274658	0.177002	0.125122	0.308228	0.311279		0.239258	0.0374832	5
30	0.289917	0.177002	0.128174	0.32959	0.341797		0.253296	0.0427028	5
40	0.296021	0.180054	0.128174	0.344849	0.360107		0.261841	0.0459733	5
G/Gmax
Voltage (mV)							Mean	SEM	n
-120	-0.0412371	-0.101695	0	-0.0265487	-0.00847458		-0.0355911	0.0180075	5
-110	-0.0206186	-0.0677966	0	-0.0176991	-0.00847458		-0.0229178	0.0117908	5
-100	-0.0206186	-0.0677966	0.0714286	-0.00884956	0		-0.00516723	0.022437	5
-90	-0.0103093	-0.0508475	0.0952381	-0.00884956	0		0.00504636	0.0242002	5
-80	0	-0.0508475	0.119048	-0.00884956	0.00847458		0.013565	0.0282736	5
-70	0.0103093	-0.0338983	0.119048	0	0.0169492		0.0224815	0.0256787	5
-60	0.0103093	-0.0338983	0.166667	0.0176991	0.0254237		0.0372401	0.0339549	5
-50	0.0206186	0	0.333333	0.0265487	0.0254237		0.0811849	0.0632189	5
-40	0.0515464	0.0508475	0.404762	0.150442	0.059322		0.143384	0.0679823	5
-30	0.237113	0.254237	0.642857	0.274336	0.186441		0.318997	0.0822648	5
-20	0.494845	0.610169	0.952381	0.442478	0.398305		0.579636	0.099688	5
-10	0.649485	0.79661	0.97619	0.566372	0.525424		0.702816	0.0826015	5
0	0.783505	0.898305	0.97619	0.699115	0.661017		0.803627	0.0593327	5
10	0.876289	0.966102	0.97619	0.79646	0.754237		0.873856	0.0443206	5
20	0.927835	0.983051	0.97619	0.893805	0.864407		0.929058	0.022979	5
30	0.979381	0.983051	1	0.955752	0.949153		0.973467	0.00931622	5
40	1	1	1	1	1		1	0	5

## Sheet: White Oak Bark 1 in 50
	1	2	3	4	5
File Name
Voltage (mV)							Mean	SEM	n
-120	0.0488281	-0.0152588	0.0488281	0.012207	0.0152588		0.0219727	0.0121841	5
-110	0.0488281	-0.00915527	0.0518799	0.0213623	0.0305176		0.0286865	0.0110286	5
-100	0.0549316	-0.00915527	0.0579834	0.0305176	0.0305176		0.032959	0.0120303	5
-90	0.0579834	0.00305176	0.0579834	0.0366211	0.0488281		0.0408936	0.0102405	5
-80	0.0671387	0.00305176	0.0610352	0.0396729	0.0579834		0.0457764	0.0116207	5
-70	0.0671387	0.0183105	0.0640869	0.0518799	0.0671387		0.0537109	0.00928657	5
-60	0.0946045	0.0213623	0.0701904	0.0518799	0.0976562		0.0671387	0.0141833	5
-50	0.128174	0.0305176	0.0732422	0.0762939	0.0976562		0.0811768	0.016021	5
-40	0.222778	0.0915527	0.109863	0.161743	0.222778		0.161743	0.0274489	5
-30	0.302124	0.143433	0.12207	0.271606	0.360107		0.239868	0.0461068	5
-20	0.350952	0.158691	0.12207	0.32959	0.421143		0.276489	0.0578837	5
-10	0.372314	0.170898	0.134277	0.350952	0.43335		0.292358	0.0589266	5
0	0.372314	0.177002	0.137329	0.378418	0.436401		0.300293	0.0598222	5
10	0.378418	0.177002	0.137329	0.390625	0.448608		0.306396	0.0623829	5
20	0.384521	0.186157	0.140381	0.393677	0.454712		0.31189	0.0622843	5
30	0.384521	0.210571	0.15564	0.405884	0.466919		0.324707	0.060001	5
40	0.384521	0.213623	0.164795	0.421143	0.476074		0.332031	0.0605941	5
G/Gmax
Voltage (mV)							Mean	SEM	n
-120	0.126984	-0.0714286	0.296296	0.0289855	0.0320513		0.0825777	0.0619639	5
-110	0.126984	-0.0428571	0.314815	0.0507246	0.0641026		0.102754	0.0595653	5
-100	0.142857	-0.0428571	0.351852	0.0724638	0.0641026		0.117684	0.0656344	5
-90	0.150794	0.0142857	0.351852	0.0869565	0.102564		0.14129	0.0570125	5
-80	0.174603	0.0142857	0.37037	0.0942029	0.121795		0.155051	0.0597361	5
-70	0.174603	0.0857143	0.388889	0.123188	0.141026		0.182684	0.0535089	5
-60	0.246032	0.1	0.425926	0.123188	0.205128		0.220055	0.0579123	5
-50	0.333333	0.142857	0.444444	0.181159	0.205128		0.261385	0.0558288	5
-40	0.579365	0.428571	0.666667	0.384058	0.467949		0.505322	0.0517237	5
-30	0.785714	0.671429	0.740741	0.644928	0.75641		0.719844	0.0265228	5
-20	0.912698	0.742857	0.740741	0.782609	0.884615		0.812704	0.0361477	5
-10	0.968254	0.8	0.814815	0.833333	0.910256		0.865332	0.0319807	5
0	0.968254	0.828571	0.833333	0.898551	0.916667		0.889075	0.0263517	5
10	0.984127	0.828571	0.833333	0.927536	0.942308		0.903175	0.0309206	5
20	1	0.871429	0.851852	0.934783	0.955128		0.922638	0.0272223	5
30	1	0.985714	0.944444	0.963768	0.980769		0.974939	0.00957303	5
40	1	1	1	1	1		1	0	5
