# Supplementary material for: Native American ataxia medicines rescue ataxia-linked mutant potassium channel activity via binding to the voltage sensing domain
Source: Nat Commun. 2023 Jun 6;14:3281. doi: 10.1038/s41467-023-38834-6 (PMC10244465; doi:10.1038/s41467-023-38834-6)
Supplement: Supplementary file 7 — Source Data [file 41467_2023_38834_MOESM7_ESM.zip › Figure_1_KCNA1_1_in_50_Pacific_Ninebark_Root.xlsx]

## Sheet: Ctrl
	1	2	3	4	5	6
File Name
Voltage (mV)								Mean	SEM	n
-80	0	-0.0640869	0.0549316	-0.00305176	0.012207	0.012207		0.00203451	0.0157132	6
-70	0	-0.0793457	0.0457764	-0.0488281	0.0183105	0		-0.0106812	0.0186424	6
-60	0	-0.0671387	0.0854492	-0.00915527	0.012207	0.00305176		0.00406901	0.0199599	6
-50	0	-0.0610352	0.189209	-0.0152588	0.0213623	-0.00305176		0.0218709	0.0352864	6
-40	0	-0.0671387	0.610352	0.0396729	0.146484	-0.012207		0.119527	0.102388	6
-30	0	0.0213623	1.19019	0.274658	0.436401	0.131226		0.342306	0.182306	6
-20	0.0946045	0.292969	1.4679	0.674438	0.598145	0.360107		0.58136	0.196972	6
-10	0.189209	0.466919	1.58691	0.90332	0.65918	0.488281		0.715637	0.199015	6
0	0.238037	0.531006	1.56555	0.949097	0.65918	0.445557		0.731405	0.192673	6
10	0.244141	0.537109	1.51978	1.00403	0.671387	0.500488		0.746155	0.184991	6
20	0.244141	0.506592	1.45569	1.05591	0.643921	0.482178		0.731405	0.181441	6
30	0.244141	0.494385	1.39771	1.06201	0.650024	0.448608		0.716146	0.176263	6
40	0.228882	0.466919	1.34583	1.06506	0.637817	0.393677		0.689697	0.175471	6
G/Gmax
Voltage (mV)								Mean	SEM	n
-80	0	-0.119318	0.0346154	-0.00289017	0.0181818	0.0243902		-0.00750348	0.0231164	6
-70	0	-0.147727	0.0288462	-0.0462428	0.0272727	0		-0.0229752	0.0273072	6
-60	0	-0.125	0.0538462	-0.00867052	0.0181818	0.00609756		-0.0092575	0.0248013	6
-50	0	-0.113636	0.119231	-0.0144509	0.0318182	-0.00609756		0.00281069	0.0307355	6
-40	0	-0.125	0.384615	0.0375723	0.218182	-0.0243902		0.0818299	0.0759357	6
-30	0	0.0397727	0.75	0.260116	0.65	0.262195		0.327014	0.12667	6
-20	0.397436	0.545455	0.925	0.638728	0.890909	0.719512		0.686173	0.0827624	6
-10	0.794872	0.869318	1	0.855491	0.981818	0.97561		0.912852	0.0343484	6
0	1	0.988636	0.986538	0.898844	0.981818	0.890244		0.95768	0.0201445	6
10	1.02564	1	0.957692	0.950867	1	1		0.989033	0.0117471	6
20	1.02564	0.943182	0.917308	1	0.959091	0.963415		0.968106	0.0159504	6
30	1.02564	0.920455	0.880769	1.00578	0.968182	0.896341		0.949528	0.0242949	6
40	0.961538	0.869318	0.848077	1.00867	0.95	0.786585		0.904032	0.0339112	6

## Sheet: 1 in 50 Pacific Ninebark Root
	1	2	3	4	5	6
File Name
Voltage (mV)								Mean	SEM	n
-80	0	0	0.308228	0.186157	0	0		0.0823975	0.0544435	6
-70	0	0	0.280762	0.189209	0	0		0.0783285	0.0509297	6
-60	0	0	0.27771	0.167847	0.0915527	0.125122		0.110372	0.0432978	6
-50	0.0610352	0.0396729	0.50354	0.271606	0.115967	0.164795		0.192769	0.0707737	6
-40	0.0579834	0.0823975	0.997925	0.698853	0.32959	0.460815		0.437927	0.148851	6
-30	0.216675	0.421143	1.4801	1.11694	0.582886	0.784302		0.767008	0.190407	6
-20	0.372314	0.765991	1.66931	1.34583	0.653076	0.857544		0.94401	0.194779	6
-10	0.390625	0.827026	1.66626	1.38855	0.640869	0.845337		0.959778	0.194878	6
0	0.396729	0.823975	1.60828	1.35803	0.622559	0.827026		0.939433	0.186501	6
10	0.3479	0.793457	1.51062	1.29089	0.561523	0.765991		0.878398	0.179958	6
20	0.326538	0.753784	1.37939	1.23291	0.512695	0.692749		0.816345	0.167517	6
30	0.292969	0.71106	1.25732	1.08032	0.43335	0.595093		0.728353	0.152571	6
40	0.222778	0.653076	1.11389	0.894165	0.302124	0.396729		0.597127	0.144422	6
G/Gmax
Voltage (mV)								Mean	SEM	n
-80	0	0	0.184644	0.134066	0	0		0.0531182	0.0342236	6
-70	0	0	0.16819	0.136264	0	0		0.0507423	0.0323559	6
-60	0	0	0.166362	0.120879	0.140187	0.145907		0.0955559	0.0307917	6
-50	0.153846	0.0479705	0.301645	0.195604	0.17757	0.192171		0.178135	0.0333117	6
-40	0.146154	0.099631	0.597806	0.503297	0.504673	0.537367		0.398155	0.0883671	6
-30	0.546154	0.509225	0.886654	0.804396	0.892523	0.914591		0.758924	0.0748519	6
-20	0.938462	0.926199	1	0.969231	1	1		0.972315	0.0136401	6
-10	0.984615	1	0.998172	1	0.981308	0.985765		0.991643	0.00352631	6
0	1	0.99631	0.963437	0.978022	0.953271	0.964413		0.975909	0.00774862	6
10	0.876923	0.95941	0.904936	0.92967	0.859813	0.893238		0.903998	0.0147552	6
20	0.823077	0.911439	0.826325	0.887912	0.785047	0.807829		0.840272	0.019939	6
30	0.738462	0.859779	0.753199	0.778022	0.663551	0.69395		0.747827	0.0280277	6
40	0.561538	0.789668	0.667276	0.643956	0.462617	0.462633		0.597948	0.0521632	6
