# Supplementary material for: Native American ataxia medicines rescue ataxia-linked mutant potassium channel activity via binding to the voltage sensing domain
Source: Nat Commun. 2023 Jun 6;14:3281. doi: 10.1038/s41467-023-38834-6 (PMC10244465; doi:10.1038/s41467-023-38834-6)
Supplement: Supplementary file 7 — Source Data [file 41467_2023_38834_MOESM7_ESM.zip › Figure_1_KCNA2_1_in_50_Nettle.xlsx]

## Sheet: Ctrl
	1	2	3	4	5	6
File Name
Voltage (mV)								Mean	SEM	n
-80	0	0	0	0	0	0		0	0	6
-70	0	0	0	0	0	0		0	0	6
-60	0	0	0	0	0	0		0	0	6
-50	0	0	0	0	0	0		0	0	6
-40	0	0	0	0	0	0		0	0	6
-30	0.106812	0	0.0396729	0.0152588	0.012207	0		0.0289917	0.0166547	6
-20	0.90332	0.354004	0.793457	0.109863	0.20752	0.0946045		0.410461	0.144233	6
-10	1.73035	0.939941	1.54114	0.177002	0.39978	0.189209		0.829569	0.279913	6
0	2.17896	1.11389	1.90735	0.201416	0.50354	0.231934		1.02285	0.351055	6
10	2.29797	1.18713	2.03247	0.198364	0.564575	0.256348		1.08948	0.370718	6
20	2.21558	1.19019	2.13623	0.222778	0.558472	0.280762		1.10067	0.367892	6
30	1.97449	1.18103	2.16064	0.195312	0.552368	0.234985		1.0498	0.353447	6
40	1.77917	1.12	2.11487	0.17395	0.534058	0.219727		0.990295	0.335269	6
G/Gmax
Voltage (mV)								Mean	SEM	n
-80	0	0	0	0	0	0		0	0	6
-70	0	0	0	0	0	0		0	0	6
-60	0	0	0	0	0	0		0	0	6
-50	0	0	0	0	0	0		0	0	6
-40	0	0	0	0	0	0		0	0	6
-30	0.0464807	0	0.0183616	0.0684932	0.0216216	0		0.0258262	0.011037	6
-20	0.393094	0.298201	0.367232	0.493151	0.367568	0.336957		0.376034	0.0269206	6
-10	0.752988	0.791774	0.713277	0.794521	0.708108	0.673913		0.739097	0.0199295	6
0	0.948207	0.938303	0.882768	0.90411	0.891892	0.826087		0.898561	0.0179084	6
10	1	1	0.940678	0.890411	1	0.913043		0.957355	0.0201486	6
20	0.964143	1.00257	0.988701	1	0.989189	1		0.990767	0.00584636	6
30	0.85923	0.994859	1	0.876712	0.978378	0.836957		0.924356	0.0304199	6
40	0.774236	0.943445	0.978814	0.780822	0.945946	0.782609		0.867645	0.0398872	6

## Sheet: 1 in 50 Nettle
	1	2	3	4	5	6
File Name
Voltage (mV)								Mean	SEM	n
-80	0.366211	0.192261	0.286865	0	0	0		0.140889	0.0668997	6
-70	0.265503	0.109863	0.204468	0	0	0		0.096639	0.0477264	6
-60	0.20752	0.115967	0.10376	0	0	0		0.0712077	0.0350502	6
-50	0.271606	0.0335693	0.0396729	0	0	0		0.0574748	0.0434553	6
-40	1.24512	0.0701904	0.0793457	0.00610352	0.00305176	0		0.233968	0.202743	6
-30	2.22778	0.839233	1.15662	0.463867	0.341797	0.158691		0.864665	0.309645	6
-20	2.67944	1.73035	2.20032	1.15662	0.646973	0.436401		1.47502	0.360909	6
-10	3.01514	1.97449	2.71606	1.62354	0.756836	0.482178		1.76137	0.416061	6
0	3.02429	1.98364	2.80457	1.91956	0.875854	0.494385		1.85038	0.412291	6
10	2.88696	1.97144	2.68555	2.14844	0.942993	0.500488		1.85598	0.388195	6
20	2.67944	1.89819	2.68555	2.32544	0.985718	0.512695		1.84784	0.371924	6
30	2.53906	1.77307	2.67944	2.46582	0.98877	0.509644		1.82597	0.368906	6
40	2.36816	1.63879	2.62756	2.6001	0.918579	0.463867		1.76951	0.375517	6
G/Gmax
Voltage (mV)								Mean	SEM	n
-80	0.121457	0.0969231	0.102285	0	0	0		0.0534443	0.0241319	6
-70	0.0880567	0.0553846	0.0729053	0	0	0		0.0360578	0.016669	6
-60	0.0688259	0.0584615	0.0369967	0	0	0		0.0273807	0.0129426	6
-50	0.090081	0.0169231	0.0141458	0	0	0		0.0201916	0.0143235	6
-40	0.412955	0.0353846	0.0282916	0.00234742	0.00309598	0		0.0803458	0.0668	6
-30	0.738866	0.423077	0.412405	0.178404	0.346749	0.309524		0.401504	0.0765136	6
-20	0.888664	0.872308	0.784548	0.444836	0.656347	0.85119		0.749649	0.0701226	6
-10	1	0.995385	0.968444	0.624413	0.767802	0.940476		0.882753	0.0624662	6
0	1.00304	1	1	0.738263	0.888545	0.964286		0.932355	0.0427232	6
10	0.95749	0.993846	0.957563	0.826291	0.956656	0.97619		0.944673	0.0244265	6
20	0.888664	0.956923	0.957563	0.894366	1	1		0.949586	0.0199677	6
30	0.842105	0.893846	0.955386	0.948357	1.0031	0.994048		0.939473	0.0251136	6
40	0.785425	0.826154	0.936888	1	0.931889	0.904762		0.89752	0.0321165	6
