# Supplementary material for: Native American ataxia medicines rescue ataxia-linked mutant potassium channel activity via binding to the voltage sensing domain
Source: Nat Commun. 2023 Jun 6;14:3281. doi: 10.1038/s41467-023-38834-6 (PMC10244465; doi:10.1038/s41467-023-38834-6)
Supplement: Supplementary file 7 — Source Data [file 41467_2023_38834_MOESM7_ESM.zip › Figure_4_KCNA1_Gallic_acid_Dose_Response_-_RMP.xlsx]

## Sheet: KCNA1
Cell No.	1	2	3	4	5
							Mean	SEM	n
Ctrl	-46	-53	-52	-42	-40		-46.6	2.6	5
0.01	-46	-53	-52	-41	-40		-46.4	2.69444	5
0.1	-55	-54	-55	-46	-41		-50.2	2.85307	5
1	-61	-58	-63	-54	-44		-56	3.36155	5
10	-60	-63	-68	-58	-46		-59	3.6606	5
100	-56	-64	-68	-56	-46		-58	3.79473	5
1000	-54	-60	-62	-50	-46		-54.4	2.99333	5
