# Supplementary material for: Native American ataxia medicines rescue ataxia-linked mutant potassium channel activity via binding to the voltage sensing domain
Source: Nat Commun. 2023 Jun 6;14:3281. doi: 10.1038/s41467-023-38834-6 (PMC10244465; doi:10.1038/s41467-023-38834-6)
Supplement: Supplementary file 7 — Source Data [file 41467_2023_38834_MOESM7_ESM.zip › Figure_1_KCNA1_1_in_50_Bladderwrack_Kelp.xlsx]

## Sheet: Ctrl
	1	2	3	4	5
File Name
Voltage (mV)							Mean	SEM	n
-80	0.000726622	0.0915527	0.0357266	0.0793457	0.0183105		0.0451324	0.0174716	5
-70	0.00385082	0.112915	0.0538508	0.0671387	-0.0152588		0.0444993	0.0229173	5
-60	0.0296111	0.0946045	0.0696111	0.0610352	0.0305176		0.0570759	0.0123306	5
-50	0.0473378	0.109863	0.0673378	0.0793457	-0.00915527		0.0589459	0.0198137	5
-40	0.0767433	0.128174	0.0867433	0.088501	-0.00915527		0.0742012	0.0226159	5
-30	0.108291	0.250244	0.158291	0.12207	0.0549316		0.138766	0.0324378	5
-20	0.167684	0.360107	0.357684	0.354004	0.274658		0.302827	0.0373942	5
-10	0.25591	0.442505	0.44591	0.524902	0.418091		0.417464	0.0442037	5
0	0.396102	0.601196	0.496102	0.55542	0.491333		0.508031	0.0345505	5
10	0.41454	0.561523	0.51454	0.546265	0.473022		0.501978	0.0265976	5
20	0.425507	0.582886	0.525507	0.546265	0.476074		0.511248	0.0275229	5
30	0.41846	0.592041	0.51846	0.515747	0.442505		0.497443	0.0308075	5
40	0.407649	0.552368	0.517649	0.518799	0.421143		0.483521	0.02898	5
G/Gmax
Voltage (mV)							Mean	SEM	n
-80	0.00170766	0.154639	0.0679851	0.142857	0.0372671		0.0808912	0.0296801	5
-70	0.00904997	0.190722	0.102474	0.120879	-0.0310559		0.0784138	0.0398687	5
-60	0.0695902	0.159794	0.132465	0.10989	0.0621118		0.10677	0.0185178	5
-50	0.11125	0.185567	0.128139	0.142857	-0.0186335		0.109836	0.0343999	5
-40	0.180357	0.216495	0.165066	0.159341	-0.0186335		0.140525	0.0410157	5
-30	0.2545	0.42268	0.301217	0.21978	0.111801		0.261996	0.0508697	5
-20	0.39408	0.608247	0.680645	0.637363	0.559006		0.575868	0.0495679	5
-10	0.601424	0.747423	0.848533	0.945055	0.850932		0.798673	0.058386	5
0	0.930894	1.01546	0.944044	1	1		0.978081	0.0169462	5
10	0.974227	0.948454	0.979131	0.983516	0.962733		0.969612	0.00632552	5
20	1	0.984536	1	0.983516	0.968944		0.987399	0.00583705	5
30	0.983439	1	0.98659	0.928571	0.900621		0.959844	0.0191963	5
40	0.958032	0.93299	0.985047	0.934066	0.857143		0.933455	0.0213189	5

## Sheet: 1 in 50 Bladderwrack Kelp
	1	2	3	4	5
File Name
Voltage (mV)							Mean	SEM	n
-80	0	0	0	0	0		0	0	5
-70	0	0	0	0	0		0	0	5
-60	0	0	0	0	0		0	0	5
-50	0.0732422	0.0457764	0.0732422	0.0823975	0		0.0549316	0.0150436	5
-40	0.418091	0.280762	0.418091	0.231934	0.0488281		0.279541	0.0685159	5
-30	0.45542	0.570679	0.55542	0.384521	0.683594		0.529927	0.0512924	5
-20	0.512695	0.790405	0.512695	0.402832	0.930786		0.629883	0.0988251	5
-10	0.535747	0.814819	0.515747	0.396729	0.964355		0.645479	0.105144	5
0	0.463335	0.738525	0.43335	0.317383	0.869751		0.564469	0.102948	5
10	0.293496	0.738525	0.43335	0.317383	0.695801		0.495711	0.0936951	5
20	0.30335	0.738525	0.43335	0.317383	0.665283		0.491578	0.0895324	5
30	0.31335	0.738525	0.43335	0.317383	0.515747		0.463671	0.0784771	5
40	0.313496	0.738525	0.43335	0.317383	0.45166		0.450883	0.0773769	5
G/Gmax
Voltage (mV)							Mean	SEM	n
-80	0	0	0	0	0		0	0	5
-70	0	0	0	0	0		0	0	5
-60	0	0	0	0	0		0	0	5
-50	0.13671	0.0561798	0.131868	0.204545	0		0.105861	0.0353846	5
-40	0.780388	0.344569	0.752747	0.575758	0.0506329		0.500819	0.136807	5
-30	0.850065	0.700375	1	0.954545	0.708861		0.842769	0.0614314	5
-20	0.956973	0.970037	0.923077	1	0.96519		0.963055	0.0123561	5
-10	1	1	0.928571	0.984848	1		0.982684	0.0138427	5
0	0.864839	0.906367	0.78022	0.787879	0.901899		0.848241	0.0272064	5
10	0.547826	0.906367	0.78022	0.787879	0.721519		0.748762	0.0585135	5
20	0.566218	0.906367	0.78022	0.787879	0.689873		0.746111	0.056619	5
30	0.584883	0.906367	0.78022	0.787879	0.53481		0.718832	0.0691056	5
40	0.585157	0.906367	0.78022	0.787879	0.468354		0.705595	0.0785612	5
