# Supplementary material for: Native American ataxia medicines rescue ataxia-linked mutant potassium channel activity via binding to the voltage sensing domain
Source: Nat Commun. 2023 Jun 6;14:3281. doi: 10.1038/s41467-023-38834-6 (PMC10244465; doi:10.1038/s41467-023-38834-6)
Supplement: Supplementary file 7 — Source Data [file 41467_2023_38834_MOESM7_ESM.zip › Figure_6_KCNA1-E283K_1_in_50_Bladderwrack_Kelp_-_Activation.xlsx]

## Sheet: Activation
CONTROL	1	2	3	4	5
Voltage (mV)							Mean	SEM	n
-20	27.4221	23.1451	2.20752	4.76999	42.3842		19.9858	7.46511	5
-10	13.6551	5.67157	3.06487	3.01704	27.8725		10.6562	4.72348	5
0	7.3393	4.65371	2.2403	2.44851	26.896		8.71556	4.63748	5
10	5.16542	4.00043	1.41538	2.16783	8.56046		4.2619	1.26195	5
20	5.53916	3.48379	1.3603	1.38169	7.55061		3.86311	1.20358	5
30	5.05052	2.72213	1.4023	1.20251	6.63923		3.40334	1.06057	5
40	4.53911	2.46873	1.43199	1.16968	5.82611		3.08712	0.905781	5
1:50 Bladderwrack Kelp	1	2	3	4	5
Voltage (mV)							Mean	SEM	n
-30	90.2909	98.7069	27.2405	57.0084	91.9105		73.0315	13.5408	5
-20	38.8725	42.9452	15.7181	40.0215	69.0634		41.3241	8.47192	5
-10	22.7772	28.2382	8.88568	23.1041	52.2903		27.0591	7.07903	5
0	17.1542	19.4834	11.2845	20.3308	37.3223		21.115	4.34903	5
10	14.8844	17.3889	5.59484	18.9633	30.3291		17.4321	3.97045	5
20	11.7979	15.4373	4.19572	10.6258	21.5303		12.7174	2.85398	5
30	9.29541	12.4254	3.9306	7.15763	20.3273		10.6273	2.79268	5
40	8.70468	11.2845	3.83814	6.94121	19.4525		10.0442	2.64567	5
