# Supplementary material for: Native American ataxia medicines rescue ataxia-linked mutant potassium channel activity via binding to the voltage sensing domain
Source: Nat Commun. 2023 Jun 6;14:3281. doi: 10.1038/s41467-023-38834-6 (PMC10244465; doi:10.1038/s41467-023-38834-6)
Supplement: Supplementary file 7 — Source Data [file 41467_2023_38834_MOESM7_ESM.zip › kv11_3M_popc_waters_ions_final.pdb]

CRYST1   98.045   98.045   99.158  90.00  90.00  90.00 P 1           1
ATOM      1  N   TYR P  95       4.390 -18.024 -25.509  0.00  0.00      PROA  
ATOM      2  HT1 TYR P  95       4.230 -18.986 -25.871  0.00  0.00      PROA  
ATOM      3  HT2 TYR P  95       5.392 -17.933 -25.248  0.00  0.00      PROA  
ATOM      4  HT3 TYR P  95       4.201 -17.293 -26.223  0.00  0.00      PROA  
ATOM      5  CA  TYR P  95       3.752 -17.771 -24.200  0.00  0.00      PROA  
ATOM      6  HA  TYR P  95       2.721 -17.953 -24.464  0.00  0.00      PROA  
ATOM      7  CB  TYR P  95       4.352 -18.751 -23.170  0.00  0.00      PROA  
ATOM      8  HB1 TYR P  95       4.998 -18.241 -22.424  0.00  0.00      PROA  
ATOM      9  HB2 TYR P  95       4.886 -19.584 -23.676  0.00  0.00      PROA  
ATOM     10  CG  TYR P  95       3.259 -19.399 -22.388  0.00  0.00      PROA  
ATOM     11  CD1 TYR P  95       2.878 -18.569 -21.268  0.00  0.00      PROA  
ATOM     12  HD1 TYR P  95       3.493 -17.717 -21.017  0.00  0.00      PROA  
ATOM     13  CE1 TYR P  95       1.737 -18.968 -20.564  0.00  0.00      PROA  
ATOM     14  HE1 TYR P  95       1.338 -18.401 -19.736  0.00  0.00      PROA  
ATOM     15  CZ  TYR P  95       0.952 -20.073 -20.972  0.00  0.00      PROA  
ATOM     16  OH  TYR P  95      -0.128 -20.378 -20.167  0.00  0.00      PROA  
ATOM     17  HH  TYR P  95      -0.539 -21.205 -20.427  0.00  0.00      PROA  
ATOM     18  CD2 TYR P  95       2.531 -20.570 -22.798  0.00  0.00      PROA  
ATOM     19  HD2 TYR P  95       2.917 -21.263 -23.532  0.00  0.00      PROA  
ATOM     20  CE2 TYR P  95       1.342 -20.906 -22.048  0.00  0.00      PROA  
ATOM     21  HE2 TYR P  95       0.820 -21.839 -22.200  0.00  0.00      PROA  
ATOM     22  C   TYR P  95       3.902 -16.260 -23.775  0.00  0.00      PROA  
ATOM     23  O   TYR P  95       3.020 -15.508 -23.410  0.00  0.00      PROA  
ATOM     24  N   GLN P  96       5.164 -15.778 -23.743  0.00  0.00      PROA  
ATOM     25  HN  GLN P  96       5.878 -16.405 -24.043  0.00  0.00      PROA  
ATOM     26  CA  GLN P  96       5.647 -14.538 -23.147  0.00  0.00      PROA  
ATOM     27  HA  GLN P  96       5.361 -14.414 -22.113  0.00  0.00      PROA  
ATOM     28  CB  GLN P  96       7.174 -14.366 -23.325  0.00  0.00      PROA  
ATOM     29  HB1 GLN P  96       7.417 -14.448 -24.406  0.00  0.00      PROA  
ATOM     30  HB2 GLN P  96       7.841 -15.039 -22.745  0.00  0.00      PROA  
ATOM     31  CG  GLN P  96       7.640 -12.955 -22.754  0.00  0.00      PROA  
ATOM     32  HG1 GLN P  96       7.176 -12.927 -21.745  0.00  0.00      PROA  
ATOM     33  HG2 GLN P  96       7.190 -12.160 -23.386  0.00  0.00      PROA  
ATOM     34  CD  GLN P  96       9.134 -12.832 -22.691  0.00  0.00      PROA  
ATOM     35  OE1 GLN P  96       9.715 -13.142 -23.772  0.00  0.00      PROA  
ATOM     36  NE2 GLN P  96       9.736 -12.547 -21.478  0.00  0.00      PROA  
ATOM     37 HE21 GLN P  96      10.708 -12.537 -21.241  0.00  0.00      PROA  
ATOM     38 HE22 GLN P  96       9.199 -12.422 -20.643  0.00  0.00      PROA  
ATOM     39  C   GLN P  96       4.918 -13.290 -23.695  0.00  0.00      PROA  
ATOM     40  O   GLN P  96       4.517 -12.441 -22.939  0.00  0.00      PROA  
ATOM     41  N   ARG P  97       4.711 -13.153 -25.037  0.00  0.00      PROA  
ATOM     42  HN  ARG P  97       5.109 -13.866 -25.609  0.00  0.00      PROA  
ATOM     43  CA  ARG P  97       4.203 -11.949 -25.686  0.00  0.00      PROA  
ATOM     44  HA  ARG P  97       4.727 -11.067 -25.349  0.00  0.00      PROA  
ATOM     45  CB  ARG P  97       4.412 -12.167 -27.208  0.00  0.00      PROA  
ATOM     46  HB1 ARG P  97       3.810 -11.382 -27.713  0.00  0.00      PROA  
ATOM     47  HB2 ARG P  97       4.124 -13.227 -27.376  0.00  0.00      PROA  
ATOM     48  CG  ARG P  97       5.961 -12.041 -27.548  0.00  0.00      PROA  
ATOM     49  HG1 ARG P  97       6.178 -12.441 -28.561  0.00  0.00      PROA  
ATOM     50  HG2 ARG P  97       6.579 -12.640 -26.845  0.00  0.00      PROA  
ATOM     51  CD  ARG P  97       6.400 -10.615 -27.419  0.00  0.00      PROA  
ATOM     52  HD1 ARG P  97       6.067 -10.178 -26.453  0.00  0.00      PROA  
ATOM     53  HD2 ARG P  97       5.998  -9.956 -28.217  0.00  0.00      PROA  
ATOM     54  NE  ARG P  97       7.880 -10.620 -27.524  0.00  0.00      PROA  
ATOM     55  HE  ARG P  97       8.327 -11.510 -27.435  0.00  0.00      PROA  
ATOM     56  CZ  ARG P  97       8.648  -9.509 -27.695  0.00  0.00      PROA  
ATOM     57  NH1 ARG P  97       8.164  -8.295 -27.781  0.00  0.00      PROA  
ATOM     58 HH11 ARG P  97       7.176  -8.156 -27.849  0.00  0.00      PROA  
ATOM     59 HH12 ARG P  97       8.770  -7.566 -28.101  0.00  0.00      PROA  
ATOM     60  NH2 ARG P  97       9.959  -9.650 -27.614  0.00  0.00      PROA  
ATOM     61 HH21 ARG P  97      10.427 -10.526 -27.731  0.00  0.00      PROA  
ATOM     62 HH22 ARG P  97      10.590  -8.876 -27.565  0.00  0.00      PROA  
ATOM     63  C   ARG P  97       2.710 -11.755 -25.244  0.00  0.00      PROA  
ATOM     64  O   ARG P  97       2.292 -10.663 -24.859  0.00  0.00      PROA  
ATOM     65  N   GLN P  98       1.967 -12.885 -25.187  0.00  0.00      PROA  
ATOM     66  HN  GLN P  98       2.351 -13.740 -25.526  0.00  0.00      PROA  
ATOM     67  CA  GLN P  98       0.578 -12.998 -24.826  0.00  0.00      PROA  
ATOM     68  HA  GLN P  98       0.056 -12.222 -25.366  0.00  0.00      PROA  
ATOM     69  CB  GLN P  98      -0.050 -14.402 -25.092  0.00  0.00      PROA  
ATOM     70  HB1 GLN P  98      -1.161 -14.434 -25.110  0.00  0.00      PROA  
ATOM     71  HB2 GLN P  98       0.333 -15.110 -24.326  0.00  0.00      PROA  
ATOM     72  CG  GLN P  98       0.174 -14.931 -26.552  0.00  0.00      PROA  
ATOM     73  HG1 GLN P  98      -0.612 -15.693 -26.743  0.00  0.00      PROA  
ATOM     74  HG2 GLN P  98       1.217 -15.313 -26.559  0.00  0.00      PROA  
ATOM     75  CD  GLN P  98       0.107 -13.856 -27.662  0.00  0.00      PROA  
ATOM     76  OE1 GLN P  98       1.167 -13.542 -28.235  0.00  0.00      PROA  
ATOM     77  NE2 GLN P  98      -0.990 -13.223 -27.813  0.00  0.00      PROA  
ATOM     78 HE21 GLN P  98      -0.901 -12.584 -28.577  0.00  0.00      PROA  
ATOM     79 HE22 GLN P  98      -1.873 -13.471 -27.415  0.00  0.00      PROA  
ATOM     80  C   GLN P  98       0.425 -12.720 -23.414  0.00  0.00      PROA  
ATOM     81  O   GLN P  98      -0.534 -12.019 -23.137  0.00  0.00      PROA  
ATOM     82  N   VAL P  99       1.266 -13.258 -22.521  0.00  0.00      PROA  
ATOM     83  HN  VAL P  99       1.984 -13.893 -22.796  0.00  0.00      PROA  
ATOM     84  CA  VAL P  99       1.380 -12.806 -21.131  0.00  0.00      PROA  
ATOM     85  HA  VAL P  99       0.439 -13.098 -20.690  0.00  0.00      PROA  
ATOM     86  CB  VAL P  99       2.554 -13.565 -20.339  0.00  0.00      PROA  
ATOM     87  HB  VAL P  99       3.460 -13.833 -20.923  0.00  0.00      PROA  
ATOM     88  CG1 VAL P  99       2.810 -12.819 -18.994  0.00  0.00      PROA  
ATOM     89 HG11 VAL P  99       1.930 -12.707 -18.325  0.00  0.00      PROA  
ATOM     90 HG12 VAL P  99       3.252 -11.833 -19.251  0.00  0.00      PROA  
ATOM     91 HG13 VAL P  99       3.659 -13.268 -18.435  0.00  0.00      PROA  
ATOM     92  CG2 VAL P  99       1.921 -14.948 -19.922  0.00  0.00      PROA  
ATOM     93 HG21 VAL P  99       1.745 -15.617 -20.792  0.00  0.00      PROA  
ATOM     94 HG22 VAL P  99       0.926 -14.793 -19.453  0.00  0.00      PROA  
ATOM     95 HG23 VAL P  99       2.585 -15.499 -19.223  0.00  0.00      PROA  
ATOM     96  C   VAL P  99       1.500 -11.258 -20.983  0.00  0.00      PROA  
ATOM     97  O   VAL P  99       0.780 -10.705 -20.138  0.00  0.00      PROA  
ATOM     98  N   TRP P 100       2.388 -10.595 -21.704  0.00  0.00      PROA  
ATOM     99  HN  TRP P 100       3.006 -11.158 -22.248  0.00  0.00      PROA  
ATOM    100  CA  TRP P 100       2.801  -9.205 -21.497  0.00  0.00      PROA  
ATOM    101  HA  TRP P 100       2.878  -8.919 -20.458  0.00  0.00      PROA  
ATOM    102  CB  TRP P 100       4.147  -8.958 -22.250  0.00  0.00      PROA  
ATOM    103  HB1 TRP P 100       4.010  -9.274 -23.306  0.00  0.00      PROA  
ATOM    104  HB2 TRP P 100       4.775  -9.686 -21.694  0.00  0.00      PROA  
ATOM    105  CG  TRP P 100       4.944  -7.666 -22.284  0.00  0.00      PROA  
ATOM    106  CD1 TRP P 100       5.510  -7.031 -23.358  0.00  0.00      PROA  
ATOM    107  HD1 TRP P 100       5.627  -7.361 -24.380  0.00  0.00      PROA  
ATOM    108  NE1 TRP P 100       6.174  -5.946 -22.857  0.00  0.00      PROA  
ATOM    109  HE1 TRP P 100       6.771  -5.320 -23.308  0.00  0.00      PROA  
ATOM    110  CE2 TRP P 100       6.038  -5.872 -21.502  0.00  0.00      PROA  
ATOM    111  CD2 TRP P 100       5.343  -7.008 -21.125  0.00  0.00      PROA  
ATOM    112  CE3 TRP P 100       5.083  -7.221 -19.758  0.00  0.00      PROA  
ATOM    113  HE3 TRP P 100       4.509  -8.061 -19.396  0.00  0.00      PROA  
ATOM    114  CZ3 TRP P 100       5.465  -6.298 -18.810  0.00  0.00      PROA  
ATOM    115  HZ3 TRP P 100       5.090  -6.409 -17.803  0.00  0.00      PROA  
ATOM    116  CZ2 TRP P 100       6.460  -4.968 -20.568  0.00  0.00      PROA  
ATOM    117  HZ2 TRP P 100       6.876  -4.084 -21.029  0.00  0.00      PROA  
ATOM    118  CH2 TRP P 100       6.182  -5.147 -19.211  0.00  0.00      PROA  
ATOM    119  HH2 TRP P 100       6.282  -4.296 -18.554  0.00  0.00      PROA  
ATOM    120  C   TRP P 100       1.772  -8.252 -22.098  0.00  0.00      PROA  
ATOM    121  O   TRP P 100       1.567  -7.132 -21.496  0.00  0.00      PROA  
ATOM    122  N   LEU P 101       1.062  -8.499 -23.241  0.00  0.00      PROA  
ATOM    123  HN  LEU P 101       1.396  -9.273 -23.772  0.00  0.00      PROA  
ATOM    124  CA  LEU P 101       0.010  -7.537 -23.632  0.00  0.00      PROA  
ATOM    125  HA  LEU P 101       0.379  -6.529 -23.516  0.00  0.00      PROA  
ATOM    126  CB  LEU P 101      -0.274  -7.706 -25.140  0.00  0.00      PROA  
ATOM    127  HB1 LEU P 101      -1.049  -6.973 -25.452  0.00  0.00      PROA  
ATOM    128  HB2 LEU P 101      -0.538  -8.759 -25.376  0.00  0.00      PROA  
ATOM    129  CG  LEU P 101       1.030  -7.439 -26.036  0.00  0.00      PROA  
ATOM    130  HG  LEU P 101       1.677  -8.290 -25.732  0.00  0.00      PROA  
ATOM    131  CD1 LEU P 101       0.662  -7.242 -27.470  0.00  0.00      PROA  
ATOM    132 HD11 LEU P 101       0.011  -6.365 -27.673  0.00  0.00      PROA  
ATOM    133 HD12 LEU P 101       0.281  -8.228 -27.811  0.00  0.00      PROA  
ATOM    134 HD13 LEU P 101       1.584  -7.092 -28.073  0.00  0.00      PROA  
ATOM    135  CD2 LEU P 101       1.844  -6.103 -25.653  0.00  0.00      PROA  
ATOM    136 HD21 LEU P 101       2.745  -6.035 -26.300  0.00  0.00      PROA  
ATOM    137 HD22 LEU P 101       2.116  -6.214 -24.581  0.00  0.00      PROA  
ATOM    138 HD23 LEU P 101       1.234  -5.204 -25.882  0.00  0.00      PROA  
ATOM    139  C   LEU P 101      -1.345  -7.610 -22.930  0.00  0.00      PROA  
ATOM    140  O   LEU P 101      -2.198  -6.736 -23.036  0.00  0.00      PROA  
ATOM    141  N   LEU P 102      -1.499  -8.626 -22.071  0.00  0.00      PROA  
ATOM    142  HN  LEU P 102      -0.782  -9.319 -22.074  0.00  0.00      PROA  
ATOM    143  CA  LEU P 102      -2.688  -8.841 -21.259  0.00  0.00      PROA  
ATOM    144  HA  LEU P 102      -3.514  -8.818 -21.954  0.00  0.00      PROA  
ATOM    145  CB  LEU P 102      -2.647 -10.246 -20.643  0.00  0.00      PROA  
ATOM    146  HB1 LEU P 102      -1.647 -10.592 -20.307  0.00  0.00      PROA  
ATOM    147  HB2 LEU P 102      -2.972 -10.889 -21.489  0.00  0.00      PROA  
ATOM    148  CG  LEU P 102      -3.701 -10.543 -19.540  0.00  0.00      PROA  
ATOM    149  HG  LEU P 102      -4.600  -9.894 -19.611  0.00  0.00      PROA  
ATOM    150  CD1 LEU P 102      -4.108 -12.012 -19.610  0.00  0.00      PROA  
ATOM    151 HD11 LEU P 102      -4.778 -12.347 -18.789  0.00  0.00      PROA  
ATOM    152 HD12 LEU P 102      -3.180 -12.618 -19.679  0.00  0.00      PROA  
ATOM    153 HD13 LEU P 102      -4.634 -12.162 -20.577  0.00  0.00      PROA  
ATOM    154  CD2 LEU P 102      -3.191 -10.232 -18.163  0.00  0.00      PROA  
ATOM    155 HD21 LEU P 102      -3.900 -10.651 -17.417  0.00  0.00      PROA  
ATOM    156 HD22 LEU P 102      -3.146  -9.138 -17.975  0.00  0.00      PROA  
ATOM    157 HD23 LEU P 102      -2.239 -10.767 -17.957  0.00  0.00      PROA  
ATOM    158  C   LEU P 102      -3.051  -7.746 -20.166  0.00  0.00      PROA  
ATOM    159  O   LEU P 102      -4.213  -7.342 -20.000  0.00  0.00      PROA  
ATOM    160  N   PHE P 103      -1.979  -7.282 -19.452  0.00  0.00      PROA  
ATOM    161  HN  PHE P 103      -1.095  -7.738 -19.517  0.00  0.00      PROA  
ATOM    162  CA  PHE P 103      -1.955  -5.994 -18.682  0.00  0.00      PROA  
ATOM    163  HA  PHE P 103      -2.658  -6.020 -17.862  0.00  0.00      PROA  
ATOM    164  CB  PHE P 103      -0.514  -5.889 -18.150  0.00  0.00      PROA  
ATOM    165  HB1 PHE P 103      -0.349  -4.963 -17.559  0.00  0.00      PROA  
ATOM    166  HB2 PHE P 103       0.174  -5.872 -19.022  0.00  0.00      PROA  
ATOM    167  CG  PHE P 103      -0.208  -7.052 -17.177  0.00  0.00      PROA  
ATOM    168  CD1 PHE P 103       0.876  -7.900 -17.441  0.00  0.00      PROA  
ATOM    169  HD1 PHE P 103       1.520  -7.625 -18.263  0.00  0.00      PROA  
ATOM    170  CE1 PHE P 103       1.130  -8.973 -16.646  0.00  0.00      PROA  
ATOM    171  HE1 PHE P 103       1.992  -9.578 -16.884  0.00  0.00      PROA  
ATOM    172  CZ  PHE P 103       0.198  -9.326 -15.662  0.00  0.00      PROA  
ATOM    173  HZ  PHE P 103       0.231 -10.287 -15.172  0.00  0.00      PROA  
ATOM    174  CD2 PHE P 103      -1.044  -7.251 -16.101  0.00  0.00      PROA  
ATOM    175  HD2 PHE P 103      -1.793  -6.515 -15.846  0.00  0.00      PROA  
ATOM    176  CE2 PHE P 103      -0.893  -8.461 -15.348  0.00  0.00      PROA  
ATOM    177  HE2 PHE P 103      -1.630  -8.652 -14.582  0.00  0.00      PROA  
ATOM    178  C   PHE P 103      -2.375  -4.702 -19.390  0.00  0.00      PROA  
ATOM    179  O   PHE P 103      -3.161  -3.876 -18.931  0.00  0.00      PROA  
ATOM    180  N   GLU P 104      -1.933  -4.507 -20.616  0.00  0.00      PROA  
ATOM    181  HN  GLU P 104      -1.348  -5.150 -21.106  0.00  0.00      PROA  
ATOM    182  CA  GLU P 104      -2.165  -3.325 -21.391  0.00  0.00      PROA  
ATOM    183  HA  GLU P 104      -2.154  -2.435 -20.779  0.00  0.00      PROA  
ATOM    184  CB  GLU P 104      -0.991  -3.326 -22.325  0.00  0.00      PROA  
ATOM    185  HB1 GLU P 104      -1.008  -2.335 -22.829  0.00  0.00      PROA  
ATOM    186  HB2 GLU P 104      -0.993  -4.018 -23.194  0.00  0.00      PROA  
ATOM    187  CG  GLU P 104       0.385  -3.280 -21.704  0.00  0.00      PROA  
ATOM    188  HG1 GLU P 104       1.168  -3.275 -22.492  0.00  0.00      PROA  
ATOM    189  HG2 GLU P 104       0.480  -4.126 -20.990  0.00  0.00      PROA  
ATOM    190  CD  GLU P 104       0.634  -2.070 -20.736  0.00  0.00      PROA  
ATOM    191  OE1 GLU P 104       0.392  -2.102 -19.505  0.00  0.00      PROA  
ATOM    192  OE2 GLU P 104       1.081  -1.047 -21.316  0.00  0.00      PROA  
ATOM    193  C   GLU P 104      -3.383  -3.246 -22.273  0.00  0.00      PROA  
ATOM    194  O   GLU P 104      -3.782  -2.123 -22.598  0.00  0.00      PROA  
ATOM    195  N   TYR P 105      -3.992  -4.362 -22.812  0.00  0.00      PROA  
ATOM    196  HN  TYR P 105      -3.605  -5.281 -22.817  0.00  0.00      PROA  
ATOM    197  CA  TYR P 105      -5.161  -4.277 -23.724  0.00  0.00      PROA  
ATOM    198  HA  TYR P 105      -5.527  -3.263 -23.783  0.00  0.00      PROA  
ATOM    199  CB  TYR P 105      -4.567  -4.639 -25.090  0.00  0.00      PROA  
ATOM    200  HB1 TYR P 105      -5.348  -4.849 -25.853  0.00  0.00      PROA  
ATOM    201  HB2 TYR P 105      -4.063  -5.611 -24.900  0.00  0.00      PROA  
ATOM    202  CG  TYR P 105      -3.649  -3.654 -25.628  0.00  0.00      PROA  
ATOM    203  CD1 TYR P 105      -4.160  -2.400 -26.064  0.00  0.00      PROA  
ATOM    204  HD1 TYR P 105      -5.227  -2.265 -25.969  0.00  0.00      PROA  
ATOM    205  CE1 TYR P 105      -3.305  -1.443 -26.609  0.00  0.00      PROA  
ATOM    206  HE1 TYR P 105      -3.756  -0.507 -26.904  0.00  0.00      PROA  
ATOM    207  CZ  TYR P 105      -1.904  -1.813 -26.782  0.00  0.00      PROA  
ATOM    208  OH  TYR P 105      -0.936  -0.908 -27.202  0.00  0.00      PROA  
ATOM    209  HH  TYR P 105      -1.339  -0.067 -27.429  0.00  0.00      PROA  
ATOM    210  CD2 TYR P 105      -2.339  -3.989 -25.817  0.00  0.00      PROA  
ATOM    211  HD2 TYR P 105      -1.899  -4.904 -25.447  0.00  0.00      PROA  
ATOM    212  CE2 TYR P 105      -1.442  -2.996 -26.273  0.00  0.00      PROA  
ATOM    213  HE2 TYR P 105      -0.415  -3.316 -26.373  0.00  0.00      PROA  
ATOM    214  C   TYR P 105      -6.254  -5.160 -23.255  0.00  0.00      PROA  
ATOM    215  O   TYR P 105      -5.996  -6.372 -23.237  0.00  0.00      PROA  
ATOM    216  N   PRO P 106      -7.528  -4.743 -23.022  0.00  0.00      PROA  
ATOM    217  CD  PRO P 106      -7.897  -3.269 -23.004  0.00  0.00      PROA  
ATOM    218  HD1 PRO P 106      -7.532  -2.733 -23.906  0.00  0.00      PROA  
ATOM    219  HD2 PRO P 106      -7.465  -2.685 -22.163  0.00  0.00      PROA  
ATOM    220  CA  PRO P 106      -8.603  -5.540 -22.408  0.00  0.00      PROA  
ATOM    221  HA  PRO P 106      -8.074  -6.229 -21.766  0.00  0.00      PROA  
ATOM    222  CB  PRO P 106      -9.493  -4.469 -21.810  0.00  0.00      PROA  
ATOM    223  HB1 PRO P 106      -9.052  -4.344 -20.798  0.00  0.00      PROA  
ATOM    224  HB2 PRO P 106     -10.459  -4.985 -21.622  0.00  0.00      PROA  
ATOM    225  CG  PRO P 106      -9.381  -3.207 -22.599  0.00  0.00      PROA  
ATOM    226  HG1 PRO P 106      -9.968  -3.342 -23.534  0.00  0.00      PROA  
ATOM    227  HG2 PRO P 106      -9.692  -2.249 -22.130  0.00  0.00      PROA  
ATOM    228  C   PRO P 106      -9.210  -6.467 -23.341  0.00  0.00      PROA  
ATOM    229  O   PRO P 106     -10.013  -7.244 -22.949  0.00  0.00      PROA  
ATOM    230  N   GLU P 107      -8.959  -6.354 -24.674  0.00  0.00      PROA  
ATOM    231  HN  GLU P 107      -8.360  -5.635 -25.018  0.00  0.00      PROA  
ATOM    232  CA  GLU P 107      -9.449  -7.223 -25.713  0.00  0.00      PROA  
ATOM    233  HA  GLU P 107     -10.024  -8.022 -25.267  0.00  0.00      PROA  
ATOM    234  CB  GLU P 107     -10.271  -6.418 -26.816  0.00  0.00      PROA  
ATOM    235  HB1 GLU P 107     -10.371  -7.136 -27.658  0.00  0.00      PROA  
ATOM    236  HB2 GLU P 107      -9.670  -5.599 -27.265  0.00  0.00      PROA  
ATOM    237  CG  GLU P 107     -11.680  -5.945 -26.509  0.00  0.00      PROA  
ATOM    238  HG1 GLU P 107     -11.562  -5.337 -25.587  0.00  0.00      PROA  
ATOM    239  HG2 GLU P 107     -12.469  -6.637 -26.145  0.00  0.00      PROA  
ATOM    240  CD  GLU P 107     -12.202  -5.246 -27.696  0.00  0.00      PROA  
ATOM    241  OE1 GLU P 107     -12.550  -4.046 -27.531  0.00  0.00      PROA  
ATOM    242  OE2 GLU P 107     -12.255  -5.758 -28.786  0.00  0.00      PROA  
ATOM    243  C   GLU P 107      -8.374  -8.048 -26.375  0.00  0.00      PROA  
ATOM    244  O   GLU P 107      -8.585  -8.933 -27.171  0.00  0.00      PROA  
ATOM    245  N   SER P 108      -7.170  -8.012 -25.845  0.00  0.00      PROA  
ATOM    246  HN  SER P 108      -6.940  -7.409 -25.086  0.00  0.00      PROA  
ATOM    247  CA  SER P 108      -6.013  -8.783 -26.398  0.00  0.00      PROA  
ATOM    248  HA  SER P 108      -6.047  -8.653 -27.470  0.00  0.00      PROA  
ATOM    249  CB  SER P 108      -4.639  -8.268 -25.954  0.00  0.00      PROA  
ATOM    250  HB1 SER P 108      -4.563  -8.357 -24.849  0.00  0.00      PROA  
ATOM    251  HB2 SER P 108      -4.486  -7.175 -26.079  0.00  0.00      PROA  
ATOM    252  OG  SER P 108      -3.568  -9.003 -26.551  0.00  0.00      PROA  
ATOM    253  HG1 SER P 108      -3.023  -9.385 -25.860  0.00  0.00      PROA  
ATOM    254  C   SER P 108      -6.197 -10.266 -25.862  0.00  0.00      PROA  
ATOM    255  O   SER P 108      -7.116 -10.552 -25.038  0.00  0.00      PROA  
ATOM    256  N   SER P 109      -5.457 -11.240 -26.390  0.00  0.00      PROA  
ATOM    257  HN  SER P 109      -4.658 -10.960 -26.918  0.00  0.00      PROA  
ATOM    258  CA  SER P 109      -5.607 -12.698 -26.198  0.00  0.00      PROA  
ATOM    259  HA  SER P 109      -6.622 -12.989 -26.427  0.00  0.00      PROA  
ATOM    260  CB  SER P 109      -4.678 -13.471 -27.074  0.00  0.00      PROA  
ATOM    261  HB1 SER P 109      -3.654 -13.042 -27.044  0.00  0.00      PROA  
ATOM    262  HB2 SER P 109      -4.972 -13.171 -28.103  0.00  0.00      PROA  
ATOM    263  OG  SER P 109      -4.679 -14.891 -26.872  0.00  0.00      PROA  
ATOM    264  HG1 SER P 109      -5.511 -15.252 -27.187  0.00  0.00      PROA  
ATOM    265  C   SER P 109      -5.386 -13.108 -24.719  0.00  0.00      PROA  
ATOM    266  O   SER P 109      -4.365 -12.703 -24.138  0.00  0.00      PROA  
ATOM    267  N   GLY P 110      -6.315 -13.840 -24.136  0.00  0.00      PROA  
ATOM    268  HN  GLY P 110      -7.150 -14.098 -24.615  0.00  0.00      PROA  
ATOM    269  CA  GLY P 110      -6.190 -14.403 -22.837  0.00  0.00      PROA  
ATOM    270  HA1 GLY P 110      -5.231 -14.216 -22.378  0.00  0.00      PROA  
ATOM    271  HA2 GLY P 110      -6.415 -15.457 -22.909  0.00  0.00      PROA  
ATOM    272  C   GLY P 110      -7.276 -13.839 -21.927  0.00  0.00      PROA  
ATOM    273  O   GLY P 110      -8.098 -13.032 -22.408  0.00  0.00      PROA  
ATOM    274  N   PRO P 111      -7.381 -14.057 -20.588  0.00  0.00      PROA  
ATOM    275  CD  PRO P 111      -6.682 -15.174 -19.989  0.00  0.00      PROA  
ATOM    276  HD1 PRO P 111      -5.582 -15.051 -19.903  0.00  0.00      PROA  
ATOM    277  HD2 PRO P 111      -6.866 -16.143 -20.500  0.00  0.00      PROA  
ATOM    278  CA  PRO P 111      -8.549 -13.564 -19.766  0.00  0.00      PROA  
ATOM    279  HA  PRO P 111      -9.444 -13.641 -20.366  0.00  0.00      PROA  
ATOM    280  CB  PRO P 111      -8.521 -14.510 -18.570  0.00  0.00      PROA  
ATOM    281  HB1 PRO P 111      -9.482 -15.065 -18.612  0.00  0.00      PROA  
ATOM    282  HB2 PRO P 111      -8.592 -14.081 -17.548  0.00  0.00      PROA  
ATOM    283  CG  PRO P 111      -7.194 -15.329 -18.574  0.00  0.00      PROA  
ATOM    284  HG1 PRO P 111      -6.471 -14.948 -17.822  0.00  0.00      PROA  
ATOM    285  HG2 PRO P 111      -7.401 -16.399 -18.360  0.00  0.00      PROA  
ATOM    286  C   PRO P 111      -8.420 -12.109 -19.435  0.00  0.00      PROA  
ATOM    287  O   PRO P 111      -8.849 -11.744 -18.365  0.00  0.00      PROA  
ATOM    288  N   ALA P 112      -7.863 -11.288 -20.299  0.00  0.00      PROA  
ATOM    289  HN  ALA P 112      -7.568 -11.666 -21.174  0.00  0.00      PROA  
ATOM    290  CA  ALA P 112      -7.462  -9.938 -20.000  0.00  0.00      PROA  
ATOM    291  HA  ALA P 112      -6.670  -9.912 -19.266  0.00  0.00      PROA  
ATOM    292  CB  ALA P 112      -6.819  -9.418 -21.287  0.00  0.00      PROA  
ATOM    293  HB1 ALA P 112      -6.203 -10.147 -21.857  0.00  0.00      PROA  
ATOM    294  HB2 ALA P 112      -6.281  -8.465 -21.093  0.00  0.00      PROA  
ATOM    295  HB3 ALA P 112      -7.598  -9.191 -22.045  0.00  0.00      PROA  
ATOM    296  C   ALA P 112      -8.542  -8.960 -19.523  0.00  0.00      PROA  
ATOM    297  O   ALA P 112      -8.318  -8.230 -18.542  0.00  0.00      PROA  
ATOM    298  N   ARG P 113      -9.779  -8.940 -20.034  0.00  0.00      PROA  
ATOM    299  HN  ARG P 113     -10.040  -9.678 -20.651  0.00  0.00      PROA  
ATOM    300  CA  ARG P 113     -10.860  -8.182 -19.539  0.00  0.00      PROA  
ATOM    301  HA  ARG P 113     -10.350  -7.231 -19.509  0.00  0.00      PROA  
ATOM    302  CB  ARG P 113     -12.055  -8.365 -20.559  0.00  0.00      PROA  
ATOM    303  HB1 ARG P 113     -12.165  -9.464 -20.680  0.00  0.00      PROA  
ATOM    304  HB2 ARG P 113     -11.767  -7.921 -21.536  0.00  0.00      PROA  
ATOM    305  CG  ARG P 113     -13.529  -7.966 -19.996  0.00  0.00      PROA  
ATOM    306  HG1 ARG P 113     -13.706  -8.506 -19.042  0.00  0.00      PROA  
ATOM    307  HG2 ARG P 113     -14.300  -8.452 -20.632  0.00  0.00      PROA  
ATOM    308  CD  ARG P 113     -13.661  -6.490 -19.877  0.00  0.00      PROA  
ATOM    309  HD1 ARG P 113     -13.332  -5.819 -20.699  0.00  0.00      PROA  
ATOM    310  HD2 ARG P 113     -13.152  -6.154 -18.948  0.00  0.00      PROA  
ATOM    311  NE  ARG P 113     -15.124  -6.227 -19.629  0.00  0.00      PROA  
ATOM    312  HE  ARG P 113     -15.790  -6.971 -19.685  0.00  0.00      PROA  
ATOM    313  CZ  ARG P 113     -15.587  -5.043 -19.177  0.00  0.00      PROA  
ATOM    314  NH1 ARG P 113     -14.833  -4.035 -18.946  0.00  0.00      PROA  
ATOM    315 HH11 ARG P 113     -13.903  -3.939 -19.299  0.00  0.00      PROA  
ATOM    316 HH12 ARG P 113     -15.159  -3.231 -18.448  0.00  0.00      PROA  
ATOM    317  NH2 ARG P 113     -16.860  -4.918 -18.838  0.00  0.00      PROA  
ATOM    318 HH21 ARG P 113     -17.114  -3.991 -18.561  0.00  0.00      PROA  
ATOM    319 HH22 ARG P 113     -17.558  -5.629 -18.917  0.00  0.00      PROA  
ATOM    320  C   ARG P 113     -11.272  -8.538 -18.103  0.00  0.00      PROA  
ATOM    321  O   ARG P 113     -11.467  -7.648 -17.317  0.00  0.00      PROA  
ATOM    322  N   VAL P 114     -11.367  -9.853 -17.802  0.00  0.00      PROA  
ATOM    323  HN  VAL P 114     -11.241 -10.541 -18.512  0.00  0.00      PROA  
ATOM    324  CA  VAL P 114     -11.661 -10.310 -16.424  0.00  0.00      PROA  
ATOM    325  HA  VAL P 114     -12.619  -9.910 -16.125  0.00  0.00      PROA  
ATOM    326  CB  VAL P 114     -11.818 -11.895 -16.279  0.00  0.00      PROA  
ATOM    327  HB  VAL P 114     -10.806 -12.354 -16.286  0.00  0.00      PROA  
ATOM    328  CG1 VAL P 114     -12.503 -12.334 -14.923  0.00  0.00      PROA  
ATOM    329 HG11 VAL P 114     -11.965 -12.003 -14.009  0.00  0.00      PROA  
ATOM    330 HG12 VAL P 114     -12.623 -13.438 -14.901  0.00  0.00      PROA  
ATOM    331 HG13 VAL P 114     -13.494 -11.834 -14.948  0.00  0.00      PROA  
ATOM    332  CG2 VAL P 114     -12.695 -12.344 -17.480  0.00  0.00      PROA  
ATOM    333 HG21 VAL P 114     -12.112 -12.371 -18.425  0.00  0.00      PROA  
ATOM    334 HG22 VAL P 114     -13.480 -11.589 -17.701  0.00  0.00      PROA  
ATOM    335 HG23 VAL P 114     -13.120 -13.359 -17.329  0.00  0.00      PROA  
ATOM    336  C   VAL P 114     -10.595  -9.896 -15.418  0.00  0.00      PROA  
ATOM    337  O   VAL P 114     -10.863  -9.400 -14.318  0.00  0.00      PROA  
ATOM    338  N   ILE P 115      -9.323  -9.948 -15.846  0.00  0.00      PROA  
ATOM    339  HN  ILE P 115      -9.086 -10.275 -16.757  0.00  0.00      PROA  
ATOM    340  CA  ILE P 115      -8.247  -9.361 -15.113  0.00  0.00      PROA  
ATOM    341  HA  ILE P 115      -8.330  -9.761 -14.113  0.00  0.00      PROA  
ATOM    342  CB  ILE P 115      -6.824  -9.746 -15.674  0.00  0.00      PROA  
ATOM    343  HB  ILE P 115      -6.899  -9.371 -16.718  0.00  0.00      PROA  
ATOM    344  CG2 ILE P 115      -5.668  -9.146 -15.016  0.00  0.00      PROA  
ATOM    345 HG21 ILE P 115      -4.763  -9.464 -15.577  0.00  0.00      PROA  
ATOM    346 HG22 ILE P 115      -5.565  -9.538 -13.982  0.00  0.00      PROA  
ATOM    347 HG23 ILE P 115      -5.704  -8.037 -14.958  0.00  0.00      PROA  
ATOM    348  CG1 ILE P 115      -6.613 -11.353 -15.769  0.00  0.00      PROA  
ATOM    349 HG11 ILE P 115      -5.550 -11.465 -16.072  0.00  0.00      PROA  
ATOM    350 HG12 ILE P 115      -7.328 -11.653 -16.565  0.00  0.00      PROA  
ATOM    351  CD  ILE P 115      -6.880 -12.094 -14.523  0.00  0.00      PROA  
ATOM    352  HD1 ILE P 115      -7.968 -12.081 -14.299  0.00  0.00      PROA  
ATOM    353  HD2 ILE P 115      -6.340 -11.680 -13.645  0.00  0.00      PROA  
ATOM    354  HD3 ILE P 115      -6.497 -13.130 -14.637  0.00  0.00      PROA  
ATOM    355  C   ILE P 115      -8.305  -7.874 -14.835  0.00  0.00      PROA  
ATOM    356  O   ILE P 115      -8.120  -7.406 -13.720  0.00  0.00      PROA  
ATOM    357  N   ALA P 116      -8.650  -7.118 -15.913  0.00  0.00      PROA  
ATOM    358  HN  ALA P 116      -8.816  -7.439 -16.842  0.00  0.00      PROA  
ATOM    359  CA  ALA P 116      -8.965  -5.677 -15.800  0.00  0.00      PROA  
ATOM    360  HA  ALA P 116      -8.110  -5.214 -15.331  0.00  0.00      PROA  
ATOM    361  CB  ALA P 116      -9.268  -5.090 -17.235  0.00  0.00      PROA  
ATOM    362  HB1 ALA P 116     -10.296  -5.275 -17.613  0.00  0.00      PROA  
ATOM    363  HB2 ALA P 116      -8.633  -5.519 -18.040  0.00  0.00      PROA  
ATOM    364  HB3 ALA P 116      -9.208  -3.985 -17.136  0.00  0.00      PROA  
ATOM    365  C   ALA P 116     -10.155  -5.425 -14.899  0.00  0.00      PROA  
ATOM    366  O   ALA P 116      -9.981  -4.767 -13.897  0.00  0.00      PROA  
ATOM    367  N   ILE P 117     -11.276  -6.095 -15.015  0.00  0.00      PROA  
ATOM    368  HN  ILE P 117     -11.382  -6.796 -15.717  0.00  0.00      PROA  
ATOM    369  CA  ILE P 117     -12.423  -5.937 -14.082  0.00  0.00      PROA  
ATOM    370  HA  ILE P 117     -12.652  -4.884 -14.162  0.00  0.00      PROA  
ATOM    371  CB  ILE P 117     -13.655  -6.686 -14.517  0.00  0.00      PROA  
ATOM    372  HB  ILE P 117     -13.314  -7.743 -14.539  0.00  0.00      PROA  
ATOM    373  CG2 ILE P 117     -14.769  -6.500 -13.361  0.00  0.00      PROA  
ATOM    374 HG21 ILE P 117     -15.771  -6.775 -13.756  0.00  0.00      PROA  
ATOM    375 HG22 ILE P 117     -14.661  -5.498 -12.895  0.00  0.00      PROA  
ATOM    376 HG23 ILE P 117     -14.632  -7.241 -12.544  0.00  0.00      PROA  
ATOM    377  CG1 ILE P 117     -14.253  -6.318 -15.867  0.00  0.00      PROA  
ATOM    378 HG11 ILE P 117     -13.445  -6.244 -16.626  0.00  0.00      PROA  
ATOM    379 HG12 ILE P 117     -14.678  -5.294 -15.799  0.00  0.00      PROA  
ATOM    380  CD  ILE P 117     -15.415  -7.191 -16.327  0.00  0.00      PROA  
ATOM    381  HD1 ILE P 117     -15.105  -8.253 -16.430  0.00  0.00      PROA  
ATOM    382  HD2 ILE P 117     -15.953  -6.786 -17.211  0.00  0.00      PROA  
ATOM    383  HD3 ILE P 117     -16.265  -7.229 -15.612  0.00  0.00      PROA  
ATOM    384  C   ILE P 117     -12.068  -6.222 -12.599  0.00  0.00      PROA  
ATOM    385  O   ILE P 117     -12.324  -5.351 -11.786  0.00  0.00      PROA  
ATOM    386  N   VAL P 118     -11.282  -7.347 -12.310  0.00  0.00      PROA  
ATOM    387  HN  VAL P 118     -11.124  -7.995 -13.051  0.00  0.00      PROA  
ATOM    388  CA  VAL P 118     -10.665  -7.526 -10.981  0.00  0.00      PROA  
ATOM    389  HA  VAL P 118     -11.453  -7.440 -10.247  0.00  0.00      PROA  
ATOM    390  CB  VAL P 118     -10.176  -8.984 -10.735  0.00  0.00      PROA  
ATOM    391  HB  VAL P 118      -9.467  -9.091 -11.583  0.00  0.00      PROA  
ATOM    392  CG1 VAL P 118      -9.605  -9.168  -9.277  0.00  0.00      PROA  
ATOM    393 HG11 VAL P 118     -10.407  -8.884  -8.563  0.00  0.00      PROA  
ATOM    394 HG12 VAL P 118      -8.773  -8.480  -9.015  0.00  0.00      PROA  
ATOM    395 HG13 VAL P 118      -9.147 -10.181  -9.271  0.00  0.00      PROA  
ATOM    396  CG2 VAL P 118     -11.306  -9.948 -10.933  0.00  0.00      PROA  
ATOM    397 HG21 VAL P 118     -11.698  -9.768 -11.957  0.00  0.00      PROA  
ATOM    398 HG22 VAL P 118     -12.110  -9.714 -10.202  0.00  0.00      PROA  
ATOM    399 HG23 VAL P 118     -11.046 -11.018 -10.781  0.00  0.00      PROA  
ATOM    400  C   VAL P 118      -9.613  -6.537 -10.549  0.00  0.00      PROA  
ATOM    401  O   VAL P 118      -9.590  -6.119  -9.405  0.00  0.00      PROA  
ATOM    402  N   SER P 119      -8.616  -6.129 -11.424  0.00  0.00      PROA  
ATOM    403  HN  SER P 119      -8.710  -6.552 -12.322  0.00  0.00      PROA  
ATOM    404  CA  SER P 119      -7.539  -5.202 -11.050  0.00  0.00      PROA  
ATOM    405  HA  SER P 119      -7.040  -5.734 -10.253  0.00  0.00      PROA  
ATOM    406  CB  SER P 119      -6.691  -4.779 -12.291  0.00  0.00      PROA  
ATOM    407  HB1 SER P 119      -5.929  -4.065 -11.913  0.00  0.00      PROA  
ATOM    408  HB2 SER P 119      -7.353  -4.276 -13.028  0.00  0.00      PROA  
ATOM    409  OG  SER P 119      -6.008  -5.885 -12.889  0.00  0.00      PROA  
ATOM    410  HG1 SER P 119      -6.673  -6.524 -13.154  0.00  0.00      PROA  
ATOM    411  C   SER P 119      -8.135  -3.897 -10.553  0.00  0.00      PROA  
ATOM    412  O   SER P 119      -7.671  -3.392  -9.534  0.00  0.00      PROA  
ATOM    413  N   VAL P 120      -9.151  -3.332 -11.222  0.00  0.00      PROA  
ATOM    414  HN  VAL P 120      -9.499  -3.755 -12.055  0.00  0.00      PROA  
ATOM    415  CA  VAL P 120      -9.899  -2.130 -10.836  0.00  0.00      PROA  
ATOM    416  HA  VAL P 120      -9.083  -1.449 -10.645  0.00  0.00      PROA  
ATOM    417  CB  VAL P 120     -10.733  -1.458 -11.929  0.00  0.00      PROA  
ATOM    418  HB  VAL P 120     -11.284  -2.328 -12.347  0.00  0.00      PROA  
ATOM    419  CG1 VAL P 120     -11.805  -0.484 -11.392  0.00  0.00      PROA  
ATOM    420 HG11 VAL P 120     -11.527   0.231 -10.589  0.00  0.00      PROA  
ATOM    421 HG12 VAL P 120     -12.635  -1.097 -10.980  0.00  0.00      PROA  
ATOM    422 HG13 VAL P 120     -12.130   0.139 -12.252  0.00  0.00      PROA  
ATOM    423  CG2 VAL P 120      -9.712  -0.836 -12.935  0.00  0.00      PROA  
ATOM    424 HG21 VAL P 120      -8.984  -1.602 -13.278  0.00  0.00      PROA  
ATOM    425 HG22 VAL P 120      -9.329   0.117 -12.510  0.00  0.00      PROA  
ATOM    426 HG23 VAL P 120     -10.273  -0.541 -13.848  0.00  0.00      PROA  
ATOM    427  C   VAL P 120     -10.624  -2.332  -9.501  0.00  0.00      PROA  
ATOM    428  O   VAL P 120     -10.393  -1.497  -8.629  0.00  0.00      PROA  
ATOM    429  N   MET P 121     -11.275  -3.521  -9.239  0.00  0.00      PROA  
ATOM    430  HN  MET P 121     -11.217  -4.201  -9.966  0.00  0.00      PROA  
ATOM    431  CA  MET P 121     -11.912  -3.949  -7.965  0.00  0.00      PROA  
ATOM    432  HA  MET P 121     -12.597  -3.144  -7.742  0.00  0.00      PROA  
ATOM    433  CB  MET P 121     -12.664  -5.257  -8.063  0.00  0.00      PROA  
ATOM    434  HB1 MET P 121     -11.917  -6.048  -8.285  0.00  0.00      PROA  
ATOM    435  HB2 MET P 121     -13.347  -5.226  -8.939  0.00  0.00      PROA  
ATOM    436  CG  MET P 121     -13.316  -5.798  -6.785  0.00  0.00      PROA  
ATOM    437  HG1 MET P 121     -12.668  -5.555  -5.915  0.00  0.00      PROA  
ATOM    438  HG2 MET P 121     -13.347  -6.907  -6.849  0.00  0.00      PROA  
ATOM    439  SD  MET P 121     -14.913  -5.127  -6.404  0.00  0.00      PROA  
ATOM    440  CE  MET P 121     -15.791  -6.402  -7.411  0.00  0.00      PROA  
ATOM    441  HE1 MET P 121     -16.856  -6.099  -7.491  0.00  0.00      PROA  
ATOM    442  HE2 MET P 121     -15.776  -7.409  -6.941  0.00  0.00      PROA  
ATOM    443  HE3 MET P 121     -15.395  -6.349  -8.447  0.00  0.00      PROA  
ATOM    444  C   MET P 121     -10.956  -3.902  -6.802  0.00  0.00      PROA  
ATOM    445  O   MET P 121     -11.332  -3.338  -5.801  0.00  0.00      PROA  
ATOM    446  N   VAL P 122      -9.745  -4.439  -6.953  0.00  0.00      PROA  
ATOM    447  HN  VAL P 122      -9.466  -4.698  -7.875  0.00  0.00      PROA  
ATOM    448  CA  VAL P 122      -8.698  -4.511  -5.952  0.00  0.00      PROA  
ATOM    449  HA  VAL P 122      -9.092  -5.061  -5.110  0.00  0.00      PROA  
ATOM    450  CB  VAL P 122      -7.623  -5.391  -6.371  0.00  0.00      PROA  
ATOM    451  HB  VAL P 122      -7.099  -5.028  -7.281  0.00  0.00      PROA  
ATOM    452  CG1 VAL P 122      -6.564  -5.421  -5.233  0.00  0.00      PROA  
ATOM    453 HG11 VAL P 122      -5.963  -4.487  -5.232  0.00  0.00      PROA  
ATOM    454 HG12 VAL P 122      -5.891  -6.269  -5.484  0.00  0.00      PROA  
ATOM    455 HG13 VAL P 122      -7.027  -5.422  -4.223  0.00  0.00      PROA  
ATOM    456  CG2 VAL P 122      -8.150  -6.759  -6.791  0.00  0.00      PROA  
ATOM    457 HG21 VAL P 122      -7.413  -7.249  -7.463  0.00  0.00      PROA  
ATOM    458 HG22 VAL P 122      -9.137  -6.730  -7.300  0.00  0.00      PROA  
ATOM    459 HG23 VAL P 122      -8.328  -7.282  -5.827  0.00  0.00      PROA  
ATOM    460  C   VAL P 122      -8.252  -3.140  -5.514  0.00  0.00      PROA  
ATOM    461  O   VAL P 122      -8.154  -2.873  -4.311  0.00  0.00      PROA  
ATOM    462  N   ILE P 123      -7.928  -2.236  -6.434  0.00  0.00      PROA  
ATOM    463  HN  ILE P 123      -7.903  -2.524  -7.388  0.00  0.00      PROA  
ATOM    464  CA  ILE P 123      -7.485  -0.833  -6.166  0.00  0.00      PROA  
ATOM    465  HA  ILE P 123      -6.699  -0.762  -5.429  0.00  0.00      PROA  
ATOM    466  CB  ILE P 123      -7.097  -0.114  -7.469  0.00  0.00      PROA  
ATOM    467  HB  ILE P 123      -7.877  -0.210  -8.255  0.00  0.00      PROA  
ATOM    468  CG2 ILE P 123      -6.751   1.411  -7.157  0.00  0.00      PROA  
ATOM    469 HG21 ILE P 123      -7.666   2.025  -7.014  0.00  0.00      PROA  
ATOM    470 HG22 ILE P 123      -6.312   1.843  -8.082  0.00  0.00      PROA  
ATOM    471 HG23 ILE P 123      -6.069   1.440  -6.281  0.00  0.00      PROA  
ATOM    472  CG1 ILE P 123      -5.946  -0.879  -8.173  0.00  0.00      PROA  
ATOM    473 HG11 ILE P 123      -6.061  -1.981  -8.084  0.00  0.00      PROA  
ATOM    474 HG12 ILE P 123      -4.971  -0.641  -7.696  0.00  0.00      PROA  
ATOM    475  CD  ILE P 123      -5.772  -0.387  -9.627  0.00  0.00      PROA  
ATOM    476  HD1 ILE P 123      -6.745  -0.505 -10.151  0.00  0.00      PROA  
ATOM    477  HD2 ILE P 123      -4.958  -0.925 -10.159  0.00  0.00      PROA  
ATOM    478  HD3 ILE P 123      -5.539   0.699  -9.608  0.00  0.00      PROA  
ATOM    479  C   ILE P 123      -8.699  -0.073  -5.497  0.00  0.00      PROA  
ATOM    480  O   ILE P 123      -8.381   0.753  -4.617  0.00  0.00      PROA  
ATOM    481  N   LEU P 124      -9.969  -0.460  -5.892  0.00  0.00      PROA  
ATOM    482  HN  LEU P 124     -10.079  -0.980  -6.736  0.00  0.00      PROA  
ATOM    483  CA  LEU P 124     -11.091   0.335  -5.379  0.00  0.00      PROA  
ATOM    484  HA  LEU P 124     -10.666   1.327  -5.403  0.00  0.00      PROA  
ATOM    485  CB  LEU P 124     -12.277   0.246  -6.306  0.00  0.00      PROA  
ATOM    486  HB1 LEU P 124     -12.438  -0.828  -6.543  0.00  0.00      PROA  
ATOM    487  HB2 LEU P 124     -12.046   0.680  -7.301  0.00  0.00      PROA  
ATOM    488  CG  LEU P 124     -13.625   0.946  -5.806  0.00  0.00      PROA  
ATOM    489  HG  LEU P 124     -13.855   0.509  -4.811  0.00  0.00      PROA  
ATOM    490  CD1 LEU P 124     -13.467   2.483  -5.716  0.00  0.00      PROA  
ATOM    491 HD11 LEU P 124     -14.355   3.024  -5.325  0.00  0.00      PROA  
ATOM    492 HD12 LEU P 124     -13.290   2.989  -6.689  0.00  0.00      PROA  
ATOM    493 HD13 LEU P 124     -12.747   2.812  -4.937  0.00  0.00      PROA  
ATOM    494  CD2 LEU P 124     -14.738   0.507  -6.764  0.00  0.00      PROA  
ATOM    495 HD21 LEU P 124     -14.401   0.697  -7.805  0.00  0.00      PROA  
ATOM    496 HD22 LEU P 124     -15.602   1.157  -6.509  0.00  0.00      PROA  
ATOM    497 HD23 LEU P 124     -15.085  -0.547  -6.704  0.00  0.00      PROA  
ATOM    498  C   LEU P 124     -11.435  -0.007  -3.955  0.00  0.00      PROA  
ATOM    499  O   LEU P 124     -11.666   0.892  -3.139  0.00  0.00      PROA  
ATOM    500  N   ILE P 125     -11.309  -1.247  -3.541  0.00  0.00      PROA  
ATOM    501  HN  ILE P 125     -11.165  -2.012  -4.165  0.00  0.00      PROA  
ATOM    502  CA  ILE P 125     -11.275  -1.603  -2.135  0.00  0.00      PROA  
ATOM    503  HA  ILE P 125     -12.127  -1.137  -1.664  0.00  0.00      PROA  
ATOM    504  CB  ILE P 125     -11.378  -3.173  -1.971  0.00  0.00      PROA  
ATOM    505  HB  ILE P 125     -10.504  -3.609  -2.500  0.00  0.00      PROA  
ATOM    506  CG2 ILE P 125     -11.408  -3.529  -0.425  0.00  0.00      PROA  
ATOM    507 HG21 ILE P 125     -11.433  -4.639  -0.367  0.00  0.00      PROA  
ATOM    508 HG22 ILE P 125     -12.351  -3.162   0.033  0.00  0.00      PROA  
ATOM    509 HG23 ILE P 125     -10.585  -3.123   0.202  0.00  0.00      PROA  
ATOM    510  CG1 ILE P 125     -12.720  -3.638  -2.638  0.00  0.00      PROA  
ATOM    511 HG11 ILE P 125     -12.634  -3.383  -3.716  0.00  0.00      PROA  
ATOM    512 HG12 ILE P 125     -13.601  -3.095  -2.235  0.00  0.00      PROA  
ATOM    513  CD  ILE P 125     -12.969  -5.145  -2.587  0.00  0.00      PROA  
ATOM    514  HD1 ILE P 125     -13.436  -5.422  -1.618  0.00  0.00      PROA  
ATOM    515  HD2 ILE P 125     -12.062  -5.778  -2.692  0.00  0.00      PROA  
ATOM    516  HD3 ILE P 125     -13.647  -5.427  -3.421  0.00  0.00      PROA  
ATOM    517  C   ILE P 125     -10.067  -1.062  -1.481  0.00  0.00      PROA  
ATOM    518  O   ILE P 125     -10.154  -0.602  -0.317  0.00  0.00      PROA  
ATOM    519  N   SER P 126      -8.811  -1.084  -2.067  0.00  0.00      PROA  
ATOM    520  HN  SER P 126      -8.708  -1.472  -2.980  0.00  0.00      PROA  
ATOM    521  CA  SER P 126      -7.676  -0.405  -1.366  0.00  0.00      PROA  
ATOM    522  HA  SER P 126      -7.524  -0.967  -0.456  0.00  0.00      PROA  
ATOM    523  CB  SER P 126      -6.388  -0.454  -2.237  0.00  0.00      PROA  
ATOM    524  HB1 SER P 126      -6.491   0.201  -3.129  0.00  0.00      PROA  
ATOM    525  HB2 SER P 126      -6.255  -1.464  -2.681  0.00  0.00      PROA  
ATOM    526  OG  SER P 126      -5.175  -0.138  -1.578  0.00  0.00      PROA  
ATOM    527  HG1 SER P 126      -5.241  -0.587  -0.732  0.00  0.00      PROA  
ATOM    528  C   SER P 126      -7.888   1.069  -0.924  0.00  0.00      PROA  
ATOM    529  O   SER P 126      -7.536   1.520   0.141  0.00  0.00      PROA  
ATOM    530  N   ILE P 127      -8.477   1.864  -1.850  0.00  0.00      PROA  
ATOM    531  HN  ILE P 127      -8.731   1.605  -2.779  0.00  0.00      PROA  
ATOM    532  CA  ILE P 127      -8.645   3.295  -1.613  0.00  0.00      PROA  
ATOM    533  HA  ILE P 127      -7.843   3.508  -0.922  0.00  0.00      PROA  
ATOM    534  CB  ILE P 127      -8.527   4.060  -2.888  0.00  0.00      PROA  
ATOM    535  HB  ILE P 127      -7.616   3.691  -3.407  0.00  0.00      PROA  
ATOM    536  CG2 ILE P 127      -9.767   3.848  -3.818  0.00  0.00      PROA  
ATOM    537 HG21 ILE P 127      -9.374   4.235  -4.782  0.00  0.00      PROA  
ATOM    538 HG22 ILE P 127     -10.627   4.477  -3.502  0.00  0.00      PROA  
ATOM    539 HG23 ILE P 127     -10.015   2.769  -3.913  0.00  0.00      PROA  
ATOM    540  CG1 ILE P 127      -8.305   5.593  -2.736  0.00  0.00      PROA  
ATOM    541 HG11 ILE P 127      -9.111   6.017  -2.100  0.00  0.00      PROA  
ATOM    542 HG12 ILE P 127      -8.314   6.102  -3.724  0.00  0.00      PROA  
ATOM    543  CD  ILE P 127      -6.907   5.881  -2.169  0.00  0.00      PROA  
ATOM    544  HD1 ILE P 127      -6.146   5.256  -2.684  0.00  0.00      PROA  
ATOM    545  HD2 ILE P 127      -6.771   5.738  -1.076  0.00  0.00      PROA  
ATOM    546  HD3 ILE P 127      -6.752   6.945  -2.446  0.00  0.00      PROA  
ATOM    547  C   ILE P 127      -9.795   3.640  -0.747  0.00  0.00      PROA  
ATOM    548  O   ILE P 127      -9.718   4.668  -0.054  0.00  0.00      PROA  
ATOM    549  N   VAL P 128     -10.888   2.814  -0.769  0.00  0.00      PROA  
ATOM    550  HN  VAL P 128     -10.934   2.130  -1.492  0.00  0.00      PROA  
ATOM    551  CA  VAL P 128     -12.062   3.059   0.141  0.00  0.00      PROA  
ATOM    552  HA  VAL P 128     -12.374   4.090   0.228  0.00  0.00      PROA  
ATOM    553  CB  VAL P 128     -13.310   2.325  -0.410  0.00  0.00      PROA  
ATOM    554  HB  VAL P 128     -13.065   1.346  -0.874  0.00  0.00      PROA  
ATOM    555  CG1 VAL P 128     -14.432   2.273   0.677  0.00  0.00      PROA  
ATOM    556 HG11 VAL P 128     -14.607   3.222   1.228  0.00  0.00      PROA  
ATOM    557 HG12 VAL P 128     -14.150   1.533   1.456  0.00  0.00      PROA  
ATOM    558 HG13 VAL P 128     -15.446   2.081   0.265  0.00  0.00      PROA  
ATOM    559  CG2 VAL P 128     -13.936   3.162  -1.602  0.00  0.00      PROA  
ATOM    560 HG21 VAL P 128     -14.667   2.528  -2.149  0.00  0.00      PROA  
ATOM    561 HG22 VAL P 128     -13.154   3.515  -2.308  0.00  0.00      PROA  
ATOM    562 HG23 VAL P 128     -14.404   4.125  -1.307  0.00  0.00      PROA  
ATOM    563  C   VAL P 128     -11.691   2.611   1.501  0.00  0.00      PROA  
ATOM    564  O   VAL P 128     -11.933   3.340   2.399  0.00  0.00      PROA  
ATOM    565  N   SER P 129     -10.910   1.530   1.651  0.00  0.00      PROA  
ATOM    566  HN  SER P 129     -10.732   0.989   0.832  0.00  0.00      PROA  
ATOM    567  CA  SER P 129     -10.366   1.071   2.909  0.00  0.00      PROA  
ATOM    568  HA  SER P 129     -11.087   0.709   3.629  0.00  0.00      PROA  
ATOM    569  CB  SER P 129      -9.376  -0.079   2.663  0.00  0.00      PROA  
ATOM    570  HB1 SER P 129      -9.923  -0.759   1.975  0.00  0.00      PROA  
ATOM    571  HB2 SER P 129      -8.513   0.277   2.061  0.00  0.00      PROA  
ATOM    572  OG  SER P 129      -8.938  -0.746   3.847  0.00  0.00      PROA  
ATOM    573  HG1 SER P 129      -8.143  -0.304   4.154  0.00  0.00      PROA  
ATOM    574  C   SER P 129      -9.521   2.101   3.658  0.00  0.00      PROA  
ATOM    575  O   SER P 129      -9.530   2.242   4.887  0.00  0.00      PROA  
ATOM    576  N   PHE P 130      -8.623   2.772   2.858  0.00  0.00      PROA  
ATOM    577  HN  PHE P 130      -8.577   2.506   1.898  0.00  0.00      PROA  
ATOM    578  CA  PHE P 130      -7.714   3.801   3.275  0.00  0.00      PROA  
ATOM    579  HA  PHE P 130      -7.201   3.355   4.114  0.00  0.00      PROA  
ATOM    580  CB  PHE P 130      -6.538   4.050   2.283  0.00  0.00      PROA  
ATOM    581  HB1 PHE P 130      -7.019   4.319   1.318  0.00  0.00      PROA  
ATOM    582  HB2 PHE P 130      -5.910   3.144   2.148  0.00  0.00      PROA  
ATOM    583  CG  PHE P 130      -5.692   5.359   2.644  0.00  0.00      PROA  
ATOM    584  CD1 PHE P 130      -5.256   6.317   1.628  0.00  0.00      PROA  
ATOM    585  HD1 PHE P 130      -5.600   6.164   0.616  0.00  0.00      PROA  
ATOM    586  CE1 PHE P 130      -4.526   7.455   1.941  0.00  0.00      PROA  
ATOM    587  HE1 PHE P 130      -4.211   8.129   1.158  0.00  0.00      PROA  
ATOM    588  CZ  PHE P 130      -4.049   7.667   3.229  0.00  0.00      PROA  
ATOM    589  HZ  PHE P 130      -3.363   8.481   3.411  0.00  0.00      PROA  
ATOM    590  CD2 PHE P 130      -5.182   5.581   3.963  0.00  0.00      PROA  
ATOM    591  HD2 PHE P 130      -5.414   4.965   4.820  0.00  0.00      PROA  
ATOM    592  CE2 PHE P 130      -4.432   6.771   4.213  0.00  0.00      PROA  
ATOM    593  HE2 PHE P 130      -4.124   6.976   5.228  0.00  0.00      PROA  
ATOM    594  C   PHE P 130      -8.417   5.012   3.812  0.00  0.00      PROA  
ATOM    595  O   PHE P 130      -8.004   5.610   4.753  0.00  0.00      PROA  
ATOM    596  N   CYS P 131      -9.535   5.419   3.211  0.00  0.00      PROA  
ATOM    597  HN  CYS P 131      -9.789   4.955   2.365  0.00  0.00      PROA  
ATOM    598  CA  CYS P 131     -10.491   6.396   3.660  0.00  0.00      PROA  
ATOM    599  HA  CYS P 131      -9.895   7.251   3.944  0.00  0.00      PROA  
ATOM    600  CB  CYS P 131     -11.533   6.838   2.576  0.00  0.00      PROA  
ATOM    601  HB1 CYS P 131     -12.148   7.707   2.895  0.00  0.00      PROA  
ATOM    602  HB2 CYS P 131     -12.128   5.913   2.420  0.00  0.00      PROA  
ATOM    603  SG  CYS P 131     -10.924   7.282   0.975  0.00  0.00      PROA  
ATOM    604  HG1 CYS P 131     -10.098   6.251   0.866  0.00  0.00      PROA  
ATOM    605  C   CYS P 131     -11.170   5.961   4.930  0.00  0.00      PROA  
ATOM    606  O   CYS P 131     -11.151   6.672   5.920  0.00  0.00      PROA  
ATOM    607  N   LEU P 132     -11.668   4.709   5.052  0.00  0.00      PROA  
ATOM    608  HN  LEU P 132     -11.759   4.089   4.277  0.00  0.00      PROA  
ATOM    609  CA  LEU P 132     -12.236   4.160   6.265  0.00  0.00      PROA  
ATOM    610  HA  LEU P 132     -13.061   4.695   6.712  0.00  0.00      PROA  
ATOM    611  CB  LEU P 132     -12.898   2.756   6.016  0.00  0.00      PROA  
ATOM    612  HB1 LEU P 132     -13.257   2.356   6.988  0.00  0.00      PROA  
ATOM    613  HB2 LEU P 132     -12.174   2.046   5.562  0.00  0.00      PROA  
ATOM    614  CG  LEU P 132     -14.089   2.921   5.040  0.00  0.00      PROA  
ATOM    615  HG  LEU P 132     -13.849   3.574   4.173  0.00  0.00      PROA  
ATOM    616  CD1 LEU P 132     -14.590   1.530   4.616  0.00  0.00      PROA  
ATOM    617 HD11 LEU P 132     -13.833   0.931   4.066  0.00  0.00      PROA  
ATOM    618 HD12 LEU P 132     -15.593   1.713   4.175  0.00  0.00      PROA  
ATOM    619 HD13 LEU P 132     -14.849   0.909   5.499  0.00  0.00      PROA  
ATOM    620  CD2 LEU P 132     -15.256   3.758   5.676  0.00  0.00      PROA  
ATOM    621 HD21 LEU P 132     -15.539   3.480   6.714  0.00  0.00      PROA  
ATOM    622 HD22 LEU P 132     -16.118   3.769   4.975  0.00  0.00      PROA  
ATOM    623 HD23 LEU P 132     -14.912   4.803   5.834  0.00  0.00      PROA  
ATOM    624  C   LEU P 132     -11.261   4.059   7.404  0.00  0.00      PROA  
ATOM    625  O   LEU P 132     -11.564   4.339   8.602  0.00  0.00      PROA  
ATOM    626  N   GLU P 133     -10.013   3.687   7.093  0.00  0.00      PROA  
ATOM    627  HN  GLU P 133      -9.731   3.110   6.330  0.00  0.00      PROA  
ATOM    628  CA  GLU P 133      -8.871   3.841   7.966  0.00  0.00      PROA  
ATOM    629  HA  GLU P 133      -9.160   3.293   8.850  0.00  0.00      PROA  
ATOM    630  CB  GLU P 133      -7.594   3.171   7.300  0.00  0.00      PROA  
ATOM    631  HB1 GLU P 133      -7.503   3.694   6.324  0.00  0.00      PROA  
ATOM    632  HB2 GLU P 133      -7.792   2.105   7.056  0.00  0.00      PROA  
ATOM    633  CG  GLU P 133      -6.251   3.553   7.935  0.00  0.00      PROA  
ATOM    634  HG1 GLU P 133      -6.117   2.996   8.887  0.00  0.00      PROA  
ATOM    635  HG2 GLU P 133      -6.147   4.658   7.990  0.00  0.00      PROA  
ATOM    636  CD  GLU P 133      -5.036   3.020   7.111  0.00  0.00      PROA  
ATOM    637  OE1 GLU P 133      -5.087   1.990   6.375  0.00  0.00      PROA  
ATOM    638  OE2 GLU P 133      -3.935   3.624   7.232  0.00  0.00      PROA  
ATOM    639  C   GLU P 133      -8.635   5.303   8.456  0.00  0.00      PROA  
ATOM    640  O   GLU P 133      -8.300   5.622   9.597  0.00  0.00      PROA  
ATOM    641  N   THR P 134      -8.736   6.244   7.497  0.00  0.00      PROA  
ATOM    642  HN  THR P 134      -8.851   6.049   6.526  0.00  0.00      PROA  
ATOM    643  CA  THR P 134      -8.532   7.657   7.943  0.00  0.00      PROA  
ATOM    644  HA  THR P 134      -7.643   7.638   8.557  0.00  0.00      PROA  
ATOM    645  CB  THR P 134      -8.317   8.512   6.662  0.00  0.00      PROA  
ATOM    646  HB  THR P 134      -9.184   8.475   5.969  0.00  0.00      PROA  
ATOM    647  OG1 THR P 134      -7.152   8.027   5.944  0.00  0.00      PROA  
ATOM    648  HG1 THR P 134      -7.424   7.227   5.488  0.00  0.00      PROA  
ATOM    649  CG2 THR P 134      -8.035   9.975   7.097  0.00  0.00      PROA  
ATOM    650 HG21 THR P 134      -7.253  10.119   7.874  0.00  0.00      PROA  
ATOM    651 HG22 THR P 134      -8.934  10.475   7.517  0.00  0.00      PROA  
ATOM    652 HG23 THR P 134      -7.702  10.632   6.265  0.00  0.00      PROA  
ATOM    653  C   THR P 134      -9.759   8.105   8.733  0.00  0.00      PROA  
ATOM    654  O   THR P 134      -9.539   8.812   9.717  0.00  0.00      PROA  
ATOM    655  N   LEU P 135     -11.010   7.648   8.438  0.00  0.00      PROA  
ATOM    656  HN  LEU P 135     -11.156   7.051   7.652  0.00  0.00      PROA  
ATOM    657  CA  LEU P 135     -12.128   8.140   9.207  0.00  0.00      PROA  
ATOM    658  HA  LEU P 135     -11.908   9.197   9.210  0.00  0.00      PROA  
ATOM    659  CB  LEU P 135     -13.545   7.979   8.594  0.00  0.00      PROA  
ATOM    660  HB1 LEU P 135     -14.308   8.392   9.288  0.00  0.00      PROA  
ATOM    661  HB2 LEU P 135     -13.740   6.886   8.586  0.00  0.00      PROA  
ATOM    662  CG  LEU P 135     -13.697   8.517   7.175  0.00  0.00      PROA  
ATOM    663  HG  LEU P 135     -12.926   8.126   6.476  0.00  0.00      PROA  
ATOM    664  CD1 LEU P 135     -15.129   8.285   6.674  0.00  0.00      PROA  
ATOM    665 HD11 LEU P 135     -15.259   7.182   6.707  0.00  0.00      PROA  
ATOM    666 HD12 LEU P 135     -15.426   8.674   5.677  0.00  0.00      PROA  
ATOM    667 HD13 LEU P 135     -15.822   8.803   7.371  0.00  0.00      PROA  
ATOM    668  CD2 LEU P 135     -13.495  10.011   7.140  0.00  0.00      PROA  
ATOM    669 HD21 LEU P 135     -13.757  10.383   6.126  0.00  0.00      PROA  
ATOM    670 HD22 LEU P 135     -12.448  10.217   7.448  0.00  0.00      PROA  
ATOM    671 HD23 LEU P 135     -14.203  10.423   7.891  0.00  0.00      PROA  
ATOM    672  C   LEU P 135     -12.130   7.636  10.672  0.00  0.00      PROA  
ATOM    673  O   LEU P 135     -12.028   6.407  10.882  0.00  0.00      PROA  
ATOM    674  N   PRO P 136     -12.318   8.504  11.610  0.00  0.00      PROA  
ATOM    675  CD  PRO P 136     -12.537   9.950  11.505  0.00  0.00      PROA  
ATOM    676  HD1 PRO P 136     -13.353  10.218  10.801  0.00  0.00      PROA  
ATOM    677  HD2 PRO P 136     -11.576  10.350  11.117  0.00  0.00      PROA  
ATOM    678  CA  PRO P 136     -12.275   8.110  12.998  0.00  0.00      PROA  
ATOM    679  HA  PRO P 136     -11.438   7.495  13.293  0.00  0.00      PROA  
ATOM    680  CB  PRO P 136     -12.164   9.483  13.728  0.00  0.00      PROA  
ATOM    681  HB1 PRO P 136     -11.081   9.702  13.614  0.00  0.00      PROA  
ATOM    682  HB2 PRO P 136     -12.535   9.336  14.765  0.00  0.00      PROA  
ATOM    683  CG  PRO P 136     -13.021  10.343  12.900  0.00  0.00      PROA  
ATOM    684  HG1 PRO P 136     -14.066   9.994  13.043  0.00  0.00      PROA  
ATOM    685  HG2 PRO P 136     -12.911  11.440  13.035  0.00  0.00      PROA  
ATOM    686  C   PRO P 136     -13.573   7.345  13.531  0.00  0.00      PROA  
ATOM    687  O   PRO P 136     -13.993   7.612  14.633  0.00  0.00      PROA  
ATOM    688  N   ILE P 137     -14.093   6.390  12.822  0.00  0.00      PROA  
ATOM    689  HN  ILE P 137     -13.727   6.200  11.914  0.00  0.00      PROA  
ATOM    690  CA  ILE P 137     -15.311   5.671  13.154  0.00  0.00      PROA  
ATOM    691  HA  ILE P 137     -15.975   6.412  13.573  0.00  0.00      PROA  
ATOM    692  CB  ILE P 137     -15.961   5.122  11.887  0.00  0.00      PROA  
ATOM    693  HB  ILE P 137     -16.875   4.531  12.109  0.00  0.00      PROA  
ATOM    694  CG2 ILE P 137     -16.336   6.369  11.001  0.00  0.00      PROA  
ATOM    695 HG21 ILE P 137     -16.973   7.087  11.559  0.00  0.00      PROA  
ATOM    696 HG22 ILE P 137     -15.423   6.911  10.673  0.00  0.00      PROA  
ATOM    697 HG23 ILE P 137     -16.819   6.004  10.069  0.00  0.00      PROA  
ATOM    698  CG1 ILE P 137     -15.126   4.071  11.104  0.00  0.00      PROA  
ATOM    699 HG11 ILE P 137     -14.152   4.550  10.864  0.00  0.00      PROA  
ATOM    700 HG12 ILE P 137     -15.031   3.181  11.763  0.00  0.00      PROA  
ATOM    701  CD  ILE P 137     -15.756   3.494   9.775  0.00  0.00      PROA  
ATOM    702  HD1 ILE P 137     -16.733   2.993   9.942  0.00  0.00      PROA  
ATOM    703  HD2 ILE P 137     -16.000   4.384   9.156  0.00  0.00      PROA  
ATOM    704  HD3 ILE P 137     -15.174   2.839   9.092  0.00  0.00      PROA  
ATOM    705  C   ILE P 137     -15.073   4.675  14.245  0.00  0.00      PROA  
ATOM    706  O   ILE P 137     -16.041   4.238  14.906  0.00  0.00      PROA  
ATOM    707  N   LEU P 138     -13.854   4.310  14.553  0.00  0.00      PROA  
ATOM    708  HN  LEU P 138     -13.154   4.544  13.883  0.00  0.00      PROA  
ATOM    709  CA  LEU P 138     -13.422   3.359  15.548  0.00  0.00      PROA  
ATOM    710  HA  LEU P 138     -14.279   2.920  16.038  0.00  0.00      PROA  
ATOM    711  CB  LEU P 138     -12.441   2.327  15.003  0.00  0.00      PROA  
ATOM    712  HB1 LEU P 138     -11.947   1.670  15.752  0.00  0.00      PROA  
ATOM    713  HB2 LEU P 138     -11.573   2.880  14.585  0.00  0.00      PROA  
ATOM    714  CG  LEU P 138     -13.077   1.514  13.804  0.00  0.00      PROA  
ATOM    715  HG  LEU P 138     -13.249   2.208  12.954  0.00  0.00      PROA  
ATOM    716  CD1 LEU P 138     -12.103   0.402  13.453  0.00  0.00      PROA  
ATOM    717 HD11 LEU P 138     -11.959  -0.385  14.223  0.00  0.00      PROA  
ATOM    718 HD12 LEU P 138     -11.087   0.761  13.180  0.00  0.00      PROA  
ATOM    719 HD13 LEU P 138     -12.449  -0.250  12.623  0.00  0.00      PROA  
ATOM    720  CD2 LEU P 138     -14.444   0.864  14.202  0.00  0.00      PROA  
ATOM    721 HD21 LEU P 138     -14.791   0.246  13.346  0.00  0.00      PROA  
ATOM    722 HD22 LEU P 138     -15.200   1.614  14.520  0.00  0.00      PROA  
ATOM    723 HD23 LEU P 138     -14.373   0.108  15.012  0.00  0.00      PROA  
ATOM    724  C   LEU P 138     -12.665   4.053  16.662  0.00  0.00      PROA  
ATOM    725  O   LEU P 138     -11.972   3.461  17.514  0.00  0.00      PROA  
ATOM    726  N   LYS P 139     -12.679   5.390  16.717  0.00  0.00      PROA  
ATOM    727  HN  LYS P 139     -13.318   5.792  16.066  0.00  0.00      PROA  
ATOM    728  CA  LYS P 139     -11.778   6.073  17.541  0.00  0.00      PROA  
ATOM    729  HA  LYS P 139     -10.818   5.825  17.112  0.00  0.00      PROA  
ATOM    730  CB  LYS P 139     -11.993   7.529  17.220  0.00  0.00      PROA  
ATOM    731  HB1 LYS P 139     -12.948   7.908  17.643  0.00  0.00      PROA  
ATOM    732  HB2 LYS P 139     -12.044   7.708  16.125  0.00  0.00      PROA  
ATOM    733  CG  LYS P 139     -11.049   8.493  17.857  0.00  0.00      PROA  
ATOM    734  HG1 LYS P 139     -11.108   8.474  18.966  0.00  0.00      PROA  
ATOM    735  HG2 LYS P 139     -11.369   9.528  17.611  0.00  0.00      PROA  
ATOM    736  CD  LYS P 139      -9.583   8.146  17.444  0.00  0.00      PROA  
ATOM    737  HD1 LYS P 139      -9.627   8.033  16.340  0.00  0.00      PROA  
ATOM    738  HD2 LYS P 139      -9.252   7.169  17.857  0.00  0.00      PROA  
ATOM    739  CE  LYS P 139      -8.522   9.253  17.699  0.00  0.00      PROA  
ATOM    740  HE1 LYS P 139      -8.692  10.176  17.105  0.00  0.00      PROA  
ATOM    741  HE2 LYS P 139      -7.487   8.936  17.446  0.00  0.00      PROA  
ATOM    742  NZ  LYS P 139      -8.522   9.560  19.109  0.00  0.00      PROA  
ATOM    743  HZ1 LYS P 139      -9.340  10.073  19.497  0.00  0.00      PROA  
ATOM    744  HZ2 LYS P 139      -7.740  10.181  19.399  0.00  0.00      PROA  
ATOM    745  HZ3 LYS P 139      -8.421   8.735  19.734  0.00  0.00      PROA  
ATOM    746  C   LYS P 139     -11.871   5.754  19.009  0.00  0.00      PROA  
ATOM    747  O   LYS P 139     -10.844   5.690  19.683  0.00  0.00      PROA  
ATOM    748  N   ASP P 140     -13.095   5.729  19.675  0.00  0.00      PROA  
ATOM    749  HN  ASP P 140     -13.920   5.963  19.168  0.00  0.00      PROA  
ATOM    750  CA  ASP P 140     -13.167   5.430  21.095  0.00  0.00      PROA  
ATOM    751  HA  ASP P 140     -12.461   6.011  21.670  0.00  0.00      PROA  
ATOM    752  CB  ASP P 140     -14.694   5.511  21.603  0.00  0.00      PROA  
ATOM    753  HB1 ASP P 140     -14.777   5.134  22.644  0.00  0.00      PROA  
ATOM    754  HB2 ASP P 140     -15.310   4.814  20.996  0.00  0.00      PROA  
ATOM    755  CG  ASP P 140     -15.284   6.893  21.527  0.00  0.00      PROA  
ATOM    756  OD1 ASP P 140     -16.498   6.941  21.091  0.00  0.00      PROA  
ATOM    757  OD2 ASP P 140     -14.596   7.848  21.895  0.00  0.00      PROA  
ATOM    758  C   ASP P 140     -12.613   4.055  21.399  0.00  0.00      PROA  
ATOM    759  O   ASP P 140     -11.877   3.858  22.335  0.00  0.00      PROA  
ATOM    760  N   ASP P 141     -12.956   3.093  20.480  0.00  0.00      PROA  
ATOM    761  HN  ASP P 141     -13.496   3.341  19.679  0.00  0.00      PROA  
ATOM    762  CA  ASP P 141     -12.349   1.739  20.534  0.00  0.00      PROA  
ATOM    763  HA  ASP P 141     -12.546   1.410  21.544  0.00  0.00      PROA  
ATOM    764  CB  ASP P 141     -12.955   0.745  19.434  0.00  0.00      PROA  
ATOM    765  HB1 ASP P 141     -12.389  -0.210  19.464  0.00  0.00      PROA  
ATOM    766  HB2 ASP P 141     -12.914   1.192  18.418  0.00  0.00      PROA  
ATOM    767  CG  ASP P 141     -14.421   0.370  19.668  0.00  0.00      PROA  
ATOM    768  OD1 ASP P 141     -15.035   0.002  18.612  0.00  0.00      PROA  
ATOM    769  OD2 ASP P 141     -14.975   0.518  20.805  0.00  0.00      PROA  
ATOM    770  C   ASP P 141     -10.844   1.722  20.429  0.00  0.00      PROA  
ATOM    771  O   ASP P 141     -10.105   0.946  21.040  0.00  0.00      PROA  
ATOM    772  N   ASN P 142     -10.306   2.571  19.527  0.00  0.00      PROA  
ATOM    773  HN  ASN P 142     -10.944   3.144  19.019  0.00  0.00      PROA  
ATOM    774  CA  ASN P 142      -8.907   2.763  19.340  0.00  0.00      PROA  
ATOM    775  HA  ASN P 142      -8.366   1.831  19.277  0.00  0.00      PROA  
ATOM    776  CB  ASN P 142      -8.723   3.557  17.998  0.00  0.00      PROA  
ATOM    777  HB1 ASN P 142      -9.275   4.520  18.049  0.00  0.00      PROA  
ATOM    778  HB2 ASN P 142      -7.631   3.726  17.886  0.00  0.00      PROA  
ATOM    779  CG  ASN P 142      -9.205   2.879  16.744  0.00  0.00      PROA  
ATOM    780  OD1 ASN P 142      -9.416   3.520  15.688  0.00  0.00      PROA  
ATOM    781  ND2 ASN P 142      -9.405   1.570  16.835  0.00  0.00      PROA  
ATOM    782 HD21 ASN P 142      -9.697   1.163  15.970  0.00  0.00      PROA  
ATOM    783 HD22 ASN P 142      -9.150   1.047  17.648  0.00  0.00      PROA  
ATOM    784  C   ASN P 142      -8.223   3.516  20.502  0.00  0.00      PROA  
ATOM    785  O   ASN P 142      -7.171   3.122  20.928  0.00  0.00      PROA  
ATOM    786  N   ASP P 143      -8.850   4.559  21.110  0.00  0.00      PROA  
ATOM    787  HN  ASP P 143      -9.675   4.931  20.690  0.00  0.00      PROA  
ATOM    788  CA  ASP P 143      -8.381   5.149  22.372  0.00  0.00      PROA  
ATOM    789  HA  ASP P 143      -7.360   5.427  22.154  0.00  0.00      PROA  
ATOM    790  CB  ASP P 143      -9.243   6.416  22.594  0.00  0.00      PROA  
ATOM    791  HB1 ASP P 143      -8.903   6.947  23.508  0.00  0.00      PROA  
ATOM    792  HB2 ASP P 143     -10.276   6.019  22.695  0.00  0.00      PROA  
ATOM    793  CG  ASP P 143      -9.110   7.419  21.491  0.00  0.00      PROA  
ATOM    794  OD1 ASP P 143      -9.958   8.374  21.500  0.00  0.00      PROA  
ATOM    795  OD2 ASP P 143      -8.115   7.471  20.676  0.00  0.00      PROA  
ATOM    796  C   ASP P 143      -8.370   4.233  23.533  0.00  0.00      PROA  
ATOM    797  O   ASP P 143      -7.469   4.350  24.326  0.00  0.00      PROA  
ATOM    798  N   PHE P 144      -9.407   3.278  23.675  0.00  0.00      PROA  
ATOM    799  HN  PHE P 144     -10.154   3.361  23.021  0.00  0.00      PROA  
ATOM    800  CA  PHE P 144      -9.456   2.306  24.830  0.00  0.00      PROA  
ATOM    801  HA  PHE P 144      -9.007   2.856  25.643  0.00  0.00      PROA  
ATOM    802  CB  PHE P 144     -10.957   1.933  25.182  0.00  0.00      PROA  
ATOM    803  HB1 PHE P 144     -11.570   1.766  24.271  0.00  0.00      PROA  
ATOM    804  HB2 PHE P 144     -11.331   2.877  25.631  0.00  0.00      PROA  
ATOM    805  CG  PHE P 144     -11.075   0.802  26.121  0.00  0.00      PROA  
ATOM    806  CD1 PHE P 144     -11.546  -0.426  25.646  0.00  0.00      PROA  
ATOM    807  HD1 PHE P 144     -11.815  -0.740  24.649  0.00  0.00      PROA  
ATOM    808  CE1 PHE P 144     -11.568  -1.462  26.625  0.00  0.00      PROA  
ATOM    809  HE1 PHE P 144     -11.906  -2.458  26.378  0.00  0.00      PROA  
ATOM    810  CZ  PHE P 144     -11.296  -1.262  27.933  0.00  0.00      PROA  
ATOM    811  HZ  PHE P 144     -11.229  -2.034  28.685  0.00  0.00      PROA  
ATOM    812  CD2 PHE P 144     -10.732   1.020  27.427  0.00  0.00      PROA  
ATOM    813  HD2 PHE P 144     -10.515   2.025  27.759  0.00  0.00      PROA  
ATOM    814  CE2 PHE P 144     -10.894   0.011  28.346  0.00  0.00      PROA  
ATOM    815  HE2 PHE P 144     -10.593   0.094  29.380  0.00  0.00      PROA  
ATOM    816  C   PHE P 144      -8.461   1.171  24.665  0.00  0.00      PROA  
ATOM    817  O   PHE P 144      -7.966   0.635  25.664  0.00  0.00      PROA  
ATOM    818  N   THR P 145      -8.268   0.802  23.383  0.00  0.00      PROA  
ATOM    819  HN  THR P 145      -8.896   1.125  22.679  0.00  0.00      PROA  
ATOM    820  CA  THR P 145      -7.213  -0.129  22.977  0.00  0.00      PROA  
ATOM    821  HA  THR P 145      -7.459  -1.008  23.555  0.00  0.00      PROA  
ATOM    822  CB  THR P 145      -7.360  -0.534  21.491  0.00  0.00      PROA  
ATOM    823  HB  THR P 145      -7.452   0.344  20.816  0.00  0.00      PROA  
ATOM    824  OG1 THR P 145      -8.440  -1.403  21.472  0.00  0.00      PROA  
ATOM    825  HG1 THR P 145      -9.295  -0.970  21.427  0.00  0.00      PROA  
ATOM    826  CG2 THR P 145      -6.174  -1.410  21.029  0.00  0.00      PROA  
ATOM    827 HG21 THR P 145      -6.522  -1.941  20.117  0.00  0.00      PROA  
ATOM    828 HG22 THR P 145      -5.929  -2.084  21.878  0.00  0.00      PROA  
ATOM    829 HG23 THR P 145      -5.364  -0.690  20.786  0.00  0.00      PROA  
ATOM    830  C   THR P 145      -5.778   0.369  23.200  0.00  0.00      PROA  
ATOM    831  O   THR P 145      -4.874  -0.337  23.579  0.00  0.00      PROA  
ATOM    832  N   GLY P 146      -5.591   1.681  22.915  0.00  0.00      PROA  
ATOM    833  HN  GLY P 146      -6.328   2.299  22.653  0.00  0.00      PROA  
ATOM    834  CA  GLY P 146      -4.267   2.391  23.040  0.00  0.00      PROA  
ATOM    835  HA1 GLY P 146      -4.489   3.419  22.791  0.00  0.00      PROA  
ATOM    836  HA2 GLY P 146      -3.711   1.891  22.260  0.00  0.00      PROA  
ATOM    837  C   GLY P 146      -3.496   2.363  24.263  0.00  0.00      PROA  
ATOM    838  O   GLY P 146      -3.954   2.003  25.316  0.00  0.00      PROA  
ATOM    839  N   THR P 147      -2.211   2.805  24.102  0.00  0.00      PROA  
ATOM    840  HN  THR P 147      -1.989   3.072  23.168  0.00  0.00      PROA  
ATOM    841  CA  THR P 147      -1.236   2.715  25.144  0.00  0.00      PROA  
ATOM    842  HA  THR P 147      -1.536   1.929  25.822  0.00  0.00      PROA  
ATOM    843  CB  THR P 147       0.206   2.274  24.695  0.00  0.00      PROA  
ATOM    844  HB  THR P 147       0.626   3.090  24.068  0.00  0.00      PROA  
ATOM    845  OG1 THR P 147       0.054   1.111  23.888  0.00  0.00      PROA  
ATOM    846  HG1 THR P 147      -0.083   1.418  22.989  0.00  0.00      PROA  
ATOM    847  CG2 THR P 147       1.294   2.115  25.868  0.00  0.00      PROA  
ATOM    848 HG21 THR P 147       2.242   1.852  25.352  0.00  0.00      PROA  
ATOM    849 HG22 THR P 147       1.077   1.199  26.459  0.00  0.00      PROA  
ATOM    850 HG23 THR P 147       1.279   2.920  26.634  0.00  0.00      PROA  
ATOM    851  C   THR P 147      -1.095   3.995  25.787  0.00  0.00      PROA  
ATOM    852  O   THR P 147      -0.693   4.946  25.165  0.00  0.00      PROA  
ATOM    853  N   VAL P 148      -1.463   3.993  27.077  0.00  0.00      PROA  
ATOM    854  HN  VAL P 148      -1.695   3.140  27.538  0.00  0.00      PROA  
ATOM    855  CA  VAL P 148      -1.737   5.183  27.943  0.00  0.00      PROA  
ATOM    856  HA  VAL P 148      -2.077   6.045  27.389  0.00  0.00      PROA  
ATOM    857  CB  VAL P 148      -2.804   5.010  29.009  0.00  0.00      PROA  
ATOM    858  HB  VAL P 148      -2.412   4.345  29.809  0.00  0.00      PROA  
ATOM    859  CG1 VAL P 148      -3.203   6.339  29.746  0.00  0.00      PROA  
ATOM    860 HG11 VAL P 148      -2.307   6.772  30.241  0.00  0.00      PROA  
ATOM    861 HG12 VAL P 148      -3.971   6.065  30.500  0.00  0.00      PROA  
ATOM    862 HG13 VAL P 148      -3.614   7.087  29.035  0.00  0.00      PROA  
ATOM    863  CG2 VAL P 148      -4.060   4.298  28.406  0.00  0.00      PROA  
ATOM    864 HG21 VAL P 148      -4.323   4.875  27.493  0.00  0.00      PROA  
ATOM    865 HG22 VAL P 148      -4.898   4.248  29.132  0.00  0.00      PROA  
ATOM    866 HG23 VAL P 148      -3.765   3.265  28.124  0.00  0.00      PROA  
ATOM    867  C   VAL P 148      -0.420   5.619  28.612  0.00  0.00      PROA  
ATOM    868  O   VAL P 148       0.188   4.916  29.426  0.00  0.00      PROA  
ATOM    869  N   HSD P 149       0.123   6.884  28.376  0.00  0.00      PROA  
ATOM    870  HN  HSD P 149      -0.387   7.514  27.795  0.00  0.00      PROA  
ATOM    871  CA  HSD P 149       1.272   7.396  29.008  0.00  0.00      PROA  
ATOM    872  HA  HSD P 149       1.548   6.859  29.904  0.00  0.00      PROA  
ATOM    873  CB  HSD P 149       2.478   7.536  28.075  0.00  0.00      PROA  
ATOM    874  HB1 HSD P 149       3.109   8.387  28.408  0.00  0.00      PROA  
ATOM    875  HB2 HSD P 149       2.099   7.830  27.073  0.00  0.00      PROA  
ATOM    876  ND1 HSD P 149       3.079   5.081  28.294  0.00  0.00      PROA  
ATOM    877  HD1 HSD P 149       2.143   4.771  28.463  0.00  0.00      PROA  
ATOM    878  CG  HSD P 149       3.397   6.388  27.931  0.00  0.00      PROA  
ATOM    879  CE1 HSD P 149       4.152   4.312  28.052  0.00  0.00      PROA  
ATOM    880  HE1 HSD P 149       4.234   3.226  28.091  0.00  0.00      PROA  
ATOM    881  NE2 HSD P 149       5.174   5.109  27.595  0.00  0.00      PROA  
ATOM    882  CD2 HSD P 149       4.703   6.374  27.548  0.00  0.00      PROA  
ATOM    883  HD2 HSD P 149       5.322   7.198  27.216  0.00  0.00      PROA  
ATOM    884  C   HSD P 149       0.961   8.808  29.462  0.00  0.00      PROA  
ATOM    885  O   HSD P 149       0.115   9.447  28.907  0.00  0.00      PROA  
ATOM    886  N   ARG P 150       1.594   9.247  30.486  0.00  0.00      PROA  
ATOM    887  HN  ARG P 150       2.269   8.652  30.916  0.00  0.00      PROA  
ATOM    888  CA  ARG P 150       1.453  10.621  30.933  0.00  0.00      PROA  
ATOM    889  HA  ARG P 150       0.835  11.173  30.240  0.00  0.00      PROA  
ATOM    890  CB  ARG P 150       0.834  10.619  32.323  0.00  0.00      PROA  
ATOM    891  HB1 ARG P 150       0.810  11.646  32.745  0.00  0.00      PROA  
ATOM    892  HB2 ARG P 150       1.415   9.916  32.958  0.00  0.00      PROA  
ATOM    893  CG  ARG P 150      -0.662  10.168  32.248  0.00  0.00      PROA  
ATOM    894  HG1 ARG P 150      -0.757   9.182  31.743  0.00  0.00      PROA  
ATOM    895  HG2 ARG P 150      -1.260  10.892  31.656  0.00  0.00      PROA  
ATOM    896  CD  ARG P 150      -1.222   9.971  33.605  0.00  0.00      PROA  
ATOM    897  HD1 ARG P 150      -1.070  10.794  34.336  0.00  0.00      PROA  
ATOM    898  HD2 ARG P 150      -0.671   9.196  34.180  0.00  0.00      PROA  
ATOM    899  NE  ARG P 150      -2.707   9.880  33.396  0.00  0.00      PROA  
ATOM    900  HE  ARG P 150      -3.089  10.734  33.042  0.00  0.00      PROA  
ATOM    901  CZ  ARG P 150      -3.562   8.901  33.736  0.00  0.00      PROA  
ATOM    902  NH1 ARG P 150      -3.127   7.738  34.096  0.00  0.00      PROA  
ATOM    903 HH11 ARG P 150      -2.209   7.508  33.772  0.00  0.00      PROA  
ATOM    904 HH12 ARG P 150      -3.736   7.031  34.455  0.00  0.00      PROA  
ATOM    905  NH2 ARG P 150      -4.865   9.080  33.756  0.00  0.00      PROA  
ATOM    906 HH21 ARG P 150      -5.279   9.949  33.487  0.00  0.00      PROA  
ATOM    907 HH22 ARG P 150      -5.497   8.331  33.957  0.00  0.00      PROA  
ATOM    908  C   ARG P 150       2.659  11.473  30.882  0.00  0.00      PROA  
ATOM    909  O   ARG P 150       3.741  11.225  31.396  0.00  0.00      PROA  
ATOM    910  N   ILE P 151       2.624  12.627  30.117  0.00  0.00      PROA  
ATOM    911  HN  ILE P 151       1.796  12.733  29.571  0.00  0.00      PROA  
ATOM    912  CA  ILE P 151       3.751  13.496  30.051  0.00  0.00      PROA  
ATOM    913  HA  ILE P 151       4.542  13.245  30.741  0.00  0.00      PROA  
ATOM    914  CB  ILE P 151       4.246  13.721  28.558  0.00  0.00      PROA  
ATOM    915  HB  ILE P 151       3.456  14.312  28.047  0.00  0.00      PROA  
ATOM    916  CG2 ILE P 151       5.500  14.630  28.538  0.00  0.00      PROA  
ATOM    917 HG21 ILE P 151       5.482  15.595  29.090  0.00  0.00      PROA  
ATOM    918 HG22 ILE P 151       5.681  15.004  27.508  0.00  0.00      PROA  
ATOM    919 HG23 ILE P 151       6.378  14.039  28.874  0.00  0.00      PROA  
ATOM    920  CG1 ILE P 151       4.330  12.424  27.742  0.00  0.00      PROA  
ATOM    921 HG11 ILE P 151       4.357  12.708  26.668  0.00  0.00      PROA  
ATOM    922 HG12 ILE P 151       3.446  11.751  27.754  0.00  0.00      PROA  
ATOM    923  CD  ILE P 151       5.503  11.536  28.217  0.00  0.00      PROA  
ATOM    924  HD1 ILE P 151       6.498  11.851  27.836  0.00  0.00      PROA  
ATOM    925  HD2 ILE P 151       5.317  10.515  27.818  0.00  0.00      PROA  
ATOM    926  HD3 ILE P 151       5.549  11.449  29.324  0.00  0.00      PROA  
ATOM    927  C   ILE P 151       3.265  14.873  30.558  0.00  0.00      PROA  
ATOM    928  O   ILE P 151       2.169  15.449  30.263  0.00  0.00      PROA  
ATOM    929  N   ASP P 152       4.069  15.468  31.477  0.00  0.00      PROA  
ATOM    930  HN  ASP P 152       4.859  14.920  31.740  0.00  0.00      PROA  
ATOM    931  CA  ASP P 152       3.916  16.733  32.181  0.00  0.00      PROA  
ATOM    932  HA  ASP P 152       4.803  16.919  32.769  0.00  0.00      PROA  
ATOM    933  CB  ASP P 152       3.591  17.909  31.226  0.00  0.00      PROA  
ATOM    934  HB1 ASP P 152       2.733  18.526  31.568  0.00  0.00      PROA  
ATOM    935  HB2 ASP P 152       3.122  17.531  30.292  0.00  0.00      PROA  
ATOM    936  CG  ASP P 152       4.702  18.891  30.843  0.00  0.00      PROA  
ATOM    937  OD1 ASP P 152       4.531  19.586  29.857  0.00  0.00      PROA  
ATOM    938  OD2 ASP P 152       5.644  19.039  31.703  0.00  0.00      PROA  
ATOM    939  C   ASP P 152       2.798  16.552  33.290  0.00  0.00      PROA  
ATOM    940  O   ASP P 152       2.512  17.573  33.979  0.00  0.00      PROA  
ATOM    941  N   ASN P 153       2.354  15.269  33.512  0.00  0.00      PROA  
ATOM    942  HN  ASN P 153       2.907  14.488  33.233  0.00  0.00      PROA  
ATOM    943  CA  ASN P 153       1.272  14.808  34.249  0.00  0.00      PROA  
ATOM    944  HA  ASN P 153       1.420  13.738  34.232  0.00  0.00      PROA  
ATOM    945  CB  ASN P 153       0.941  15.247  35.671  0.00  0.00      PROA  
ATOM    946  HB1 ASN P 153      -0.030  14.888  36.076  0.00  0.00      PROA  
ATOM    947  HB2 ASN P 153       0.920  16.356  35.609  0.00  0.00      PROA  
ATOM    948  CG  ASN P 153       1.976  14.631  36.622  0.00  0.00      PROA  
ATOM    949  OD1 ASN P 153       1.826  13.508  37.135  0.00  0.00      PROA  
ATOM    950  ND2 ASN P 153       3.032  15.427  36.898  0.00  0.00      PROA  
ATOM    951 HD21 ASN P 153       3.802  15.020  37.389  0.00  0.00      PROA  
ATOM    952 HD22 ASN P 153       3.069  16.358  36.536  0.00  0.00      PROA  
ATOM    953  C   ASN P 153      -0.014  14.907  33.383  0.00  0.00      PROA  
ATOM    954  O   ASN P 153      -1.159  14.771  33.826  0.00  0.00      PROA  
ATOM    955  N   THR P 154       0.107  15.039  32.041  0.00  0.00      PROA  
ATOM    956  HN  THR P 154       0.957  15.336  31.612  0.00  0.00      PROA  
ATOM    957  CA  THR P 154      -1.014  15.081  31.060  0.00  0.00      PROA  
ATOM    958  HA  THR P 154      -1.962  15.029  31.574  0.00  0.00      PROA  
ATOM    959  CB  THR P 154      -0.939  16.417  30.275  0.00  0.00      PROA  
ATOM    960  HB  THR P 154       0.122  16.679  30.073  0.00  0.00      PROA  
ATOM    961  OG1 THR P 154      -1.515  17.419  31.064  0.00  0.00      PROA  
ATOM    962  HG1 THR P 154      -1.071  17.453  31.915  0.00  0.00      PROA  
ATOM    963  CG2 THR P 154      -1.837  16.363  29.044  0.00  0.00      PROA  
ATOM    964 HG21 THR P 154      -2.872  16.044  29.289  0.00  0.00      PROA  
ATOM    965 HG22 THR P 154      -1.523  15.760  28.165  0.00  0.00      PROA  
ATOM    966 HG23 THR P 154      -1.811  17.392  28.624  0.00  0.00      PROA  
ATOM    967  C   THR P 154      -1.029  13.915  30.187  0.00  0.00      PROA  
ATOM    968  O   THR P 154      -0.025  13.540  29.555  0.00  0.00      PROA  
ATOM    969  N   THR P 155      -2.234  13.246  30.043  0.00  0.00      PROA  
ATOM    970  HN  THR P 155      -3.054  13.629  30.461  0.00  0.00      PROA  
ATOM    971  CA  THR P 155      -2.715  12.053  29.273  0.00  0.00      PROA  
ATOM    972  HA  THR P 155      -2.070  11.262  29.624  0.00  0.00      PROA  
ATOM    973  CB  THR P 155      -4.134  11.523  29.492  0.00  0.00      PROA  
ATOM    974  HB  THR P 155      -4.877  11.967  28.796  0.00  0.00      PROA  
ATOM    975  OG1 THR P 155      -4.581  11.584  30.769  0.00  0.00      PROA  
ATOM    976  HG1 THR P 155      -4.790  12.512  30.899  0.00  0.00      PROA  
ATOM    977  CG2 THR P 155      -4.035   9.938  29.175  0.00  0.00      PROA  
ATOM    978 HG21 THR P 155      -3.385   9.449  29.933  0.00  0.00      PROA  
ATOM    979 HG22 THR P 155      -3.718   9.758  28.126  0.00  0.00      PROA  
ATOM    980 HG23 THR P 155      -5.085   9.589  29.276  0.00  0.00      PROA  
ATOM    981  C   THR P 155      -2.496  12.261  27.742  0.00  0.00      PROA  
ATOM    982  O   THR P 155      -3.269  12.978  27.107  0.00  0.00      PROA  
ATOM    983  N   VAL P 156      -1.634  11.405  27.150  0.00  0.00      PROA  
ATOM    984  HN  VAL P 156      -1.134  10.804  27.769  0.00  0.00      PROA  
ATOM    985  CA  VAL P 156      -1.459  11.181  25.738  0.00  0.00      PROA  
ATOM    986  HA  VAL P 156      -2.342  11.608  25.286  0.00  0.00      PROA  
ATOM    987  CB  VAL P 156      -0.141  11.650  25.089  0.00  0.00      PROA  
ATOM    988  HB  VAL P 156      -0.049  12.683  25.488  0.00  0.00      PROA  
ATOM    989  CG1 VAL P 156       1.168  10.899  25.468  0.00  0.00      PROA  
ATOM    990 HG11 VAL P 156       1.009   9.830  25.211  0.00  0.00      PROA  
ATOM    991 HG12 VAL P 156       1.387  11.057  26.546  0.00  0.00      PROA  
ATOM    992 HG13 VAL P 156       2.083  11.240  24.938  0.00  0.00      PROA  
ATOM    993  CG2 VAL P 156      -0.532  11.815  23.614  0.00  0.00      PROA  
ATOM    994 HG21 VAL P 156      -0.256  10.877  23.087  0.00  0.00      PROA  
ATOM    995 HG22 VAL P 156       0.065  12.628  23.148  0.00  0.00      PROA  
ATOM    996 HG23 VAL P 156      -1.557  12.202  23.430  0.00  0.00      PROA  
ATOM    997  C   VAL P 156      -1.634   9.700  25.591  0.00  0.00      PROA  
ATOM    998  O   VAL P 156      -1.030   8.962  26.434  0.00  0.00      PROA  
ATOM    999  N   ILE P 157      -2.451   9.183  24.612  0.00  0.00      PROA  
ATOM   1000  HN  ILE P 157      -2.968   9.791  24.015  0.00  0.00      PROA  
ATOM   1001  CA  ILE P 157      -2.632   7.757  24.402  0.00  0.00      PROA  
ATOM   1002  HA  ILE P 157      -2.159   7.266  25.239  0.00  0.00      PROA  
ATOM   1003  CB  ILE P 157      -4.160   7.345  24.400  0.00  0.00      PROA  
ATOM   1004  HB  ILE P 157      -4.500   7.628  23.380  0.00  0.00      PROA  
ATOM   1005  CG2 ILE P 157      -4.329   5.860  24.619  0.00  0.00      PROA  
ATOM   1006 HG21 ILE P 157      -3.694   5.644  25.504  0.00  0.00      PROA  
ATOM   1007 HG22 ILE P 157      -3.909   5.294  23.760  0.00  0.00      PROA  
ATOM   1008 HG23 ILE P 157      -5.372   5.576  24.873  0.00  0.00      PROA  
ATOM   1009  CG1 ILE P 157      -5.014   8.339  25.272  0.00  0.00      PROA  
ATOM   1010 HG11 ILE P 157      -5.009   9.340  24.789  0.00  0.00      PROA  
ATOM   1011 HG12 ILE P 157      -4.428   8.602  26.179  0.00  0.00      PROA  
ATOM   1012  CD  ILE P 157      -6.490   8.147  25.658  0.00  0.00      PROA  
ATOM   1013  HD1 ILE P 157      -6.991   9.097  25.942  0.00  0.00      PROA  
ATOM   1014  HD2 ILE P 157      -6.497   7.704  26.677  0.00  0.00      PROA  
ATOM   1015  HD3 ILE P 157      -7.093   7.628  24.883  0.00  0.00      PROA  
ATOM   1016  C   ILE P 157      -1.987   7.423  23.031  0.00  0.00      PROA  
ATOM   1017  O   ILE P 157      -2.239   8.052  21.992  0.00  0.00      PROA  
ATOM   1018  N   TYR P 158      -1.095   6.379  22.984  0.00  0.00      PROA  
ATOM   1019  HN  TYR P 158      -0.855   5.779  23.743  0.00  0.00      PROA  
ATOM   1020  CA  TYR P 158      -0.395   5.998  21.818  0.00  0.00      PROA  
ATOM   1021  HA  TYR P 158      -0.266   6.829  21.141  0.00  0.00      PROA  
ATOM   1022  CB  TYR P 158       0.983   5.461  22.179  0.00  0.00      PROA  
ATOM   1023  HB1 TYR P 158       1.443   5.080  21.242  0.00  0.00      PROA  
ATOM   1024  HB2 TYR P 158       0.799   4.573  22.822  0.00  0.00      PROA  
ATOM   1025  CG  TYR P 158       1.981   6.409  22.884  0.00  0.00      PROA  
ATOM   1026  CD1 TYR P 158       2.831   5.858  23.853  0.00  0.00      PROA  
ATOM   1027  HD1 TYR P 158       2.771   4.789  23.991  0.00  0.00      PROA  
ATOM   1028  CE1 TYR P 158       3.757   6.598  24.536  0.00  0.00      PROA  
ATOM   1029  HE1 TYR P 158       4.332   6.083  25.292  0.00  0.00      PROA  
ATOM   1030  CZ  TYR P 158       3.637   7.996  24.466  0.00  0.00      PROA  
ATOM   1031  OH  TYR P 158       4.459   8.753  25.386  0.00  0.00      PROA  
ATOM   1032  HH  TYR P 158       4.601   9.633  25.030  0.00  0.00      PROA  
ATOM   1033  CD2 TYR P 158       1.962   7.810  22.662  0.00  0.00      PROA  
ATOM   1034  HD2 TYR P 158       1.339   8.307  21.933  0.00  0.00      PROA  
ATOM   1035  CE2 TYR P 158       2.761   8.573  23.522  0.00  0.00      PROA  
ATOM   1036  HE2 TYR P 158       2.701   9.649  23.445  0.00  0.00      PROA  
ATOM   1037  C   TYR P 158      -1.215   4.890  21.014  0.00  0.00      PROA  
ATOM   1038  O   TYR P 158      -1.882   4.035  21.638  0.00  0.00      PROA  
ATOM   1039  N   ASN P 159      -1.151   4.777  19.661  0.00  0.00      PROA  
ATOM   1040  HN  ASN P 159      -0.749   5.476  19.074  0.00  0.00      PROA  
ATOM   1041  CA  ASN P 159      -1.746   3.758  18.767  0.00  0.00      PROA  
ATOM   1042  HA  ASN P 159      -2.789   3.623  19.014  0.00  0.00      PROA  
ATOM   1043  CB  ASN P 159      -1.613   4.212  17.326  0.00  0.00      PROA  
ATOM   1044  HB1 ASN P 159      -1.898   3.377  16.650  0.00  0.00      PROA  
ATOM   1045  HB2 ASN P 159      -0.615   4.655  17.119  0.00  0.00      PROA  
ATOM   1046  CG  ASN P 159      -2.542   5.385  17.052  0.00  0.00      PROA  
ATOM   1047  OD1 ASN P 159      -3.024   6.141  17.927  0.00  0.00      PROA  
ATOM   1048  ND2 ASN P 159      -2.670   5.786  15.776  0.00  0.00      PROA  
ATOM   1049 HD21 ASN P 159      -2.324   5.167  15.071  0.00  0.00      PROA  
ATOM   1050 HD22 ASN P 159      -3.309   6.473  15.431  0.00  0.00      PROA  
ATOM   1051  C   ASN P 159      -0.961   2.433  18.983  0.00  0.00      PROA  
ATOM   1052  O   ASN P 159       0.243   2.342  18.889  0.00  0.00      PROA  
ATOM   1053  N   SER P 160      -1.789   1.385  19.262  0.00  0.00      PROA  
ATOM   1054  HN  SER P 160      -2.774   1.544  19.259  0.00  0.00      PROA  
ATOM   1055  CA  SER P 160      -1.393   0.105  19.748  0.00  0.00      PROA  
ATOM   1056  HA  SER P 160      -0.332   0.055  19.552  0.00  0.00      PROA  
ATOM   1057  CB  SER P 160      -1.864  -0.045  21.166  0.00  0.00      PROA  
ATOM   1058  HB1 SER P 160      -2.950  -0.276  21.129  0.00  0.00      PROA  
ATOM   1059  HB2 SER P 160      -1.754   0.946  21.656  0.00  0.00      PROA  
ATOM   1060  OG  SER P 160      -1.072  -1.046  21.837  0.00  0.00      PROA  
ATOM   1061  HG1 SER P 160      -0.301  -0.501  22.011  0.00  0.00      PROA  
ATOM   1062  C   SER P 160      -1.943  -1.014  18.904  0.00  0.00      PROA  
ATOM   1063  O   SER P 160      -3.055  -1.003  18.476  0.00  0.00      PROA  
ATOM   1064  N   ASN P 161      -1.161  -2.100  18.737  0.00  0.00      PROA  
ATOM   1065  HN  ASN P 161      -0.258  -2.022  19.152  0.00  0.00      PROA  
ATOM   1066  CA  ASN P 161      -1.469  -3.285  18.007  0.00  0.00      PROA  
ATOM   1067  HA  ASN P 161      -0.519  -3.791  17.920  0.00  0.00      PROA  
ATOM   1068  CB  ASN P 161      -2.478  -4.197  18.665  0.00  0.00      PROA  
ATOM   1069  HB1 ASN P 161      -2.626  -5.112  18.052  0.00  0.00      PROA  
ATOM   1070  HB2 ASN P 161      -3.490  -3.743  18.727  0.00  0.00      PROA  
ATOM   1071  CG  ASN P 161      -2.236  -4.535  20.150  0.00  0.00      PROA  
ATOM   1072  OD1 ASN P 161      -3.052  -4.387  21.063  0.00  0.00      PROA  
ATOM   1073  ND2 ASN P 161      -0.991  -5.075  20.451  0.00  0.00      PROA  
ATOM   1074 HD21 ASN P 161      -0.864  -5.319  21.412  0.00  0.00      PROA  
ATOM   1075 HD22 ASN P 161      -0.214  -5.172  19.830  0.00  0.00      PROA  
ATOM   1076  C   ASN P 161      -1.897  -3.068  16.545  0.00  0.00      PROA  
ATOM   1077  O   ASN P 161      -2.999  -3.354  16.120  0.00  0.00      PROA  
ATOM   1078  N   ILE P 162      -0.997  -2.666  15.670  0.00  0.00      PROA  
ATOM   1079  HN  ILE P 162      -0.053  -2.553  15.969  0.00  0.00      PROA  
ATOM   1080  CA  ILE P 162      -1.406  -2.055  14.399  0.00  0.00      PROA  
ATOM   1081  HA  ILE P 162      -2.360  -1.551  14.461  0.00  0.00      PROA  
ATOM   1082  CB  ILE P 162      -0.442  -0.901  13.910  0.00  0.00      PROA  
ATOM   1083  HB  ILE P 162      -0.873  -0.641  12.919  0.00  0.00      PROA  
ATOM   1084  CG2 ILE P 162      -0.476   0.368  14.885  0.00  0.00      PROA  
ATOM   1085 HG21 ILE P 162      -1.477   0.848  14.838  0.00  0.00      PROA  
ATOM   1086 HG22 ILE P 162       0.347   1.032  14.543  0.00  0.00      PROA  
ATOM   1087 HG23 ILE P 162      -0.177   0.085  15.917  0.00  0.00      PROA  
ATOM   1088  CG1 ILE P 162       0.950  -1.477  13.726  0.00  0.00      PROA  
ATOM   1089 HG11 ILE P 162       0.967  -2.468  13.224  0.00  0.00      PROA  
ATOM   1090 HG12 ILE P 162       1.366  -1.594  14.750  0.00  0.00      PROA  
ATOM   1091  CD  ILE P 162       1.811  -0.578  12.748  0.00  0.00      PROA  
ATOM   1092  HD1 ILE P 162       2.068   0.314  13.360  0.00  0.00      PROA  
ATOM   1093  HD2 ILE P 162       1.223  -0.269  11.858  0.00  0.00      PROA  
ATOM   1094  HD3 ILE P 162       2.737  -1.060  12.369  0.00  0.00      PROA  
ATOM   1095  C   ILE P 162      -1.645  -3.014  13.243  0.00  0.00      PROA  
ATOM   1096  O   ILE P 162      -2.446  -2.781  12.370  0.00  0.00      PROA  
ATOM   1097  N   PHE P 163      -0.978  -4.157  13.252  0.00  0.00      PROA  
ATOM   1098  HN  PHE P 163      -0.392  -4.312  14.044  0.00  0.00      PROA  
ATOM   1099  CA  PHE P 163      -0.879  -5.024  12.041  0.00  0.00      PROA  
ATOM   1100  HA  PHE P 163      -0.889  -4.353  11.194  0.00  0.00      PROA  
ATOM   1101  CB  PHE P 163       0.291  -6.019  12.030  0.00  0.00      PROA  
ATOM   1102  HB1 PHE P 163       0.324  -6.574  11.068  0.00  0.00      PROA  
ATOM   1103  HB2 PHE P 163       0.175  -6.747  12.860  0.00  0.00      PROA  
ATOM   1104  CG  PHE P 163       1.594  -5.424  12.261  0.00  0.00      PROA  
ATOM   1105  CD1 PHE P 163       1.997  -4.333  11.357  0.00  0.00      PROA  
ATOM   1106  HD1 PHE P 163       1.341  -4.004  10.565  0.00  0.00      PROA  
ATOM   1107  CE1 PHE P 163       3.229  -3.763  11.581  0.00  0.00      PROA  
ATOM   1108  HE1 PHE P 163       3.641  -3.015  10.920  0.00  0.00      PROA  
ATOM   1109  CZ  PHE P 163       4.107  -4.233  12.581  0.00  0.00      PROA  
ATOM   1110  HZ  PHE P 163       5.052  -3.710  12.606  0.00  0.00      PROA  
ATOM   1111  CD2 PHE P 163       2.497  -5.866  13.248  0.00  0.00      PROA  
ATOM   1112  HD2 PHE P 163       2.225  -6.655  13.933  0.00  0.00      PROA  
ATOM   1113  CE2 PHE P 163       3.749  -5.242  13.452  0.00  0.00      PROA  
ATOM   1114  HE2 PHE P 163       4.388  -5.503  14.283  0.00  0.00      PROA  
ATOM   1115  C   PHE P 163      -2.199  -5.839  12.031  0.00  0.00      PROA  
ATOM   1116  O   PHE P 163      -2.406  -6.568  11.059  0.00  0.00      PROA  
ATOM   1117  N   THR P 164      -3.012  -5.955  13.078  0.00  0.00      PROA  
ATOM   1118  HN  THR P 164      -2.810  -5.413  13.890  0.00  0.00      PROA  
ATOM   1119  CA  THR P 164      -4.123  -6.900  13.200  0.00  0.00      PROA  
ATOM   1120  HA  THR P 164      -3.948  -7.708  12.505  0.00  0.00      PROA  
ATOM   1121  CB  THR P 164      -4.064  -7.435  14.636  0.00  0.00      PROA  
ATOM   1122  HB  THR P 164      -5.040  -7.882  14.923  0.00  0.00      PROA  
ATOM   1123  OG1 THR P 164      -3.870  -6.502  15.644  0.00  0.00      PROA  
ATOM   1124  HG1 THR P 164      -4.576  -5.858  15.557  0.00  0.00      PROA  
ATOM   1125  CG2 THR P 164      -2.942  -8.492  14.776  0.00  0.00      PROA  
ATOM   1126 HG21 THR P 164      -2.824  -9.029  15.741  0.00  0.00      PROA  
ATOM   1127 HG22 THR P 164      -2.045  -8.035  14.306  0.00  0.00      PROA  
ATOM   1128 HG23 THR P 164      -3.229  -9.342  14.121  0.00  0.00      PROA  
ATOM   1129  C   THR P 164      -5.400  -6.179  12.906  0.00  0.00      PROA  
ATOM   1130  O   THR P 164      -6.488  -6.731  12.894  0.00  0.00      PROA  
ATOM   1131  N   ASP P 165      -5.249  -4.847  12.566  0.00  0.00      PROA  
ATOM   1132  HN  ASP P 165      -4.379  -4.367  12.483  0.00  0.00      PROA  
ATOM   1133  CA  ASP P 165      -6.348  -4.103  12.023  0.00  0.00      PROA  
ATOM   1134  HA  ASP P 165      -7.083  -4.070  12.813  0.00  0.00      PROA  
ATOM   1135  CB  ASP P 165      -5.907  -2.695  11.717  0.00  0.00      PROA  
ATOM   1136  HB1 ASP P 165      -6.508  -2.102  10.996  0.00  0.00      PROA  
ATOM   1137  HB2 ASP P 165      -4.846  -2.803  11.406  0.00  0.00      PROA  
ATOM   1138  CG  ASP P 165      -5.833  -1.780  12.921  0.00  0.00      PROA  
ATOM   1139  OD1 ASP P 165      -6.184  -2.141  14.085  0.00  0.00      PROA  
ATOM   1140  OD2 ASP P 165      -5.422  -0.609  12.756  0.00  0.00      PROA  
ATOM   1141  C   ASP P 165      -6.993  -4.692  10.703  0.00  0.00      PROA  
ATOM   1142  O   ASP P 165      -6.362  -5.220   9.788  0.00  0.00      PROA  
ATOM   1143  N   PRO P 166      -8.248  -4.450  10.463  0.00  0.00      PROA  
ATOM   1144  CD  PRO P 166      -9.211  -3.695  11.281  0.00  0.00      PROA  
ATOM   1145  HD1 PRO P 166      -8.814  -2.674  11.462  0.00  0.00      PROA  
ATOM   1146  HD2 PRO P 166      -9.458  -4.179  12.251  0.00  0.00      PROA  
ATOM   1147  CA  PRO P 166      -8.931  -4.989   9.267  0.00  0.00      PROA  
ATOM   1148  HA  PRO P 166      -8.597  -6.002   9.091  0.00  0.00      PROA  
ATOM   1149  CB  PRO P 166     -10.429  -4.836   9.476  0.00  0.00      PROA  
ATOM   1150  HB1 PRO P 166     -10.925  -5.682   9.999  0.00  0.00      PROA  
ATOM   1151  HB2 PRO P 166     -10.992  -4.820   8.519  0.00  0.00      PROA  
ATOM   1152  CG  PRO P 166     -10.536  -3.688  10.493  0.00  0.00      PROA  
ATOM   1153  HG1 PRO P 166     -10.651  -2.703   9.992  0.00  0.00      PROA  
ATOM   1154  HG2 PRO P 166     -11.391  -3.880  11.176  0.00  0.00      PROA  
ATOM   1155  C   PRO P 166      -8.492  -4.304   7.997  0.00  0.00      PROA  
ATOM   1156  O   PRO P 166      -8.186  -4.939   7.020  0.00  0.00      PROA  
ATOM   1157  N   PHE P 167      -8.236  -2.978   8.035  0.00  0.00      PROA  
ATOM   1158  HN  PHE P 167      -8.525  -2.439   8.822  0.00  0.00      PROA  
ATOM   1159  CA  PHE P 167      -7.569  -2.228   6.983  0.00  0.00      PROA  
ATOM   1160  HA  PHE P 167      -8.098  -2.284   6.043  0.00  0.00      PROA  
ATOM   1161  CB  PHE P 167      -7.520  -0.719   7.368  0.00  0.00      PROA  
ATOM   1162  HB1 PHE P 167      -7.508  -0.042   6.487  0.00  0.00      PROA  
ATOM   1163  HB2 PHE P 167      -6.598  -0.568   7.969  0.00  0.00      PROA  
ATOM   1164  CG  PHE P 167      -8.776  -0.341   8.134  0.00  0.00      PROA  
ATOM   1165  CD1 PHE P 167      -9.987  -0.277   7.381  0.00  0.00      PROA  
ATOM   1166  HD1 PHE P 167      -9.949  -0.466   6.318  0.00  0.00      PROA  
ATOM   1167  CE1 PHE P 167     -11.180   0.170   7.997  0.00  0.00      PROA  
ATOM   1168  HE1 PHE P 167     -12.057   0.423   7.420  0.00  0.00      PROA  
ATOM   1169  CZ  PHE P 167     -11.177   0.593   9.329  0.00  0.00      PROA  
ATOM   1170  HZ  PHE P 167     -12.117   0.940   9.733  0.00  0.00      PROA  
ATOM   1171  CD2 PHE P 167      -8.780   0.080   9.492  0.00  0.00      PROA  
ATOM   1172  HD2 PHE P 167      -7.856   0.109  10.051  0.00  0.00      PROA  
ATOM   1173  CE2 PHE P 167     -10.015   0.498  10.142  0.00  0.00      PROA  
ATOM   1174  HE2 PHE P 167     -10.071   0.845  11.163  0.00  0.00      PROA  
ATOM   1175  C   PHE P 167      -6.209  -2.769   6.639  0.00  0.00      PROA  
ATOM   1176  O   PHE P 167      -5.914  -2.837   5.452  0.00  0.00      PROA  
ATOM   1177  N   PHE P 168      -5.397  -3.235   7.657  0.00  0.00      PROA  
ATOM   1178  HN  PHE P 168      -5.634  -3.193   8.625  0.00  0.00      PROA  
ATOM   1179  CA  PHE P 168      -4.065  -3.755   7.364  0.00  0.00      PROA  
ATOM   1180  HA  PHE P 168      -3.616  -3.136   6.602  0.00  0.00      PROA  
ATOM   1181  CB  PHE P 168      -3.223  -3.847   8.698  0.00  0.00      PROA  
ATOM   1182  HB1 PHE P 168      -3.499  -4.700   9.354  0.00  0.00      PROA  
ATOM   1183  HB2 PHE P 168      -3.517  -2.913   9.222  0.00  0.00      PROA  
ATOM   1184  CG  PHE P 168      -1.734  -3.845   8.326  0.00  0.00      PROA  
ATOM   1185  CD1 PHE P 168      -1.026  -5.062   8.052  0.00  0.00      PROA  
ATOM   1186  HD1 PHE P 168      -1.508  -6.022   8.163  0.00  0.00      PROA  
ATOM   1187  CE1 PHE P 168       0.351  -4.970   7.730  0.00  0.00      PROA  
ATOM   1188  HE1 PHE P 168       0.910  -5.837   7.410  0.00  0.00      PROA  
ATOM   1189  CZ  PHE P 168       1.018  -3.736   7.711  0.00  0.00      PROA  
ATOM   1190  HZ  PHE P 168       2.074  -3.600   7.530  0.00  0.00      PROA  
ATOM   1191  CD2 PHE P 168      -1.096  -2.570   8.258  0.00  0.00      PROA  
ATOM   1192  HD2 PHE P 168      -1.629  -1.680   8.556  0.00  0.00      PROA  
ATOM   1193  CE2 PHE P 168       0.331  -2.531   7.977  0.00  0.00      PROA  
ATOM   1194  HE2 PHE P 168       0.870  -1.596   8.020  0.00  0.00      PROA  
ATOM   1195  C   PHE P 168      -4.263  -5.175   6.761  0.00  0.00      PROA  
ATOM   1196  O   PHE P 168      -3.397  -5.626   5.918  0.00  0.00      PROA  
ATOM   1197  N   ILE P 169      -5.374  -5.855   7.105  0.00  0.00      PROA  
ATOM   1198  HN  ILE P 169      -5.869  -5.632   7.941  0.00  0.00      PROA  
ATOM   1199  CA  ILE P 169      -5.752  -7.078   6.417  0.00  0.00      PROA  
ATOM   1200  HA  ILE P 169      -4.862  -7.689   6.426  0.00  0.00      PROA  
ATOM   1201  CB  ILE P 169      -6.810  -7.783   7.179  0.00  0.00      PROA  
ATOM   1202  HB  ILE P 169      -7.576  -7.057   7.527  0.00  0.00      PROA  
ATOM   1203  CG2 ILE P 169      -7.403  -8.931   6.420  0.00  0.00      PROA  
ATOM   1204 HG21 ILE P 169      -7.994  -8.525   5.572  0.00  0.00      PROA  
ATOM   1205 HG22 ILE P 169      -8.011  -9.644   7.018  0.00  0.00      PROA  
ATOM   1206 HG23 ILE P 169      -6.593  -9.557   5.989  0.00  0.00      PROA  
ATOM   1207  CG1 ILE P 169      -6.347  -8.300   8.552  0.00  0.00      PROA  
ATOM   1208 HG11 ILE P 169      -5.668  -7.568   9.038  0.00  0.00      PROA  
ATOM   1209 HG12 ILE P 169      -5.704  -9.196   8.417  0.00  0.00      PROA  
ATOM   1210  CD  ILE P 169      -7.427  -8.519   9.616  0.00  0.00      PROA  
ATOM   1211  HD1 ILE P 169      -6.941  -9.076  10.446  0.00  0.00      PROA  
ATOM   1212  HD2 ILE P 169      -8.268  -9.140   9.240  0.00  0.00      PROA  
ATOM   1213  HD3 ILE P 169      -7.767  -7.559  10.059  0.00  0.00      PROA  
ATOM   1214  C   ILE P 169      -6.035  -6.866   4.937  0.00  0.00      PROA  
ATOM   1215  O   ILE P 169      -5.568  -7.521   4.012  0.00  0.00      PROA  
ATOM   1216  N   VAL P 170      -6.759  -5.765   4.666  0.00  0.00      PROA  
ATOM   1217  HN  VAL P 170      -7.142  -5.303   5.462  0.00  0.00      PROA  
ATOM   1218  CA  VAL P 170      -7.188  -5.343   3.378  0.00  0.00      PROA  
ATOM   1219  HA  VAL P 170      -7.704  -6.130   2.850  0.00  0.00      PROA  
ATOM   1220  CB  VAL P 170      -8.154  -4.247   3.438  0.00  0.00      PROA  
ATOM   1221  HB  VAL P 170      -7.863  -3.440   4.144  0.00  0.00      PROA  
ATOM   1222  CG1 VAL P 170      -8.329  -3.510   2.135  0.00  0.00      PROA  
ATOM   1223 HG11 VAL P 170      -7.446  -2.934   1.784  0.00  0.00      PROA  
ATOM   1224 HG12 VAL P 170      -9.239  -2.874   2.171  0.00  0.00      PROA  
ATOM   1225 HG13 VAL P 170      -8.618  -4.198   1.312  0.00  0.00      PROA  
ATOM   1226  CG2 VAL P 170      -9.587  -4.695   3.882  0.00  0.00      PROA  
ATOM   1227 HG21 VAL P 170     -10.115  -5.330   3.140  0.00  0.00      PROA  
ATOM   1228 HG22 VAL P 170     -10.233  -3.802   4.021  0.00  0.00      PROA  
ATOM   1229 HG23 VAL P 170      -9.405  -5.389   4.731  0.00  0.00      PROA  
ATOM   1230  C   VAL P 170      -6.007  -4.974   2.531  0.00  0.00      PROA  
ATOM   1231  O   VAL P 170      -5.909  -5.345   1.348  0.00  0.00      PROA  
ATOM   1232  N   GLU P 171      -5.075  -4.210   3.157  0.00  0.00      PROA  
ATOM   1233  HN  GLU P 171      -5.203  -3.898   4.095  0.00  0.00      PROA  
ATOM   1234  CA  GLU P 171      -3.856  -3.739   2.647  0.00  0.00      PROA  
ATOM   1235  HA  GLU P 171      -4.090  -3.257   1.709  0.00  0.00      PROA  
ATOM   1236  CB  GLU P 171      -3.096  -2.699   3.588  0.00  0.00      PROA  
ATOM   1237  HB1 GLU P 171      -2.495  -3.261   4.335  0.00  0.00      PROA  
ATOM   1238  HB2 GLU P 171      -3.816  -2.100   4.185  0.00  0.00      PROA  
ATOM   1239  CG  GLU P 171      -2.108  -1.734   2.892  0.00  0.00      PROA  
ATOM   1240  HG1 GLU P 171      -1.708  -2.119   1.930  0.00  0.00      PROA  
ATOM   1241  HG2 GLU P 171      -1.145  -1.499   3.394  0.00  0.00      PROA  
ATOM   1242  CD  GLU P 171      -2.765  -0.320   2.685  0.00  0.00      PROA  
ATOM   1243  OE1 GLU P 171      -2.097   0.545   2.059  0.00  0.00      PROA  
ATOM   1244  OE2 GLU P 171      -3.891  -0.049   3.217  0.00  0.00      PROA  
ATOM   1245  C   GLU P 171      -2.869  -4.795   2.334  0.00  0.00      PROA  
ATOM   1246  O   GLU P 171      -2.194  -4.803   1.308  0.00  0.00      PROA  
ATOM   1247  N   THR P 172      -2.801  -5.806   3.250  0.00  0.00      PROA  
ATOM   1248  HN  THR P 172      -3.520  -5.836   3.941  0.00  0.00      PROA  
ATOM   1249  CA  THR P 172      -1.913  -6.914   3.126  0.00  0.00      PROA  
ATOM   1250  HA  THR P 172      -0.959  -6.408   3.094  0.00  0.00      PROA  
ATOM   1251  CB  THR P 172      -1.987  -7.838   4.371  0.00  0.00      PROA  
ATOM   1252  HB  THR P 172      -3.035  -8.029   4.687  0.00  0.00      PROA  
ATOM   1253  OG1 THR P 172      -1.225  -7.112   5.359  0.00  0.00      PROA  
ATOM   1254  HG1 THR P 172      -1.826  -6.392   5.567  0.00  0.00      PROA  
ATOM   1255  CG2 THR P 172      -1.236  -9.230   4.168  0.00  0.00      PROA  
ATOM   1256 HG21 THR P 172      -1.818  -9.830   3.436  0.00  0.00      PROA  
ATOM   1257 HG22 THR P 172      -1.024  -9.663   5.168  0.00  0.00      PROA  
ATOM   1258 HG23 THR P 172      -0.266  -9.029   3.666  0.00  0.00      PROA  
ATOM   1259  C   THR P 172      -2.239  -7.728   1.916  0.00  0.00      PROA  
ATOM   1260  O   THR P 172      -1.373  -8.111   1.177  0.00  0.00      PROA  
ATOM   1261  N   LEU P 173      -3.530  -8.069   1.715  0.00  0.00      PROA  
ATOM   1262  HN  LEU P 173      -4.266  -7.947   2.376  0.00  0.00      PROA  
ATOM   1263  CA  LEU P 173      -4.041  -8.635   0.467  0.00  0.00      PROA  
ATOM   1264  HA  LEU P 173      -3.469  -9.492   0.142  0.00  0.00      PROA  
ATOM   1265  CB  LEU P 173      -5.574  -9.100   0.650  0.00  0.00      PROA  
ATOM   1266  HB1 LEU P 173      -6.075  -9.200  -0.337  0.00  0.00      PROA  
ATOM   1267  HB2 LEU P 173      -6.101  -8.192   1.012  0.00  0.00      PROA  
ATOM   1268  CG  LEU P 173      -5.907 -10.260   1.698  0.00  0.00      PROA  
ATOM   1269  HG  LEU P 173      -5.235 -10.012   2.548  0.00  0.00      PROA  
ATOM   1270  CD1 LEU P 173      -7.453 -10.277   2.045  0.00  0.00      PROA  
ATOM   1271 HD11 LEU P 173      -7.575 -10.896   2.959  0.00  0.00      PROA  
ATOM   1272 HD12 LEU P 173      -7.983 -10.810   1.226  0.00  0.00      PROA  
ATOM   1273 HD13 LEU P 173      -7.828  -9.251   2.246  0.00  0.00      PROA  
ATOM   1274  CD2 LEU P 173      -5.469 -11.562   1.084  0.00  0.00      PROA  
ATOM   1275 HD21 LEU P 173      -5.875 -11.624   0.052  0.00  0.00      PROA  
ATOM   1276 HD22 LEU P 173      -5.657 -12.472   1.694  0.00  0.00      PROA  
ATOM   1277 HD23 LEU P 173      -4.374 -11.450   0.930  0.00  0.00      PROA  
ATOM   1278  C   LEU P 173      -3.882  -7.761  -0.849  0.00  0.00      PROA  
ATOM   1279  O   LEU P 173      -3.493  -8.331  -1.872  0.00  0.00      PROA  
ATOM   1280  N   CYS P 174      -4.023  -6.440  -0.765  0.00  0.00      PROA  
ATOM   1281  HN  CYS P 174      -4.204  -5.996   0.109  0.00  0.00      PROA  
ATOM   1282  CA  CYS P 174      -3.814  -5.603  -1.928  0.00  0.00      PROA  
ATOM   1283  HA  CYS P 174      -4.392  -5.959  -2.768  0.00  0.00      PROA  
ATOM   1284  CB  CYS P 174      -4.358  -4.180  -1.646  0.00  0.00      PROA  
ATOM   1285  HB1 CYS P 174      -4.019  -3.566  -2.508  0.00  0.00      PROA  
ATOM   1286  HB2 CYS P 174      -3.829  -3.878  -0.717  0.00  0.00      PROA  
ATOM   1287  SG  CYS P 174      -6.162  -4.027  -1.336  0.00  0.00      PROA  
ATOM   1288  HG1 CYS P 174      -6.327  -5.202  -0.746  0.00  0.00      PROA  
ATOM   1289  C   CYS P 174      -2.423  -5.564  -2.380  0.00  0.00      PROA  
ATOM   1290  O   CYS P 174      -2.081  -5.688  -3.519  0.00  0.00      PROA  
ATOM   1291  N   ILE P 175      -1.513  -5.422  -1.393  0.00  0.00      PROA  
ATOM   1292  HN  ILE P 175      -1.844  -5.256  -0.467  0.00  0.00      PROA  
ATOM   1293  CA  ILE P 175      -0.112  -5.238  -1.663  0.00  0.00      PROA  
ATOM   1294  HA  ILE P 175      -0.058  -4.555  -2.498  0.00  0.00      PROA  
ATOM   1295  CB  ILE P 175       0.618  -4.560  -0.552  0.00  0.00      PROA  
ATOM   1296  HB  ILE P 175       0.594  -5.071   0.434  0.00  0.00      PROA  
ATOM   1297  CG2 ILE P 175       2.107  -4.518  -0.855  0.00  0.00      PROA  
ATOM   1298 HG21 ILE P 175       2.602  -3.859  -0.111  0.00  0.00      PROA  
ATOM   1299 HG22 ILE P 175       2.424  -4.197  -1.870  0.00  0.00      PROA  
ATOM   1300 HG23 ILE P 175       2.675  -5.436  -0.591  0.00  0.00      PROA  
ATOM   1301  CG1 ILE P 175       0.041  -3.143  -0.235  0.00  0.00      PROA  
ATOM   1302 HG11 ILE P 175       0.616  -2.727   0.619  0.00  0.00      PROA  
ATOM   1303 HG12 ILE P 175      -1.023  -3.206   0.080  0.00  0.00      PROA  
ATOM   1304  CD  ILE P 175      -0.040  -2.134  -1.388  0.00  0.00      PROA  
ATOM   1305  HD1 ILE P 175       0.955  -2.197  -1.879  0.00  0.00      PROA  
ATOM   1306  HD2 ILE P 175      -0.315  -1.129  -1.003  0.00  0.00      PROA  
ATOM   1307  HD3 ILE P 175      -0.931  -2.289  -2.034  0.00  0.00      PROA  
ATOM   1308  C   ILE P 175       0.565  -6.588  -2.059  0.00  0.00      PROA  
ATOM   1309  O   ILE P 175       1.482  -6.681  -2.896  0.00  0.00      PROA  
ATOM   1310  N   ILE P 176       0.248  -7.759  -1.503  0.00  0.00      PROA  
ATOM   1311  HN  ILE P 176      -0.354  -7.772  -0.709  0.00  0.00      PROA  
ATOM   1312  CA  ILE P 176       0.658  -9.019  -2.041  0.00  0.00      PROA  
ATOM   1313  HA  ILE P 176       1.720  -8.871  -2.170  0.00  0.00      PROA  
ATOM   1314  CB  ILE P 176       0.351 -10.248  -1.107  0.00  0.00      PROA  
ATOM   1315  HB  ILE P 176      -0.676 -10.091  -0.713  0.00  0.00      PROA  
ATOM   1316  CG2 ILE P 176       0.456 -11.599  -1.869  0.00  0.00      PROA  
ATOM   1317 HG21 ILE P 176       0.433 -12.463  -1.170  0.00  0.00      PROA  
ATOM   1318 HG22 ILE P 176       1.369 -11.769  -2.479  0.00  0.00      PROA  
ATOM   1319 HG23 ILE P 176      -0.379 -11.763  -2.583  0.00  0.00      PROA  
ATOM   1320  CG1 ILE P 176       1.390 -10.157   0.118  0.00  0.00      PROA  
ATOM   1321 HG11 ILE P 176       1.432  -9.109   0.482  0.00  0.00      PROA  
ATOM   1322 HG12 ILE P 176       2.422 -10.374  -0.231  0.00  0.00      PROA  
ATOM   1323  CD  ILE P 176       1.058 -11.069   1.331  0.00  0.00      PROA  
ATOM   1324  HD1 ILE P 176       1.061 -12.148   1.067  0.00  0.00      PROA  
ATOM   1325  HD2 ILE P 176       0.044 -10.759   1.663  0.00  0.00      PROA  
ATOM   1326  HD3 ILE P 176       1.693 -10.941   2.234  0.00  0.00      PROA  
ATOM   1327  C   ILE P 176       0.160  -9.146  -3.453  0.00  0.00      PROA  
ATOM   1328  O   ILE P 176       0.934  -9.557  -4.298  0.00  0.00      PROA  
ATOM   1329  N   TRP P 177      -1.103  -8.740  -3.705  0.00  0.00      PROA  
ATOM   1330  HN  TRP P 177      -1.740  -8.495  -2.977  0.00  0.00      PROA  
ATOM   1331  CA  TRP P 177      -1.580  -8.803  -5.119  0.00  0.00      PROA  
ATOM   1332  HA  TRP P 177      -1.367  -9.719  -5.651  0.00  0.00      PROA  
ATOM   1333  CB  TRP P 177      -3.173  -8.540  -5.034  0.00  0.00      PROA  
ATOM   1334  HB1 TRP P 177      -3.350  -7.538  -4.588  0.00  0.00      PROA  
ATOM   1335  HB2 TRP P 177      -3.536  -9.342  -4.357  0.00  0.00      PROA  
ATOM   1336  CG  TRP P 177      -3.837  -8.730  -6.394  0.00  0.00      PROA  
ATOM   1337  CD1 TRP P 177      -4.233  -7.681  -7.279  0.00  0.00      PROA  
ATOM   1338  HD1 TRP P 177      -4.062  -6.617  -7.210  0.00  0.00      PROA  
ATOM   1339  NE1 TRP P 177      -4.869  -8.228  -8.297  0.00  0.00      PROA  
ATOM   1340  HE1 TRP P 177      -4.966  -7.771  -9.154  0.00  0.00      PROA  
ATOM   1341  CE2 TRP P 177      -4.753  -9.597  -8.258  0.00  0.00      PROA  
ATOM   1342  CD2 TRP P 177      -4.156  -9.920  -7.020  0.00  0.00      PROA  
ATOM   1343  CE3 TRP P 177      -4.031 -11.272  -6.695  0.00  0.00      PROA  
ATOM   1344  HE3 TRP P 177      -3.624 -11.507  -5.723  0.00  0.00      PROA  
ATOM   1345  CZ3 TRP P 177      -4.346 -12.239  -7.631  0.00  0.00      PROA  
ATOM   1346  HZ3 TRP P 177      -4.144 -13.279  -7.426  0.00  0.00      PROA  
ATOM   1347  CZ2 TRP P 177      -5.153 -10.585  -9.208  0.00  0.00      PROA  
ATOM   1348  HZ2 TRP P 177      -5.576 -10.260 -10.147  0.00  0.00      PROA  
ATOM   1349  CH2 TRP P 177      -4.935 -11.915  -8.847  0.00  0.00      PROA  
ATOM   1350  HH2 TRP P 177      -5.383 -12.723  -9.407  0.00  0.00      PROA  
ATOM   1351  C   TRP P 177      -0.888  -7.873  -6.121  0.00  0.00      PROA  
ATOM   1352  O   TRP P 177      -0.411  -8.318  -7.218  0.00  0.00      PROA  
ATOM   1353  N   PHE P 178      -0.663  -6.584  -5.807  0.00  0.00      PROA  
ATOM   1354  HN  PHE P 178      -1.084  -6.265  -4.962  0.00  0.00      PROA  
ATOM   1355  CA  PHE P 178       0.223  -5.754  -6.619  0.00  0.00      PROA  
ATOM   1356  HA  PHE P 178      -0.154  -5.552  -7.611  0.00  0.00      PROA  
ATOM   1357  CB  PHE P 178       0.332  -4.222  -6.101  0.00  0.00      PROA  
ATOM   1358  HB1 PHE P 178       0.909  -3.521  -6.742  0.00  0.00      PROA  
ATOM   1359  HB2 PHE P 178       0.744  -4.369  -5.080  0.00  0.00      PROA  
ATOM   1360  CG  PHE P 178      -1.054  -3.624  -5.966  0.00  0.00      PROA  
ATOM   1361  CD1 PHE P 178      -2.269  -4.195  -6.513  0.00  0.00      PROA  
ATOM   1362  HD1 PHE P 178      -2.236  -5.130  -7.053  0.00  0.00      PROA  
ATOM   1363  CE1 PHE P 178      -3.593  -3.665  -6.328  0.00  0.00      PROA  
ATOM   1364  HE1 PHE P 178      -4.458  -4.098  -6.808  0.00  0.00      PROA  
ATOM   1365  CZ  PHE P 178      -3.624  -2.499  -5.648  0.00  0.00      PROA  
ATOM   1366  HZ  PHE P 178      -4.574  -2.016  -5.470  0.00  0.00      PROA  
ATOM   1367  CD2 PHE P 178      -1.182  -2.356  -5.344  0.00  0.00      PROA  
ATOM   1368  HD2 PHE P 178      -0.410  -1.721  -4.934  0.00  0.00      PROA  
ATOM   1369  CE2 PHE P 178      -2.524  -1.836  -5.160  0.00  0.00      PROA  
ATOM   1370  HE2 PHE P 178      -2.720  -0.827  -4.828  0.00  0.00      PROA  
ATOM   1371  C   PHE P 178       1.686  -6.259  -6.756  0.00  0.00      PROA  
ATOM   1372  O   PHE P 178       2.300  -6.048  -7.863  0.00  0.00      PROA  
ATOM   1373  N   SER P 179       2.274  -6.755  -5.625  0.00  0.00      PROA  
ATOM   1374  HN  SER P 179       1.905  -6.847  -4.704  0.00  0.00      PROA  
ATOM   1375  CA  SER P 179       3.660  -7.341  -5.760  0.00  0.00      PROA  
ATOM   1376  HA  SER P 179       4.275  -6.576  -6.209  0.00  0.00      PROA  
ATOM   1377  CB  SER P 179       4.250  -7.617  -4.381  0.00  0.00      PROA  
ATOM   1378  HB1 SER P 179       5.309  -7.916  -4.534  0.00  0.00      PROA  
ATOM   1379  HB2 SER P 179       3.715  -8.408  -3.812  0.00  0.00      PROA  
ATOM   1380  OG  SER P 179       4.233  -6.427  -3.542  0.00  0.00      PROA  
ATOM   1381  HG1 SER P 179       3.449  -6.382  -2.989  0.00  0.00      PROA  
ATOM   1382  C   SER P 179       3.676  -8.514  -6.693  0.00  0.00      PROA  
ATOM   1383  O   SER P 179       4.579  -8.616  -7.536  0.00  0.00      PROA  
ATOM   1384  N   PHE P 180       2.687  -9.394  -6.672  0.00  0.00      PROA  
ATOM   1385  HN  PHE P 180       1.986  -9.347  -5.965  0.00  0.00      PROA  
ATOM   1386  CA  PHE P 180       2.556 -10.433  -7.720  0.00  0.00      PROA  
ATOM   1387  HA  PHE P 180       3.462 -11.016  -7.649  0.00  0.00      PROA  
ATOM   1388  CB  PHE P 180       1.346 -11.332  -7.174  0.00  0.00      PROA  
ATOM   1389  HB1 PHE P 180       0.572 -10.539  -7.090  0.00  0.00      PROA  
ATOM   1390  HB2 PHE P 180       1.579 -11.763  -6.177  0.00  0.00      PROA  
ATOM   1391  CG  PHE P 180       0.860 -12.440  -8.075  0.00  0.00      PROA  
ATOM   1392  CD1 PHE P 180       1.765 -13.414  -8.511  0.00  0.00      PROA  
ATOM   1393  HD1 PHE P 180       2.808 -13.398  -8.230  0.00  0.00      PROA  
ATOM   1394  CE1 PHE P 180       1.312 -14.428  -9.388  0.00  0.00      PROA  
ATOM   1395  HE1 PHE P 180       2.056 -15.129  -9.736  0.00  0.00      PROA  
ATOM   1396  CZ  PHE P 180      -0.038 -14.480  -9.868  0.00  0.00      PROA  
ATOM   1397  HZ  PHE P 180      -0.461 -15.223 -10.528  0.00  0.00      PROA  
ATOM   1398  CD2 PHE P 180      -0.458 -12.439  -8.478  0.00  0.00      PROA  
ATOM   1399  HD2 PHE P 180      -1.148 -11.731  -8.043  0.00  0.00      PROA  
ATOM   1400  CE2 PHE P 180      -0.895 -13.421  -9.378  0.00  0.00      PROA  
ATOM   1401  HE2 PHE P 180      -1.898 -13.360  -9.774  0.00  0.00      PROA  
ATOM   1402  C   PHE P 180       2.454 -10.055  -9.168  0.00  0.00      PROA  
ATOM   1403  O   PHE P 180       3.050 -10.740 -10.008  0.00  0.00      PROA  
ATOM   1404  N   GLU P 181       1.689  -8.950  -9.439  0.00  0.00      PROA  
ATOM   1405  HN  GLU P 181       1.080  -8.444  -8.834  0.00  0.00      PROA  
ATOM   1406  CA  GLU P 181       1.594  -8.351 -10.757  0.00  0.00      PROA  
ATOM   1407  HA  GLU P 181       1.242  -9.035 -11.514  0.00  0.00      PROA  
ATOM   1408  CB  GLU P 181       0.386  -7.268 -10.737  0.00  0.00      PROA  
ATOM   1409  HB1 GLU P 181       0.827  -6.466 -10.108  0.00  0.00      PROA  
ATOM   1410  HB2 GLU P 181      -0.535  -7.620 -10.225  0.00  0.00      PROA  
ATOM   1411  CG  GLU P 181       0.032  -6.641 -12.194  0.00  0.00      PROA  
ATOM   1412  HG1 GLU P 181      -0.751  -7.305 -12.618  0.00  0.00      PROA  
ATOM   1413  HG2 GLU P 181       0.934  -6.584 -12.840  0.00  0.00      PROA  
ATOM   1414  CD  GLU P 181      -0.404  -5.226 -12.152  0.00  0.00      PROA  
ATOM   1415  OE1 GLU P 181       0.467  -4.327 -12.001  0.00  0.00      PROA  
ATOM   1416  OE2 GLU P 181      -1.667  -4.941 -12.092  0.00  0.00      PROA  
ATOM   1417  C   GLU P 181       2.889  -7.871 -11.315  0.00  0.00      PROA  
ATOM   1418  O   GLU P 181       3.253  -8.259 -12.416  0.00  0.00      PROA  
ATOM   1419  N   LEU P 182       3.650  -7.152 -10.514  0.00  0.00      PROA  
ATOM   1420  HN  LEU P 182       3.214  -6.858  -9.667  0.00  0.00      PROA  
ATOM   1421  CA  LEU P 182       4.900  -6.566 -10.894  0.00  0.00      PROA  
ATOM   1422  HA  LEU P 182       4.722  -6.142 -11.871  0.00  0.00      PROA  
ATOM   1423  CB  LEU P 182       5.156  -5.423  -9.814  0.00  0.00      PROA  
ATOM   1424  HB1 LEU P 182       5.214  -5.837  -8.785  0.00  0.00      PROA  
ATOM   1425  HB2 LEU P 182       4.370  -4.639  -9.860  0.00  0.00      PROA  
ATOM   1426  CG  LEU P 182       6.422  -4.588 -10.022  0.00  0.00      PROA  
ATOM   1427  HG  LEU P 182       7.182  -5.385 -10.162  0.00  0.00      PROA  
ATOM   1428  CD1 LEU P 182       6.259  -3.764 -11.360  0.00  0.00      PROA  
ATOM   1429 HD11 LEU P 182       7.138  -3.084 -11.360  0.00  0.00      PROA  
ATOM   1430 HD12 LEU P 182       5.389  -3.073 -11.342  0.00  0.00      PROA  
ATOM   1431 HD13 LEU P 182       6.310  -4.403 -12.267  0.00  0.00      PROA  
ATOM   1432  CD2 LEU P 182       6.707  -3.642  -8.849  0.00  0.00      PROA  
ATOM   1433 HD21 LEU P 182       7.486  -2.938  -9.212  0.00  0.00      PROA  
ATOM   1434 HD22 LEU P 182       6.950  -4.209  -7.925  0.00  0.00      PROA  
ATOM   1435 HD23 LEU P 182       5.844  -2.981  -8.621  0.00  0.00      PROA  
ATOM   1436  C   LEU P 182       5.962  -7.623 -11.050  0.00  0.00      PROA  
ATOM   1437  O   LEU P 182       6.771  -7.545 -11.969  0.00  0.00      PROA  
ATOM   1438  N   VAL P 183       5.959  -8.665 -10.145  0.00  0.00      PROA  
ATOM   1439  HN  VAL P 183       5.212  -8.749  -9.490  0.00  0.00      PROA  
ATOM   1440  CA  VAL P 183       6.875  -9.811 -10.273  0.00  0.00      PROA  
ATOM   1441  HA  VAL P 183       7.830  -9.327 -10.413  0.00  0.00      PROA  
ATOM   1442  CB  VAL P 183       6.689 -10.754  -9.082  0.00  0.00      PROA  
ATOM   1443  HB  VAL P 183       5.592 -10.876  -8.951  0.00  0.00      PROA  
ATOM   1444  CG1 VAL P 183       7.393 -12.175  -9.182  0.00  0.00      PROA  
ATOM   1445 HG11 VAL P 183       6.788 -12.879  -9.793  0.00  0.00      PROA  
ATOM   1446 HG12 VAL P 183       7.427 -12.573  -8.145  0.00  0.00      PROA  
ATOM   1447 HG13 VAL P 183       8.420 -12.116  -9.602  0.00  0.00      PROA  
ATOM   1448  CG2 VAL P 183       7.289  -9.926  -7.959  0.00  0.00      PROA  
ATOM   1449 HG21 VAL P 183       8.397  -9.871  -8.015  0.00  0.00      PROA  
ATOM   1450 HG22 VAL P 183       6.937 -10.256  -6.958  0.00  0.00      PROA  
ATOM   1451 HG23 VAL P 183       6.975  -8.861  -7.912  0.00  0.00      PROA  
ATOM   1452  C   VAL P 183       6.625 -10.687 -11.606  0.00  0.00      PROA  
ATOM   1453  O   VAL P 183       7.592 -11.030 -12.302  0.00  0.00      PROA  
ATOM   1454  N   VAL P 184       5.328 -10.995 -11.923  0.00  0.00      PROA  
ATOM   1455  HN  VAL P 184       4.594 -10.746 -11.296  0.00  0.00      PROA  
ATOM   1456  CA  VAL P 184       4.986 -11.660 -13.097  0.00  0.00      PROA  
ATOM   1457  HA  VAL P 184       5.476 -12.622 -13.131  0.00  0.00      PROA  
ATOM   1458  CB  VAL P 184       3.524 -12.041 -13.141  0.00  0.00      PROA  
ATOM   1459  HB  VAL P 184       2.964 -11.143 -12.801  0.00  0.00      PROA  
ATOM   1460  CG1 VAL P 184       2.991 -12.526 -14.491  0.00  0.00      PROA  
ATOM   1461 HG11 VAL P 184       3.505 -13.492 -14.680  0.00  0.00      PROA  
ATOM   1462 HG12 VAL P 184       3.147 -11.798 -15.316  0.00  0.00      PROA  
ATOM   1463 HG13 VAL P 184       1.919 -12.809 -14.411  0.00  0.00      PROA  
ATOM   1464  CG2 VAL P 184       3.344 -13.172 -12.117  0.00  0.00      PROA  
ATOM   1465 HG21 VAL P 184       3.780 -12.824 -11.156  0.00  0.00      PROA  
ATOM   1466 HG22 VAL P 184       3.804 -14.130 -12.440  0.00  0.00      PROA  
ATOM   1467 HG23 VAL P 184       2.258 -13.363 -11.980  0.00  0.00      PROA  
ATOM   1468  C   VAL P 184       5.353 -10.824 -14.315  0.00  0.00      PROA  
ATOM   1469  O   VAL P 184       5.886 -11.360 -15.297  0.00  0.00      PROA  
ATOM   1470  N   ARG P 185       5.144  -9.539 -14.294  0.00  0.00      PROA  
ATOM   1471  HN  ARG P 185       4.631  -9.200 -13.509  0.00  0.00      PROA  
ATOM   1472  CA  ARG P 185       5.641  -8.556 -15.146  0.00  0.00      PROA  
ATOM   1473  HA  ARG P 185       5.338  -8.808 -16.151  0.00  0.00      PROA  
ATOM   1474  CB  ARG P 185       4.949  -7.153 -14.921  0.00  0.00      PROA  
ATOM   1475  HB1 ARG P 185       5.482  -6.320 -15.426  0.00  0.00      PROA  
ATOM   1476  HB2 ARG P 185       5.109  -7.026 -13.829  0.00  0.00      PROA  
ATOM   1477  CG  ARG P 185       3.452  -7.191 -15.397  0.00  0.00      PROA  
ATOM   1478  HG1 ARG P 185       2.837  -8.022 -14.990  0.00  0.00      PROA  
ATOM   1479  HG2 ARG P 185       3.461  -7.299 -16.503  0.00  0.00      PROA  
ATOM   1480  CD  ARG P 185       2.676  -5.949 -15.036  0.00  0.00      PROA  
ATOM   1481  HD1 ARG P 185       2.936  -5.677 -13.990  0.00  0.00      PROA  
ATOM   1482  HD2 ARG P 185       1.577  -6.105 -15.076  0.00  0.00      PROA  
ATOM   1483  NE  ARG P 185       3.019  -4.907 -15.956  0.00  0.00      PROA  
ATOM   1484  HE  ARG P 185       2.539  -4.814 -16.829  0.00  0.00      PROA  
ATOM   1485  CZ  ARG P 185       3.978  -3.954 -15.763  0.00  0.00      PROA  
ATOM   1486  NH1 ARG P 185       4.564  -3.714 -14.599  0.00  0.00      PROA  
ATOM   1487 HH11 ARG P 185       4.213  -4.140 -13.765  0.00  0.00      PROA  
ATOM   1488 HH12 ARG P 185       5.158  -2.910 -14.615  0.00  0.00      PROA  
ATOM   1489  NH2 ARG P 185       4.231  -3.111 -16.709  0.00  0.00      PROA  
ATOM   1490 HH21 ARG P 185       3.539  -3.065 -17.429  0.00  0.00      PROA  
ATOM   1491 HH22 ARG P 185       4.677  -2.234 -16.527  0.00  0.00      PROA  
ATOM   1492  C   ARG P 185       7.102  -8.379 -15.364  0.00  0.00      PROA  
ATOM   1493  O   ARG P 185       7.520  -8.126 -16.475  0.00  0.00      PROA  
ATOM   1494  N   PHE P 186       7.954  -8.581 -14.307  0.00  0.00      PROA  
ATOM   1495  HN  PHE P 186       7.568  -8.640 -13.390  0.00  0.00      PROA  
ATOM   1496  CA  PHE P 186       9.359  -8.772 -14.493  0.00  0.00      PROA  
ATOM   1497  HA  PHE P 186       9.702  -8.032 -15.201  0.00  0.00      PROA  
ATOM   1498  CB  PHE P 186       9.942  -8.561 -13.036  0.00  0.00      PROA  
ATOM   1499  HB1 PHE P 186       9.367  -9.212 -12.343  0.00  0.00      PROA  
ATOM   1500  HB2 PHE P 186       9.800  -7.480 -12.823  0.00  0.00      PROA  
ATOM   1501  CG  PHE P 186      11.381  -8.801 -12.912  0.00  0.00      PROA  
ATOM   1502  CD1 PHE P 186      11.658 -10.082 -12.593  0.00  0.00      PROA  
ATOM   1503  HD1 PHE P 186      10.853 -10.737 -12.294  0.00  0.00      PROA  
ATOM   1504  CE1 PHE P 186      12.983 -10.591 -12.869  0.00  0.00      PROA  
ATOM   1505  HE1 PHE P 186      13.124 -11.662 -12.873  0.00  0.00      PROA  
ATOM   1506  CZ  PHE P 186      14.008  -9.682 -13.150  0.00  0.00      PROA  
ATOM   1507  HZ  PHE P 186      14.997 -10.045 -13.388  0.00  0.00      PROA  
ATOM   1508  CD2 PHE P 186      12.373  -7.887 -13.275  0.00  0.00      PROA  
ATOM   1509  HD2 PHE P 186      12.093  -6.868 -13.495  0.00  0.00      PROA  
ATOM   1510  CE2 PHE P 186      13.731  -8.328 -13.362  0.00  0.00      PROA  
ATOM   1511  HE2 PHE P 186      14.450  -7.553 -13.585  0.00  0.00      PROA  
ATOM   1512  C   PHE P 186       9.824 -10.025 -15.299  0.00  0.00      PROA  
ATOM   1513  O   PHE P 186      10.703  -9.904 -16.199  0.00  0.00      PROA  
ATOM   1514  N   PHE P 187       9.275 -11.227 -15.043  0.00  0.00      PROA  
ATOM   1515  HN  PHE P 187       8.455 -11.263 -14.477  0.00  0.00      PROA  
ATOM   1516  CA  PHE P 187       9.335 -12.347 -15.964  0.00  0.00      PROA  
ATOM   1517  HA  PHE P 187      10.352 -12.613 -16.212  0.00  0.00      PROA  
ATOM   1518  CB  PHE P 187       8.623 -13.523 -15.124  0.00  0.00      PROA  
ATOM   1519  HB1 PHE P 187       8.508 -14.362 -15.844  0.00  0.00      PROA  
ATOM   1520  HB2 PHE P 187       7.608 -13.186 -14.822  0.00  0.00      PROA  
ATOM   1521  CG  PHE P 187       9.491 -13.900 -13.980  0.00  0.00      PROA  
ATOM   1522  CD1 PHE P 187      10.764 -14.348 -14.181  0.00  0.00      PROA  
ATOM   1523  HD1 PHE P 187      11.207 -14.344 -15.166  0.00  0.00      PROA  
ATOM   1524  CE1 PHE P 187      11.586 -14.719 -13.056  0.00  0.00      PROA  
ATOM   1525  HE1 PHE P 187      12.618 -14.904 -13.317  0.00  0.00      PROA  
ATOM   1526  CZ  PHE P 187      11.069 -14.518 -11.736  0.00  0.00      PROA  
ATOM   1527  HZ  PHE P 187      11.821 -14.731 -10.991  0.00  0.00      PROA  
ATOM   1528  CD2 PHE P 187       8.966 -13.762 -12.707  0.00  0.00      PROA  
ATOM   1529  HD2 PHE P 187       7.924 -13.509 -12.579  0.00  0.00      PROA  
ATOM   1530  CE2 PHE P 187       9.755 -14.059 -11.583  0.00  0.00      PROA  
ATOM   1531  HE2 PHE P 187       9.463 -13.975 -10.546  0.00  0.00      PROA  
ATOM   1532  C   PHE P 187       8.701 -12.121 -17.321  0.00  0.00      PROA  
ATOM   1533  O   PHE P 187       9.345 -12.411 -18.363  0.00  0.00      PROA  
ATOM   1534  N   ALA P 188       7.502 -11.566 -17.402  0.00  0.00      PROA  
ATOM   1535  HN  ALA P 188       6.967 -11.424 -16.573  0.00  0.00      PROA  
ATOM   1536  CA  ALA P 188       6.893 -11.310 -18.664  0.00  0.00      PROA  
ATOM   1537  HA  ALA P 188       6.827 -12.263 -19.168  0.00  0.00      PROA  
ATOM   1538  CB  ALA P 188       5.494 -10.737 -18.342  0.00  0.00      PROA  
ATOM   1539  HB1 ALA P 188       4.874 -11.410 -17.712  0.00  0.00      PROA  
ATOM   1540  HB2 ALA P 188       4.977 -10.384 -19.260  0.00  0.00      PROA  
ATOM   1541  HB3 ALA P 188       5.558  -9.753 -17.831  0.00  0.00      PROA  
ATOM   1542  C   ALA P 188       7.634 -10.377 -19.583  0.00  0.00      PROA  
ATOM   1543  O   ALA P 188       7.584 -10.601 -20.751  0.00  0.00      PROA  
ATOM   1544  N   CYS P 189       8.181  -9.259 -19.073  0.00  0.00      PROA  
ATOM   1545  HN  CYS P 189       8.215  -9.094 -18.091  0.00  0.00      PROA  
ATOM   1546  CA  CYS P 189       8.776  -8.179 -19.941  0.00  0.00      PROA  
ATOM   1547  HA  CYS P 189       7.979  -7.828 -20.581  0.00  0.00      PROA  
ATOM   1548  CB  CYS P 189       9.285  -6.998 -18.945  0.00  0.00      PROA  
ATOM   1549  HB1 CYS P 189       9.993  -7.550 -18.290  0.00  0.00      PROA  
ATOM   1550  HB2 CYS P 189       8.423  -6.598 -18.370  0.00  0.00      PROA  
ATOM   1551  SG  CYS P 189       9.964  -5.544 -19.780  0.00  0.00      PROA  
ATOM   1552  HG1 CYS P 189      11.140  -6.153 -19.759  0.00  0.00      PROA  
ATOM   1553  C   CYS P 189       9.918  -8.696 -20.754  0.00  0.00      PROA  
ATOM   1554  O   CYS P 189      10.763  -9.390 -20.221  0.00  0.00      PROA  
ATOM   1555  N   PRO P 190      10.131  -8.468 -22.062  0.00  0.00      PROA  
ATOM   1556  CD  PRO P 190       9.041  -8.144 -22.900  0.00  0.00      PROA  
ATOM   1557  HD1 PRO P 190       8.826  -7.055 -22.941  0.00  0.00      PROA  
ATOM   1558  HD2 PRO P 190       8.086  -8.636 -22.614  0.00  0.00      PROA  
ATOM   1559  CA  PRO P 190      11.325  -8.912 -22.762  0.00  0.00      PROA  
ATOM   1560  HA  PRO P 190      11.461  -9.977 -22.647  0.00  0.00      PROA  
ATOM   1561  CB  PRO P 190      10.974  -8.675 -24.261  0.00  0.00      PROA  
ATOM   1562  HB1 PRO P 190      11.528  -9.454 -24.827  0.00  0.00      PROA  
ATOM   1563  HB2 PRO P 190      11.381  -7.671 -24.507  0.00  0.00      PROA  
ATOM   1564  CG  PRO P 190       9.451  -8.650 -24.334  0.00  0.00      PROA  
ATOM   1565  HG1 PRO P 190       9.158  -8.025 -25.204  0.00  0.00      PROA  
ATOM   1566  HG2 PRO P 190       9.139  -9.711 -24.443  0.00  0.00      PROA  
ATOM   1567  C   PRO P 190      12.641  -8.183 -22.392  0.00  0.00      PROA  
ATOM   1568  O   PRO P 190      13.606  -8.824 -22.030  0.00  0.00      PROA  
ATOM   1569  N   SER P 191      12.660  -6.807 -22.427  0.00  0.00      PROA  
ATOM   1570  HN  SER P 191      11.905  -6.213 -22.694  0.00  0.00      PROA  
ATOM   1571  CA  SER P 191      13.772  -5.952 -21.981  0.00  0.00      PROA  
ATOM   1572  HA  SER P 191      14.637  -6.496 -22.329  0.00  0.00      PROA  
ATOM   1573  CB  SER P 191      13.830  -4.592 -22.701  0.00  0.00      PROA  
ATOM   1574  HB1 SER P 191      13.055  -3.856 -22.396  0.00  0.00      PROA  
ATOM   1575  HB2 SER P 191      13.801  -4.618 -23.811  0.00  0.00      PROA  
ATOM   1576  OG  SER P 191      14.969  -3.932 -22.399  0.00  0.00      PROA  
ATOM   1577  HG1 SER P 191      14.970  -3.168 -22.980  0.00  0.00      PROA  
ATOM   1578  C   SER P 191      13.740  -5.645 -20.444  0.00  0.00      PROA  
ATOM   1579  O   SER P 191      13.120  -4.656 -19.996  0.00  0.00      PROA  
ATOM   1580  N   LYS P 192      14.564  -6.372 -19.676  0.00  0.00      PROA  
ATOM   1581  HN  LYS P 192      15.066  -7.169 -20.004  0.00  0.00      PROA  
ATOM   1582  CA  LYS P 192      14.668  -6.182 -18.258  0.00  0.00      PROA  
ATOM   1583  HA  LYS P 192      13.650  -6.214 -17.900  0.00  0.00      PROA  
ATOM   1584  CB  LYS P 192      15.456  -7.333 -17.534  0.00  0.00      PROA  
ATOM   1585  HB1 LYS P 192      15.705  -6.942 -16.524  0.00  0.00      PROA  
ATOM   1586  HB2 LYS P 192      16.354  -7.763 -18.027  0.00  0.00      PROA  
ATOM   1587  CG  LYS P 192      14.646  -8.643 -17.168  0.00  0.00      PROA  
ATOM   1588  HG1 LYS P 192      14.198  -8.522 -16.158  0.00  0.00      PROA  
ATOM   1589  HG2 LYS P 192      15.418  -9.419 -16.978  0.00  0.00      PROA  
ATOM   1590  CD  LYS P 192      13.536  -9.157 -18.024  0.00  0.00      PROA  
ATOM   1591  HD1 LYS P 192      13.883  -9.096 -19.078  0.00  0.00      PROA  
ATOM   1592  HD2 LYS P 192      12.561  -8.631 -17.944  0.00  0.00      PROA  
ATOM   1593  CE  LYS P 192      13.250 -10.645 -17.696  0.00  0.00      PROA  
ATOM   1594  HE1 LYS P 192      13.025 -10.697 -16.609  0.00  0.00      PROA  
ATOM   1595  HE2 LYS P 192      14.179 -11.241 -17.821  0.00  0.00      PROA  
ATOM   1596  NZ  LYS P 192      12.091 -11.273 -18.315  0.00  0.00      PROA  
ATOM   1597  HZ1 LYS P 192      12.294 -11.164 -19.330  0.00  0.00      PROA  
ATOM   1598  HZ2 LYS P 192      11.193 -10.782 -18.129  0.00  0.00      PROA  
ATOM   1599  HZ3 LYS P 192      11.938 -12.268 -18.053  0.00  0.00      PROA  
ATOM   1600  C   LYS P 192      15.289  -4.851 -17.956  0.00  0.00      PROA  
ATOM   1601  O   LYS P 192      14.752  -4.105 -17.068  0.00  0.00      PROA  
ATOM   1602  N   THR P 193      16.285  -4.384 -18.794  0.00  0.00      PROA  
ATOM   1603  HN  THR P 193      16.657  -5.049 -19.437  0.00  0.00      PROA  
ATOM   1604  CA  THR P 193      17.030  -3.132 -18.437  0.00  0.00      PROA  
ATOM   1605  HA  THR P 193      17.398  -3.165 -17.422  0.00  0.00      PROA  
ATOM   1606  CB  THR P 193      18.219  -2.870 -19.295  0.00  0.00      PROA  
ATOM   1607  HB  THR P 193      18.044  -2.825 -20.392  0.00  0.00      PROA  
ATOM   1608  OG1 THR P 193      19.140  -3.931 -19.095  0.00  0.00      PROA  
ATOM   1609  HG1 THR P 193      18.778  -4.712 -19.520  0.00  0.00      PROA  
ATOM   1610  CG2 THR P 193      19.022  -1.502 -19.096  0.00  0.00      PROA  
ATOM   1611 HG21 THR P 193      18.419  -0.627 -19.422  0.00  0.00      PROA  
ATOM   1612 HG22 THR P 193      19.897  -1.558 -19.778  0.00  0.00      PROA  
ATOM   1613 HG23 THR P 193      19.351  -1.465 -18.036  0.00  0.00      PROA  
ATOM   1614  C   THR P 193      16.017  -1.907 -18.610  0.00  0.00      PROA  
ATOM   1615  O   THR P 193      16.078  -0.964 -17.830  0.00  0.00      PROA  
ATOM   1616  N   ASP P 194      15.139  -2.028 -19.596  0.00  0.00      PROA  
ATOM   1617  HN  ASP P 194      15.235  -2.727 -20.300  0.00  0.00      PROA  
ATOM   1618  CA  ASP P 194      14.149  -1.029 -19.902  0.00  0.00      PROA  
ATOM   1619  HA  ASP P 194      14.615  -0.055 -19.864  0.00  0.00      PROA  
ATOM   1620  CB  ASP P 194      13.644  -1.231 -21.323  0.00  0.00      PROA  
ATOM   1621  HB1 ASP P 194      12.883  -0.471 -21.603  0.00  0.00      PROA  
ATOM   1622  HB2 ASP P 194      13.383  -2.305 -21.433  0.00  0.00      PROA  
ATOM   1623  CG  ASP P 194      14.835  -0.954 -22.292  0.00  0.00      PROA  
ATOM   1624  OD1 ASP P 194      15.730  -0.145 -22.067  0.00  0.00      PROA  
ATOM   1625  OD2 ASP P 194      14.752  -1.495 -23.462  0.00  0.00      PROA  
ATOM   1626  C   ASP P 194      12.951  -0.899 -18.959  0.00  0.00      PROA  
ATOM   1627  O   ASP P 194      12.285   0.136 -18.890  0.00  0.00      PROA  
ATOM   1628  N   PHE P 195      12.705  -1.966 -18.237  0.00  0.00      PROA  
ATOM   1629  HN  PHE P 195      13.374  -2.698 -18.342  0.00  0.00      PROA  
ATOM   1630  CA  PHE P 195      11.664  -2.146 -17.192  0.00  0.00      PROA  
ATOM   1631  HA  PHE P 195      10.734  -1.895 -17.680  0.00  0.00      PROA  
ATOM   1632  CB  PHE P 195      11.639  -3.672 -16.556  0.00  0.00      PROA  
ATOM   1633  HB1 PHE P 195      12.599  -3.816 -16.015  0.00  0.00      PROA  
ATOM   1634  HB2 PHE P 195      11.589  -4.354 -17.431  0.00  0.00      PROA  
ATOM   1635  CG  PHE P 195      10.459  -3.951 -15.649  0.00  0.00      PROA  
ATOM   1636  CD1 PHE P 195      10.586  -4.020 -14.174  0.00  0.00      PROA  
ATOM   1637  HD1 PHE P 195      11.491  -3.671 -13.699  0.00  0.00      PROA  
ATOM   1638  CE1 PHE P 195       9.576  -4.589 -13.456  0.00  0.00      PROA  
ATOM   1639  HE1 PHE P 195       9.739  -4.698 -12.394  0.00  0.00      PROA  
ATOM   1640  CZ  PHE P 195       8.443  -5.128 -14.163  0.00  0.00      PROA  
ATOM   1641  HZ  PHE P 195       7.654  -5.592 -13.590  0.00  0.00      PROA  
ATOM   1642  CD2 PHE P 195       9.326  -4.478 -16.289  0.00  0.00      PROA  
ATOM   1643  HD2 PHE P 195       9.348  -4.418 -17.368  0.00  0.00      PROA  
ATOM   1644  CE2 PHE P 195       8.283  -5.021 -15.553  0.00  0.00      PROA  
ATOM   1645  HE2 PHE P 195       7.355  -5.247 -16.058  0.00  0.00      PROA  
ATOM   1646  C   PHE P 195      11.895  -1.096 -16.101  0.00  0.00      PROA  
ATOM   1647  O   PHE P 195      11.020  -0.440 -15.461  0.00  0.00      PROA  
ATOM   1648  N   PHE P 196      13.205  -0.853 -15.767  0.00  0.00      PROA  
ATOM   1649  HN  PHE P 196      13.971  -1.289 -16.233  0.00  0.00      PROA  
ATOM   1650  CA  PHE P 196      13.657  -0.054 -14.648  0.00  0.00      PROA  
ATOM   1651  HA  PHE P 196      12.922  -0.202 -13.871  0.00  0.00      PROA  
ATOM   1652  CB  PHE P 196      15.071  -0.505 -14.247  0.00  0.00      PROA  
ATOM   1653  HB1 PHE P 196      15.553  -0.048 -13.356  0.00  0.00      PROA  
ATOM   1654  HB2 PHE P 196      15.778  -0.328 -15.085  0.00  0.00      PROA  
ATOM   1655  CG  PHE P 196      15.105  -1.971 -13.849  0.00  0.00      PROA  
ATOM   1656  CD1 PHE P 196      14.327  -2.287 -12.708  0.00  0.00      PROA  
ATOM   1657  HD1 PHE P 196      13.825  -1.543 -12.106  0.00  0.00      PROA  
ATOM   1658  CE1 PHE P 196      14.324  -3.625 -12.186  0.00  0.00      PROA  
ATOM   1659  HE1 PHE P 196      13.729  -3.715 -11.289  0.00  0.00      PROA  
ATOM   1660  CZ  PHE P 196      15.292  -4.536 -12.666  0.00  0.00      PROA  
ATOM   1661  HZ  PHE P 196      15.480  -5.496 -12.208  0.00  0.00      PROA  
ATOM   1662  CD2 PHE P 196      15.936  -2.965 -14.378  0.00  0.00      PROA  
ATOM   1663  HD2 PHE P 196      16.613  -2.721 -15.184  0.00  0.00      PROA  
ATOM   1664  CE2 PHE P 196      16.039  -4.152 -13.751  0.00  0.00      PROA  
ATOM   1665  HE2 PHE P 196      16.678  -4.917 -14.167  0.00  0.00      PROA  
ATOM   1666  C   PHE P 196      13.810   1.462 -15.002  0.00  0.00      PROA  
ATOM   1667  O   PHE P 196      14.542   2.216 -14.364  0.00  0.00      PROA  
ATOM   1668  N   LYS P 197      13.089   1.886 -16.012  0.00  0.00      PROA  
ATOM   1669  HN  LYS P 197      12.666   1.223 -16.625  0.00  0.00      PROA  
ATOM   1670  CA  LYS P 197      13.110   3.281 -16.435  0.00  0.00      PROA  
ATOM   1671  HA  LYS P 197      13.532   3.977 -15.725  0.00  0.00      PROA  
ATOM   1672  CB  LYS P 197      13.836   3.437 -17.822  0.00  0.00      PROA  
ATOM   1673  HB1 LYS P 197      14.157   4.493 -17.944  0.00  0.00      PROA  
ATOM   1674  HB2 LYS P 197      13.141   3.306 -18.679  0.00  0.00      PROA  
ATOM   1675  CG  LYS P 197      15.119   2.647 -18.128  0.00  0.00      PROA  
ATOM   1676  HG1 LYS P 197      14.983   1.591 -17.813  0.00  0.00      PROA  
ATOM   1677  HG2 LYS P 197      15.925   3.077 -17.496  0.00  0.00      PROA  
ATOM   1678  CD  LYS P 197      15.633   2.659 -19.589  0.00  0.00      PROA  
ATOM   1679  HD1 LYS P 197      15.613   3.738 -19.854  0.00  0.00      PROA  
ATOM   1680  HD2 LYS P 197      14.879   2.032 -20.112  0.00  0.00      PROA  
ATOM   1681  CE  LYS P 197      17.009   2.174 -19.840  0.00  0.00      PROA  
ATOM   1682  HE1 LYS P 197      17.377   1.285 -19.284  0.00  0.00      PROA  
ATOM   1683  HE2 LYS P 197      17.692   2.894 -19.340  0.00  0.00      PROA  
ATOM   1684  NZ  LYS P 197      17.178   1.883 -21.253  0.00  0.00      PROA  
ATOM   1685  HZ1 LYS P 197      18.171   1.679 -21.485  0.00  0.00      PROA  
ATOM   1686  HZ2 LYS P 197      16.812   2.649 -21.854  0.00  0.00      PROA  
ATOM   1687  HZ3 LYS P 197      16.688   0.994 -21.481  0.00  0.00      PROA  
ATOM   1688  C   LYS P 197      11.719   3.796 -16.669  0.00  0.00      PROA  
ATOM   1689  O   LYS P 197      11.473   4.935 -17.066  0.00  0.00      PROA  
ATOM   1690  N   ASN P 198      10.740   3.002 -16.411  0.00  0.00      PROA  
ATOM   1691  HN  ASN P 198      10.932   2.114 -15.999  0.00  0.00      PROA  
ATOM   1692  CA  ASN P 198       9.380   3.158 -16.814  0.00  0.00      PROA  
ATOM   1693  HA  ASN P 198       9.391   3.649 -17.776  0.00  0.00      PROA  
ATOM   1694  CB  ASN P 198       8.796   1.751 -17.034  0.00  0.00      PROA  
ATOM   1695  HB1 ASN P 198       8.742   1.316 -16.013  0.00  0.00      PROA  
ATOM   1696  HB2 ASN P 198       9.428   1.043 -17.613  0.00  0.00      PROA  
ATOM   1697  CG  ASN P 198       7.396   1.644 -17.627  0.00  0.00      PROA  
ATOM   1698  OD1 ASN P 198       6.412   1.340 -16.912  0.00  0.00      PROA  
ATOM   1699  ND2 ASN P 198       7.306   2.290 -18.849  0.00  0.00      PROA  
ATOM   1700 HD21 ASN P 198       6.389   2.282 -19.249  0.00  0.00      PROA  
ATOM   1701 HD22 ASN P 198       8.107   2.618 -19.349  0.00  0.00      PROA  
ATOM   1702  C   ASN P 198       8.544   3.956 -15.757  0.00  0.00      PROA  
ATOM   1703  O   ASN P 198       8.658   3.716 -14.576  0.00  0.00      PROA  
ATOM   1704  N   ILE P 199       7.610   4.859 -16.182  0.00  0.00      PROA  
ATOM   1705  HN  ILE P 199       7.605   5.143 -17.138  0.00  0.00      PROA  
ATOM   1706  CA  ILE P 199       6.656   5.560 -15.263  0.00  0.00      PROA  
ATOM   1707  HA  ILE P 199       7.296   5.991 -14.508  0.00  0.00      PROA  
ATOM   1708  CB  ILE P 199       6.001   6.788 -15.977  0.00  0.00      PROA  
ATOM   1709  HB  ILE P 199       6.700   7.620 -16.208  0.00  0.00      PROA  
ATOM   1710  CG2 ILE P 199       5.146   6.462 -17.193  0.00  0.00      PROA  
ATOM   1711 HG21 ILE P 199       5.758   6.239 -18.093  0.00  0.00      PROA  
ATOM   1712 HG22 ILE P 199       4.358   7.189 -17.483  0.00  0.00      PROA  
ATOM   1713 HG23 ILE P 199       4.564   5.526 -17.054  0.00  0.00      PROA  
ATOM   1714  CG1 ILE P 199       5.063   7.577 -14.981  0.00  0.00      PROA  
ATOM   1715 HG11 ILE P 199       4.321   6.878 -14.540  0.00  0.00      PROA  
ATOM   1716 HG12 ILE P 199       4.574   8.239 -15.727  0.00  0.00      PROA  
ATOM   1717  CD  ILE P 199       5.867   8.368 -13.986  0.00  0.00      PROA  
ATOM   1718  HD1 ILE P 199       5.231   9.036 -13.366  0.00  0.00      PROA  
ATOM   1719  HD2 ILE P 199       6.703   8.976 -14.392  0.00  0.00      PROA  
ATOM   1720  HD3 ILE P 199       6.440   7.669 -13.340  0.00  0.00      PROA  
ATOM   1721  C   ILE P 199       5.614   4.650 -14.531  0.00  0.00      PROA  
ATOM   1722  O   ILE P 199       5.391   4.797 -13.357  0.00  0.00      PROA  
ATOM   1723  N   MET P 200       4.902   3.773 -15.237  0.00  0.00      PROA  
ATOM   1724  HN  MET P 200       4.931   3.714 -16.232  0.00  0.00      PROA  
ATOM   1725  CA  MET P 200       3.906   2.885 -14.664  0.00  0.00      PROA  
ATOM   1726  HA  MET P 200       3.208   3.420 -14.037  0.00  0.00      PROA  
ATOM   1727  CB  MET P 200       3.091   2.209 -15.810  0.00  0.00      PROA  
ATOM   1728  HB1 MET P 200       2.292   1.607 -15.327  0.00  0.00      PROA  
ATOM   1729  HB2 MET P 200       3.616   1.488 -16.473  0.00  0.00      PROA  
ATOM   1730  CG  MET P 200       2.454   3.293 -16.812  0.00  0.00      PROA  
ATOM   1731  HG1 MET P 200       1.815   2.716 -17.514  0.00  0.00      PROA  
ATOM   1732  HG2 MET P 200       3.224   3.841 -17.395  0.00  0.00      PROA  
ATOM   1733  SD  MET P 200       1.529   4.558 -15.882  0.00  0.00      PROA  
ATOM   1734  CE  MET P 200       0.815   5.346 -17.341  0.00  0.00      PROA  
ATOM   1735  HE1 MET P 200      -0.010   6.051 -17.103  0.00  0.00      PROA  
ATOM   1736  HE2 MET P 200       0.447   4.641 -18.118  0.00  0.00      PROA  
ATOM   1737  HE3 MET P 200       1.662   5.924 -17.768  0.00  0.00      PROA  
ATOM   1738  C   MET P 200       4.356   1.904 -13.667  0.00  0.00      PROA  
ATOM   1739  O   MET P 200       3.734   1.596 -12.666  0.00  0.00      PROA  
ATOM   1740  N   ASN P 201       5.632   1.422 -13.867  0.00  0.00      PROA  
ATOM   1741  HN  ASN P 201       6.154   1.783 -14.635  0.00  0.00      PROA  
ATOM   1742  CA  ASN P 201       6.298   0.589 -12.852  0.00  0.00      PROA  
ATOM   1743  HA  ASN P 201       5.578  -0.152 -12.537  0.00  0.00      PROA  
ATOM   1744  CB  ASN P 201       7.583  -0.084 -13.439  0.00  0.00      PROA  
ATOM   1745  HB1 ASN P 201       8.156  -0.609 -12.645  0.00  0.00      PROA  
ATOM   1746  HB2 ASN P 201       8.235   0.678 -13.918  0.00  0.00      PROA  
ATOM   1747  CG  ASN P 201       7.222  -1.068 -14.547  0.00  0.00      PROA  
ATOM   1748  OD1 ASN P 201       6.030  -1.416 -14.562  0.00  0.00      PROA  
ATOM   1749  ND2 ASN P 201       8.161  -1.395 -15.379  0.00  0.00      PROA  
ATOM   1750 HD21 ASN P 201       9.049  -0.975 -15.192  0.00  0.00      PROA  
ATOM   1751 HD22 ASN P 201       8.076  -2.269 -15.857  0.00  0.00      PROA  
ATOM   1752  C   ASN P 201       6.581   1.397 -11.570  0.00  0.00      PROA  
ATOM   1753  O   ASN P 201       6.434   0.953 -10.392  0.00  0.00      PROA  
ATOM   1754  N   PHE P 202       6.995   2.686 -11.751  0.00  0.00      PROA  
ATOM   1755  HN  PHE P 202       7.373   2.983 -12.624  0.00  0.00      PROA  
ATOM   1756  CA  PHE P 202       7.034   3.727 -10.732  0.00  0.00      PROA  
ATOM   1757  HA  PHE P 202       7.660   3.282  -9.973  0.00  0.00      PROA  
ATOM   1758  CB  PHE P 202       7.757   4.995 -11.322  0.00  0.00      PROA  
ATOM   1759  HB1 PHE P 202       7.074   5.533 -12.014  0.00  0.00      PROA  
ATOM   1760  HB2 PHE P 202       8.631   4.615 -11.893  0.00  0.00      PROA  
ATOM   1761  CG  PHE P 202       8.281   5.966 -10.325  0.00  0.00      PROA  
ATOM   1762  CD1 PHE P 202       9.152   5.634  -9.286  0.00  0.00      PROA  
ATOM   1763  HD1 PHE P 202       9.513   4.629  -9.124  0.00  0.00      PROA  
ATOM   1764  CE1 PHE P 202       9.483   6.608  -8.318  0.00  0.00      PROA  
ATOM   1765  HE1 PHE P 202      10.050   6.284  -7.459  0.00  0.00      PROA  
ATOM   1766  CZ  PHE P 202       9.198   7.890  -8.487  0.00  0.00      PROA  
ATOM   1767  HZ  PHE P 202       9.529   8.651  -7.797  0.00  0.00      PROA  
ATOM   1768  CD2 PHE P 202       7.796   7.323 -10.385  0.00  0.00      PROA  
ATOM   1769  HD2 PHE P 202       7.032   7.499 -11.129  0.00  0.00      PROA  
ATOM   1770  CE2 PHE P 202       8.263   8.280  -9.483  0.00  0.00      PROA  
ATOM   1771  HE2 PHE P 202       8.025   9.321  -9.646  0.00  0.00      PROA  
ATOM   1772  C   PHE P 202       5.756   4.026  -9.932  0.00  0.00      PROA  
ATOM   1773  O   PHE P 202       5.855   4.164  -8.712  0.00  0.00      PROA  
ATOM   1774  N   ILE P 203       4.583   4.126 -10.651  0.00  0.00      PROA  
ATOM   1775  HN  ILE P 203       4.659   4.022 -11.639  0.00  0.00      PROA  
ATOM   1776  CA  ILE P 203       3.298   4.267 -10.061  0.00  0.00      PROA  
ATOM   1777  HA  ILE P 203       3.402   5.037  -9.311  0.00  0.00      PROA  
ATOM   1778  CB  ILE P 203       2.319   4.694 -11.166  0.00  0.00      PROA  
ATOM   1779  HB  ILE P 203       2.528   4.098 -12.080  0.00  0.00      PROA  
ATOM   1780  CG2 ILE P 203       0.874   4.473 -10.612  0.00  0.00      PROA  
ATOM   1781 HG21 ILE P 203       0.737   4.936  -9.611  0.00  0.00      PROA  
ATOM   1782 HG22 ILE P 203       0.705   3.377 -10.534  0.00  0.00      PROA  
ATOM   1783 HG23 ILE P 203       0.105   5.035 -11.185  0.00  0.00      PROA  
ATOM   1784  CG1 ILE P 203       2.428   6.165 -11.614  0.00  0.00      PROA  
ATOM   1785 HG11 ILE P 203       1.499   6.433 -12.161  0.00  0.00      PROA  
ATOM   1786 HG12 ILE P 203       3.283   6.351 -12.298  0.00  0.00      PROA  
ATOM   1787  CD  ILE P 203       2.460   7.201 -10.475  0.00  0.00      PROA  
ATOM   1788  HD1 ILE P 203       1.586   6.976  -9.826  0.00  0.00      PROA  
ATOM   1789  HD2 ILE P 203       2.485   8.245 -10.855  0.00  0.00      PROA  
ATOM   1790  HD3 ILE P 203       3.369   7.188  -9.836  0.00  0.00      PROA  
ATOM   1791  C   ILE P 203       2.856   3.042  -9.221  0.00  0.00      PROA  
ATOM   1792  O   ILE P 203       2.267   3.231  -8.100  0.00  0.00      PROA  
ATOM   1793  N   ASP P 204       3.155   1.839  -9.702  0.00  0.00      PROA  
ATOM   1794  HN  ASP P 204       3.521   1.814 -10.629  0.00  0.00      PROA  
ATOM   1795  CA  ASP P 204       3.144   0.503  -8.956  0.00  0.00      PROA  
ATOM   1796  HA  ASP P 204       2.140   0.326  -8.601  0.00  0.00      PROA  
ATOM   1797  CB  ASP P 204       3.346  -0.698  -9.883  0.00  0.00      PROA  
ATOM   1798  HB1 ASP P 204       3.115  -1.612  -9.295  0.00  0.00      PROA  
ATOM   1799  HB2 ASP P 204       4.421  -0.715 -10.159  0.00  0.00      PROA  
ATOM   1800  CG  ASP P 204       2.409  -0.688 -11.077  0.00  0.00      PROA  
ATOM   1801  OD1 ASP P 204       1.309  -0.110 -11.030  0.00  0.00      PROA  
ATOM   1802  OD2 ASP P 204       2.745  -1.422 -12.037  0.00  0.00      PROA  
ATOM   1803  C   ASP P 204       4.115   0.400  -7.735  0.00  0.00      PROA  
ATOM   1804  O   ASP P 204       3.614   0.143  -6.634  0.00  0.00      PROA  
ATOM   1805  N   ILE P 205       5.453   0.714  -7.883  0.00  0.00      PROA  
ATOM   1806  HN  ILE P 205       5.815   0.951  -8.781  0.00  0.00      PROA  
ATOM   1807  CA  ILE P 205       6.368   0.668  -6.752  0.00  0.00      PROA  
ATOM   1808  HA  ILE P 205       6.091  -0.250  -6.255  0.00  0.00      PROA  
ATOM   1809  CB  ILE P 205       7.821   0.504  -7.164  0.00  0.00      PROA  
ATOM   1810  HB  ILE P 205       7.859  -0.244  -7.984  0.00  0.00      PROA  
ATOM   1811  CG2 ILE P 205       8.397   1.809  -7.796  0.00  0.00      PROA  
ATOM   1812 HG21 ILE P 205       9.483   1.688  -7.997  0.00  0.00      PROA  
ATOM   1813 HG22 ILE P 205       8.158   2.686  -7.158  0.00  0.00      PROA  
ATOM   1814 HG23 ILE P 205       7.835   1.943  -8.745  0.00  0.00      PROA  
ATOM   1815  CG1 ILE P 205       8.756  -0.176  -6.105  0.00  0.00      PROA  
ATOM   1816 HG11 ILE P 205       8.690   0.227  -5.072  0.00  0.00      PROA  
ATOM   1817 HG12 ILE P 205       9.791   0.069  -6.427  0.00  0.00      PROA  
ATOM   1818  CD  ILE P 205       8.687  -1.665  -6.048  0.00  0.00      PROA  
ATOM   1819  HD1 ILE P 205       9.332  -2.119  -6.831  0.00  0.00      PROA  
ATOM   1820  HD2 ILE P 205       7.641  -2.034  -6.107  0.00  0.00      PROA  
ATOM   1821  HD3 ILE P 205       9.146  -2.061  -5.116  0.00  0.00      PROA  
ATOM   1822  C   ILE P 205       6.231   1.728  -5.681  0.00  0.00      PROA  
ATOM   1823  O   ILE P 205       6.424   1.484  -4.469  0.00  0.00      PROA  
ATOM   1824  N   VAL P 206       5.921   3.024  -6.021  0.00  0.00      PROA  
ATOM   1825  HN  VAL P 206       5.871   3.456  -6.919  0.00  0.00      PROA  
ATOM   1826  CA  VAL P 206       5.363   3.896  -4.946  0.00  0.00      PROA  
ATOM   1827  HA  VAL P 206       6.195   3.893  -4.257  0.00  0.00      PROA  
ATOM   1828  CB  VAL P 206       5.205   5.323  -5.488  0.00  0.00      PROA  
ATOM   1829  HB  VAL P 206       4.625   5.335  -6.436  0.00  0.00      PROA  
ATOM   1830  CG1 VAL P 206       4.523   6.270  -4.449  0.00  0.00      PROA  
ATOM   1831 HG11 VAL P 206       4.618   7.319  -4.803  0.00  0.00      PROA  
ATOM   1832 HG12 VAL P 206       4.916   6.042  -3.435  0.00  0.00      PROA  
ATOM   1833 HG13 VAL P 206       3.425   6.101  -4.452  0.00  0.00      PROA  
ATOM   1834  CG2 VAL P 206       6.527   5.995  -5.866  0.00  0.00      PROA  
ATOM   1835 HG21 VAL P 206       7.153   5.334  -6.504  0.00  0.00      PROA  
ATOM   1836 HG22 VAL P 206       7.106   6.084  -4.922  0.00  0.00      PROA  
ATOM   1837 HG23 VAL P 206       6.463   6.995  -6.347  0.00  0.00      PROA  
ATOM   1838  C   VAL P 206       4.216   3.315  -4.213  0.00  0.00      PROA  
ATOM   1839  O   VAL P 206       4.034   3.464  -2.992  0.00  0.00      PROA  
ATOM   1840  N   ALA P 207       3.258   2.600  -4.834  0.00  0.00      PROA  
ATOM   1841  HN  ALA P 207       3.293   2.556  -5.829  0.00  0.00      PROA  
ATOM   1842  CA  ALA P 207       2.134   2.004  -4.112  0.00  0.00      PROA  
ATOM   1843  HA  ALA P 207       1.685   2.735  -3.457  0.00  0.00      PROA  
ATOM   1844  CB  ALA P 207       1.092   1.496  -5.137  0.00  0.00      PROA  
ATOM   1845  HB1 ALA P 207       0.605   2.322  -5.699  0.00  0.00      PROA  
ATOM   1846  HB2 ALA P 207       0.253   1.036  -4.570  0.00  0.00      PROA  
ATOM   1847  HB3 ALA P 207       1.592   0.879  -5.914  0.00  0.00      PROA  
ATOM   1848  C   ALA P 207       2.574   0.907  -3.150  0.00  0.00      PROA  
ATOM   1849  O   ALA P 207       2.100   0.767  -2.025  0.00  0.00      PROA  
ATOM   1850  N   ILE P 208       3.549   0.033  -3.611  0.00  0.00      PROA  
ATOM   1851  HN  ILE P 208       3.756   0.067  -4.585  0.00  0.00      PROA  
ATOM   1852  CA  ILE P 208       4.134  -0.972  -2.791  0.00  0.00      PROA  
ATOM   1853  HA  ILE P 208       3.410  -1.633  -2.337  0.00  0.00      PROA  
ATOM   1854  CB  ILE P 208       4.905  -2.042  -3.613  0.00  0.00      PROA  
ATOM   1855  HB  ILE P 208       5.718  -1.519  -4.160  0.00  0.00      PROA  
ATOM   1856  CG2 ILE P 208       5.570  -3.125  -2.715  0.00  0.00      PROA  
ATOM   1857 HG21 ILE P 208       6.109  -2.724  -1.830  0.00  0.00      PROA  
ATOM   1858 HG22 ILE P 208       6.357  -3.701  -3.247  0.00  0.00      PROA  
ATOM   1859 HG23 ILE P 208       4.838  -3.875  -2.348  0.00  0.00      PROA  
ATOM   1860  CG1 ILE P 208       4.005  -2.744  -4.729  0.00  0.00      PROA  
ATOM   1861 HG11 ILE P 208       3.522  -1.993  -5.391  0.00  0.00      PROA  
ATOM   1862 HG12 ILE P 208       3.275  -3.350  -4.151  0.00  0.00      PROA  
ATOM   1863  CD  ILE P 208       4.818  -3.776  -5.585  0.00  0.00      PROA  
ATOM   1864  HD1 ILE P 208       4.724  -4.800  -5.165  0.00  0.00      PROA  
ATOM   1865  HD2 ILE P 208       5.903  -3.540  -5.601  0.00  0.00      PROA  
ATOM   1866  HD3 ILE P 208       4.475  -3.817  -6.641  0.00  0.00      PROA  
ATOM   1867  C   ILE P 208       4.916  -0.478  -1.597  0.00  0.00      PROA  
ATOM   1868  O   ILE P 208       4.788  -1.074  -0.550  0.00  0.00      PROA  
ATOM   1869  N   ILE P 209       5.761   0.595  -1.724  0.00  0.00      PROA  
ATOM   1870  HN  ILE P 209       5.933   1.051  -2.594  0.00  0.00      PROA  
ATOM   1871  CA  ILE P 209       6.844   0.959  -0.748  0.00  0.00      PROA  
ATOM   1872  HA  ILE P 209       7.239  -0.026  -0.548  0.00  0.00      PROA  
ATOM   1873  CB  ILE P 209       7.932   1.942  -1.293  0.00  0.00      PROA  
ATOM   1874  HB  ILE P 209       8.230   1.550  -2.289  0.00  0.00      PROA  
ATOM   1875  CG2 ILE P 209       7.322   3.334  -1.466  0.00  0.00      PROA  
ATOM   1876 HG21 ILE P 209       6.312   3.160  -1.896  0.00  0.00      PROA  
ATOM   1877 HG22 ILE P 209       7.885   3.941  -2.206  0.00  0.00      PROA  
ATOM   1878 HG23 ILE P 209       7.364   3.930  -0.529  0.00  0.00      PROA  
ATOM   1879  CG1 ILE P 209       9.204   2.003  -0.401  0.00  0.00      PROA  
ATOM   1880 HG11 ILE P 209       9.363   0.922  -0.204  0.00  0.00      PROA  
ATOM   1881 HG12 ILE P 209       8.978   2.583   0.519  0.00  0.00      PROA  
ATOM   1882  CD  ILE P 209      10.416   2.515  -1.189  0.00  0.00      PROA  
ATOM   1883  HD1 ILE P 209      10.583   1.805  -2.027  0.00  0.00      PROA  
ATOM   1884  HD2 ILE P 209      11.350   2.466  -0.589  0.00  0.00      PROA  
ATOM   1885  HD3 ILE P 209      10.317   3.571  -1.520  0.00  0.00      PROA  
ATOM   1886  C   ILE P 209       6.404   1.384   0.687  0.00  0.00      PROA  
ATOM   1887  O   ILE P 209       7.062   0.958   1.632  0.00  0.00      PROA  
ATOM   1888  N   PRO P 210       5.359   2.117   1.101  0.00  0.00      PROA  
ATOM   1889  CD  PRO P 210       4.360   2.802   0.174  0.00  0.00      PROA  
ATOM   1890  HD1 PRO P 210       3.990   2.234  -0.707  0.00  0.00      PROA  
ATOM   1891  HD2 PRO P 210       4.784   3.775  -0.156  0.00  0.00      PROA  
ATOM   1892  CA  PRO P 210       5.098   2.449   2.447  0.00  0.00      PROA  
ATOM   1893  HA  PRO P 210       6.036   2.821   2.831  0.00  0.00      PROA  
ATOM   1894  CB  PRO P 210       4.028   3.474   2.401  0.00  0.00      PROA  
ATOM   1895  HB1 PRO P 210       4.384   4.486   2.113  0.00  0.00      PROA  
ATOM   1896  HB2 PRO P 210       3.497   3.621   3.365  0.00  0.00      PROA  
ATOM   1897  CG  PRO P 210       3.215   2.980   1.175  0.00  0.00      PROA  
ATOM   1898  HG1 PRO P 210       2.824   1.978   1.454  0.00  0.00      PROA  
ATOM   1899  HG2 PRO P 210       2.392   3.641   0.828  0.00  0.00      PROA  
ATOM   1900  C   PRO P 210       4.653   1.257   3.321  0.00  0.00      PROA  
ATOM   1901  O   PRO P 210       4.818   1.346   4.583  0.00  0.00      PROA  
ATOM   1902  N   TYR P 211       4.100   0.293   2.609  0.00  0.00      PROA  
ATOM   1903  HN  TYR P 211       3.882   0.460   1.651  0.00  0.00      PROA  
ATOM   1904  CA  TYR P 211       3.846  -0.979   3.266  0.00  0.00      PROA  
ATOM   1905  HA  TYR P 211       3.182  -0.828   4.105  0.00  0.00      PROA  
ATOM   1906  CB  TYR P 211       3.056  -1.811   2.137  0.00  0.00      PROA  
ATOM   1907  HB1 TYR P 211       3.788  -1.968   1.316  0.00  0.00      PROA  
ATOM   1908  HB2 TYR P 211       2.138  -1.348   1.718  0.00  0.00      PROA  
ATOM   1909  CG  TYR P 211       2.672  -3.159   2.695  0.00  0.00      PROA  
ATOM   1910  CD1 TYR P 211       3.444  -4.283   2.644  0.00  0.00      PROA  
ATOM   1911  HD1 TYR P 211       4.439  -4.234   2.228  0.00  0.00      PROA  
ATOM   1912  CE1 TYR P 211       3.056  -5.488   3.253  0.00  0.00      PROA  
ATOM   1913  HE1 TYR P 211       3.641  -6.394   3.206  0.00  0.00      PROA  
ATOM   1914  CZ  TYR P 211       1.848  -5.581   3.947  0.00  0.00      PROA  
ATOM   1915  OH  TYR P 211       1.644  -6.788   4.654  0.00  0.00      PROA  
ATOM   1916  HH  TYR P 211       0.722  -6.823   4.918  0.00  0.00      PROA  
ATOM   1917  CD2 TYR P 211       1.465  -3.257   3.337  0.00  0.00      PROA  
ATOM   1918  HD2 TYR P 211       0.879  -2.354   3.422  0.00  0.00      PROA  
ATOM   1919  CE2 TYR P 211       1.041  -4.505   3.958  0.00  0.00      PROA  
ATOM   1920  HE2 TYR P 211       0.159  -4.410   4.573  0.00  0.00      PROA  
ATOM   1921  C   TYR P 211       5.016  -1.720   3.879  0.00  0.00      PROA  
ATOM   1922  O   TYR P 211       5.035  -2.153   4.994  0.00  0.00      PROA  
ATOM   1923  N   PHE P 212       6.037  -1.777   3.057  0.00  0.00      PROA  
ATOM   1924  HN  PHE P 212       5.978  -1.262   2.204  0.00  0.00      PROA  
ATOM   1925  CA  PHE P 212       7.340  -2.235   3.493  0.00  0.00      PROA  
ATOM   1926  HA  PHE P 212       7.273  -3.262   3.821  0.00  0.00      PROA  
ATOM   1927  CB  PHE P 212       8.273  -2.280   2.274  0.00  0.00      PROA  
ATOM   1928  HB1 PHE P 212       8.426  -1.231   1.941  0.00  0.00      PROA  
ATOM   1929  HB2 PHE P 212       7.895  -2.896   1.430  0.00  0.00      PROA  
ATOM   1930  CG  PHE P 212       9.657  -2.845   2.576  0.00  0.00      PROA  
ATOM   1931  CD1 PHE P 212       9.885  -4.231   2.386  0.00  0.00      PROA  
ATOM   1932  HD1 PHE P 212       9.050  -4.813   2.024  0.00  0.00      PROA  
ATOM   1933  CE1 PHE P 212      11.167  -4.728   2.627  0.00  0.00      PROA  
ATOM   1934  HE1 PHE P 212      11.435  -5.766   2.504  0.00  0.00      PROA  
ATOM   1935  CZ  PHE P 212      12.231  -3.933   3.192  0.00  0.00      PROA  
ATOM   1936  HZ  PHE P 212      13.194  -4.326   3.482  0.00  0.00      PROA  
ATOM   1937  CD2 PHE P 212      10.708  -1.994   3.018  0.00  0.00      PROA  
ATOM   1938  HD2 PHE P 212      10.621  -0.918   3.045  0.00  0.00      PROA  
ATOM   1939  CE2 PHE P 212      11.957  -2.583   3.318  0.00  0.00      PROA  
ATOM   1940  HE2 PHE P 212      12.640  -1.985   3.903  0.00  0.00      PROA  
ATOM   1941  C   PHE P 212       7.970  -1.505   4.660  0.00  0.00      PROA  
ATOM   1942  O   PHE P 212       8.476  -2.091   5.546  0.00  0.00      PROA  
ATOM   1943  N   ILE P 213       7.869  -0.116   4.643  0.00  0.00      PROA  
ATOM   1944  HN  ILE P 213       7.465   0.324   3.845  0.00  0.00      PROA  
ATOM   1945  CA  ILE P 213       8.423   0.830   5.658  0.00  0.00      PROA  
ATOM   1946  HA  ILE P 213       9.402   0.556   6.025  0.00  0.00      PROA  
ATOM   1947  CB  ILE P 213       8.357   2.203   5.123  0.00  0.00      PROA  
ATOM   1948  HB  ILE P 213       7.313   2.527   4.925  0.00  0.00      PROA  
ATOM   1949  CG2 ILE P 213       8.857   3.206   6.260  0.00  0.00      PROA  
ATOM   1950 HG21 ILE P 213       8.198   3.125   7.151  0.00  0.00      PROA  
ATOM   1951 HG22 ILE P 213       8.706   4.264   5.957  0.00  0.00      PROA  
ATOM   1952 HG23 ILE P 213       9.954   3.164   6.430  0.00  0.00      PROA  
ATOM   1953  CG1 ILE P 213       9.381   2.373   3.929  0.00  0.00      PROA  
ATOM   1954 HG11 ILE P 213       9.126   1.674   3.104  0.00  0.00      PROA  
ATOM   1955 HG12 ILE P 213      10.402   2.106   4.279  0.00  0.00      PROA  
ATOM   1956  CD  ILE P 213       9.393   3.789   3.363  0.00  0.00      PROA  
ATOM   1957  HD1 ILE P 213       8.427   4.303   3.170  0.00  0.00      PROA  
ATOM   1958  HD2 ILE P 213       9.839   3.756   2.347  0.00  0.00      PROA  
ATOM   1959  HD3 ILE P 213      10.038   4.441   3.991  0.00  0.00      PROA  
ATOM   1960  C   ILE P 213       7.615   0.700   6.980  0.00  0.00      PROA  
ATOM   1961  O   ILE P 213       8.206   0.706   8.104  0.00  0.00      PROA  
ATOM   1962  N   THR P 214       6.294   0.559   6.853  0.00  0.00      PROA  
ATOM   1963  HN  THR P 214       5.867   0.702   5.963  0.00  0.00      PROA  
ATOM   1964  CA  THR P 214       5.447   0.232   7.938  0.00  0.00      PROA  
ATOM   1965  HA  THR P 214       5.619   0.990   8.687  0.00  0.00      PROA  
ATOM   1966  CB  THR P 214       3.960   0.179   7.595  0.00  0.00      PROA  
ATOM   1967  HB  THR P 214       3.744  -0.718   6.976  0.00  0.00      PROA  
ATOM   1968  OG1 THR P 214       3.456   1.407   6.975  0.00  0.00      PROA  
ATOM   1969  HG1 THR P 214       3.956   1.487   6.159  0.00  0.00      PROA  
ATOM   1970  CG2 THR P 214       3.074   0.051   8.847  0.00  0.00      PROA  
ATOM   1971 HG21 THR P 214       3.022  -0.962   9.299  0.00  0.00      PROA  
ATOM   1972 HG22 THR P 214       2.003   0.256   8.633  0.00  0.00      PROA  
ATOM   1973 HG23 THR P 214       3.463   0.708   9.653  0.00  0.00      PROA  
ATOM   1974  C   THR P 214       5.766  -1.023   8.709  0.00  0.00      PROA  
ATOM   1975  O   THR P 214       5.873  -0.969   9.922  0.00  0.00      PROA  
ATOM   1976  N   LEU P 215       5.902  -2.134   7.982  0.00  0.00      PROA  
ATOM   1977  HN  LEU P 215       5.604  -2.270   7.041  0.00  0.00      PROA  
ATOM   1978  CA  LEU P 215       6.456  -3.339   8.618  0.00  0.00      PROA  
ATOM   1979  HA  LEU P 215       5.979  -3.570   9.559  0.00  0.00      PROA  
ATOM   1980  CB  LEU P 215       6.311  -4.508   7.600  0.00  0.00      PROA  
ATOM   1981  HB1 LEU P 215       6.925  -5.227   8.184  0.00  0.00      PROA  
ATOM   1982  HB2 LEU P 215       6.804  -4.302   6.626  0.00  0.00      PROA  
ATOM   1983  CG  LEU P 215       4.824  -4.835   7.325  0.00  0.00      PROA  
ATOM   1984  HG  LEU P 215       4.271  -3.914   7.041  0.00  0.00      PROA  
ATOM   1985  CD1 LEU P 215       4.607  -5.844   6.253  0.00  0.00      PROA  
ATOM   1986 HD11 LEU P 215       4.852  -6.906   6.468  0.00  0.00      PROA  
ATOM   1987 HD12 LEU P 215       5.080  -5.573   5.285  0.00  0.00      PROA  
ATOM   1988 HD13 LEU P 215       3.532  -5.824   5.972  0.00  0.00      PROA  
ATOM   1989  CD2 LEU P 215       4.216  -5.336   8.684  0.00  0.00      PROA  
ATOM   1990 HD21 LEU P 215       4.853  -6.127   9.134  0.00  0.00      PROA  
ATOM   1991 HD22 LEU P 215       3.158  -5.672   8.644  0.00  0.00      PROA  
ATOM   1992 HD23 LEU P 215       4.093  -4.421   9.303  0.00  0.00      PROA  
ATOM   1993  C   LEU P 215       7.952  -3.195   9.086  0.00  0.00      PROA  
ATOM   1994  O   LEU P 215       8.271  -3.660  10.211  0.00  0.00      PROA  
ATOM   1995  N   GLY P 216       8.866  -2.556   8.309  0.00  0.00      PROA  
ATOM   1996  HN  GLY P 216       8.666  -2.241   7.385  0.00  0.00      PROA  
ATOM   1997  CA  GLY P 216      10.259  -2.553   8.843  0.00  0.00      PROA  
ATOM   1998  HA1 GLY P 216      10.852  -2.002   8.128  0.00  0.00      PROA  
ATOM   1999  HA2 GLY P 216      10.490  -3.572   9.117  0.00  0.00      PROA  
ATOM   2000  C   GLY P 216      10.561  -1.780  10.015  0.00  0.00      PROA  
ATOM   2001  O   GLY P 216      11.491  -1.985  10.776  0.00  0.00      PROA  
ATOM   2002  N   THR P 217       9.780  -0.704  10.181  0.00  0.00      PROA  
ATOM   2003  HN  THR P 217       8.980  -0.629   9.591  0.00  0.00      PROA  
ATOM   2004  CA  THR P 217      10.112   0.339  11.116  0.00  0.00      PROA  
ATOM   2005  HA  THR P 217      11.174   0.481  10.979  0.00  0.00      PROA  
ATOM   2006  CB  THR P 217       9.451   1.745  11.025  0.00  0.00      PROA  
ATOM   2007  HB  THR P 217       9.482   2.257  12.010  0.00  0.00      PROA  
ATOM   2008  OG1 THR P 217       8.039   1.608  10.796  0.00  0.00      PROA  
ATOM   2009  HG1 THR P 217       8.070   1.404   9.858  0.00  0.00      PROA  
ATOM   2010  CG2 THR P 217      10.002   2.705  10.085  0.00  0.00      PROA  
ATOM   2011 HG21 THR P 217      10.924   3.149  10.517  0.00  0.00      PROA  
ATOM   2012 HG22 THR P 217       9.421   3.641   9.938  0.00  0.00      PROA  
ATOM   2013 HG23 THR P 217      10.321   2.225   9.136  0.00  0.00      PROA  
ATOM   2014  C   THR P 217       9.922  -0.155  12.508  0.00  0.00      PROA  
ATOM   2015  O   THR P 217      10.797   0.084  13.431  0.00  0.00      PROA  
ATOM   2016  N   GLU P 218       8.769  -0.933  12.708  0.00  0.00      PROA  
ATOM   2017  HN  GLU P 218       8.204  -1.100  11.903  0.00  0.00      PROA  
ATOM   2018  CA  GLU P 218       8.419  -1.444  14.014  0.00  0.00      PROA  
ATOM   2019  HA  GLU P 218       8.392  -0.605  14.692  0.00  0.00      PROA  
ATOM   2020  CB  GLU P 218       6.948  -1.991  13.984  0.00  0.00      PROA  
ATOM   2021  HB1 GLU P 218       6.690  -2.333  15.010  0.00  0.00      PROA  
ATOM   2022  HB2 GLU P 218       6.978  -2.869  13.304  0.00  0.00      PROA  
ATOM   2023  CG  GLU P 218       5.812  -0.953  13.591  0.00  0.00      PROA  
ATOM   2024  HG1 GLU P 218       4.802  -1.403  13.699  0.00  0.00      PROA  
ATOM   2025  HG2 GLU P 218       5.883  -0.850  12.487  0.00  0.00      PROA  
ATOM   2026  CD  GLU P 218       5.726   0.327  14.423  0.00  0.00      PROA  
ATOM   2027  OE1 GLU P 218       5.893   1.342  13.775  0.00  0.00      PROA  
ATOM   2028  OE2 GLU P 218       5.447   0.386  15.658  0.00  0.00      PROA  
ATOM   2029  C   GLU P 218       9.475  -2.449  14.525  0.00  0.00      PROA  
ATOM   2030  O   GLU P 218       9.900  -2.446  15.670  0.00  0.00      PROA  
ATOM   2031  N   ILE P 219       9.942  -3.340  13.539  0.00  0.00      PROA  
ATOM   2032  HN  ILE P 219       9.551  -3.168  12.638  0.00  0.00      PROA  
ATOM   2033  CA  ILE P 219      11.081  -4.278  13.659  0.00  0.00      PROA  
ATOM   2034  HA  ILE P 219      11.065  -4.921  14.526  0.00  0.00      PROA  
ATOM   2035  CB  ILE P 219      11.264  -5.143  12.379  0.00  0.00      PROA  
ATOM   2036  HB  ILE P 219      11.439  -4.421  11.553  0.00  0.00      PROA  
ATOM   2037  CG2 ILE P 219      12.636  -5.964  12.477  0.00  0.00      PROA  
ATOM   2038 HG21 ILE P 219      12.737  -6.484  13.453  0.00  0.00      PROA  
ATOM   2039 HG22 ILE P 219      13.493  -5.277  12.309  0.00  0.00      PROA  
ATOM   2040 HG23 ILE P 219      12.759  -6.675  11.632  0.00  0.00      PROA  
ATOM   2041  CG1 ILE P 219      10.020  -5.993  11.998  0.00  0.00      PROA  
ATOM   2042 HG11 ILE P 219      10.162  -6.560  11.053  0.00  0.00      PROA  
ATOM   2043 HG12 ILE P 219       9.219  -5.253  11.791  0.00  0.00      PROA  
ATOM   2044  CD  ILE P 219       9.584  -7.004  13.059  0.00  0.00      PROA  
ATOM   2045  HD1 ILE P 219       9.498  -6.403  13.990  0.00  0.00      PROA  
ATOM   2046  HD2 ILE P 219      10.382  -7.768  13.174  0.00  0.00      PROA  
ATOM   2047  HD3 ILE P 219       8.551  -7.370  12.876  0.00  0.00      PROA  
ATOM   2048  C   ILE P 219      12.383  -3.531  13.987  0.00  0.00      PROA  
ATOM   2049  O   ILE P 219      13.063  -3.898  14.925  0.00  0.00      PROA  
ATOM   2050  N   ALA P 220      12.698  -2.397  13.366  0.00  0.00      PROA  
ATOM   2051  HN  ALA P 220      12.240  -2.171  12.510  0.00  0.00      PROA  
ATOM   2052  CA  ALA P 220      13.873  -1.564  13.664  0.00  0.00      PROA  
ATOM   2053  HA  ALA P 220      14.780  -2.147  13.605  0.00  0.00      PROA  
ATOM   2054  CB  ALA P 220      14.121  -0.496  12.561  0.00  0.00      PROA  
ATOM   2055  HB1 ALA P 220      13.883  -0.783  11.515  0.00  0.00      PROA  
ATOM   2056  HB2 ALA P 220      15.219  -0.335  12.612  0.00  0.00      PROA  
ATOM   2057  HB3 ALA P 220      13.517   0.433  12.644  0.00  0.00      PROA  
ATOM   2058  C   ALA P 220      13.813  -0.920  15.097  0.00  0.00      PROA  
ATOM   2059  O   ALA P 220      14.791  -0.833  15.870  0.00  0.00      PROA  
ATOM   2060  N   GLU P 221      12.616  -0.472  15.504  0.00  0.00      PROA  
ATOM   2061  HN  GLU P 221      11.847  -0.469  14.868  0.00  0.00      PROA  
ATOM   2062  CA  GLU P 221      12.409   0.191  16.803  0.00  0.00      PROA  
ATOM   2063  HA  GLU P 221      13.242   0.869  16.910  0.00  0.00      PROA  
ATOM   2064  CB  GLU P 221      11.071   0.949  16.785  0.00  0.00      PROA  
ATOM   2065  HB1 GLU P 221      10.314   0.334  16.252  0.00  0.00      PROA  
ATOM   2066  HB2 GLU P 221      11.129   1.926  16.258  0.00  0.00      PROA  
ATOM   2067  CG  GLU P 221      10.413   1.372  18.144  0.00  0.00      PROA  
ATOM   2068  HG1 GLU P 221      11.165   2.003  18.663  0.00  0.00      PROA  
ATOM   2069  HG2 GLU P 221      10.146   0.473  18.740  0.00  0.00      PROA  
ATOM   2070  CD  GLU P 221       9.159   2.220  17.942  0.00  0.00      PROA  
ATOM   2071  OE1 GLU P 221       8.531   2.169  16.857  0.00  0.00      PROA  
ATOM   2072  OE2 GLU P 221       8.859   2.984  18.895  0.00  0.00      PROA  
ATOM   2073  C   GLU P 221      12.452  -0.731  17.981  0.00  0.00      PROA  
ATOM   2074  O   GLU P 221      12.715  -0.374  19.118  0.00  0.00      PROA  
ATOM   2075  N   GLN P 222      12.270  -1.982  17.746  0.00  0.00      PROA  
ATOM   2076  HN  GLN P 222      11.994  -2.309  16.845  0.00  0.00      PROA  
ATOM   2077  CA  GLN P 222      12.130  -3.012  18.826  0.00  0.00      PROA  
ATOM   2078  HA  GLN P 222      11.290  -2.798  19.470  0.00  0.00      PROA  
ATOM   2079  CB  GLN P 222      11.782  -4.494  18.174  0.00  0.00      PROA  
ATOM   2080  HB1 GLN P 222      12.542  -4.638  17.377  0.00  0.00      PROA  
ATOM   2081  HB2 GLN P 222      10.790  -4.380  17.686  0.00  0.00      PROA  
ATOM   2082  CG  GLN P 222      11.878  -5.733  19.030  0.00  0.00      PROA  
ATOM   2083  HG1 GLN P 222      12.902  -6.118  19.222  0.00  0.00      PROA  
ATOM   2084  HG2 GLN P 222      11.356  -6.499  18.419  0.00  0.00      PROA  
ATOM   2085  CD  GLN P 222      11.106  -5.622  20.382  0.00  0.00      PROA  
ATOM   2086  OE1 GLN P 222      10.002  -5.040  20.410  0.00  0.00      PROA  
ATOM   2087  NE2 GLN P 222      11.582  -6.226  21.549  0.00  0.00      PROA  
ATOM   2088 HE21 GLN P 222      10.994  -6.095  22.348  0.00  0.00      PROA  
ATOM   2089 HE22 GLN P 222      12.455  -6.712  21.518  0.00  0.00      PROA  
ATOM   2090  C   GLN P 222      13.194  -3.170  19.906  0.00  0.00      PROA  
ATOM   2091  O   GLN P 222      12.903  -3.073  21.117  0.00  0.00      PROA  
ATOM   2092  N   GLU P 223      14.510  -3.204  19.541  0.00  0.00      PROA  
ATOM   2093  HN  GLU P 223      14.732  -3.349  18.579  0.00  0.00      PROA  
ATOM   2094  CA  GLU P 223      15.634  -3.014  20.325  0.00  0.00      PROA  
ATOM   2095  HA  GLU P 223      15.506  -3.002  21.397  0.00  0.00      PROA  
ATOM   2096  CB  GLU P 223      16.662  -4.100  20.021  0.00  0.00      PROA  
ATOM   2097  HB1 GLU P 223      17.374  -4.140  20.873  0.00  0.00      PROA  
ATOM   2098  HB2 GLU P 223      17.067  -4.031  18.989  0.00  0.00      PROA  
ATOM   2099  CG  GLU P 223      15.983  -5.499  20.083  0.00  0.00      PROA  
ATOM   2100  HG1 GLU P 223      15.313  -5.580  19.200  0.00  0.00      PROA  
ATOM   2101  HG2 GLU P 223      15.354  -5.395  20.994  0.00  0.00      PROA  
ATOM   2102  CD  GLU P 223      16.846  -6.791  19.927  0.00  0.00      PROA  
ATOM   2103  OE1 GLU P 223      16.676  -7.778  20.685  0.00  0.00      PROA  
ATOM   2104  OE2 GLU P 223      17.790  -6.788  19.101  0.00  0.00      PROA  
ATOM   2105  C   GLU P 223      16.259  -1.725  19.967  0.00  0.00      PROA  
ATOM   2106  O   GLU P 223      17.405  -1.400  20.337  0.00  0.00      PROA  
ATOM   2107  N   GLY P 224      15.575  -0.835  19.263  0.00  0.00      PROA  
ATOM   2108  HN  GLY P 224      14.605  -1.003  19.104  0.00  0.00      PROA  
ATOM   2109  CA  GLY P 224      15.972   0.485  19.032  0.00  0.00      PROA  
ATOM   2110  HA1 GLY P 224      15.516   0.843  18.121  0.00  0.00      PROA  
ATOM   2111  HA2 GLY P 224      17.044   0.609  18.988  0.00  0.00      PROA  
ATOM   2112  C   GLY P 224      15.629   1.340  20.116  0.00  0.00      PROA  
ATOM   2113  O   GLY P 224      15.333   0.878  21.239  0.00  0.00      PROA  
ATOM   2114  N   ASN P 225      15.495   2.675  19.867  0.00  0.00      PROA  
ATOM   2115  HN  ASN P 225      15.713   3.021  18.957  0.00  0.00      PROA  
ATOM   2116  CA  ASN P 225      14.746   3.578  20.700  0.00  0.00      PROA  
ATOM   2117  HA  ASN P 225      14.476   3.155  21.656  0.00  0.00      PROA  
ATOM   2118  CB  ASN P 225      15.452   4.918  21.077  0.00  0.00      PROA  
ATOM   2119  HB1 ASN P 225      14.863   5.710  21.586  0.00  0.00      PROA  
ATOM   2120  HB2 ASN P 225      15.668   5.412  20.105  0.00  0.00      PROA  
ATOM   2121  CG  ASN P 225      16.827   4.655  21.648  0.00  0.00      PROA  
ATOM   2122  OD1 ASN P 225      17.853   5.182  21.194  0.00  0.00      PROA  
ATOM   2123  ND2 ASN P 225      17.040   3.675  22.597  0.00  0.00      PROA  
ATOM   2124 HD21 ASN P 225      17.977   3.332  22.669  0.00  0.00      PROA  
ATOM   2125 HD22 ASN P 225      16.289   3.420  23.205  0.00  0.00      PROA  
ATOM   2126  C   ASN P 225      13.351   3.878  20.207  0.00  0.00      PROA  
ATOM   2127  O   ASN P 225      13.002   3.563  19.032  0.00  0.00      PROA  
ATOM   2128  N   GLN P 226      12.398   4.225  21.123  0.00  0.00      PROA  
ATOM   2129  HN  GLN P 226      12.721   4.165  22.064  0.00  0.00      PROA  
ATOM   2130  CA  GLN P 226      11.028   4.665  20.946  0.00  0.00      PROA  
ATOM   2131  HA  GLN P 226      10.489   3.812  20.561  0.00  0.00      PROA  
ATOM   2132  CB  GLN P 226      10.309   5.130  22.290  0.00  0.00      PROA  
ATOM   2133  HB1 GLN P 226       9.250   5.386  22.075  0.00  0.00      PROA  
ATOM   2134  HB2 GLN P 226      10.825   6.046  22.650  0.00  0.00      PROA  
ATOM   2135  CG  GLN P 226      10.144   4.070  23.450  0.00  0.00      PROA  
ATOM   2136  HG1 GLN P 226      11.135   3.864  23.909  0.00  0.00      PROA  
ATOM   2137  HG2 GLN P 226       9.600   3.161  23.114  0.00  0.00      PROA  
ATOM   2138  CD  GLN P 226       9.267   4.677  24.553  0.00  0.00      PROA  
ATOM   2139  OE1 GLN P 226       8.031   4.735  24.508  0.00  0.00      PROA  
ATOM   2140  NE2 GLN P 226       9.974   5.031  25.652  0.00  0.00      PROA  
ATOM   2141 HE21 GLN P 226       9.468   5.491  26.381  0.00  0.00      PROA  
ATOM   2142 HE22 GLN P 226      10.968   4.938  25.599  0.00  0.00      PROA  
ATOM   2143  C   GLN P 226      10.823   5.664  19.863  0.00  0.00      PROA  
ATOM   2144  O   GLN P 226      11.734   6.485  19.548  0.00  0.00      PROA  
ATOM   2145  N   LYS P 227       9.597   5.773  19.366  0.00  0.00      PROA  
ATOM   2146  HN  LYS P 227       9.106   4.909  19.452  0.00  0.00      PROA  
ATOM   2147  CA  LYS P 227       9.082   6.842  18.513  0.00  0.00      PROA  
ATOM   2148  HA  LYS P 227       9.716   6.730  17.645  0.00  0.00      PROA  
ATOM   2149  CB  LYS P 227       7.563   6.710  18.291  0.00  0.00      PROA  
ATOM   2150  HB1 LYS P 227       7.122   7.651  17.898  0.00  0.00      PROA  
ATOM   2151  HB2 LYS P 227       7.088   6.531  19.279  0.00  0.00      PROA  
ATOM   2152  CG  LYS P 227       7.302   5.602  17.250  0.00  0.00      PROA  
ATOM   2153  HG1 LYS P 227       7.836   4.693  17.600  0.00  0.00      PROA  
ATOM   2154  HG2 LYS P 227       7.650   5.871  16.229  0.00  0.00      PROA  
ATOM   2155  CD  LYS P 227       5.815   5.268  17.202  0.00  0.00      PROA  
ATOM   2156  HD1 LYS P 227       5.179   6.113  16.860  0.00  0.00      PROA  
ATOM   2157  HD2 LYS P 227       5.422   5.081  18.224  0.00  0.00      PROA  
ATOM   2158  CE  LYS P 227       5.580   4.121  16.172  0.00  0.00      PROA  
ATOM   2159  HE1 LYS P 227       6.163   4.279  15.240  0.00  0.00      PROA  
ATOM   2160  HE2 LYS P 227       4.502   4.026  15.920  0.00  0.00      PROA  
ATOM   2161  NZ  LYS P 227       6.041   2.880  16.766  0.00  0.00      PROA  
ATOM   2162  HZ1 LYS P 227       5.827   2.094  16.120  0.00  0.00      PROA  
ATOM   2163  HZ2 LYS P 227       5.648   2.775  17.723  0.00  0.00      PROA  
ATOM   2164  HZ3 LYS P 227       7.078   2.834  16.821  0.00  0.00      PROA  
ATOM   2165  C   LYS P 227       9.424   8.310  18.932  0.00  0.00      PROA  
ATOM   2166  O   LYS P 227       9.425   8.687  20.079  0.00  0.00      PROA  
ATOM   2167  N   GLY P 228       9.688   9.175  17.903  0.00  0.00      PROA  
ATOM   2168  HN  GLY P 228       9.635   8.757  16.999  0.00  0.00      PROA  
ATOM   2169  CA  GLY P 228       9.782  10.651  18.115  0.00  0.00      PROA  
ATOM   2170  HA1 GLY P 228       9.977  10.962  17.100  0.00  0.00      PROA  
ATOM   2171  HA2 GLY P 228      10.607  10.804  18.795  0.00  0.00      PROA  
ATOM   2172  C   GLY P 228       8.560  11.437  18.552  0.00  0.00      PROA  
ATOM   2173  O   GLY P 228       7.522  10.874  18.987  0.00  0.00      PROA  
ATOM   2174  N   GLU P 229       8.659  12.764  18.495  0.00  0.00      PROA  
ATOM   2175  HN  GLU P 229       9.545  13.086  18.171  0.00  0.00      PROA  
ATOM   2176  CA  GLU P 229       7.712  13.728  18.818  0.00  0.00      PROA  
ATOM   2177  HA  GLU P 229       7.378  13.522  19.824  0.00  0.00      PROA  
ATOM   2178  CB  GLU P 229       8.496  15.038  18.795  0.00  0.00      PROA  
ATOM   2179  HB1 GLU P 229       7.747  15.855  18.878  0.00  0.00      PROA  
ATOM   2180  HB2 GLU P 229       8.956  15.227  17.802  0.00  0.00      PROA  
ATOM   2181  CG  GLU P 229       9.666  15.157  19.778  0.00  0.00      PROA  
ATOM   2182  HG1 GLU P 229      10.515  14.611  19.314  0.00  0.00      PROA  
ATOM   2183  HG2 GLU P 229       9.537  14.516  20.676  0.00  0.00      PROA  
ATOM   2184  CD  GLU P 229      10.021  16.550  20.135  0.00  0.00      PROA  
ATOM   2185  OE1 GLU P 229      10.108  17.429  19.185  0.00  0.00      PROA  
ATOM   2186  OE2 GLU P 229      10.305  16.897  21.349  0.00  0.00      PROA  
ATOM   2187  C   GLU P 229       6.573  13.833  17.857  0.00  0.00      PROA  
ATOM   2188  O   GLU P 229       6.770  13.659  16.650  0.00  0.00      PROA  
ATOM   2189  N   GLN P 230       5.371  14.021  18.357  0.00  0.00      PROA  
ATOM   2190  HN  GLN P 230       5.232  14.177  19.332  0.00  0.00      PROA  
ATOM   2191  CA  GLN P 230       4.127  13.957  17.596  0.00  0.00      PROA  
ATOM   2192  HA  GLN P 230       3.979  12.932  17.287  0.00  0.00      PROA  
ATOM   2193  CB  GLN P 230       2.934  14.268  18.483  0.00  0.00      PROA  
ATOM   2194  HB1 GLN P 230       1.994  14.194  17.895  0.00  0.00      PROA  
ATOM   2195  HB2 GLN P 230       3.109  15.321  18.790  0.00  0.00      PROA  
ATOM   2196  CG  GLN P 230       2.782  13.270  19.657  0.00  0.00      PROA  
ATOM   2197  HG1 GLN P 230       1.762  13.074  20.050  0.00  0.00      PROA  
ATOM   2198  HG2 GLN P 230       3.284  13.753  20.523  0.00  0.00      PROA  
ATOM   2199  CD  GLN P 230       3.288  11.860  19.373  0.00  0.00      PROA  
ATOM   2200  OE1 GLN P 230       2.667  11.047  18.688  0.00  0.00      PROA  
ATOM   2201  NE2 GLN P 230       4.499  11.578  19.968  0.00  0.00      PROA  
ATOM   2202 HE21 GLN P 230       4.797  12.216  20.678  0.00  0.00      PROA  
ATOM   2203 HE22 GLN P 230       5.141  11.068  19.396  0.00  0.00      PROA  
ATOM   2204  C   GLN P 230       4.099  14.882  16.350  0.00  0.00      PROA  
ATOM   2205  O   GLN P 230       3.760  14.349  15.241  0.00  0.00      PROA  
ATOM   2206  N   ALA P 231       4.472  16.239  16.396  0.00  0.00      PROA  
ATOM   2207  HN  ALA P 231       4.660  16.730  17.243  0.00  0.00      PROA  
ATOM   2208  CA  ALA P 231       4.604  17.072  15.202  0.00  0.00      PROA  
ATOM   2209  HA  ALA P 231       3.649  17.171  14.708  0.00  0.00      PROA  
ATOM   2210  CB  ALA P 231       5.055  18.504  15.600  0.00  0.00      PROA  
ATOM   2211  HB1 ALA P 231       6.055  18.522  16.082  0.00  0.00      PROA  
ATOM   2212  HB2 ALA P 231       4.470  18.910  16.453  0.00  0.00      PROA  
ATOM   2213  HB3 ALA P 231       5.072  19.197  14.732  0.00  0.00      PROA  
ATOM   2214  C   ALA P 231       5.541  16.507  14.125  0.00  0.00      PROA  
ATOM   2215  O   ALA P 231       5.214  16.431  12.932  0.00  0.00      PROA  
ATOM   2216  N   THR P 232       6.691  16.028  14.550  0.00  0.00      PROA  
ATOM   2217  HN  THR P 232       6.996  16.029  15.499  0.00  0.00      PROA  
ATOM   2218  CA  THR P 232       7.672  15.332  13.591  0.00  0.00      PROA  
ATOM   2219  HA  THR P 232       7.906  15.925  12.719  0.00  0.00      PROA  
ATOM   2220  CB  THR P 232       8.974  15.138  14.313  0.00  0.00      PROA  
ATOM   2221  HB  THR P 232       8.862  14.225  14.935  0.00  0.00      PROA  
ATOM   2222  OG1 THR P 232       9.289  16.287  15.084  0.00  0.00      PROA  
ATOM   2223  HG1 THR P 232       8.845  16.957  14.559  0.00  0.00      PROA  
ATOM   2224  CG2 THR P 232       9.991  14.953  13.293  0.00  0.00      PROA  
ATOM   2225 HG21 THR P 232      11.030  14.981  13.684  0.00  0.00      PROA  
ATOM   2226 HG22 THR P 232       9.963  15.783  12.554  0.00  0.00      PROA  
ATOM   2227 HG23 THR P 232       9.959  13.938  12.842  0.00  0.00      PROA  
ATOM   2228  C   THR P 232       7.129  13.988  13.066  0.00  0.00      PROA  
ATOM   2229  O   THR P 232       7.252  13.673  11.931  0.00  0.00      PROA  
ATOM   2230  N   SER P 233       6.529  13.203  13.943  0.00  0.00      PROA  
ATOM   2231  HN  SER P 233       6.592  13.389  14.920  0.00  0.00      PROA  
ATOM   2232  CA  SER P 233       5.973  11.853  13.601  0.00  0.00      PROA  
ATOM   2233  HA  SER P 233       6.808  11.332  13.156  0.00  0.00      PROA  
ATOM   2234  CB  SER P 233       5.622  11.108  14.832  0.00  0.00      PROA  
ATOM   2235  HB1 SER P 233       4.911  11.720  15.428  0.00  0.00      PROA  
ATOM   2236  HB2 SER P 233       6.613  10.952  15.309  0.00  0.00      PROA  
ATOM   2237  OG  SER P 233       4.941   9.864  14.509  0.00  0.00      PROA  
ATOM   2238  HG1 SER P 233       4.412   9.590  15.261  0.00  0.00      PROA  
ATOM   2239  C   SER P 233       4.762  12.034  12.631  0.00  0.00      PROA  
ATOM   2240  O   SER P 233       4.684  11.342  11.616  0.00  0.00      PROA  
ATOM   2241  N   LEU P 234       3.871  13.007  12.849  0.00  0.00      PROA  
ATOM   2242  HN  LEU P 234       3.984  13.482  13.718  0.00  0.00      PROA  
ATOM   2243  CA  LEU P 234       2.790  13.452  11.967  0.00  0.00      PROA  
ATOM   2244  HA  LEU P 234       2.213  12.573  11.719  0.00  0.00      PROA  
ATOM   2245  CB  LEU P 234       1.808  14.432  12.685  0.00  0.00      PROA  
ATOM   2246  HB1 LEU P 234       2.364  15.322  13.051  0.00  0.00      PROA  
ATOM   2247  HB2 LEU P 234       1.353  13.805  13.482  0.00  0.00      PROA  
ATOM   2248  CG  LEU P 234       0.609  14.960  11.889  0.00  0.00      PROA  
ATOM   2249  HG  LEU P 234       1.017  15.574  11.058  0.00  0.00      PROA  
ATOM   2250  CD1 LEU P 234      -0.276  13.833  11.292  0.00  0.00      PROA  
ATOM   2251 HD11 LEU P 234      -0.925  13.294  12.016  0.00  0.00      PROA  
ATOM   2252 HD12 LEU P 234       0.260  13.078  10.678  0.00  0.00      PROA  
ATOM   2253 HD13 LEU P 234      -1.080  14.331  10.709  0.00  0.00      PROA  
ATOM   2254  CD2 LEU P 234      -0.200  15.865  12.871  0.00  0.00      PROA  
ATOM   2255 HD21 LEU P 234      -0.452  15.267  13.772  0.00  0.00      PROA  
ATOM   2256 HD22 LEU P 234      -1.103  16.288  12.379  0.00  0.00      PROA  
ATOM   2257 HD23 LEU P 234       0.320  16.786  13.213  0.00  0.00      PROA  
ATOM   2258  C   LEU P 234       3.356  13.911  10.611  0.00  0.00      PROA  
ATOM   2259  O   LEU P 234       2.882  13.614   9.497  0.00  0.00      PROA  
ATOM   2260  N   ALA P 235       4.460  14.622  10.586  0.00  0.00      PROA  
ATOM   2261  HN  ALA P 235       5.018  14.780  11.397  0.00  0.00      PROA  
ATOM   2262  CA  ALA P 235       5.044  15.079   9.291  0.00  0.00      PROA  
ATOM   2263  HA  ALA P 235       4.293  15.659   8.775  0.00  0.00      PROA  
ATOM   2264  CB  ALA P 235       6.196  15.970   9.650  0.00  0.00      PROA  
ATOM   2265  HB1 ALA P 235       6.914  15.542  10.382  0.00  0.00      PROA  
ATOM   2266  HB2 ALA P 235       5.803  16.951   9.991  0.00  0.00      PROA  
ATOM   2267  HB3 ALA P 235       6.699  16.219   8.691  0.00  0.00      PROA  
ATOM   2268  C   ALA P 235       5.624  13.908   8.407  0.00  0.00      PROA  
ATOM   2269  O   ALA P 235       5.355  13.701   7.243  0.00  0.00      PROA  
ATOM   2270  N   ILE P 236       6.306  12.931   9.021  0.00  0.00      PROA  
ATOM   2271  HN  ILE P 236       6.616  13.071   9.958  0.00  0.00      PROA  
ATOM   2272  CA  ILE P 236       6.737  11.657   8.463  0.00  0.00      PROA  
ATOM   2273  HA  ILE P 236       7.209  11.975   7.545  0.00  0.00      PROA  
ATOM   2274  CB  ILE P 236       7.723  11.021   9.567  0.00  0.00      PROA  
ATOM   2275  HB  ILE P 236       7.167  11.132  10.523  0.00  0.00      PROA  
ATOM   2276  CG2 ILE P 236       7.894   9.471   9.392  0.00  0.00      PROA  
ATOM   2277 HG21 ILE P 236       8.628   9.120  10.148  0.00  0.00      PROA  
ATOM   2278 HG22 ILE P 236       8.166   9.388   8.318  0.00  0.00      PROA  
ATOM   2279 HG23 ILE P 236       6.924   8.943   9.516  0.00  0.00      PROA  
ATOM   2280  CG1 ILE P 236       9.104  11.808   9.670  0.00  0.00      PROA  
ATOM   2281 HG11 ILE P 236       8.901  12.895   9.573  0.00  0.00      PROA  
ATOM   2282 HG12 ILE P 236       9.757  11.550   8.808  0.00  0.00      PROA  
ATOM   2283  CD  ILE P 236       9.859  11.372  10.958  0.00  0.00      PROA  
ATOM   2284  HD1 ILE P 236      10.758  12.017  11.056  0.00  0.00      PROA  
ATOM   2285  HD2 ILE P 236      10.096  10.289  10.885  0.00  0.00      PROA  
ATOM   2286  HD3 ILE P 236       9.184  11.632  11.802  0.00  0.00      PROA  
ATOM   2287  C   ILE P 236       5.651  10.730   8.003  0.00  0.00      PROA  
ATOM   2288  O   ILE P 236       5.750  10.073   6.959  0.00  0.00      PROA  
ATOM   2289  N   LEU P 237       4.496  10.625   8.745  0.00  0.00      PROA  
ATOM   2290  HN  LEU P 237       4.390  11.154   9.583  0.00  0.00      PROA  
ATOM   2291  CA  LEU P 237       3.336   9.813   8.469  0.00  0.00      PROA  
ATOM   2292  HA  LEU P 237       3.623   8.802   8.218  0.00  0.00      PROA  
ATOM   2293  CB  LEU P 237       2.402   9.669   9.779  0.00  0.00      PROA  
ATOM   2294  HB1 LEU P 237       1.429   9.207   9.508  0.00  0.00      PROA  
ATOM   2295  HB2 LEU P 237       2.191  10.664  10.225  0.00  0.00      PROA  
ATOM   2296  CG  LEU P 237       2.993   8.798  10.890  0.00  0.00      PROA  
ATOM   2297  HG  LEU P 237       3.961   9.244  11.203  0.00  0.00      PROA  
ATOM   2298  CD1 LEU P 237       2.097   8.774  12.115  0.00  0.00      PROA  
ATOM   2299 HD11 LEU P 237       1.824   9.797  12.451  0.00  0.00      PROA  
ATOM   2300 HD12 LEU P 237       2.506   8.262  13.012  0.00  0.00      PROA  
ATOM   2301 HD13 LEU P 237       1.240   8.136  11.813  0.00  0.00      PROA  
ATOM   2302  CD2 LEU P 237       3.269   7.310  10.403  0.00  0.00      PROA  
ATOM   2303 HD21 LEU P 237       3.786   6.567  11.046  0.00  0.00      PROA  
ATOM   2304 HD22 LEU P 237       3.895   7.230   9.488  0.00  0.00      PROA  
ATOM   2305 HD23 LEU P 237       2.357   6.685  10.301  0.00  0.00      PROA  
ATOM   2306  C   LEU P 237       2.519  10.468   7.322  0.00  0.00      PROA  
ATOM   2307  O   LEU P 237       1.858   9.723   6.536  0.00  0.00      PROA  
ATOM   2308  N   ARG P 238       2.551  11.788   7.106  0.00  0.00      PROA  
ATOM   2309  HN  ARG P 238       2.995  12.379   7.775  0.00  0.00      PROA  
ATOM   2310  CA  ARG P 238       1.836  12.490   6.012  0.00  0.00      PROA  
ATOM   2311  HA  ARG P 238       0.832  12.092   6.025  0.00  0.00      PROA  
ATOM   2312  CB  ARG P 238       1.716  14.005   6.329  0.00  0.00      PROA  
ATOM   2313  HB1 ARG P 238       1.542  14.637   5.432  0.00  0.00      PROA  
ATOM   2314  HB2 ARG P 238       2.702  14.402   6.653  0.00  0.00      PROA  
ATOM   2315  CG  ARG P 238       0.632  14.300   7.428  0.00  0.00      PROA  
ATOM   2316  HG1 ARG P 238       0.679  13.582   8.275  0.00  0.00      PROA  
ATOM   2317  HG2 ARG P 238      -0.401  14.135   7.054  0.00  0.00      PROA  
ATOM   2318  CD  ARG P 238       0.724  15.728   7.989  0.00  0.00      PROA  
ATOM   2319  HD1 ARG P 238       0.902  16.453   7.167  0.00  0.00      PROA  
ATOM   2320  HD2 ARG P 238       1.454  15.880   8.813  0.00  0.00      PROA  
ATOM   2321  NE  ARG P 238      -0.628  15.999   8.678  0.00  0.00      PROA  
ATOM   2322  HE  ARG P 238      -1.332  15.314   8.862  0.00  0.00      PROA  
ATOM   2323  CZ  ARG P 238      -0.901  17.140   9.339  0.00  0.00      PROA  
ATOM   2324  NH1 ARG P 238      -0.097  18.128   9.433  0.00  0.00      PROA  
ATOM   2325 HH11 ARG P 238       0.808  18.149   9.006  0.00  0.00      PROA  
ATOM   2326 HH12 ARG P 238      -0.306  18.789  10.153  0.00  0.00      PROA  
ATOM   2327  NH2 ARG P 238      -2.061  17.178   9.838  0.00  0.00      PROA  
ATOM   2328 HH21 ARG P 238      -2.706  16.436   9.655  0.00  0.00      PROA  
ATOM   2329 HH22 ARG P 238      -2.370  18.054  10.208  0.00  0.00      PROA  
ATOM   2330  C   ARG P 238       2.440  12.205   4.699  0.00  0.00      PROA  
ATOM   2331  O   ARG P 238       1.651  12.134   3.790  0.00  0.00      PROA  
ATOM   2332  N   VAL P 239       3.703  12.044   4.559  0.00  0.00      PROA  
ATOM   2333  HN  VAL P 239       4.371  12.177   5.288  0.00  0.00      PROA  
ATOM   2334  CA  VAL P 239       4.317  11.629   3.363  0.00  0.00      PROA  
ATOM   2335  HA  VAL P 239       3.829  12.269   2.643  0.00  0.00      PROA  
ATOM   2336  CB  VAL P 239       5.871  11.867   3.402  0.00  0.00      PROA  
ATOM   2337  HB  VAL P 239       6.320  11.299   4.244  0.00  0.00      PROA  
ATOM   2338  CG1 VAL P 239       6.460  11.387   2.058  0.00  0.00      PROA  
ATOM   2339 HG11 VAL P 239       5.900  11.791   1.188  0.00  0.00      PROA  
ATOM   2340 HG12 VAL P 239       6.399  10.280   1.987  0.00  0.00      PROA  
ATOM   2341 HG13 VAL P 239       7.529  11.691   2.091  0.00  0.00      PROA  
ATOM   2342  CG2 VAL P 239       6.106  13.361   3.590  0.00  0.00      PROA  
ATOM   2343 HG21 VAL P 239       7.174  13.627   3.442  0.00  0.00      PROA  
ATOM   2344 HG22 VAL P 239       5.868  13.687   4.625  0.00  0.00      PROA  
ATOM   2345 HG23 VAL P 239       5.514  13.903   2.821  0.00  0.00      PROA  
ATOM   2346  C   VAL P 239       3.962  10.185   2.951  0.00  0.00      PROA  
ATOM   2347  O   VAL P 239       3.484   9.876   1.874  0.00  0.00      PROA  
ATOM   2348  N   ILE P 240       4.067   9.252   3.920  0.00  0.00      PROA  
ATOM   2349  HN  ILE P 240       4.513   9.490   4.780  0.00  0.00      PROA  
ATOM   2350  CA  ILE P 240       3.653   7.877   3.833  0.00  0.00      PROA  
ATOM   2351  HA  ILE P 240       4.163   7.398   3.011  0.00  0.00      PROA  
ATOM   2352  CB  ILE P 240       4.075   7.201   5.163  0.00  0.00      PROA  
ATOM   2353  HB  ILE P 240       3.618   7.901   5.895  0.00  0.00      PROA  
ATOM   2354  CG2 ILE P 240       3.617   5.698   5.310  0.00  0.00      PROA  
ATOM   2355 HG21 ILE P 240       3.573   5.477   6.398  0.00  0.00      PROA  
ATOM   2356 HG22 ILE P 240       4.242   4.962   4.761  0.00  0.00      PROA  
ATOM   2357 HG23 ILE P 240       2.591   5.607   4.894  0.00  0.00      PROA  
ATOM   2358  CG1 ILE P 240       5.625   7.249   5.302  0.00  0.00      PROA  
ATOM   2359 HG11 ILE P 240       5.896   6.790   6.277  0.00  0.00      PROA  
ATOM   2360 HG12 ILE P 240       5.867   8.333   5.310  0.00  0.00      PROA  
ATOM   2361  CD  ILE P 240       6.467   6.568   4.185  0.00  0.00      PROA  
ATOM   2362  HD1 ILE P 240       5.961   5.677   3.756  0.00  0.00      PROA  
ATOM   2363  HD2 ILE P 240       7.495   6.295   4.507  0.00  0.00      PROA  
ATOM   2364  HD3 ILE P 240       6.523   7.180   3.259  0.00  0.00      PROA  
ATOM   2365  C   ILE P 240       2.080   7.779   3.504  0.00  0.00      PROA  
ATOM   2366  O   ILE P 240       1.619   7.055   2.647  0.00  0.00      PROA  
ATOM   2367  N   ARG P 241       1.265   8.567   4.135  0.00  0.00      PROA  
ATOM   2368  HN  ARG P 241       1.547   9.169   4.878  0.00  0.00      PROA  
ATOM   2369  CA  ARG P 241      -0.154   8.757   3.829  0.00  0.00      PROA  
ATOM   2370  HA  ARG P 241      -0.601   7.778   3.920  0.00  0.00      PROA  
ATOM   2371  CB  ARG P 241      -0.823   9.595   4.914  0.00  0.00      PROA  
ATOM   2372  HB1 ARG P 241      -1.830   9.921   4.577  0.00  0.00      PROA  
ATOM   2373  HB2 ARG P 241      -0.321  10.564   5.117  0.00  0.00      PROA  
ATOM   2374  CG  ARG P 241      -0.998   8.849   6.327  0.00  0.00      PROA  
ATOM   2375  HG1 ARG P 241      -0.160   8.123   6.399  0.00  0.00      PROA  
ATOM   2376  HG2 ARG P 241      -1.866   8.163   6.226  0.00  0.00      PROA  
ATOM   2377  CD  ARG P 241      -1.316   9.740   7.426  0.00  0.00      PROA  
ATOM   2378  HD1 ARG P 241      -2.285  10.262   7.278  0.00  0.00      PROA  
ATOM   2379  HD2 ARG P 241      -0.571  10.529   7.661  0.00  0.00      PROA  
ATOM   2380  NE  ARG P 241      -1.394   8.886   8.658  0.00  0.00      PROA  
ATOM   2381  HE  ARG P 241      -1.028   7.955   8.693  0.00  0.00      PROA  
ATOM   2382  CZ  ARG P 241      -2.074   9.188   9.766  0.00  0.00      PROA  
ATOM   2383  NH1 ARG P 241      -2.684  10.383   9.901  0.00  0.00      PROA  
ATOM   2384 HH11 ARG P 241      -2.551  11.130   9.250  0.00  0.00      PROA  
ATOM   2385 HH12 ARG P 241      -3.426  10.491  10.562  0.00  0.00      PROA  
ATOM   2386  NH2 ARG P 241      -2.396   8.375  10.820  0.00  0.00      PROA  
ATOM   2387 HH21 ARG P 241      -2.023   7.456  10.946  0.00  0.00      PROA  
ATOM   2388 HH22 ARG P 241      -2.987   8.722  11.548  0.00  0.00      PROA  
ATOM   2389  C   ARG P 241      -0.396   9.273   2.394  0.00  0.00      PROA  
ATOM   2390  O   ARG P 241      -1.119   8.642   1.630  0.00  0.00      PROA  
ATOM   2391  N   LEU P 242       0.367  10.225   1.948  0.00  0.00      PROA  
ATOM   2392  HN  LEU P 242       0.984  10.600   2.635  0.00  0.00      PROA  
ATOM   2393  CA  LEU P 242       0.380  10.756   0.580  0.00  0.00      PROA  
ATOM   2394  HA  LEU P 242      -0.619  11.049   0.294  0.00  0.00      PROA  
ATOM   2395  CB  LEU P 242       1.222  12.064   0.542  0.00  0.00      PROA  
ATOM   2396  HB1 LEU P 242       2.215  11.879   1.004  0.00  0.00      PROA  
ATOM   2397  HB2 LEU P 242       0.609  12.793   1.114  0.00  0.00      PROA  
ATOM   2398  CG  LEU P 242       1.615  12.669  -0.780  0.00  0.00      PROA  
ATOM   2399  HG  LEU P 242       2.179  11.849  -1.274  0.00  0.00      PROA  
ATOM   2400  CD1 LEU P 242       0.428  13.166  -1.582  0.00  0.00      PROA  
ATOM   2401 HD11 LEU P 242      -0.318  13.553  -0.855  0.00  0.00      PROA  
ATOM   2402 HD12 LEU P 242      -0.167  12.335  -2.018  0.00  0.00      PROA  
ATOM   2403 HD13 LEU P 242       0.596  13.984  -2.315  0.00  0.00      PROA  
ATOM   2404  CD2 LEU P 242       2.584  13.863  -0.509  0.00  0.00      PROA  
ATOM   2405 HD21 LEU P 242       3.557  13.460  -0.156  0.00  0.00      PROA  
ATOM   2406 HD22 LEU P 242       2.129  14.524   0.260  0.00  0.00      PROA  
ATOM   2407 HD23 LEU P 242       2.692  14.541  -1.382  0.00  0.00      PROA  
ATOM   2408  C   LEU P 242       0.802   9.797  -0.553  0.00  0.00      PROA  
ATOM   2409  O   LEU P 242       0.127   9.832  -1.588  0.00  0.00      PROA  
ATOM   2410  N   VAL P 243       1.776   8.792  -0.303  0.00  0.00      PROA  
ATOM   2411  HN  VAL P 243       2.324   8.772   0.530  0.00  0.00      PROA  
ATOM   2412  CA  VAL P 243       2.134   7.825  -1.337  0.00  0.00      PROA  
ATOM   2413  HA  VAL P 243       2.232   8.306  -2.299  0.00  0.00      PROA  
ATOM   2414  CB  VAL P 243       3.557   7.203  -1.191  0.00  0.00      PROA  
ATOM   2415  HB  VAL P 243       3.635   6.333  -1.878  0.00  0.00      PROA  
ATOM   2416  CG1 VAL P 243       4.553   8.276  -1.365  0.00  0.00      PROA  
ATOM   2417 HG11 VAL P 243       4.419   8.711  -2.378  0.00  0.00      PROA  
ATOM   2418 HG12 VAL P 243       5.577   7.846  -1.341  0.00  0.00      PROA  
ATOM   2419 HG13 VAL P 243       4.435   8.928  -0.473  0.00  0.00      PROA  
ATOM   2420  CG2 VAL P 243       3.685   6.672   0.251  0.00  0.00      PROA  
ATOM   2421 HG21 VAL P 243       4.658   6.144   0.348  0.00  0.00      PROA  
ATOM   2422 HG22 VAL P 243       2.862   5.965   0.489  0.00  0.00      PROA  
ATOM   2423 HG23 VAL P 243       3.711   7.490   1.003  0.00  0.00      PROA  
ATOM   2424  C   VAL P 243       1.063   6.788  -1.450  0.00  0.00      PROA  
ATOM   2425  O   VAL P 243       0.979   6.147  -2.489  0.00  0.00      PROA  
ATOM   2426  N   ARG P 244       0.128   6.663  -0.496  0.00  0.00      PROA  
ATOM   2427  HN  ARG P 244       0.101   7.128   0.386  0.00  0.00      PROA  
ATOM   2428  CA  ARG P 244      -1.054   5.846  -0.606  0.00  0.00      PROA  
ATOM   2429  HA  ARG P 244      -0.859   5.009  -1.260  0.00  0.00      PROA  
ATOM   2430  CB  ARG P 244      -1.364   5.250   0.801  0.00  0.00      PROA  
ATOM   2431  HB1 ARG P 244      -2.302   4.657   0.857  0.00  0.00      PROA  
ATOM   2432  HB2 ARG P 244      -1.356   6.142   1.463  0.00  0.00      PROA  
ATOM   2433  CG  ARG P 244      -0.199   4.531   1.442  0.00  0.00      PROA  
ATOM   2434  HG1 ARG P 244       0.741   5.109   1.316  0.00  0.00      PROA  
ATOM   2435  HG2 ARG P 244       0.051   3.631   0.841  0.00  0.00      PROA  
ATOM   2436  CD  ARG P 244      -0.296   4.223   2.913  0.00  0.00      PROA  
ATOM   2437  HD1 ARG P 244      -0.458   5.194   3.428  0.00  0.00      PROA  
ATOM   2438  HD2 ARG P 244       0.605   3.689   3.283  0.00  0.00      PROA  
ATOM   2439  NE  ARG P 244      -1.480   3.293   3.144  0.00  0.00      PROA  
ATOM   2440  HE  ARG P 244      -1.714   2.679   2.390  0.00  0.00      PROA  
ATOM   2441  CZ  ARG P 244      -2.284   3.407   4.165  0.00  0.00      PROA  
ATOM   2442  NH1 ARG P 244      -2.068   4.056   5.310  0.00  0.00      PROA  
ATOM   2443 HH11 ARG P 244      -2.786   3.925   5.994  0.00  0.00      PROA  
ATOM   2444 HH12 ARG P 244      -1.161   4.451   5.456  0.00  0.00      PROA  
ATOM   2445  NH2 ARG P 244      -3.367   2.659   4.104  0.00  0.00      PROA  
ATOM   2446 HH21 ARG P 244      -3.342   1.963   3.386  0.00  0.00      PROA  
ATOM   2447 HH22 ARG P 244      -3.959   2.551   4.903  0.00  0.00      PROA  
ATOM   2448  C   ARG P 244      -2.256   6.547  -1.184  0.00  0.00      PROA  
ATOM   2449  O   ARG P 244      -3.305   5.985  -1.454  0.00  0.00      PROA  
ATOM   2450  N   VAL P 245      -2.174   7.856  -1.430  0.00  0.00      PROA  
ATOM   2451  HN  VAL P 245      -1.336   8.300  -1.120  0.00  0.00      PROA  
ATOM   2452  CA  VAL P 245      -3.136   8.725  -2.147  0.00  0.00      PROA  
ATOM   2453  HA  VAL P 245      -4.119   8.381  -1.859  0.00  0.00      PROA  
ATOM   2454  CB  VAL P 245      -3.067  10.217  -1.897  0.00  0.00      PROA  
ATOM   2455  HB  VAL P 245      -2.012  10.566  -1.866  0.00  0.00      PROA  
ATOM   2456  CG1 VAL P 245      -3.933  10.949  -2.839  0.00  0.00      PROA  
ATOM   2457 HG11 VAL P 245      -3.572  10.982  -3.889  0.00  0.00      PROA  
ATOM   2458 HG12 VAL P 245      -4.119  12.006  -2.548  0.00  0.00      PROA  
ATOM   2459 HG13 VAL P 245      -4.946  10.498  -2.771  0.00  0.00      PROA  
ATOM   2460  CG2 VAL P 245      -3.590  10.465  -0.503  0.00  0.00      PROA  
ATOM   2461 HG21 VAL P 245      -4.644  10.160  -0.326  0.00  0.00      PROA  
ATOM   2462 HG22 VAL P 245      -3.466  11.543  -0.265  0.00  0.00      PROA  
ATOM   2463 HG23 VAL P 245      -2.989   9.912   0.251  0.00  0.00      PROA  
ATOM   2464  C   VAL P 245      -3.007   8.396  -3.665  0.00  0.00      PROA  
ATOM   2465  O   VAL P 245      -3.974   8.526  -4.374  0.00  0.00      PROA  
ATOM   2466  N   PHE P 246      -1.838   7.883  -4.146  0.00  0.00      PROA  
ATOM   2467  HN  PHE P 246      -1.243   7.932  -3.348  0.00  0.00      PROA  
ATOM   2468  CA  PHE P 246      -1.459   7.623  -5.570  0.00  0.00      PROA  
ATOM   2469  HA  PHE P 246      -1.951   8.371  -6.174  0.00  0.00      PROA  
ATOM   2470  CB  PHE P 246       0.133   7.903  -5.804  0.00  0.00      PROA  
ATOM   2471  HB1 PHE P 246       0.380   7.658  -6.859  0.00  0.00      PROA  
ATOM   2472  HB2 PHE P 246       0.641   7.172  -5.139  0.00  0.00      PROA  
ATOM   2473  CG  PHE P 246       0.701   9.235  -5.399  0.00  0.00      PROA  
ATOM   2474  CD1 PHE P 246       2.075   9.261  -4.906  0.00  0.00      PROA  
ATOM   2475  HD1 PHE P 246       2.517   8.275  -4.917  0.00  0.00      PROA  
ATOM   2476  CE1 PHE P 246       2.681  10.413  -4.554  0.00  0.00      PROA  
ATOM   2477  HE1 PHE P 246       3.636  10.319  -4.057  0.00  0.00      PROA  
ATOM   2478  CZ  PHE P 246       2.037  11.634  -4.691  0.00  0.00      PROA  
ATOM   2479  HZ  PHE P 246       2.516  12.565  -4.424  0.00  0.00      PROA  
ATOM   2480  CD2 PHE P 246       0.049  10.485  -5.590  0.00  0.00      PROA  
ATOM   2481  HD2 PHE P 246      -0.966  10.470  -5.958  0.00  0.00      PROA  
ATOM   2482  CE2 PHE P 246       0.782  11.659  -5.293  0.00  0.00      PROA  
ATOM   2483  HE2 PHE P 246       0.265  12.607  -5.292  0.00  0.00      PROA  
ATOM   2484  C   PHE P 246      -1.963   6.301  -6.231  0.00  0.00      PROA  
ATOM   2485  O   PHE P 246      -1.596   5.995  -7.325  0.00  0.00      PROA  
ATOM   2486  N   ARG P 247      -2.962   5.745  -5.543  0.00  0.00      PROA  
ATOM   2487  HN  ARG P 247      -3.038   6.067  -4.602  0.00  0.00      PROA  
ATOM   2488  CA  ARG P 247      -3.838   4.715  -6.038  0.00  0.00      PROA  
ATOM   2489  HA  ARG P 247      -3.197   3.861  -6.201  0.00  0.00      PROA  
ATOM   2490  CB  ARG P 247      -4.998   4.296  -4.994  0.00  0.00      PROA  
ATOM   2491  HB1 ARG P 247      -5.729   3.617  -5.482  0.00  0.00      PROA  
ATOM   2492  HB2 ARG P 247      -5.508   5.232  -4.682  0.00  0.00      PROA  
ATOM   2493  CG  ARG P 247      -4.419   3.536  -3.726  0.00  0.00      PROA  
ATOM   2494  HG1 ARG P 247      -5.305   3.379  -3.075  0.00  0.00      PROA  
ATOM   2495  HG2 ARG P 247      -3.777   4.299  -3.237  0.00  0.00      PROA  
ATOM   2496  CD  ARG P 247      -3.662   2.267  -4.060  0.00  0.00      PROA  
ATOM   2497  HD1 ARG P 247      -2.689   2.353  -4.588  0.00  0.00      PROA  
ATOM   2498  HD2 ARG P 247      -4.370   1.641  -4.644  0.00  0.00      PROA  
ATOM   2499  NE  ARG P 247      -3.396   1.596  -2.715  0.00  0.00      PROA  
ATOM   2500  HE  ARG P 247      -4.132   1.153  -2.202  0.00  0.00      PROA  
ATOM   2501  CZ  ARG P 247      -2.302   1.645  -2.019  0.00  0.00      PROA  
ATOM   2502  NH1 ARG P 247      -1.166   2.331  -2.258  0.00  0.00      PROA  
ATOM   2503 HH11 ARG P 247      -1.150   3.125  -2.866  0.00  0.00      PROA  
ATOM   2504 HH12 ARG P 247      -0.561   2.172  -1.478  0.00  0.00      PROA  
ATOM   2505  NH2 ARG P 247      -2.231   1.007  -0.912  0.00  0.00      PROA  
ATOM   2506 HH21 ARG P 247      -2.979   1.051  -0.249  0.00  0.00      PROA  
ATOM   2507 HH22 ARG P 247      -1.336   0.944  -0.471  0.00  0.00      PROA  
ATOM   2508  C   ARG P 247      -4.550   5.136  -7.322  0.00  0.00      PROA  
ATOM   2509  O   ARG P 247      -4.844   4.331  -8.194  0.00  0.00      PROA  
ATOM   2510  N   ILE P 248      -5.006   6.423  -7.316  0.00  0.00      PROA  
ATOM   2511  HN  ILE P 248      -4.981   6.908  -6.446  0.00  0.00      PROA  
ATOM   2512  CA  ILE P 248      -5.733   7.068  -8.343  0.00  0.00      PROA  
ATOM   2513  HA  ILE P 248      -6.627   6.511  -8.585  0.00  0.00      PROA  
ATOM   2514  CB  ILE P 248      -6.127   8.529  -8.001  0.00  0.00      PROA  
ATOM   2515  HB  ILE P 248      -5.171   9.038  -7.753  0.00  0.00      PROA  
ATOM   2516  CG2 ILE P 248      -6.752   9.317  -9.201  0.00  0.00      PROA  
ATOM   2517 HG21 ILE P 248      -6.156   9.248 -10.136  0.00  0.00      PROA  
ATOM   2518 HG22 ILE P 248      -6.925  10.367  -8.883  0.00  0.00      PROA  
ATOM   2519 HG23 ILE P 248      -7.770   8.986  -9.498  0.00  0.00      PROA  
ATOM   2520  CG1 ILE P 248      -6.975   8.500  -6.663  0.00  0.00      PROA  
ATOM   2521 HG11 ILE P 248      -7.147   9.561  -6.383  0.00  0.00      PROA  
ATOM   2522 HG12 ILE P 248      -6.415   7.966  -5.866  0.00  0.00      PROA  
ATOM   2523  CD  ILE P 248      -8.327   7.942  -6.871  0.00  0.00      PROA  
ATOM   2524  HD1 ILE P 248      -8.228   6.967  -7.396  0.00  0.00      PROA  
ATOM   2525  HD2 ILE P 248      -8.877   8.586  -7.590  0.00  0.00      PROA  
ATOM   2526  HD3 ILE P 248      -8.972   7.654  -6.014  0.00  0.00      PROA  
ATOM   2527  C   ILE P 248      -5.074   7.041  -9.692  0.00  0.00      PROA  
ATOM   2528  O   ILE P 248      -5.705   6.791 -10.730  0.00  0.00      PROA  
ATOM   2529  N   PHE P 249      -3.761   7.227  -9.739  0.00  0.00      PROA  
ATOM   2530  HN  PHE P 249      -3.253   7.186  -8.882  0.00  0.00      PROA  
ATOM   2531  CA  PHE P 249      -3.067   7.020 -10.982  0.00  0.00      PROA  
ATOM   2532  HA  PHE P 249      -3.522   7.626 -11.750  0.00  0.00      PROA  
ATOM   2533  CB  PHE P 249      -1.652   7.551 -10.728  0.00  0.00      PROA  
ATOM   2534  HB1 PHE P 249      -1.170   7.469 -11.726  0.00  0.00      PROA  
ATOM   2535  HB2 PHE P 249      -1.110   6.941  -9.975  0.00  0.00      PROA  
ATOM   2536  CG  PHE P 249      -1.591   8.986 -10.313  0.00  0.00      PROA  
ATOM   2537  CD1 PHE P 249      -2.305   9.950 -10.973  0.00  0.00      PROA  
ATOM   2538  HD1 PHE P 249      -2.996   9.661 -11.750  0.00  0.00      PROA  
ATOM   2539  CE1 PHE P 249      -2.119  11.263 -10.696  0.00  0.00      PROA  
ATOM   2540  HE1 PHE P 249      -2.779  11.945 -11.210  0.00  0.00      PROA  
ATOM   2541  CZ  PHE P 249      -1.108  11.653  -9.791  0.00  0.00      PROA  
ATOM   2542  HZ  PHE P 249      -0.932  12.699  -9.589  0.00  0.00      PROA  
ATOM   2543  CD2 PHE P 249      -0.537   9.388  -9.449  0.00  0.00      PROA  
ATOM   2544  HD2 PHE P 249       0.043   8.611  -8.973  0.00  0.00      PROA  
ATOM   2545  CE2 PHE P 249      -0.271  10.701  -9.183  0.00  0.00      PROA  
ATOM   2546  HE2 PHE P 249       0.619  10.907  -8.607  0.00  0.00      PROA  
ATOM   2547  C   PHE P 249      -3.095   5.549 -11.397  0.00  0.00      PROA  
ATOM   2548  O   PHE P 249      -3.325   5.348 -12.558  0.00  0.00      PROA  
ATOM   2549  N   LYS P 250      -2.809   4.522 -10.493  0.00  0.00      PROA  
ATOM   2550  HN  LYS P 250      -2.802   4.689  -9.510  0.00  0.00      PROA  
ATOM   2551  CA  LYS P 250      -2.808   3.176 -11.001  0.00  0.00      PROA  
ATOM   2552  HA  LYS P 250      -2.135   3.154 -11.846  0.00  0.00      PROA  
ATOM   2553  CB  LYS P 250      -2.179   2.189  -9.896  0.00  0.00      PROA  
ATOM   2554  HB1 LYS P 250      -2.838   2.232  -9.003  0.00  0.00      PROA  
ATOM   2555  HB2 LYS P 250      -1.185   2.587  -9.602  0.00  0.00      PROA  
ATOM   2556  CG  LYS P 250      -2.122   0.748 -10.376  0.00  0.00      PROA  
ATOM   2557  HG1 LYS P 250      -1.537   0.751 -11.321  0.00  0.00      PROA  
ATOM   2558  HG2 LYS P 250      -3.149   0.374 -10.573  0.00  0.00      PROA  
ATOM   2559  CD  LYS P 250      -1.435  -0.221  -9.397  0.00  0.00      PROA  
ATOM   2560  HD1 LYS P 250      -1.891  -0.272  -8.385  0.00  0.00      PROA  
ATOM   2561  HD2 LYS P 250      -0.359   0.017  -9.256  0.00  0.00      PROA  
ATOM   2562  CE  LYS P 250      -1.410  -1.787  -9.895  0.00  0.00      PROA  
ATOM   2563  HE1 LYS P 250      -2.454  -2.074 -10.146  0.00  0.00      PROA  
ATOM   2564  HE2 LYS P 250      -1.067  -2.329  -8.988  0.00  0.00      PROA  
ATOM   2565  NZ  LYS P 250      -0.544  -1.854 -11.106  0.00  0.00      PROA  
ATOM   2566  HZ1 LYS P 250      -1.103  -1.524 -11.918  0.00  0.00      PROA  
ATOM   2567  HZ2 LYS P 250      -0.231  -2.813 -11.359  0.00  0.00      PROA  
ATOM   2568  HZ3 LYS P 250       0.272  -1.225 -10.967  0.00  0.00      PROA  
ATOM   2569  C   LYS P 250      -4.183   2.772 -11.479  0.00  0.00      PROA  
ATOM   2570  O   LYS P 250      -4.429   2.022 -12.373  0.00  0.00      PROA  
ATOM   2571  N   LEU P 251      -5.205   3.305 -10.768  0.00  0.00      PROA  
ATOM   2572  HN  LEU P 251      -5.040   3.836  -9.941  0.00  0.00      PROA  
ATOM   2573  CA  LEU P 251      -6.600   3.030 -11.002  0.00  0.00      PROA  
ATOM   2574  HA  LEU P 251      -6.765   1.965 -10.931  0.00  0.00      PROA  
ATOM   2575  CB  LEU P 251      -7.428   3.757 -10.001  0.00  0.00      PROA  
ATOM   2576  HB1 LEU P 251      -7.174   4.825 -10.176  0.00  0.00      PROA  
ATOM   2577  HB2 LEU P 251      -7.041   3.492  -8.994  0.00  0.00      PROA  
ATOM   2578  CG  LEU P 251      -8.955   3.521  -9.897  0.00  0.00      PROA  
ATOM   2579  HG  LEU P 251      -9.266   3.789 -10.930  0.00  0.00      PROA  
ATOM   2580  CD1 LEU P 251      -9.357   2.084  -9.534  0.00  0.00      PROA  
ATOM   2581 HD11 LEU P 251     -10.441   1.952  -9.740  0.00  0.00      PROA  
ATOM   2582 HD12 LEU P 251      -9.185   1.746  -8.489  0.00  0.00      PROA  
ATOM   2583 HD13 LEU P 251      -8.880   1.460 -10.320  0.00  0.00      PROA  
ATOM   2584  CD2 LEU P 251      -9.536   4.587  -8.910  0.00  0.00      PROA  
ATOM   2585 HD21 LEU P 251      -9.336   5.600  -9.319  0.00  0.00      PROA  
ATOM   2586 HD22 LEU P 251      -9.061   4.431  -7.918  0.00  0.00      PROA  
ATOM   2587 HD23 LEU P 251     -10.631   4.459  -8.769  0.00  0.00      PROA  
ATOM   2588  C   LEU P 251      -7.011   3.419 -12.384  0.00  0.00      PROA  
ATOM   2589  O   LEU P 251      -7.550   2.676 -13.207  0.00  0.00      PROA  
ATOM   2590  N   SER P 252      -6.700   4.692 -12.751  0.00  0.00      PROA  
ATOM   2591  HN  SER P 252      -6.254   5.282 -12.083  0.00  0.00      PROA  
ATOM   2592  CA  SER P 252      -7.006   5.329 -14.060  0.00  0.00      PROA  
ATOM   2593  HA  SER P 252      -7.918   4.876 -14.420  0.00  0.00      PROA  
ATOM   2594  CB  SER P 252      -7.039   6.900 -13.937  0.00  0.00      PROA  
ATOM   2595  HB1 SER P 252      -7.667   7.091 -13.040  0.00  0.00      PROA  
ATOM   2596  HB2 SER P 252      -7.621   7.375 -14.755  0.00  0.00      PROA  
ATOM   2597  OG  SER P 252      -5.751   7.459 -13.732  0.00  0.00      PROA  
ATOM   2598  HG1 SER P 252      -5.882   8.275 -13.244  0.00  0.00      PROA  
ATOM   2599  C   SER P 252      -6.089   4.964 -15.176  0.00  0.00      PROA  
ATOM   2600  O   SER P 252      -6.411   5.166 -16.359  0.00  0.00      PROA  
ATOM   2601  N   ARG P 253      -4.936   4.302 -14.887  0.00  0.00      PROA  
ATOM   2602  HN  ARG P 253      -4.773   4.157 -13.914  0.00  0.00      PROA  
ATOM   2603  CA  ARG P 253      -3.905   3.783 -15.769  0.00  0.00      PROA  
ATOM   2604  HA  ARG P 253      -3.651   4.623 -16.398  0.00  0.00      PROA  
ATOM   2605  CB  ARG P 253      -2.690   3.453 -14.955  0.00  0.00      PROA  
ATOM   2606  HB1 ARG P 253      -3.093   2.859 -14.107  0.00  0.00      PROA  
ATOM   2607  HB2 ARG P 253      -2.267   4.379 -14.507  0.00  0.00      PROA  
ATOM   2608  CG  ARG P 253      -1.688   2.487 -15.531  0.00  0.00      PROA  
ATOM   2609  HG1 ARG P 253      -0.716   2.854 -15.137  0.00  0.00      PROA  
ATOM   2610  HG2 ARG P 253      -1.626   2.670 -16.625  0.00  0.00      PROA  
ATOM   2611  CD  ARG P 253      -1.881   0.990 -15.286  0.00  0.00      PROA  
ATOM   2612  HD1 ARG P 253      -2.711   0.572 -15.895  0.00  0.00      PROA  
ATOM   2613  HD2 ARG P 253      -2.118   0.759 -14.225  0.00  0.00      PROA  
ATOM   2614  NE  ARG P 253      -0.588   0.333 -15.693  0.00  0.00      PROA  
ATOM   2615  HE  ARG P 253       0.165   0.459 -15.047  0.00  0.00      PROA  
ATOM   2616  CZ  ARG P 253      -0.288  -0.253 -16.883  0.00  0.00      PROA  
ATOM   2617  NH1 ARG P 253      -1.095  -0.480 -17.900  0.00  0.00      PROA  
ATOM   2618 HH11 ARG P 253      -2.061  -0.684 -17.741  0.00  0.00      PROA  
ATOM   2619 HH12 ARG P 253      -0.602  -0.921 -18.649  0.00  0.00      PROA  
ATOM   2620  NH2 ARG P 253       0.970  -0.584 -17.050  0.00  0.00      PROA  
ATOM   2621 HH21 ARG P 253       1.467  -0.430 -16.196  0.00  0.00      PROA  
ATOM   2622 HH22 ARG P 253       1.099  -1.238 -17.795  0.00  0.00      PROA  
ATOM   2623  C   ARG P 253      -4.496   2.682 -16.594  0.00  0.00      PROA  
ATOM   2624  O   ARG P 253      -4.089   2.376 -17.724  0.00  0.00      PROA  
ATOM   2625  N   HSD P 254      -5.548   1.946 -16.092  0.00  0.00      PROA  
ATOM   2626  HN  HSD P 254      -5.874   2.437 -15.287  0.00  0.00      PROA  
ATOM   2627  CA  HSD P 254      -6.189   0.805 -16.734  0.00  0.00      PROA  
ATOM   2628  HA  HSD P 254      -5.408   0.179 -17.140  0.00  0.00      PROA  
ATOM   2629  CB  HSD P 254      -6.960  -0.060 -15.675  0.00  0.00      PROA  
ATOM   2630  HB1 HSD P 254      -7.546  -0.837 -16.211  0.00  0.00      PROA  
ATOM   2631  HB2 HSD P 254      -7.604   0.666 -15.134  0.00  0.00      PROA  
ATOM   2632  ND1 HSD P 254      -5.561  -1.892 -14.841  0.00  0.00      PROA  
ATOM   2633  HD1 HSD P 254      -5.398  -2.308 -15.735  0.00  0.00      PROA  
ATOM   2634  CG  HSD P 254      -6.178  -0.710 -14.596  0.00  0.00      PROA  
ATOM   2635  CE1 HSD P 254      -5.099  -2.425 -13.661  0.00  0.00      PROA  
ATOM   2636  HE1 HSD P 254      -4.515  -3.335 -13.526  0.00  0.00      PROA  
ATOM   2637  NE2 HSD P 254      -5.404  -1.564 -12.728  0.00  0.00      PROA  
ATOM   2638  CD2 HSD P 254      -6.142  -0.469 -13.268  0.00  0.00      PROA  
ATOM   2639  HD2 HSD P 254      -6.520   0.286 -12.589  0.00  0.00      PROA  
ATOM   2640  C   HSD P 254      -7.071   1.321 -17.829  0.00  0.00      PROA  
ATOM   2641  OT1 HSD P 254      -7.171   0.685 -18.909  0.00  0.00      PROA  
ATOM   2642  OT2 HSD P 254      -7.634   2.464 -17.740  0.00  0.00      PROA  
ATOM   2643  N   POPCP   1      18.825  -1.995  16.426  0.00  0.00      POPC  
ATOM   2644  C12 POPCP   1      18.143  -3.287  16.134  0.00  0.00      POPC  
ATOM   2645 H12A POPCP   1      17.137  -3.366  16.521  0.00  0.00      POPC  
ATOM   2646 H12B POPCP   1      18.688  -4.149  16.489  0.00  0.00      POPC  
ATOM   2647  C13 POPCP   1      20.123  -1.764  15.699  0.00  0.00      POPC  
ATOM   2648 H13A POPCP   1      20.619  -0.913  16.142  0.00  0.00      POPC  
ATOM   2649 H13B POPCP   1      20.799  -2.598  15.819  0.00  0.00      POPC  
ATOM   2650 H13C POPCP   1      20.025  -1.593  14.637  0.00  0.00      POPC  
ATOM   2651  C14 POPCP   1      17.977  -0.782  16.206  0.00  0.00      POPC  
ATOM   2652 H14A POPCP   1      17.799  -0.567  15.163  0.00  0.00      POPC  
ATOM   2653 H14B POPCP   1      17.018  -1.069  16.610  0.00  0.00      POPC  
ATOM   2654 H14C POPCP   1      18.504   0.080  16.588  0.00  0.00      POPC  
ATOM   2655  C15 POPCP   1      19.259  -1.992  17.908  0.00  0.00      POPC  
ATOM   2656 H15A POPCP   1      20.029  -1.249  18.050  0.00  0.00      POPC  
ATOM   2657 H15B POPCP   1      19.781  -2.921  18.087  0.00  0.00      POPC  
ATOM   2658 H15C POPCP   1      18.490  -1.964  18.666  0.00  0.00      POPC  
ATOM   2659  C11 POPCP   1      17.960  -3.663  14.576  0.00  0.00      POPC  
ATOM   2660 H11A POPCP   1      17.652  -2.679  14.163  0.00  0.00      POPC  
ATOM   2661 H11B POPCP   1      17.091  -4.337  14.416  0.00  0.00      POPC  
ATOM   2662  P   POPCP   1      19.823  -5.484  14.583  0.00  0.00      POPC  
ATOM   2663  O13 POPCP   1      19.595  -5.761  16.028  0.00  0.00      POPC  
ATOM   2664  O14 POPCP   1      21.259  -5.466  14.191  0.00  0.00      POPC  
ATOM   2665  O12 POPCP   1      19.232  -4.087  14.000  0.00  0.00      POPC  
ATOM   2666  O11 POPCP   1      19.000  -6.617  13.781  0.00  0.00      POPC  
ATOM   2667  C1  POPCP   1      19.572  -7.171  12.630  0.00  0.00      POPC  
ATOM   2668  HA  POPCP   1      18.967  -8.043  12.302  0.00  0.00      POPC  
ATOM   2669  HB  POPCP   1      20.501  -7.698  12.936  0.00  0.00      POPC  
ATOM   2670  C2  POPCP   1      19.811  -6.245  11.440  0.00  0.00      POPC  
ATOM   2671  HS  POPCP   1      20.443  -5.385  11.750  0.00  0.00      POPC  
ATOM   2672  O21 POPCP   1      18.543  -5.811  11.017  0.00  0.00      POPC  
ATOM   2673  C21 POPCP   1      18.510  -4.653  10.467  0.00  0.00      POPC  
ATOM   2674  O22 POPCP   1      19.478  -3.966  10.276  0.00  0.00      POPC  
ATOM   2675  C22 POPCP   1      17.083  -4.344  10.060  0.00  0.00      POPC  
ATOM   2676  H2R POPCP   1      16.384  -4.849  10.761  0.00  0.00      POPC  
ATOM   2677  H2S POPCP   1      16.914  -4.631   9.000  0.00  0.00      POPC  
ATOM   2678  C3  POPCP   1      20.614  -6.927  10.332  0.00  0.00      POPC  
ATOM   2679  HX  POPCP   1      20.036  -7.759   9.878  0.00  0.00      POPC  
ATOM   2680  HY  POPCP   1      21.558  -7.391  10.689  0.00  0.00      POPC  
ATOM   2681  O31 POPCP   1      20.991  -6.085   9.243  0.00  0.00      POPC  
ATOM   2682  C31 POPCP   1      21.998  -5.354   9.438  0.00  0.00      POPC  
ATOM   2683  O32 POPCP   1      22.674  -5.263  10.465  0.00  0.00      POPC  
ATOM   2684  C32 POPCP   1      22.258  -4.588   8.158  0.00  0.00      POPC  
ATOM   2685  H2X POPCP   1      23.353  -4.567   7.970  0.00  0.00      POPC  
ATOM   2686  H2Y POPCP   1      21.951  -3.525   8.263  0.00  0.00      POPC  
ATOM   2687  C23 POPCP   1      16.718  -2.838  10.338  0.00  0.00      POPC  
ATOM   2688  H3R POPCP   1      17.230  -2.060   9.732  0.00  0.00      POPC  
ATOM   2689  H3S POPCP   1      16.842  -2.702  11.433  0.00  0.00      POPC  
ATOM   2690  C24 POPCP   1      15.225  -2.562  10.090  0.00  0.00      POPC  
ATOM   2691  H4R POPCP   1      15.076  -1.462  10.065  0.00  0.00      POPC  
ATOM   2692  H4S POPCP   1      14.669  -3.024  10.934  0.00  0.00      POPC  
ATOM   2693  C25 POPCP   1      14.688  -3.122   8.761  0.00  0.00      POPC  
ATOM   2694  H5R POPCP   1      15.474  -3.174   7.977  0.00  0.00      POPC  
ATOM   2695  H5S POPCP   1      13.829  -2.479   8.474  0.00  0.00      POPC  
ATOM   2696  C26 POPCP   1      14.040  -4.511   8.917  0.00  0.00      POPC  
ATOM   2697  H6R POPCP   1      13.320  -4.454   9.761  0.00  0.00      POPC  
ATOM   2698  H6S POPCP   1      14.755  -5.320   9.178  0.00  0.00      POPC  
ATOM   2699  C27 POPCP   1      13.433  -5.043   7.668  0.00  0.00      POPC  
ATOM   2700  H7R POPCP   1      14.305  -5.093   6.982  0.00  0.00      POPC  
ATOM   2701  H7S POPCP   1      12.809  -4.285   7.147  0.00  0.00      POPC  
ATOM   2702  C28 POPCP   1      12.801  -6.427   7.844  0.00  0.00      POPC  
ATOM   2703  H8R POPCP   1      13.691  -6.995   8.191  0.00  0.00      POPC  
ATOM   2704  H8S POPCP   1      12.552  -6.766   6.816  0.00  0.00      POPC  
ATOM   2705  C29 POPCP   1      11.657  -6.496   8.756  0.00  0.00      POPC  
ATOM   2706  H91 POPCP   1      11.849  -6.456   9.838  0.00  0.00      POPC  
ATOM   2707 C210 POPCP   1      10.377  -6.291   8.358  0.00  0.00      POPC  
ATOM   2708 H101 POPCP   1       9.517  -6.461   9.023  0.00  0.00      POPC  
ATOM   2709 C211 POPCP   1       9.930  -6.005   6.960  0.00  0.00      POPC  
ATOM   2710 H11R POPCP   1      10.844  -5.964   6.330  0.00  0.00      POPC  
ATOM   2711 H11S POPCP   1       9.439  -5.009   6.960  0.00  0.00      POPC  
ATOM   2712 C212 POPCP   1       8.885  -7.084   6.445  0.00  0.00      POPC  
ATOM   2713 H12R POPCP   1       8.032  -7.240   7.140  0.00  0.00      POPC  
ATOM   2714 H12S POPCP   1       9.320  -8.097   6.308  0.00  0.00      POPC  
ATOM   2715 C213 POPCP   1       8.563  -6.784   4.936  0.00  0.00      POPC  
ATOM   2716 H13R POPCP   1       9.526  -6.711   4.387  0.00  0.00      POPC  
ATOM   2717 H13S POPCP   1       8.068  -5.796   4.818  0.00  0.00      POPC  
ATOM   2718 C214 POPCP   1       7.718  -7.871   4.239  0.00  0.00      POPC  
ATOM   2719 H14R POPCP   1       6.860  -8.131   4.894  0.00  0.00      POPC  
ATOM   2720 H14S POPCP   1       8.291  -8.823   4.230  0.00  0.00      POPC  
ATOM   2721 C215 POPCP   1       7.342  -7.509   2.833  0.00  0.00      POPC  
ATOM   2722 H15R POPCP   1       8.290  -7.186   2.353  0.00  0.00      POPC  
ATOM   2723 H15S POPCP   1       6.595  -6.688   2.770  0.00  0.00      POPC  
ATOM   2724 C216 POPCP   1       6.778  -8.718   1.998  0.00  0.00      POPC  
ATOM   2725 H16R POPCP   1       5.899  -8.991   2.622  0.00  0.00      POPC  
ATOM   2726 H16S POPCP   1       7.455  -9.589   2.130  0.00  0.00      POPC  
ATOM   2727 C217 POPCP   1       6.329  -8.513   0.520  0.00  0.00      POPC  
ATOM   2728 H17R POPCP   1       5.796  -9.360   0.037  0.00  0.00      POPC  
ATOM   2729 H17S POPCP   1       7.233  -8.342  -0.102  0.00  0.00      POPC  
ATOM   2730 C218 POPCP   1       5.408  -7.344   0.292  0.00  0.00      POPC  
ATOM   2731 H18R POPCP   1       5.853  -6.461   0.798  0.00  0.00      POPC  
ATOM   2732 H18S POPCP   1       4.496  -7.510   0.904  0.00  0.00      POPC  
ATOM   2733 H18T POPCP   1       5.177  -7.271  -0.793  0.00  0.00      POPC  
ATOM   2734  C33 POPCP   1      21.504  -5.123   6.884  0.00  0.00      POPC  
ATOM   2735  H3X POPCP   1      20.413  -4.914   6.925  0.00  0.00      POPC  
ATOM   2736  H3Y POPCP   1      21.550  -6.231   6.828  0.00  0.00      POPC  
ATOM   2737  C34 POPCP   1      21.947  -4.402   5.617  0.00  0.00      POPC  
ATOM   2738  H4X POPCP   1      21.516  -3.378   5.597  0.00  0.00      POPC  
ATOM   2739  H4Y POPCP   1      21.536  -5.058   4.820  0.00  0.00      POPC  
ATOM   2740  C35 POPCP   1      23.499  -4.333   5.402  0.00  0.00      POPC  
ATOM   2741  H5X POPCP   1      23.974  -5.316   5.608  0.00  0.00      POPC  
ATOM   2742  H5Y POPCP   1      23.905  -3.618   6.149  0.00  0.00      POPC  
ATOM   2743  C36 POPCP   1      23.945  -3.934   3.999  0.00  0.00      POPC  
ATOM   2744  H6X POPCP   1      24.952  -3.490   4.150  0.00  0.00      POPC  
ATOM   2745  H6Y POPCP   1      23.270  -3.078   3.788  0.00  0.00      POPC  
ATOM   2746  C37 POPCP   1      24.053  -4.888   2.831  0.00  0.00      POPC  
ATOM   2747  H7X POPCP   1      23.023  -5.061   2.452  0.00  0.00      POPC  
ATOM   2748  H7Y POPCP   1      24.503  -5.857   3.134  0.00  0.00      POPC  
ATOM   2749  C38 POPCP   1      24.940  -4.249   1.739  0.00  0.00      POPC  
ATOM   2750  H8X POPCP   1      25.871  -3.930   2.254  0.00  0.00      POPC  
ATOM   2751  H8Y POPCP   1      24.323  -3.341   1.572  0.00  0.00      POPC  
ATOM   2752  C39 POPCP   1      25.022  -5.185   0.514  0.00  0.00      POPC  
ATOM   2753  H9X POPCP   1      23.964  -5.420   0.271  0.00  0.00      POPC  
ATOM   2754  H9Y POPCP   1      25.592  -6.137   0.574  0.00  0.00      POPC  
ATOM   2755 C310 POPCP   1      25.472  -4.475  -0.825  0.00  0.00      POPC  
ATOM   2756 H10X POPCP   1      25.486  -5.279  -1.591  0.00  0.00      POPC  
ATOM   2757 H10Y POPCP   1      26.515  -4.100  -0.901  0.00  0.00      POPC  
ATOM   2758 C311 POPCP   1      24.514  -3.365  -1.338  0.00  0.00      POPC  
ATOM   2759 H11X POPCP   1      24.654  -2.492  -0.665  0.00  0.00      POPC  
ATOM   2760 H11Y POPCP   1      23.467  -3.684  -1.149  0.00  0.00      POPC  
ATOM   2761 C312 POPCP   1      24.619  -3.039  -2.867  0.00  0.00      POPC  
ATOM   2762 H12X POPCP   1      24.306  -3.914  -3.477  0.00  0.00      POPC  
ATOM   2763 H12Y POPCP   1      25.668  -2.830  -3.169  0.00  0.00      POPC  
ATOM   2764 C313 POPCP   1      23.797  -1.774  -3.201  0.00  0.00      POPC  
ATOM   2765 H13X POPCP   1      24.174  -0.973  -2.530  0.00  0.00      POPC  
ATOM   2766 H13Y POPCP   1      22.759  -2.023  -2.890  0.00  0.00      POPC  
ATOM   2767 C314 POPCP   1      23.788  -1.333  -4.654  0.00  0.00      POPC  
ATOM   2768 H14X POPCP   1      23.561  -2.240  -5.255  0.00  0.00      POPC  
ATOM   2769 H14Y POPCP   1      24.802  -0.959  -4.913  0.00  0.00      POPC  
ATOM   2770 C315 POPCP   1      22.779  -0.209  -4.929  0.00  0.00      POPC  
ATOM   2771 H15X POPCP   1      21.744  -0.597  -5.037  0.00  0.00      POPC  
ATOM   2772 H15Y POPCP   1      22.963  -0.003  -6.005  0.00  0.00      POPC  
ATOM   2773 C316 POPCP   1      22.975   1.064  -4.019  0.00  0.00      POPC  
ATOM   2774 H16X POPCP   1      24.013   1.416  -4.201  0.00  0.00      POPC  
ATOM   2775 H16Y POPCP   1      22.805   0.819  -2.949  0.00  0.00      POPC  
ATOM   2776 H16Z POPCP   1      22.288   1.840  -4.417  0.00  0.00      POPC  
ATOM   2777  N   POPCP   2      -2.105  20.494  17.000  0.00  0.00      POPC  
ATOM   2778  C12 POPCP   2      -0.884  20.042  16.268  0.00  0.00      POPC  
ATOM   2779 H12A POPCP   2      -0.152  19.968  17.059  0.00  0.00      POPC  
ATOM   2780 H12B POPCP   2      -0.489  20.834  15.648  0.00  0.00      POPC  
ATOM   2781  C13 POPCP   2      -3.075  21.191  16.090  0.00  0.00      POPC  
ATOM   2782 H13A POPCP   2      -2.689  22.181  15.899  0.00  0.00      POPC  
ATOM   2783 H13B POPCP   2      -3.257  20.554  15.237  0.00  0.00      POPC  
ATOM   2784 H13C POPCP   2      -4.006  21.380  16.603  0.00  0.00      POPC  
ATOM   2785  C14 POPCP   2      -2.826  19.355  17.677  0.00  0.00      POPC  
ATOM   2786 H14A POPCP   2      -3.685  19.706  18.228  0.00  0.00      POPC  
ATOM   2787 H14B POPCP   2      -3.100  18.690  16.871  0.00  0.00      POPC  
ATOM   2788 H14C POPCP   2      -2.242  18.819  18.410  0.00  0.00      POPC  
ATOM   2789  C15 POPCP   2      -1.737  21.434  18.101  0.00  0.00      POPC  
ATOM   2790 H15A POPCP   2      -1.415  22.382  17.695  0.00  0.00      POPC  
ATOM   2791 H15B POPCP   2      -0.928  21.049  18.704  0.00  0.00      POPC  
ATOM   2792 H15C POPCP   2      -2.617  21.583  18.709  0.00  0.00      POPC  
ATOM   2793  C11 POPCP   2      -0.953  18.902  15.261  0.00  0.00      POPC  
ATOM   2794 H11A POPCP   2      -1.341  17.996  15.775  0.00  0.00      POPC  
ATOM   2795 H11B POPCP   2       0.087  18.571  15.053  0.00  0.00      POPC  
ATOM   2796  P   POPCP   2      -0.856  19.892  12.867  0.00  0.00      POPC  
ATOM   2797  O13 POPCP   2      -0.641  21.383  13.116  0.00  0.00      POPC  
ATOM   2798  O14 POPCP   2      -1.563  19.638  11.561  0.00  0.00      POPC  
ATOM   2799  O12 POPCP   2      -1.693  19.266  14.071  0.00  0.00      POPC  
ATOM   2800  O11 POPCP   2       0.524  19.138  12.785  0.00  0.00      POPC  
ATOM   2801  C1  POPCP   2       1.784  19.766  12.860  0.00  0.00      POPC  
ATOM   2802  HA  POPCP   2       2.505  19.186  13.475  0.00  0.00      POPC  
ATOM   2803  HB  POPCP   2       1.736  20.784  13.301  0.00  0.00      POPC  
ATOM   2804  C2  POPCP   2       2.386  20.015  11.459  0.00  0.00      POPC  
ATOM   2805  HS  POPCP   2       3.142  20.822  11.571  0.00  0.00      POPC  
ATOM   2806  O21 POPCP   2       1.381  20.403  10.504  0.00  0.00      POPC  
ATOM   2807  C21 POPCP   2       1.065  21.687  10.503  0.00  0.00      POPC  
ATOM   2808  O22 POPCP   2       1.691  22.550  11.151  0.00  0.00      POPC  
ATOM   2809  C22 POPCP   2      -0.155  21.984   9.637  0.00  0.00      POPC  
ATOM   2810  H2R POPCP   2      -0.757  22.800  10.091  0.00  0.00      POPC  
ATOM   2811  H2S POPCP   2      -0.880  21.156   9.785  0.00  0.00      POPC  
ATOM   2812  C3  POPCP   2       3.105  18.787  10.942  0.00  0.00      POPC  
ATOM   2813  HX  POPCP   2       2.391  18.028  10.557  0.00  0.00      POPC  
ATOM   2814  HY  POPCP   2       3.732  18.411  11.778  0.00  0.00      POPC  
ATOM   2815  O31 POPCP   2       4.052  19.228   9.942  0.00  0.00      POPC  
ATOM   2816  C31 POPCP   2       3.532  19.433   8.718  0.00  0.00      POPC  
ATOM   2817  O32 POPCP   2       2.501  18.945   8.282  0.00  0.00      POPC  
ATOM   2818  C32 POPCP   2       4.446  20.358   7.968  0.00  0.00      POPC  
ATOM   2819  H2X POPCP   2       4.239  20.049   6.921  0.00  0.00      POPC  
ATOM   2820  H2Y POPCP   2       5.479  20.158   8.325  0.00  0.00      POPC  
ATOM   2821  C23 POPCP   2       0.241  22.282   8.100  0.00  0.00      POPC  
ATOM   2822  H3R POPCP   2       0.899  21.471   7.722  0.00  0.00      POPC  
ATOM   2823  H3S POPCP   2       0.923  23.150   7.973  0.00  0.00      POPC  
ATOM   2824  C24 POPCP   2      -1.061  22.580   7.283  0.00  0.00      POPC  
ATOM   2825  H4R POPCP   2      -0.641  22.683   6.259  0.00  0.00      POPC  
ATOM   2826  H4S POPCP   2      -1.546  23.478   7.723  0.00  0.00      POPC  
ATOM   2827  C25 POPCP   2      -2.017  21.377   7.254  0.00  0.00      POPC  
ATOM   2828  H5R POPCP   2      -2.946  21.697   6.735  0.00  0.00      POPC  
ATOM   2829  H5S POPCP   2      -2.440  21.222   8.270  0.00  0.00      POPC  
ATOM   2830  C26 POPCP   2      -1.589  20.101   6.588  0.00  0.00      POPC  
ATOM   2831  H6R POPCP   2      -0.629  19.657   6.930  0.00  0.00      POPC  
ATOM   2832  H6S POPCP   2      -1.575  20.207   5.482  0.00  0.00      POPC  
ATOM   2833  C27 POPCP   2      -2.689  19.071   6.792  0.00  0.00      POPC  
ATOM   2834  H7R POPCP   2      -3.616  19.563   6.430  0.00  0.00      POPC  
ATOM   2835  H7S POPCP   2      -2.734  18.681   7.832  0.00  0.00      POPC  
ATOM   2836  C28 POPCP   2      -2.359  17.828   5.948  0.00  0.00      POPC  
ATOM   2837  H8R POPCP   2      -1.314  17.519   6.163  0.00  0.00      POPC  
ATOM   2838  H8S POPCP   2      -2.425  18.091   4.871  0.00  0.00      POPC  
ATOM   2839  C29 POPCP   2      -3.298  16.686   6.216  0.00  0.00      POPC  
ATOM   2840  H91 POPCP   2      -2.941  15.839   6.820  0.00  0.00      POPC  
ATOM   2841 C210 POPCP   2      -4.594  16.806   6.032  0.00  0.00      POPC  
ATOM   2842 H101 POPCP   2      -5.223  15.933   6.261  0.00  0.00      POPC  
ATOM   2843 C211 POPCP   2      -5.501  17.938   5.461  0.00  0.00      POPC  
ATOM   2844 H11R POPCP   2      -4.995  18.644   4.768  0.00  0.00      POPC  
ATOM   2845 H11S POPCP   2      -5.905  18.491   6.336  0.00  0.00      POPC  
ATOM   2846 C212 POPCP   2      -6.666  17.390   4.610  0.00  0.00      POPC  
ATOM   2847 H12R POPCP   2      -7.488  17.274   5.348  0.00  0.00      POPC  
ATOM   2848 H12S POPCP   2      -6.364  16.375   4.272  0.00  0.00      POPC  
ATOM   2849 C213 POPCP   2      -7.296  18.206   3.497  0.00  0.00      POPC  
ATOM   2850 H13R POPCP   2      -6.702  18.031   2.574  0.00  0.00      POPC  
ATOM   2851 H13S POPCP   2      -7.332  19.290   3.738  0.00  0.00      POPC  
ATOM   2852 C214 POPCP   2      -8.732  17.687   3.091  0.00  0.00      POPC  
ATOM   2853 H14R POPCP   2      -9.391  17.598   3.982  0.00  0.00      POPC  
ATOM   2854 H14S POPCP   2      -8.638  16.672   2.650  0.00  0.00      POPC  
ATOM   2855 C215 POPCP   2      -9.527  18.596   2.091  0.00  0.00      POPC  
ATOM   2856 H15R POPCP   2      -9.594  19.554   2.649  0.00  0.00      POPC  
ATOM   2857 H15S POPCP   2     -10.574  18.243   1.973  0.00  0.00      POPC  
ATOM   2858 C216 POPCP   2      -8.618  18.918   0.855  0.00  0.00      POPC  
ATOM   2859 H16R POPCP   2      -8.239  17.963   0.432  0.00  0.00      POPC  
ATOM   2860 H16S POPCP   2      -7.683  19.390   1.224  0.00  0.00      POPC  
ATOM   2861 C217 POPCP   2      -9.214  19.823  -0.262  0.00  0.00      POPC  
ATOM   2862 H17R POPCP   2     -10.266  19.558  -0.499  0.00  0.00      POPC  
ATOM   2863 H17S POPCP   2      -8.586  19.672  -1.166  0.00  0.00      POPC  
ATOM   2864 C218 POPCP   2      -9.033  21.325   0.172  0.00  0.00      POPC  
ATOM   2865 H18R POPCP   2      -9.626  22.050  -0.425  0.00  0.00      POPC  
ATOM   2866 H18S POPCP   2      -7.984  21.692   0.164  0.00  0.00      POPC  
ATOM   2867 H18T POPCP   2      -9.354  21.264   1.234  0.00  0.00      POPC  
ATOM   2868  C33 POPCP   2       4.122  21.770   8.184  0.00  0.00      POPC  
ATOM   2869  H3X POPCP   2       4.352  22.100   9.220  0.00  0.00      POPC  
ATOM   2870  H3Y POPCP   2       3.040  22.002   8.093  0.00  0.00      POPC  
ATOM   2871  C34 POPCP   2       4.840  22.787   7.267  0.00  0.00      POPC  
ATOM   2872  H4X POPCP   2       5.948  22.736   7.338  0.00  0.00      POPC  
ATOM   2873  H4Y POPCP   2       4.494  23.835   7.399  0.00  0.00      POPC  
ATOM   2874  C35 POPCP   2       4.564  22.606   5.741  0.00  0.00      POPC  
ATOM   2875  H5X POPCP   2       5.226  21.784   5.393  0.00  0.00      POPC  
ATOM   2876  H5Y POPCP   2       4.891  23.544   5.244  0.00  0.00      POPC  
ATOM   2877  C36 POPCP   2       3.087  22.349   5.433  0.00  0.00      POPC  
ATOM   2878  H6X POPCP   2       2.442  23.056   5.997  0.00  0.00      POPC  
ATOM   2879  H6Y POPCP   2       2.812  21.352   5.840  0.00  0.00      POPC  
ATOM   2880  C37 POPCP   2       2.688  22.220   4.037  0.00  0.00      POPC  
ATOM   2881  H7X POPCP   2       3.261  21.358   3.634  0.00  0.00      POPC  
ATOM   2882  H7Y POPCP   2       3.068  23.117   3.503  0.00  0.00      POPC  
ATOM   2883  C38 POPCP   2       1.154  22.118   3.934  0.00  0.00      POPC  
ATOM   2884  H8X POPCP   2       0.833  23.024   4.492  0.00  0.00      POPC  
ATOM   2885  H8Y POPCP   2       0.750  21.229   4.463  0.00  0.00      POPC  
ATOM   2886  C39 POPCP   2       0.807  22.468   2.487  0.00  0.00      POPC  
ATOM   2887  H9X POPCP   2       1.526  22.031   1.762  0.00  0.00      POPC  
ATOM   2888  H9Y POPCP   2       1.118  23.534   2.472  0.00  0.00      POPC  
ATOM   2889 C310 POPCP   2      -0.586  22.199   2.104  0.00  0.00      POPC  
ATOM   2890 H10X POPCP   2      -0.789  21.123   1.916  0.00  0.00      POPC  
ATOM   2891 H10Y POPCP   2      -0.573  22.720   1.124  0.00  0.00      POPC  
ATOM   2892 C311 POPCP   2      -1.665  22.749   3.024  0.00  0.00      POPC  
ATOM   2893 H11X POPCP   2      -1.427  23.826   3.156  0.00  0.00      POPC  
ATOM   2894 H11Y POPCP   2      -1.524  22.467   4.089  0.00  0.00      POPC  
ATOM   2895 C312 POPCP   2      -3.152  22.606   2.620  0.00  0.00      POPC  
ATOM   2896 H12X POPCP   2      -3.373  21.524   2.740  0.00  0.00      POPC  
ATOM   2897 H12Y POPCP   2      -3.259  23.003   1.588  0.00  0.00      POPC  
ATOM   2898 C313 POPCP   2      -4.010  23.333   3.589  0.00  0.00      POPC  
ATOM   2899 H13X POPCP   2      -3.865  24.430   3.496  0.00  0.00      POPC  
ATOM   2900 H13Y POPCP   2      -3.641  23.032   4.593  0.00  0.00      POPC  
ATOM   2901 C314 POPCP   2      -5.486  22.936   3.340  0.00  0.00      POPC  
ATOM   2902 H14X POPCP   2      -5.591  21.841   3.497  0.00  0.00      POPC  
ATOM   2903 H14Y POPCP   2      -5.817  23.279   2.336  0.00  0.00      POPC  
ATOM   2904 C315 POPCP   2      -6.527  23.597   4.242  0.00  0.00      POPC  
ATOM   2905 H15X POPCP   2      -7.511  23.125   4.034  0.00  0.00      POPC  
ATOM   2906 H15Y POPCP   2      -6.605  24.688   4.047  0.00  0.00      POPC  
ATOM   2907 C316 POPCP   2      -6.192  23.564   5.769  0.00  0.00      POPC  
ATOM   2908 H16X POPCP   2      -7.032  23.871   6.427  0.00  0.00      POPC  
ATOM   2909 H16Y POPCP   2      -5.214  24.037   5.999  0.00  0.00      POPC  
ATOM   2910 H16Z POPCP   2      -6.054  22.493   6.031  0.00  0.00      POPC  
ATOM   2911  N   POPCP   3     -11.870 -31.976  13.408  0.00  0.00      POPC  
ATOM   2912  C12 POPCP   3     -12.876 -31.227  12.549  0.00  0.00      POPC  
ATOM   2913 H12A POPCP   3     -13.663 -31.031  13.263  0.00  0.00      POPC  
ATOM   2914 H12B POPCP   3     -13.207 -31.861  11.739  0.00  0.00      POPC  
ATOM   2915  C13 POPCP   3     -12.322 -33.395  13.554  0.00  0.00      POPC  
ATOM   2916 H13A POPCP   3     -11.981 -33.961  12.699  0.00  0.00      POPC  
ATOM   2917 H13B POPCP   3     -11.820 -33.852  14.394  0.00  0.00      POPC  
ATOM   2918 H13C POPCP   3     -13.384 -33.544  13.683  0.00  0.00      POPC  
ATOM   2919  C14 POPCP   3     -10.512 -32.016  12.918  0.00  0.00      POPC  
ATOM   2920 H14A POPCP   3     -10.111 -31.013  12.924  0.00  0.00      POPC  
ATOM   2921 H14B POPCP   3      -9.879 -32.664  13.506  0.00  0.00      POPC  
ATOM   2922 H14C POPCP   3     -10.598 -32.362  11.898  0.00  0.00      POPC  
ATOM   2923  C15 POPCP   3     -11.775 -31.346  14.789  0.00  0.00      POPC  
ATOM   2924 H15A POPCP   3     -12.787 -31.228  15.146  0.00  0.00      POPC  
ATOM   2925 H15B POPCP   3     -11.333 -30.373  14.634  0.00  0.00      POPC  
ATOM   2926 H15C POPCP   3     -11.064 -31.951  15.332  0.00  0.00      POPC  
ATOM   2927  C11 POPCP   3     -12.370 -29.882  11.938  0.00  0.00      POPC  
ATOM   2928 H11A POPCP   3     -13.253 -29.567  11.342  0.00  0.00      POPC  
ATOM   2929 H11B POPCP   3     -11.620 -30.083  11.143  0.00  0.00      POPC  
ATOM   2930  P   POPCP   3     -12.834 -27.867  13.352  0.00  0.00      POPC  
ATOM   2931  O13 POPCP   3     -12.157 -26.989  14.345  0.00  0.00      POPC  
ATOM   2932  O14 POPCP   3     -14.146 -28.459  13.742  0.00  0.00      POPC  
ATOM   2933  O12 POPCP   3     -11.858 -28.965  12.873  0.00  0.00      POPC  
ATOM   2934  O11 POPCP   3     -13.109 -27.027  12.067  0.00  0.00      POPC  
ATOM   2935  C1  POPCP   3     -12.081 -26.626  11.206  0.00  0.00      POPC  
ATOM   2936  HA  POPCP   3     -11.290 -27.399  11.098  0.00  0.00      POPC  
ATOM   2937  HB  POPCP   3     -11.711 -25.677  11.652  0.00  0.00      POPC  
ATOM   2938  C2  POPCP   3     -12.633 -26.143   9.810  0.00  0.00      POPC  
ATOM   2939  HS  POPCP   3     -13.509 -25.479   9.970  0.00  0.00      POPC  
ATOM   2940  O21 POPCP   3     -12.945 -27.324   9.034  0.00  0.00      POPC  
ATOM   2941  C21 POPCP   3     -14.068 -27.127   8.311  0.00  0.00      POPC  
ATOM   2942  O22 POPCP   3     -14.797 -26.139   8.249  0.00  0.00      POPC  
ATOM   2943  C22 POPCP   3     -14.321 -28.386   7.479  0.00  0.00      POPC  
ATOM   2944  H2R POPCP   3     -15.166 -28.888   7.997  0.00  0.00      POPC  
ATOM   2945  H2S POPCP   3     -13.421 -29.033   7.406  0.00  0.00      POPC  
ATOM   2946  C3  POPCP   3     -11.644 -25.276   9.055  0.00  0.00      POPC  
ATOM   2947  HX  POPCP   3     -10.693 -25.848   9.009  0.00  0.00      POPC  
ATOM   2948  HY  POPCP   3     -11.530 -24.294   9.562  0.00  0.00      POPC  
ATOM   2949  O31 POPCP   3     -12.016 -25.150   7.682  0.00  0.00      POPC  
ATOM   2950  C31 POPCP   3     -12.810 -24.108   7.347  0.00  0.00      POPC  
ATOM   2951  O32 POPCP   3     -13.322 -23.350   8.137  0.00  0.00      POPC  
ATOM   2952  C32 POPCP   3     -13.253 -24.195   5.893  0.00  0.00      POPC  
ATOM   2953  H2X POPCP   3     -13.561 -25.227   5.620  0.00  0.00      POPC  
ATOM   2954  H2Y POPCP   3     -12.380 -23.872   5.287  0.00  0.00      POPC  
ATOM   2955  C23 POPCP   3     -14.747 -27.978   6.064  0.00  0.00      POPC  
ATOM   2956  H3R POPCP   3     -13.851 -27.844   5.421  0.00  0.00      POPC  
ATOM   2957  H3S POPCP   3     -15.312 -27.022   6.101  0.00  0.00      POPC  
ATOM   2958  C24 POPCP   3     -15.652 -29.030   5.401  0.00  0.00      POPC  
ATOM   2959  H4R POPCP   3     -16.525 -29.101   6.085  0.00  0.00      POPC  
ATOM   2960  H4S POPCP   3     -15.031 -29.951   5.418  0.00  0.00      POPC  
ATOM   2961  C25 POPCP   3     -16.186 -28.604   4.092  0.00  0.00      POPC  
ATOM   2962  H5R POPCP   3     -16.843 -27.712   4.173  0.00  0.00      POPC  
ATOM   2963  H5S POPCP   3     -16.867 -29.392   3.704  0.00  0.00      POPC  
ATOM   2964  C26 POPCP   3     -15.146 -28.232   3.014  0.00  0.00      POPC  
ATOM   2965  H6R POPCP   3     -14.414 -29.067   3.044  0.00  0.00      POPC  
ATOM   2966  H6S POPCP   3     -14.519 -27.347   3.256  0.00  0.00      POPC  
ATOM   2967  C27 POPCP   3     -15.682 -28.043   1.605  0.00  0.00      POPC  
ATOM   2968  H7R POPCP   3     -16.453 -28.802   1.350  0.00  0.00      POPC  
ATOM   2969  H7S POPCP   3     -14.832 -28.222   0.913  0.00  0.00      POPC  
ATOM   2970  C28 POPCP   3     -16.173 -26.659   1.291  0.00  0.00      POPC  
ATOM   2971  H8R POPCP   3     -15.398 -25.882   1.464  0.00  0.00      POPC  
ATOM   2972  H8S POPCP   3     -16.992 -26.497   2.023  0.00  0.00      POPC  
ATOM   2973  C29 POPCP   3     -16.635 -26.612  -0.169  0.00  0.00      POPC  
ATOM   2974  H91 POPCP   3     -15.868 -26.993  -0.859  0.00  0.00      POPC  
ATOM   2975 C210 POPCP   3     -17.694 -26.000  -0.643  0.00  0.00      POPC  
ATOM   2976 H101 POPCP   3     -17.995 -26.154  -1.689  0.00  0.00      POPC  
ATOM   2977 C211 POPCP   3     -18.642 -25.283   0.260  0.00  0.00      POPC  
ATOM   2978 H11R POPCP   3     -18.867 -24.275  -0.151  0.00  0.00      POPC  
ATOM   2979 H11S POPCP   3     -18.117 -24.983   1.191  0.00  0.00      POPC  
ATOM   2980 C212 POPCP   3     -20.042 -25.931   0.313  0.00  0.00      POPC  
ATOM   2981 H12R POPCP   3     -20.438 -26.052  -0.718  0.00  0.00      POPC  
ATOM   2982 H12S POPCP   3     -20.643 -25.203   0.899  0.00  0.00      POPC  
ATOM   2983 C213 POPCP   3     -20.059 -27.346   0.899  0.00  0.00      POPC  
ATOM   2984 H13R POPCP   3     -19.439 -27.270   1.818  0.00  0.00      POPC  
ATOM   2985 H13S POPCP   3     -19.702 -28.219   0.311  0.00  0.00      POPC  
ATOM   2986 C214 POPCP   3     -21.468 -27.733   1.461  0.00  0.00      POPC  
ATOM   2987 H14R POPCP   3     -22.078 -27.779   0.534  0.00  0.00      POPC  
ATOM   2988 H14S POPCP   3     -21.736 -26.931   2.182  0.00  0.00      POPC  
ATOM   2989 C215 POPCP   3     -21.475 -29.131   2.093  0.00  0.00      POPC  
ATOM   2990 H15R POPCP   3     -21.494 -29.864   1.259  0.00  0.00      POPC  
ATOM   2991 H15S POPCP   3     -22.425 -29.163   2.669  0.00  0.00      POPC  
ATOM   2992 C216 POPCP   3     -20.320 -29.340   3.005  0.00  0.00      POPC  
ATOM   2993 H16R POPCP   3     -20.063 -28.405   3.548  0.00  0.00      POPC  
ATOM   2994 H16S POPCP   3     -19.447 -29.685   2.411  0.00  0.00      POPC  
ATOM   2995 C217 POPCP   3     -20.576 -30.515   3.994  0.00  0.00      POPC  
ATOM   2996 H17R POPCP   3     -20.550 -31.478   3.440  0.00  0.00      POPC  
ATOM   2997 H17S POPCP   3     -21.551 -30.493   4.526  0.00  0.00      POPC  
ATOM   2998 C218 POPCP   3     -19.465 -30.518   5.047  0.00  0.00      POPC  
ATOM   2999 H18R POPCP   3     -18.490 -30.723   4.554  0.00  0.00      POPC  
ATOM   3000 H18S POPCP   3     -19.616 -31.365   5.749  0.00  0.00      POPC  
ATOM   3001 H18T POPCP   3     -19.457 -29.527   5.550  0.00  0.00      POPC  
ATOM   3002  C33 POPCP   3     -14.416 -23.198   5.623  0.00  0.00      POPC  
ATOM   3003  H3X POPCP   3     -14.115 -22.201   6.011  0.00  0.00      POPC  
ATOM   3004  H3Y POPCP   3     -15.315 -23.491   6.205  0.00  0.00      POPC  
ATOM   3005  C34 POPCP   3     -14.754 -23.280   4.061  0.00  0.00      POPC  
ATOM   3006  H4X POPCP   3     -15.735 -22.758   4.046  0.00  0.00      POPC  
ATOM   3007  H4Y POPCP   3     -14.965 -24.330   3.763  0.00  0.00      POPC  
ATOM   3008  C35 POPCP   3     -13.725 -22.773   3.027  0.00  0.00      POPC  
ATOM   3009  H5X POPCP   3     -12.766 -23.324   3.125  0.00  0.00      POPC  
ATOM   3010  H5Y POPCP   3     -13.633 -21.715   3.354  0.00  0.00      POPC  
ATOM   3011  C36 POPCP   3     -14.057 -23.027   1.588  0.00  0.00      POPC  
ATOM   3012  H6X POPCP   3     -15.140 -22.800   1.487  0.00  0.00      POPC  
ATOM   3013  H6Y POPCP   3     -13.785 -24.029   1.192  0.00  0.00      POPC  
ATOM   3014  C37 POPCP   3     -13.201 -22.044   0.786  0.00  0.00      POPC  
ATOM   3015  H7X POPCP   3     -12.136 -22.263   1.013  0.00  0.00      POPC  
ATOM   3016  H7Y POPCP   3     -13.256 -20.983   1.110  0.00  0.00      POPC  
ATOM   3017  C38 POPCP   3     -13.386 -22.079  -0.704  0.00  0.00      POPC  
ATOM   3018  H8X POPCP   3     -13.408 -21.037  -1.089  0.00  0.00      POPC  
ATOM   3019  H8Y POPCP   3     -14.350 -22.502  -1.058  0.00  0.00      POPC  
ATOM   3020  C39 POPCP   3     -12.380 -22.765  -1.573  0.00  0.00      POPC  
ATOM   3021  H9X POPCP   3     -12.313 -23.813  -1.211  0.00  0.00      POPC  
ATOM   3022  H9Y POPCP   3     -11.358 -22.369  -1.390  0.00  0.00      POPC  
ATOM   3023 C310 POPCP   3     -12.650 -22.575  -3.082  0.00  0.00      POPC  
ATOM   3024 H10X POPCP   3     -12.524 -21.494  -3.309  0.00  0.00      POPC  
ATOM   3025 H10Y POPCP   3     -13.713 -22.885  -3.171  0.00  0.00      POPC  
ATOM   3026 C311 POPCP   3     -11.698 -23.363  -3.995  0.00  0.00      POPC  
ATOM   3027 H11X POPCP   3     -11.747 -24.380  -3.551  0.00  0.00      POPC  
ATOM   3028 H11Y POPCP   3     -10.706 -22.872  -3.889  0.00  0.00      POPC  
ATOM   3029 C312 POPCP   3     -12.105 -23.326  -5.475  0.00  0.00      POPC  
ATOM   3030 H12X POPCP   3     -13.196 -23.533  -5.438  0.00  0.00      POPC  
ATOM   3031 H12Y POPCP   3     -11.740 -24.305  -5.851  0.00  0.00      POPC  
ATOM   3032 C313 POPCP   3     -11.624 -22.170  -6.263  0.00  0.00      POPC  
ATOM   3033 H13X POPCP   3     -10.544 -22.224  -6.519  0.00  0.00      POPC  
ATOM   3034 H13Y POPCP   3     -11.820 -21.238  -5.691  0.00  0.00      POPC  
ATOM   3035 C314 POPCP   3     -12.236 -22.031  -7.662  0.00  0.00      POPC  
ATOM   3036 H14X POPCP   3     -13.340 -21.959  -7.560  0.00  0.00      POPC  
ATOM   3037 H14Y POPCP   3     -12.144 -22.976  -8.239  0.00  0.00      POPC  
ATOM   3038 C315 POPCP   3     -11.764 -20.857  -8.549  0.00  0.00      POPC  
ATOM   3039 H15X POPCP   3     -11.977 -21.233  -9.572  0.00  0.00      POPC  
ATOM   3040 H15Y POPCP   3     -10.668 -20.806  -8.376  0.00  0.00      POPC  
ATOM   3041 C316 POPCP   3     -12.373 -19.420  -8.142  0.00  0.00      POPC  
ATOM   3042 H16X POPCP   3     -13.432 -19.387  -7.808  0.00  0.00      POPC  
ATOM   3043 H16Y POPCP   3     -12.226 -18.807  -9.057  0.00  0.00      POPC  
ATOM   3044 H16Z POPCP   3     -11.692 -19.138  -7.312  0.00  0.00      POPC  
ATOM   3045  N   POPCP   4      -6.009  14.606  11.768  0.00  0.00      POPC  
ATOM   3046  C12 POPCP   4      -4.555  14.426  11.720  0.00  0.00      POPC  
ATOM   3047 H12A POPCP   4      -4.217  14.498  12.744  0.00  0.00      POPC  
ATOM   3048 H12B POPCP   4      -4.098  15.189  11.107  0.00  0.00      POPC  
ATOM   3049  C13 POPCP   4      -6.561  15.818  12.463  0.00  0.00      POPC  
ATOM   3050 H13A POPCP   4      -7.624  16.003  12.415  0.00  0.00      POPC  
ATOM   3051 H13B POPCP   4      -6.256  15.888  13.497  0.00  0.00      POPC  
ATOM   3052 H13C POPCP   4      -6.151  16.597  11.838  0.00  0.00      POPC  
ATOM   3053  C14 POPCP   4      -6.541  14.760  10.390  0.00  0.00      POPC  
ATOM   3054 H14A POPCP   4      -6.180  15.656   9.907  0.00  0.00      POPC  
ATOM   3055 H14B POPCP   4      -6.122  13.968   9.788  0.00  0.00      POPC  
ATOM   3056 H14C POPCP   4      -7.619  14.745  10.334  0.00  0.00      POPC  
ATOM   3057  C15 POPCP   4      -6.705  13.397  12.369  0.00  0.00      POPC  
ATOM   3058 H15A POPCP   4      -7.767  13.452  12.562  0.00  0.00      POPC  
ATOM   3059 H15B POPCP   4      -6.240  13.116  13.302  0.00  0.00      POPC  
ATOM   3060 H15C POPCP   4      -6.498  12.516  11.780  0.00  0.00      POPC  
ATOM   3061  C11 POPCP   4      -3.937  13.052  11.288  0.00  0.00      POPC  
ATOM   3062 H11A POPCP   4      -4.483  12.293  11.888  0.00  0.00      POPC  
ATOM   3063 H11B POPCP   4      -2.832  12.958  11.366  0.00  0.00      POPC  
ATOM   3064  P   POPCP   4      -3.615  13.476   8.708  0.00  0.00      POPC  
ATOM   3065  O13 POPCP   4      -2.788  12.457   8.059  0.00  0.00      POPC  
ATOM   3066  O14 POPCP   4      -2.885  14.685   9.253  0.00  0.00      POPC  
ATOM   3067  O12 POPCP   4      -4.389  12.741   9.898  0.00  0.00      POPC  
ATOM   3068  O11 POPCP   4      -4.879  13.810   7.917  0.00  0.00      POPC  
ATOM   3069  C1  POPCP   4      -5.723  12.787   7.300  0.00  0.00      POPC  
ATOM   3070  HA  POPCP   4      -6.722  12.894   7.773  0.00  0.00      POPC  
ATOM   3071  HB  POPCP   4      -5.440  11.750   7.577  0.00  0.00      POPC  
ATOM   3072  C2  POPCP   4      -5.919  13.006   5.876  0.00  0.00      POPC  
ATOM   3073  HS  POPCP   4      -6.136  11.983   5.499  0.00  0.00      POPC  
ATOM   3074  O21 POPCP   4      -4.790  13.530   5.200  0.00  0.00      POPC  
ATOM   3075  C21 POPCP   4      -3.820  12.644   4.855  0.00  0.00      POPC  
ATOM   3076  O22 POPCP   4      -3.946  11.435   4.930  0.00  0.00      POPC  
ATOM   3077  C22 POPCP   4      -2.528  13.332   4.260  0.00  0.00      POPC  
ATOM   3078  H2R POPCP   4      -1.830  12.467   4.265  0.00  0.00      POPC  
ATOM   3079  H2S POPCP   4      -2.182  14.090   4.995  0.00  0.00      POPC  
ATOM   3080  C3  POPCP   4      -7.124  13.952   5.570  0.00  0.00      POPC  
ATOM   3081  HX  POPCP   4      -7.173  14.163   4.481  0.00  0.00      POPC  
ATOM   3082  HY  POPCP   4      -6.939  14.928   6.069  0.00  0.00      POPC  
ATOM   3083  O31 POPCP   4      -8.316  13.369   6.036  0.00  0.00      POPC  
ATOM   3084  C31 POPCP   4      -9.483  14.092   5.795  0.00  0.00      POPC  
ATOM   3085  O32 POPCP   4      -9.577  15.178   5.329  0.00  0.00      POPC  
ATOM   3086  C32 POPCP   4     -10.672  13.138   6.050  0.00  0.00      POPC  
ATOM   3087  H2X POPCP   4     -11.638  13.668   5.910  0.00  0.00      POPC  
ATOM   3088  H2Y POPCP   4     -10.506  12.710   7.062  0.00  0.00      POPC  
ATOM   3089  C23 POPCP   4      -2.870  14.045   2.889  0.00  0.00      POPC  
ATOM   3090  H3R POPCP   4      -3.747  14.717   3.010  0.00  0.00      POPC  
ATOM   3091  H3S POPCP   4      -3.369  13.277   2.261  0.00  0.00      POPC  
ATOM   3092  C24 POPCP   4      -1.667  14.728   2.246  0.00  0.00      POPC  
ATOM   3093  H4R POPCP   4      -1.957  15.324   1.354  0.00  0.00      POPC  
ATOM   3094  H4S POPCP   4      -0.944  13.963   1.891  0.00  0.00      POPC  
ATOM   3095  C25 POPCP   4      -0.870  15.744   3.090  0.00  0.00      POPC  
ATOM   3096  H5R POPCP   4      -0.056  15.265   3.676  0.00  0.00      POPC  
ATOM   3097  H5S POPCP   4      -1.438  16.158   3.950  0.00  0.00      POPC  
ATOM   3098  C26 POPCP   4      -0.110  16.809   2.389  0.00  0.00      POPC  
ATOM   3099  H6R POPCP   4      -0.820  17.517   1.910  0.00  0.00      POPC  
ATOM   3100  H6S POPCP   4       0.354  16.343   1.494  0.00  0.00      POPC  
ATOM   3101  C27 POPCP   4       0.969  17.488   3.306  0.00  0.00      POPC  
ATOM   3102  H7R POPCP   4       1.637  16.713   3.738  0.00  0.00      POPC  
ATOM   3103  H7S POPCP   4       0.370  17.900   4.146  0.00  0.00      POPC  
ATOM   3104  C28 POPCP   4       1.753  18.611   2.611  0.00  0.00      POPC  
ATOM   3105  H8R POPCP   4       2.005  19.301   3.445  0.00  0.00      POPC  
ATOM   3106  H8S POPCP   4       1.173  19.136   1.822  0.00  0.00      POPC  
ATOM   3107  C29 POPCP   4       2.955  17.940   1.946  0.00  0.00      POPC  
ATOM   3108  H91 POPCP   4       3.374  17.033   2.407  0.00  0.00      POPC  
ATOM   3109 C210 POPCP   4       3.509  18.162   0.734  0.00  0.00      POPC  
ATOM   3110 H101 POPCP   4       4.444  17.671   0.427  0.00  0.00      POPC  
ATOM   3111 C211 POPCP   4       2.995  19.160  -0.281  0.00  0.00      POPC  
ATOM   3112 H11R POPCP   4       1.896  19.163  -0.116  0.00  0.00      POPC  
ATOM   3113 H11S POPCP   4       3.291  18.725  -1.259  0.00  0.00      POPC  
ATOM   3114 C212 POPCP   4       3.648  20.516  -0.148  0.00  0.00      POPC  
ATOM   3115 H12R POPCP   4       3.476  20.847   0.898  0.00  0.00      POPC  
ATOM   3116 H12S POPCP   4       3.184  21.236  -0.856  0.00  0.00      POPC  
ATOM   3117 C213 POPCP   4       5.144  20.664  -0.424  0.00  0.00      POPC  
ATOM   3118 H13R POPCP   4       5.732  19.915   0.147  0.00  0.00      POPC  
ATOM   3119 H13S POPCP   4       5.520  21.632  -0.031  0.00  0.00      POPC  
ATOM   3120 C214 POPCP   4       5.486  20.617  -1.902  0.00  0.00      POPC  
ATOM   3121 H14R POPCP   4       4.940  21.436  -2.417  0.00  0.00      POPC  
ATOM   3122 H14S POPCP   4       5.253  19.653  -2.404  0.00  0.00      POPC  
ATOM   3123 C215 POPCP   4       7.035  20.770  -2.064  0.00  0.00      POPC  
ATOM   3124 H15R POPCP   4       7.437  21.595  -1.439  0.00  0.00      POPC  
ATOM   3125 H15S POPCP   4       7.173  21.132  -3.105  0.00  0.00      POPC  
ATOM   3126 C216 POPCP   4       7.933  19.488  -1.841  0.00  0.00      POPC  
ATOM   3127 H16R POPCP   4       7.602  18.625  -2.456  0.00  0.00      POPC  
ATOM   3128 H16S POPCP   4       7.663  19.191  -0.805  0.00  0.00      POPC  
ATOM   3129 C217 POPCP   4       9.422  19.799  -2.010  0.00  0.00      POPC  
ATOM   3130 H17R POPCP   4      10.075  19.021  -1.560  0.00  0.00      POPC  
ATOM   3131 H17S POPCP   4       9.697  20.719  -1.450  0.00  0.00      POPC  
ATOM   3132 C218 POPCP   4       9.701  19.967  -3.510  0.00  0.00      POPC  
ATOM   3133 H18R POPCP   4       9.287  19.132  -4.114  0.00  0.00      POPC  
ATOM   3134 H18S POPCP   4      10.786  20.147  -3.665  0.00  0.00      POPC  
ATOM   3135 H18T POPCP   4       9.193  20.905  -3.818  0.00  0.00      POPC  
ATOM   3136  C33 POPCP   4     -10.752  11.913   5.010  0.00  0.00      POPC  
ATOM   3137  H3X POPCP   4     -11.602  11.295   5.370  0.00  0.00      POPC  
ATOM   3138  H3Y POPCP   4      -9.786  11.372   5.110  0.00  0.00      POPC  
ATOM   3139  C34 POPCP   4     -10.919  12.232   3.493  0.00  0.00      POPC  
ATOM   3140  H4X POPCP   4      -9.909  12.490   3.109  0.00  0.00      POPC  
ATOM   3141  H4Y POPCP   4     -11.566  13.134   3.456  0.00  0.00      POPC  
ATOM   3142  C35 POPCP   4     -11.705  11.222   2.683  0.00  0.00      POPC  
ATOM   3143  H5X POPCP   4     -12.680  11.070   3.193  0.00  0.00      POPC  
ATOM   3144  H5Y POPCP   4     -11.208  10.236   2.560  0.00  0.00      POPC  
ATOM   3145  C36 POPCP   4     -12.214  11.766   1.333  0.00  0.00      POPC  
ATOM   3146  H6X POPCP   4     -11.359  11.943   0.647  0.00  0.00      POPC  
ATOM   3147  H6Y POPCP   4     -12.738  12.739   1.445  0.00  0.00      POPC  
ATOM   3148  C37 POPCP   4     -13.154  10.749   0.576  0.00  0.00      POPC  
ATOM   3149  H7X POPCP   4     -14.006  10.773   1.289  0.00  0.00      POPC  
ATOM   3150  H7Y POPCP   4     -12.587   9.802   0.698  0.00  0.00      POPC  
ATOM   3151  C38 POPCP   4     -13.518  10.958  -0.925  0.00  0.00      POPC  
ATOM   3152  H8X POPCP   4     -14.353  10.292  -1.231  0.00  0.00      POPC  
ATOM   3153  H8Y POPCP   4     -12.647  10.857  -1.608  0.00  0.00      POPC  
ATOM   3154  C39 POPCP   4     -13.993  12.394  -1.279  0.00  0.00      POPC  
ATOM   3155  H9X POPCP   4     -13.172  13.048  -0.914  0.00  0.00      POPC  
ATOM   3156  H9Y POPCP   4     -14.959  12.660  -0.798  0.00  0.00      POPC  
ATOM   3157 C310 POPCP   4     -14.201  12.612  -2.789  0.00  0.00      POPC  
ATOM   3158 H10X POPCP   4     -13.218  12.522  -3.298  0.00  0.00      POPC  
ATOM   3159 H10Y POPCP   4     -14.346  13.712  -2.841  0.00  0.00      POPC  
ATOM   3160 C311 POPCP   4     -15.206  11.684  -3.474  0.00  0.00      POPC  
ATOM   3161 H11X POPCP   4     -16.254  11.887  -3.167  0.00  0.00      POPC  
ATOM   3162 H11Y POPCP   4     -15.063  10.623  -3.178  0.00  0.00      POPC  
ATOM   3163 C312 POPCP   4     -15.101  11.785  -4.989  0.00  0.00      POPC  
ATOM   3164 H12X POPCP   4     -14.159  11.481  -5.492  0.00  0.00      POPC  
ATOM   3165 H12Y POPCP   4     -15.327  12.820  -5.322  0.00  0.00      POPC  
ATOM   3166 C313 POPCP   4     -16.184  10.968  -5.621  0.00  0.00      POPC  
ATOM   3167 H13X POPCP   4     -17.139  11.115  -5.072  0.00  0.00      POPC  
ATOM   3168 H13Y POPCP   4     -15.964   9.921  -5.322  0.00  0.00      POPC  
ATOM   3169 C314 POPCP   4     -16.311  11.007  -7.258  0.00  0.00      POPC  
ATOM   3170 H14X POPCP   4     -17.057  10.224  -7.513  0.00  0.00      POPC  
ATOM   3171 H14Y POPCP   4     -15.298  10.613  -7.488  0.00  0.00      POPC  
ATOM   3172 C315 POPCP   4     -16.532  12.334  -7.976  0.00  0.00      POPC  
ATOM   3173 H15X POPCP   4     -15.801  13.140  -7.755  0.00  0.00      POPC  
ATOM   3174 H15Y POPCP   4     -17.393  12.819  -7.469  0.00  0.00      POPC  
ATOM   3175 C316 POPCP   4     -16.797  12.192  -9.439  0.00  0.00      POPC  
ATOM   3176 H16X POPCP   4     -17.548  11.422  -9.721  0.00  0.00      POPC  
ATOM   3177 H16Y POPCP   4     -15.962  11.692  -9.975  0.00  0.00      POPC  
ATOM   3178 H16Z POPCP   4     -17.201  13.112  -9.913  0.00  0.00      POPC  
ATOM   3179  N   POPCP   5     -36.395  19.979  14.707  0.00  0.00      POPC  
ATOM   3180  C12 POPCP   5     -35.243  19.460  13.919  0.00  0.00      POPC  
ATOM   3181 H12A POPCP   5     -34.454  20.193  13.995  0.00  0.00      POPC  
ATOM   3182 H12B POPCP   5     -35.635  19.300  12.925  0.00  0.00      POPC  
ATOM   3183  C13 POPCP   5     -37.015  21.206  14.078  0.00  0.00      POPC  
ATOM   3184 H13A POPCP   5     -37.166  20.967  13.036  0.00  0.00      POPC  
ATOM   3185 H13B POPCP   5     -37.933  21.542  14.536  0.00  0.00      POPC  
ATOM   3186 H13C POPCP   5     -36.287  22.003  14.039  0.00  0.00      POPC  
ATOM   3187  C14 POPCP   5     -37.467  18.975  14.714  0.00  0.00      POPC  
ATOM   3188 H14A POPCP   5     -38.216  19.464  15.320  0.00  0.00      POPC  
ATOM   3189 H14B POPCP   5     -37.995  18.860  13.779  0.00  0.00      POPC  
ATOM   3190 H14C POPCP   5     -37.126  18.015  15.071  0.00  0.00      POPC  
ATOM   3191  C15 POPCP   5     -35.940  20.425  16.136  0.00  0.00      POPC  
ATOM   3192 H15A POPCP   5     -35.364  19.589  16.503  0.00  0.00      POPC  
ATOM   3193 H15B POPCP   5     -36.831  20.700  16.680  0.00  0.00      POPC  
ATOM   3194 H15C POPCP   5     -35.279  21.279  16.119  0.00  0.00      POPC  
ATOM   3195  C11 POPCP   5     -34.743  18.045  14.288  0.00  0.00      POPC  
ATOM   3196 H11A POPCP   5     -34.036  17.697  13.505  0.00  0.00      POPC  
ATOM   3197 H11B POPCP   5     -35.616  17.359  14.236  0.00  0.00      POPC  
ATOM   3198  P   POPCP   5     -32.696  18.593  15.800  0.00  0.00      POPC  
ATOM   3199  O13 POPCP   5     -31.900  17.862  16.805  0.00  0.00      POPC  
ATOM   3200  O14 POPCP   5     -32.806  20.013  16.089  0.00  0.00      POPC  
ATOM   3201  O12 POPCP   5     -34.132  17.995  15.577  0.00  0.00      POPC  
ATOM   3202  O11 POPCP   5     -31.948  18.381  14.392  0.00  0.00      POPC  
ATOM   3203  C1  POPCP   5     -31.569  17.035  14.114  0.00  0.00      POPC  
ATOM   3204  HA  POPCP   5     -32.424  16.385  14.397  0.00  0.00      POPC  
ATOM   3205  HB  POPCP   5     -30.660  16.738  14.680  0.00  0.00      POPC  
ATOM   3206  C2  POPCP   5     -31.350  16.699  12.540  0.00  0.00      POPC  
ATOM   3207  HS  POPCP   5     -30.401  17.244  12.351  0.00  0.00      POPC  
ATOM   3208  O21 POPCP   5     -32.467  17.256  11.830  0.00  0.00      POPC  
ATOM   3209  C21 POPCP   5     -32.155  17.796  10.678  0.00  0.00      POPC  
ATOM   3210  O22 POPCP   5     -31.038  17.690  10.136  0.00  0.00      POPC  
ATOM   3211  C22 POPCP   5     -33.300  18.622  10.047  0.00  0.00      POPC  
ATOM   3212  H2R POPCP   5     -33.837  19.091  10.899  0.00  0.00      POPC  
ATOM   3213  H2S POPCP   5     -34.060  17.884   9.713  0.00  0.00      POPC  
ATOM   3214  C3  POPCP   5     -31.163  15.141  12.318  0.00  0.00      POPC  
ATOM   3215  HX  POPCP   5     -32.134  14.704  12.635  0.00  0.00      POPC  
ATOM   3216  HY  POPCP   5     -30.517  14.587  13.032  0.00  0.00      POPC  
ATOM   3217  O31 POPCP   5     -30.924  14.900  10.938  0.00  0.00      POPC  
ATOM   3218  C31 POPCP   5     -29.597  14.974  10.552  0.00  0.00      POPC  
ATOM   3219  O32 POPCP   5     -28.638  15.323  11.194  0.00  0.00      POPC  
ATOM   3220  C32 POPCP   5     -29.437  14.644   9.042  0.00  0.00      POPC  
ATOM   3221  H2X POPCP   5     -29.217  13.555   9.077  0.00  0.00      POPC  
ATOM   3222  H2Y POPCP   5     -28.651  15.360   8.722  0.00  0.00      POPC  
ATOM   3223  C23 POPCP   5     -32.864  19.552   8.918  0.00  0.00      POPC  
ATOM   3224  H3R POPCP   5     -32.687  18.919   8.023  0.00  0.00      POPC  
ATOM   3225  H3S POPCP   5     -31.927  20.096   9.161  0.00  0.00      POPC  
ATOM   3226  C24 POPCP   5     -33.983  20.534   8.679  0.00  0.00      POPC  
ATOM   3227  H4R POPCP   5     -34.297  20.939   9.665  0.00  0.00      POPC  
ATOM   3228  H4S POPCP   5     -34.806  19.995   8.163  0.00  0.00      POPC  
ATOM   3229  C25 POPCP   5     -33.523  21.742   7.841  0.00  0.00      POPC  
ATOM   3230  H5R POPCP   5     -32.863  21.395   7.017  0.00  0.00      POPC  
ATOM   3231  H5S POPCP   5     -32.884  22.354   8.513  0.00  0.00      POPC  
ATOM   3232  C26 POPCP   5     -34.609  22.628   7.264  0.00  0.00      POPC  
ATOM   3233  H6R POPCP   5     -35.339  22.835   8.075  0.00  0.00      POPC  
ATOM   3234  H6S POPCP   5     -35.167  22.107   6.456  0.00  0.00      POPC  
ATOM   3235  C27 POPCP   5     -33.964  23.906   6.686  0.00  0.00      POPC  
ATOM   3236  H7R POPCP   5     -33.084  23.608   6.077  0.00  0.00      POPC  
ATOM   3237  H7S POPCP   5     -33.670  24.586   7.514  0.00  0.00      POPC  
ATOM   3238  C28 POPCP   5     -34.920  24.609   5.674  0.00  0.00      POPC  
ATOM   3239  H8R POPCP   5     -35.271  23.899   4.895  0.00  0.00      POPC  
ATOM   3240  H8S POPCP   5     -34.392  25.352   5.039  0.00  0.00      POPC  
ATOM   3241  C29 POPCP   5     -36.071  25.263   6.426  0.00  0.00      POPC  
ATOM   3242  H91 POPCP   5     -35.608  25.999   7.099  0.00  0.00      POPC  
ATOM   3243 C210 POPCP   5     -37.340  24.884   6.461  0.00  0.00      POPC  
ATOM   3244 H101 POPCP   5     -37.981  25.534   7.075  0.00  0.00      POPC  
ATOM   3245 C211 POPCP   5     -37.978  23.732   5.724  0.00  0.00      POPC  
ATOM   3246 H11R POPCP   5     -37.393  23.329   4.869  0.00  0.00      POPC  
ATOM   3247 H11S POPCP   5     -38.814  24.278   5.236  0.00  0.00      POPC  
ATOM   3248 C212 POPCP   5     -38.619  22.598   6.557  0.00  0.00      POPC  
ATOM   3249 H12R POPCP   5     -39.357  23.065   7.243  0.00  0.00      POPC  
ATOM   3250 H12S POPCP   5     -37.863  22.165   7.247  0.00  0.00      POPC  
ATOM   3251 C213 POPCP   5     -39.325  21.462   5.828  0.00  0.00      POPC  
ATOM   3252 H13R POPCP   5     -39.599  21.690   4.776  0.00  0.00      POPC  
ATOM   3253 H13S POPCP   5     -40.327  21.238   6.254  0.00  0.00      POPC  
ATOM   3254 C214 POPCP   5     -38.559  20.187   5.708  0.00  0.00      POPC  
ATOM   3255 H14R POPCP   5     -39.151  19.261   5.546  0.00  0.00      POPC  
ATOM   3256 H14S POPCP   5     -38.130  19.904   6.694  0.00  0.00      POPC  
ATOM   3257 C215 POPCP   5     -37.393  20.349   4.613  0.00  0.00      POPC  
ATOM   3258 H15R POPCP   5     -36.781  21.190   5.003  0.00  0.00      POPC  
ATOM   3259 H15S POPCP   5     -37.848  20.670   3.652  0.00  0.00      POPC  
ATOM   3260 C216 POPCP   5     -36.376  19.233   4.260  0.00  0.00      POPC  
ATOM   3261 H16R POPCP   5     -35.675  19.528   3.450  0.00  0.00      POPC  
ATOM   3262 H16S POPCP   5     -36.879  18.365   3.783  0.00  0.00      POPC  
ATOM   3263 C217 POPCP   5     -35.490  18.953   5.483  0.00  0.00      POPC  
ATOM   3264 H17R POPCP   5     -36.021  18.401   6.288  0.00  0.00      POPC  
ATOM   3265 H17S POPCP   5     -35.294  19.918   5.999  0.00  0.00      POPC  
ATOM   3266 C218 POPCP   5     -34.128  18.294   5.116  0.00  0.00      POPC  
ATOM   3267 H18R POPCP   5     -33.401  18.991   4.645  0.00  0.00      POPC  
ATOM   3268 H18S POPCP   5     -34.402  17.458   4.438  0.00  0.00      POPC  
ATOM   3269 H18T POPCP   5     -33.719  17.857   6.052  0.00  0.00      POPC  
ATOM   3270  C33 POPCP   5     -30.736  14.873   8.260  0.00  0.00      POPC  
ATOM   3271  H3X POPCP   5     -30.944  15.956   8.389  0.00  0.00      POPC  
ATOM   3272  H3Y POPCP   5     -31.593  14.304   8.679  0.00  0.00      POPC  
ATOM   3273  C34 POPCP   5     -30.568  14.720   6.736  0.00  0.00      POPC  
ATOM   3274  H4X POPCP   5     -30.356  13.681   6.403  0.00  0.00      POPC  
ATOM   3275  H4Y POPCP   5     -29.779  15.441   6.432  0.00  0.00      POPC  
ATOM   3276  C35 POPCP   5     -31.780  15.300   6.050  0.00  0.00      POPC  
ATOM   3277  H5X POPCP   5     -31.901  16.312   6.494  0.00  0.00      POPC  
ATOM   3278  H5Y POPCP   5     -32.681  14.767   6.423  0.00  0.00      POPC  
ATOM   3279  C36 POPCP   5     -31.778  15.233   4.550  0.00  0.00      POPC  
ATOM   3280  H6X POPCP   5     -32.698  15.679   4.115  0.00  0.00      POPC  
ATOM   3281  H6Y POPCP   5     -31.912  14.162   4.287  0.00  0.00      POPC  
ATOM   3282  C37 POPCP   5     -30.516  15.739   3.821  0.00  0.00      POPC  
ATOM   3283  H7X POPCP   5     -29.630  15.088   3.977  0.00  0.00      POPC  
ATOM   3284  H7Y POPCP   5     -30.282  16.773   4.155  0.00  0.00      POPC  
ATOM   3285  C38 POPCP   5     -30.672  15.890   2.325  0.00  0.00      POPC  
ATOM   3286  H8X POPCP   5     -31.487  16.621   2.138  0.00  0.00      POPC  
ATOM   3287  H8Y POPCP   5     -30.955  14.929   1.847  0.00  0.00      POPC  
ATOM   3288  C39 POPCP   5     -29.319  16.449   1.811  0.00  0.00      POPC  
ATOM   3289  H9X POPCP   5     -28.706  15.548   1.595  0.00  0.00      POPC  
ATOM   3290  H9Y POPCP   5     -28.892  17.193   2.517  0.00  0.00      POPC  
ATOM   3291 C310 POPCP   5     -29.485  17.189   0.469  0.00  0.00      POPC  
ATOM   3292 H10X POPCP   5     -28.538  17.667   0.138  0.00  0.00      POPC  
ATOM   3293 H10Y POPCP   5     -30.122  18.094   0.564  0.00  0.00      POPC  
ATOM   3294 C311 POPCP   5     -30.087  16.321  -0.650  0.00  0.00      POPC  
ATOM   3295 H11X POPCP   5     -31.025  15.826  -0.319  0.00  0.00      POPC  
ATOM   3296 H11Y POPCP   5     -29.379  15.485  -0.837  0.00  0.00      POPC  
ATOM   3297 C312 POPCP   5     -30.270  17.235  -1.887  0.00  0.00      POPC  
ATOM   3298 H12X POPCP   5     -29.263  17.573  -2.213  0.00  0.00      POPC  
ATOM   3299 H12Y POPCP   5     -30.879  18.122  -1.608  0.00  0.00      POPC  
ATOM   3300 C313 POPCP   5     -31.126  16.476  -2.930  0.00  0.00      POPC  
ATOM   3301 H13X POPCP   5     -32.175  16.350  -2.584  0.00  0.00      POPC  
ATOM   3302 H13Y POPCP   5     -30.608  15.497  -3.022  0.00  0.00      POPC  
ATOM   3303 C314 POPCP   5     -31.101  17.180  -4.306  0.00  0.00      POPC  
ATOM   3304 H14X POPCP   5     -30.833  16.447  -5.097  0.00  0.00      POPC  
ATOM   3305 H14Y POPCP   5     -30.299  17.945  -4.371  0.00  0.00      POPC  
ATOM   3306 C315 POPCP   5     -32.584  17.705  -4.498  0.00  0.00      POPC  
ATOM   3307 H15X POPCP   5     -32.802  18.331  -3.606  0.00  0.00      POPC  
ATOM   3308 H15Y POPCP   5     -33.366  16.917  -4.546  0.00  0.00      POPC  
ATOM   3309 C316 POPCP   5     -32.845  18.541  -5.703  0.00  0.00      POPC  
ATOM   3310 H16X POPCP   5     -33.842  19.011  -5.559  0.00  0.00      POPC  
ATOM   3311 H16Y POPCP   5     -32.856  18.087  -6.717  0.00  0.00      POPC  
ATOM   3312 H16Z POPCP   5     -32.126  19.386  -5.757  0.00  0.00      POPC  
ATOM   3313  N   POPCP   6     -16.974 -15.610  14.735  0.00  0.00      POPC  
ATOM   3314  C12 POPCP   6     -16.419 -14.376  13.956  0.00  0.00      POPC  
ATOM   3315 H12A POPCP   6     -15.632 -13.923  14.540  0.00  0.00      POPC  
ATOM   3316 H12B POPCP   6     -17.232 -13.665  13.924  0.00  0.00      POPC  
ATOM   3317  C13 POPCP   6     -15.814 -16.507  15.070  0.00  0.00      POPC  
ATOM   3318 H13A POPCP   6     -15.408 -16.180  16.016  0.00  0.00      POPC  
ATOM   3319 H13B POPCP   6     -16.114 -17.542  14.994  0.00  0.00      POPC  
ATOM   3320 H13C POPCP   6     -15.065 -16.303  14.320  0.00  0.00      POPC  
ATOM   3321  C14 POPCP   6     -17.635 -15.133  15.992  0.00  0.00      POPC  
ATOM   3322 H14A POPCP   6     -18.031 -15.958  16.566  0.00  0.00      POPC  
ATOM   3323 H14B POPCP   6     -16.949 -14.524  16.562  0.00  0.00      POPC  
ATOM   3324 H14C POPCP   6     -18.458 -14.455  15.818  0.00  0.00      POPC  
ATOM   3325  C15 POPCP   6     -18.014 -16.317  13.873  0.00  0.00      POPC  
ATOM   3326 H15A POPCP   6     -18.854 -15.674  13.655  0.00  0.00      POPC  
ATOM   3327 H15B POPCP   6     -18.331 -17.268  14.275  0.00  0.00      POPC  
ATOM   3328 H15C POPCP   6     -17.547 -16.560  12.930  0.00  0.00      POPC  
ATOM   3329  C11 POPCP   6     -15.715 -14.656  12.563  0.00  0.00      POPC  
ATOM   3330 H11A POPCP   6     -15.687 -13.703  11.993  0.00  0.00      POPC  
ATOM   3331 H11B POPCP   6     -16.392 -15.322  11.986  0.00  0.00      POPC  
ATOM   3332  P   POPCP   6     -13.299 -14.186  13.347  0.00  0.00      POPC  
ATOM   3333  O13 POPCP   6     -12.176 -15.004  13.910  0.00  0.00      POPC  
ATOM   3334  O14 POPCP   6     -13.884 -13.234  14.277  0.00  0.00      POPC  
ATOM   3335  O12 POPCP   6     -14.432 -15.186  12.854  0.00  0.00      POPC  
ATOM   3336  O11 POPCP   6     -12.820 -13.514  11.978  0.00  0.00      POPC  
ATOM   3337  C1  POPCP   6     -12.767 -14.369  10.825  0.00  0.00      POPC  
ATOM   3338  HA  POPCP   6     -13.775 -14.495  10.375  0.00  0.00      POPC  
ATOM   3339  HB  POPCP   6     -12.338 -15.364  11.071  0.00  0.00      POPC  
ATOM   3340  C2  POPCP   6     -11.895 -13.732   9.715  0.00  0.00      POPC  
ATOM   3341  HS  POPCP   6     -10.905 -13.475  10.149  0.00  0.00      POPC  
ATOM   3342  O21 POPCP   6     -12.575 -12.594   9.095  0.00  0.00      POPC  
ATOM   3343  C21 POPCP   6     -11.781 -11.711   8.565  0.00  0.00      POPC  
ATOM   3344  O22 POPCP   6     -10.553 -11.835   8.322  0.00  0.00      POPC  
ATOM   3345  C22 POPCP   6     -12.585 -10.479   8.055  0.00  0.00      POPC  
ATOM   3346  H2R POPCP   6     -13.217 -10.171   8.915  0.00  0.00      POPC  
ATOM   3347  H2S POPCP   6     -13.156 -10.912   7.206  0.00  0.00      POPC  
ATOM   3348  C3  POPCP   6     -11.544 -14.827   8.637  0.00  0.00      POPC  
ATOM   3349  HX  POPCP   6     -11.073 -15.742   9.055  0.00  0.00      POPC  
ATOM   3350  HY  POPCP   6     -10.830 -14.289   7.977  0.00  0.00      POPC  
ATOM   3351  O31 POPCP   6     -12.653 -15.175   7.776  0.00  0.00      POPC  
ATOM   3352  C31 POPCP   6     -13.184 -16.423   8.067  0.00  0.00      POPC  
ATOM   3353  O32 POPCP   6     -12.855 -17.060   9.089  0.00  0.00      POPC  
ATOM   3354  C32 POPCP   6     -13.953 -17.064   6.846  0.00  0.00      POPC  
ATOM   3355  H2X POPCP   6     -13.335 -16.890   5.939  0.00  0.00      POPC  
ATOM   3356  H2Y POPCP   6     -14.818 -16.377   6.726  0.00  0.00      POPC  
ATOM   3357  C23 POPCP   6     -11.733  -9.141   7.743  0.00  0.00      POPC  
ATOM   3358  H3R POPCP   6     -11.170  -8.922   8.676  0.00  0.00      POPC  
ATOM   3359  H3S POPCP   6     -12.431  -8.277   7.713  0.00  0.00      POPC  
ATOM   3360  C24 POPCP   6     -10.854  -9.157   6.459  0.00  0.00      POPC  
ATOM   3361  H4R POPCP   6     -10.110  -9.983   6.455  0.00  0.00      POPC  
ATOM   3362  H4S POPCP   6     -10.263  -8.227   6.595  0.00  0.00      POPC  
ATOM   3363  C25 POPCP   6     -11.612  -9.063   5.161  0.00  0.00      POPC  
ATOM   3364  H5R POPCP   6     -12.219  -8.132   5.185  0.00  0.00      POPC  
ATOM   3365  H5S POPCP   6     -12.265  -9.961   5.163  0.00  0.00      POPC  
ATOM   3366  C26 POPCP   6     -10.572  -9.179   4.017  0.00  0.00      POPC  
ATOM   3367  H6R POPCP   6     -10.033 -10.122   4.252  0.00  0.00      POPC  
ATOM   3368  H6S POPCP   6      -9.998  -8.230   4.081  0.00  0.00      POPC  
ATOM   3369  C27 POPCP   6     -11.196  -9.221   2.569  0.00  0.00      POPC  
ATOM   3370  H7R POPCP   6     -12.046  -9.933   2.497  0.00  0.00      POPC  
ATOM   3371  H7S POPCP   6     -10.414  -9.631   1.895  0.00  0.00      POPC  
ATOM   3372  C28 POPCP   6     -11.698  -7.886   2.095  0.00  0.00      POPC  
ATOM   3373  H8R POPCP   6     -11.035  -7.116   2.545  0.00  0.00      POPC  
ATOM   3374  H8S POPCP   6     -12.696  -7.708   2.548  0.00  0.00      POPC  
ATOM   3375  C29 POPCP   6     -11.891  -7.747   0.596  0.00  0.00      POPC  
ATOM   3376  H91 POPCP   6     -12.897  -7.904   0.178  0.00  0.00      POPC  
ATOM   3377 C210 POPCP   6     -10.818  -7.479  -0.220  0.00  0.00      POPC  
ATOM   3378 H101 POPCP   6     -11.037  -7.499  -1.298  0.00  0.00      POPC  
ATOM   3379 C211 POPCP   6      -9.359  -7.291   0.179  0.00  0.00      POPC  
ATOM   3380 H11R POPCP   6      -8.971  -8.117   0.812  0.00  0.00      POPC  
ATOM   3381 H11S POPCP   6      -9.124  -6.423   0.831  0.00  0.00      POPC  
ATOM   3382 C212 POPCP   6      -8.478  -7.159  -1.037  0.00  0.00      POPC  
ATOM   3383 H12R POPCP   6      -7.439  -7.029  -0.663  0.00  0.00      POPC  
ATOM   3384 H12S POPCP   6      -8.692  -6.230  -1.606  0.00  0.00      POPC  
ATOM   3385 C213 POPCP   6      -8.420  -8.375  -2.110  0.00  0.00      POPC  
ATOM   3386 H13R POPCP   6      -9.368  -8.426  -2.688  0.00  0.00      POPC  
ATOM   3387 H13S POPCP   6      -8.158  -9.266  -1.501  0.00  0.00      POPC  
ATOM   3388 C214 POPCP   6      -7.280  -8.276  -3.172  0.00  0.00      POPC  
ATOM   3389 H14R POPCP   6      -6.342  -7.937  -2.682  0.00  0.00      POPC  
ATOM   3390 H14S POPCP   6      -7.621  -7.496  -3.886  0.00  0.00      POPC  
ATOM   3391 C215 POPCP   6      -6.933  -9.531  -3.906  0.00  0.00      POPC  
ATOM   3392 H15R POPCP   6      -6.273 -10.193  -3.306  0.00  0.00      POPC  
ATOM   3393 H15S POPCP   6      -6.266  -9.346  -4.774  0.00  0.00      POPC  
ATOM   3394 C216 POPCP   6      -8.116 -10.143  -4.471  0.00  0.00      POPC  
ATOM   3395 H16R POPCP   6      -8.785  -9.462  -5.039  0.00  0.00      POPC  
ATOM   3396 H16S POPCP   6      -8.594 -10.684  -3.626  0.00  0.00      POPC  
ATOM   3397 C217 POPCP   6      -7.869 -11.297  -5.537  0.00  0.00      POPC  
ATOM   3398 H17R POPCP   6      -7.212 -12.130  -5.208  0.00  0.00      POPC  
ATOM   3399 H17S POPCP   6      -7.608 -10.744  -6.465  0.00  0.00      POPC  
ATOM   3400 C218 POPCP   6      -9.146 -12.019  -5.982  0.00  0.00      POPC  
ATOM   3401 H18R POPCP   6      -9.676 -11.395  -6.734  0.00  0.00      POPC  
ATOM   3402 H18S POPCP   6      -9.794 -12.058  -5.081  0.00  0.00      POPC  
ATOM   3403 H18T POPCP   6      -8.941 -13.033  -6.387  0.00  0.00      POPC  
ATOM   3404  C33 POPCP   6     -14.562 -18.477   7.005  0.00  0.00      POPC  
ATOM   3405  H3X POPCP   6     -14.819 -18.792   8.039  0.00  0.00      POPC  
ATOM   3406  H3Y POPCP   6     -13.805 -19.252   6.757  0.00  0.00      POPC  
ATOM   3407  C34 POPCP   6     -15.845 -18.729   6.235  0.00  0.00      POPC  
ATOM   3408  H4X POPCP   6     -16.678 -18.055   6.530  0.00  0.00      POPC  
ATOM   3409  H4Y POPCP   6     -16.119 -19.751   6.574  0.00  0.00      POPC  
ATOM   3410  C35 POPCP   6     -15.590 -18.688   4.710  0.00  0.00      POPC  
ATOM   3411  H5X POPCP   6     -14.671 -19.264   4.470  0.00  0.00      POPC  
ATOM   3412  H5Y POPCP   6     -15.533 -17.639   4.348  0.00  0.00      POPC  
ATOM   3413  C36 POPCP   6     -16.847 -19.360   3.973  0.00  0.00      POPC  
ATOM   3414  H6X POPCP   6     -17.713 -18.812   4.400  0.00  0.00      POPC  
ATOM   3415  H6Y POPCP   6     -16.785 -20.446   4.199  0.00  0.00      POPC  
ATOM   3416  C37 POPCP   6     -16.935 -19.288   2.460  0.00  0.00      POPC  
ATOM   3417  H7X POPCP   6     -16.072 -19.935   2.194  0.00  0.00      POPC  
ATOM   3418  H7Y POPCP   6     -16.683 -18.261   2.117  0.00  0.00      POPC  
ATOM   3419  C38 POPCP   6     -18.225 -19.885   1.906  0.00  0.00      POPC  
ATOM   3420  H8X POPCP   6     -18.916 -19.066   2.200  0.00  0.00      POPC  
ATOM   3421  H8Y POPCP   6     -18.435 -20.816   2.474  0.00  0.00      POPC  
ATOM   3422  C39 POPCP   6     -18.461 -19.983   0.354  0.00  0.00      POPC  
ATOM   3423  H9X POPCP   6     -18.236 -19.000  -0.112  0.00  0.00      POPC  
ATOM   3424  H9Y POPCP   6     -19.486 -20.282   0.047  0.00  0.00      POPC  
ATOM   3425 C310 POPCP   6     -17.497 -21.056  -0.266  0.00  0.00      POPC  
ATOM   3426 H10X POPCP   6     -17.547 -22.057   0.212  0.00  0.00      POPC  
ATOM   3427 H10Y POPCP   6     -16.486 -20.657  -0.035  0.00  0.00      POPC  
ATOM   3428 C311 POPCP   6     -17.626 -21.131  -1.827  0.00  0.00      POPC  
ATOM   3429 H11X POPCP   6     -16.730 -21.691  -2.171  0.00  0.00      POPC  
ATOM   3430 H11Y POPCP   6     -17.540 -20.090  -2.206  0.00  0.00      POPC  
ATOM   3431 C312 POPCP   6     -18.918 -21.852  -2.210  0.00  0.00      POPC  
ATOM   3432 H12X POPCP   6     -19.766 -21.187  -1.939  0.00  0.00      POPC  
ATOM   3433 H12Y POPCP   6     -19.026 -22.819  -1.673  0.00  0.00      POPC  
ATOM   3434 C313 POPCP   6     -19.014 -22.022  -3.772  0.00  0.00      POPC  
ATOM   3435 H13X POPCP   6     -18.203 -22.607  -4.256  0.00  0.00      POPC  
ATOM   3436 H13Y POPCP   6     -18.821 -21.106  -4.371  0.00  0.00      POPC  
ATOM   3437 C314 POPCP   6     -20.435 -22.417  -4.172  0.00  0.00      POPC  
ATOM   3438 H14X POPCP   6     -21.237 -21.785  -3.732  0.00  0.00      POPC  
ATOM   3439 H14Y POPCP   6     -20.545 -23.434  -3.739  0.00  0.00      POPC  
ATOM   3440 C315 POPCP   6     -20.722 -22.436  -5.637  0.00  0.00      POPC  
ATOM   3441 H15X POPCP   6     -20.515 -21.457  -6.119  0.00  0.00      POPC  
ATOM   3442 H15Y POPCP   6     -21.825 -22.511  -5.743  0.00  0.00      POPC  
ATOM   3443 C316 POPCP   6     -20.288 -23.614  -6.569  0.00  0.00      POPC  
ATOM   3444 H16X POPCP   6     -20.646 -24.547  -6.084  0.00  0.00      POPC  
ATOM   3445 H16Y POPCP   6     -19.196 -23.543  -6.759  0.00  0.00      POPC  
ATOM   3446 H16Z POPCP   6     -20.836 -23.594  -7.535  0.00  0.00      POPC  
ATOM   3447  N   POPCP   7     -25.109 -25.543  17.731  0.00  0.00      POPC  
ATOM   3448  C12 POPCP   7     -25.494 -25.069  16.366  0.00  0.00      POPC  
ATOM   3449 H12A POPCP   7     -24.670 -24.694  15.778  0.00  0.00      POPC  
ATOM   3450 H12B POPCP   7     -26.017 -24.138  16.525  0.00  0.00      POPC  
ATOM   3451  C13 POPCP   7     -23.969 -26.524  17.538  0.00  0.00      POPC  
ATOM   3452 H13A POPCP   7     -23.202 -25.963  17.024  0.00  0.00      POPC  
ATOM   3453 H13B POPCP   7     -23.528 -26.955  18.425  0.00  0.00      POPC  
ATOM   3454 H13C POPCP   7     -24.366 -27.301  16.902  0.00  0.00      POPC  
ATOM   3455  C14 POPCP   7     -24.602 -24.364  18.525  0.00  0.00      POPC  
ATOM   3456 H14A POPCP   7     -24.158 -24.698  19.451  0.00  0.00      POPC  
ATOM   3457 H14B POPCP   7     -23.819 -23.812  18.026  0.00  0.00      POPC  
ATOM   3458 H14C POPCP   7     -25.367 -23.631  18.729  0.00  0.00      POPC  
ATOM   3459  C15 POPCP   7     -26.214 -26.225  18.528  0.00  0.00      POPC  
ATOM   3460 H15A POPCP   7     -26.067 -26.358  19.589  0.00  0.00      POPC  
ATOM   3461 H15B POPCP   7     -26.471 -27.180  18.094  0.00  0.00      POPC  
ATOM   3462 H15C POPCP   7     -27.126 -25.653  18.447  0.00  0.00      POPC  
ATOM   3463  C11 POPCP   7     -26.401 -25.961  15.552  0.00  0.00      POPC  
ATOM   3464 H11A POPCP   7     -26.361 -25.659  14.484  0.00  0.00      POPC  
ATOM   3465 H11B POPCP   7     -27.429 -25.805  15.945  0.00  0.00      POPC  
ATOM   3466  P   POPCP   7     -26.808 -28.581  15.192  0.00  0.00      POPC  
ATOM   3467  O13 POPCP   7     -27.942 -28.668  16.112  0.00  0.00      POPC  
ATOM   3468  O14 POPCP   7     -25.983 -29.779  15.166  0.00  0.00      POPC  
ATOM   3469  O12 POPCP   7     -26.050 -27.313  15.696  0.00  0.00      POPC  
ATOM   3470  O11 POPCP   7     -27.297 -28.331  13.736  0.00  0.00      POPC  
ATOM   3471  C1  POPCP   7     -26.198 -27.874  12.817  0.00  0.00      POPC  
ATOM   3472  HA  POPCP   7     -25.208 -28.084  13.275  0.00  0.00      POPC  
ATOM   3473  HB  POPCP   7     -26.100 -26.779  12.656  0.00  0.00      POPC  
ATOM   3474  C2  POPCP   7     -26.287 -28.587  11.463  0.00  0.00      POPC  
ATOM   3475  HS  POPCP   7     -25.245 -28.662  11.086  0.00  0.00      POPC  
ATOM   3476  O21 POPCP   7     -27.172 -27.925  10.561  0.00  0.00      POPC  
ATOM   3477  C21 POPCP   7     -26.540 -27.150   9.728  0.00  0.00      POPC  
ATOM   3478  O22 POPCP   7     -25.316 -26.974   9.595  0.00  0.00      POPC  
ATOM   3479  C22 POPCP   7     -27.608 -26.371   8.967  0.00  0.00      POPC  
ATOM   3480  H2R POPCP   7     -27.305 -25.344   9.263  0.00  0.00      POPC  
ATOM   3481  H2S POPCP   7     -28.655 -26.456   9.330  0.00  0.00      POPC  
ATOM   3482  C3  POPCP   7     -26.609 -30.047  11.720  0.00  0.00      POPC  
ATOM   3483  HX  POPCP   7     -27.698 -30.155  11.910  0.00  0.00      POPC  
ATOM   3484  HY  POPCP   7     -26.016 -30.289  12.628  0.00  0.00      POPC  
ATOM   3485  O31 POPCP   7     -26.278 -30.798  10.565  0.00  0.00      POPC  
ATOM   3486  C31 POPCP   7     -26.649 -32.004  10.727  0.00  0.00      POPC  
ATOM   3487  O32 POPCP   7     -27.401 -32.421  11.596  0.00  0.00      POPC  
ATOM   3488  C32 POPCP   7     -26.012 -32.974   9.675  0.00  0.00      POPC  
ATOM   3489  H2X POPCP   7     -24.919 -32.795   9.761  0.00  0.00      POPC  
ATOM   3490  H2Y POPCP   7     -26.256 -32.573   8.669  0.00  0.00      POPC  
ATOM   3491  C23 POPCP   7     -27.646 -26.499   7.431  0.00  0.00      POPC  
ATOM   3492  H3R POPCP   7     -26.701 -26.768   6.912  0.00  0.00      POPC  
ATOM   3493  H3S POPCP   7     -27.969 -25.506   7.051  0.00  0.00      POPC  
ATOM   3494  C24 POPCP   7     -28.738 -27.509   6.979  0.00  0.00      POPC  
ATOM   3495  H4R POPCP   7     -28.952 -27.322   5.905  0.00  0.00      POPC  
ATOM   3496  H4S POPCP   7     -29.615 -27.216   7.595  0.00  0.00      POPC  
ATOM   3497  C25 POPCP   7     -28.317 -28.977   7.082  0.00  0.00      POPC  
ATOM   3498  H5R POPCP   7     -29.166 -29.654   7.318  0.00  0.00      POPC  
ATOM   3499  H5S POPCP   7     -27.634 -29.161   7.939  0.00  0.00      POPC  
ATOM   3500  C26 POPCP   7     -27.730 -29.373   5.700  0.00  0.00      POPC  
ATOM   3501  H6R POPCP   7     -27.017 -28.598   5.345  0.00  0.00      POPC  
ATOM   3502  H6S POPCP   7     -28.465 -29.397   4.867  0.00  0.00      POPC  
ATOM   3503  C27 POPCP   7     -26.964 -30.683   5.782  0.00  0.00      POPC  
ATOM   3504  H7R POPCP   7     -27.485 -31.522   6.289  0.00  0.00      POPC  
ATOM   3505  H7S POPCP   7     -26.161 -30.477   6.522  0.00  0.00      POPC  
ATOM   3506  C28 POPCP   7     -26.330 -31.095   4.404  0.00  0.00      POPC  
ATOM   3507  H8R POPCP   7     -25.666 -30.295   4.012  0.00  0.00      POPC  
ATOM   3508  H8S POPCP   7     -27.173 -31.059   3.681  0.00  0.00      POPC  
ATOM   3509  C29 POPCP   7     -25.602 -32.424   4.422  0.00  0.00      POPC  
ATOM   3510  H91 POPCP   7     -24.728 -32.561   5.076  0.00  0.00      POPC  
ATOM   3511 C210 POPCP   7     -26.209 -33.480   3.881  0.00  0.00      POPC  
ATOM   3512 H101 POPCP   7     -25.606 -34.393   3.764  0.00  0.00      POPC  
ATOM   3513 C211 POPCP   7     -27.582 -33.577   3.229  0.00  0.00      POPC  
ATOM   3514 H11R POPCP   7     -27.724 -32.694   2.570  0.00  0.00      POPC  
ATOM   3515 H11S POPCP   7     -28.299 -33.503   4.075  0.00  0.00      POPC  
ATOM   3516 C212 POPCP   7     -27.847 -34.882   2.458  0.00  0.00      POPC  
ATOM   3517 H12R POPCP   7     -28.809 -34.913   1.902  0.00  0.00      POPC  
ATOM   3518 H12S POPCP   7     -27.807 -35.762   3.136  0.00  0.00      POPC  
ATOM   3519 C213 POPCP   7     -26.930 -35.200   1.311  0.00  0.00      POPC  
ATOM   3520 H13R POPCP   7     -25.880 -35.275   1.666  0.00  0.00      POPC  
ATOM   3521 H13S POPCP   7     -26.968 -34.392   0.549  0.00  0.00      POPC  
ATOM   3522 C214 POPCP   7     -27.273 -36.632   0.705  0.00  0.00      POPC  
ATOM   3523 H14R POPCP   7     -28.260 -36.794   0.220  0.00  0.00      POPC  
ATOM   3524 H14S POPCP   7     -27.036 -37.483   1.378  0.00  0.00      POPC  
ATOM   3525 C215 POPCP   7     -26.402 -36.884  -0.606  0.00  0.00      POPC  
ATOM   3526 H15R POPCP   7     -26.182 -37.973  -0.612  0.00  0.00      POPC  
ATOM   3527 H15S POPCP   7     -25.462 -36.293  -0.654  0.00  0.00      POPC  
ATOM   3528 C216 POPCP   7     -27.165 -36.746  -1.940  0.00  0.00      POPC  
ATOM   3529 H16R POPCP   7     -28.259 -36.584  -1.831  0.00  0.00      POPC  
ATOM   3530 H16S POPCP   7     -26.793 -37.523  -2.642  0.00  0.00      POPC  
ATOM   3531 C217 POPCP   7     -26.674 -35.365  -2.676  0.00  0.00      POPC  
ATOM   3532 H17R POPCP   7     -25.609 -35.405  -2.990  0.00  0.00      POPC  
ATOM   3533 H17S POPCP   7     -26.858 -34.589  -1.903  0.00  0.00      POPC  
ATOM   3534 C218 POPCP   7     -27.519 -35.175  -3.960  0.00  0.00      POPC  
ATOM   3535 H18R POPCP   7     -27.437 -36.073  -4.610  0.00  0.00      POPC  
ATOM   3536 H18S POPCP   7     -27.243 -34.350  -4.651  0.00  0.00      POPC  
ATOM   3537 H18T POPCP   7     -28.607 -35.105  -3.749  0.00  0.00      POPC  
ATOM   3538  C33 POPCP   7     -26.513 -34.408   9.810  0.00  0.00      POPC  
ATOM   3539  H3X POPCP   7     -27.532 -34.494   9.374  0.00  0.00      POPC  
ATOM   3540  H3Y POPCP   7     -26.597 -34.561  10.907  0.00  0.00      POPC  
ATOM   3541  C34 POPCP   7     -25.697 -35.417   9.012  0.00  0.00      POPC  
ATOM   3542  H4X POPCP   7     -25.866 -36.300   9.664  0.00  0.00      POPC  
ATOM   3543  H4Y POPCP   7     -24.610 -35.193   9.062  0.00  0.00      POPC  
ATOM   3544  C35 POPCP   7     -26.337 -35.493   7.582  0.00  0.00      POPC  
ATOM   3545  H5X POPCP   7     -26.143 -34.547   7.032  0.00  0.00      POPC  
ATOM   3546  H5Y POPCP   7     -27.423 -35.723   7.543  0.00  0.00      POPC  
ATOM   3547  C36 POPCP   7     -25.701 -36.564   6.738  0.00  0.00      POPC  
ATOM   3548  H6X POPCP   7     -25.422 -37.450   7.347  0.00  0.00      POPC  
ATOM   3549  H6Y POPCP   7     -24.749 -36.198   6.298  0.00  0.00      POPC  
ATOM   3550  C37 POPCP   7     -26.717 -36.995   5.645  0.00  0.00      POPC  
ATOM   3551  H7X POPCP   7     -26.840 -36.184   4.896  0.00  0.00      POPC  
ATOM   3552  H7Y POPCP   7     -27.731 -37.245   6.024  0.00  0.00      POPC  
ATOM   3553  C38 POPCP   7     -26.147 -38.175   4.816  0.00  0.00      POPC  
ATOM   3554  H8X POPCP   7     -26.916 -38.641   4.164  0.00  0.00      POPC  
ATOM   3555  H8Y POPCP   7     -25.846 -38.941   5.562  0.00  0.00      POPC  
ATOM   3556  C39 POPCP   7     -24.938 -37.780   3.923  0.00  0.00      POPC  
ATOM   3557  H9X POPCP   7     -24.533 -36.819   4.305  0.00  0.00      POPC  
ATOM   3558  H9Y POPCP   7     -25.242 -37.609   2.868  0.00  0.00      POPC  
ATOM   3559 C310 POPCP   7     -23.788 -38.743   3.933  0.00  0.00      POPC  
ATOM   3560 H10X POPCP   7     -23.461 -38.705   4.994  0.00  0.00      POPC  
ATOM   3561 H10Y POPCP   7     -22.885 -38.243   3.524  0.00  0.00      POPC  
ATOM   3562 C311 POPCP   7     -23.954 -40.192   3.404  0.00  0.00      POPC  
ATOM   3563 H11X POPCP   7     -24.947 -40.513   3.787  0.00  0.00      POPC  
ATOM   3564 H11Y POPCP   7     -23.198 -40.861   3.869  0.00  0.00      POPC  
ATOM   3565 C312 POPCP   7     -24.016 -40.177   1.881  0.00  0.00      POPC  
ATOM   3566 H12X POPCP   7     -24.731 -39.382   1.579  0.00  0.00      POPC  
ATOM   3567 H12Y POPCP   7     -24.424 -41.088   1.393  0.00  0.00      POPC  
ATOM   3568 C313 POPCP   7     -22.604 -39.904   1.295  0.00  0.00      POPC  
ATOM   3569 H13X POPCP   7     -21.991 -40.712   1.749  0.00  0.00      POPC  
ATOM   3570 H13Y POPCP   7     -22.190 -38.922   1.609  0.00  0.00      POPC  
ATOM   3571 C314 POPCP   7     -22.512 -39.995  -0.249  0.00  0.00      POPC  
ATOM   3572 H14X POPCP   7     -22.826 -41.004  -0.592  0.00  0.00      POPC  
ATOM   3573 H14Y POPCP   7     -21.472 -39.804  -0.588  0.00  0.00      POPC  
ATOM   3574 C315 POPCP   7     -23.361 -39.049  -0.984  0.00  0.00      POPC  
ATOM   3575 H15X POPCP   7     -23.368 -38.072  -0.456  0.00  0.00      POPC  
ATOM   3576 H15Y POPCP   7     -24.439 -39.314  -1.035  0.00  0.00      POPC  
ATOM   3577 C316 POPCP   7     -22.908 -38.730  -2.436  0.00  0.00      POPC  
ATOM   3578 H16X POPCP   7     -21.829 -38.479  -2.521  0.00  0.00      POPC  
ATOM   3579 H16Y POPCP   7     -23.454 -37.858  -2.857  0.00  0.00      POPC  
ATOM   3580 H16Z POPCP   7     -23.144 -39.643  -3.023  0.00  0.00      POPC  
ATOM   3581  N   POPCP   8      12.798  20.873  16.260  0.00  0.00      POPC  
ATOM   3582  C12 POPCP   8      13.825  21.768  15.563  0.00  0.00      POPC  
ATOM   3583 H12A POPCP   8      14.616  21.986  16.265  0.00  0.00      POPC  
ATOM   3584 H12B POPCP   8      13.296  22.680  15.332  0.00  0.00      POPC  
ATOM   3585  C13 POPCP   8      13.321  19.495  16.566  0.00  0.00      POPC  
ATOM   3586 H13A POPCP   8      14.258  19.535  17.102  0.00  0.00      POPC  
ATOM   3587 H13B POPCP   8      12.652  18.950  17.215  0.00  0.00      POPC  
ATOM   3588 H13C POPCP   8      13.433  18.874  15.689  0.00  0.00      POPC  
ATOM   3589  C14 POPCP   8      12.369  21.424  17.557  0.00  0.00      POPC  
ATOM   3590 H14A POPCP   8      11.494  20.961  17.988  0.00  0.00      POPC  
ATOM   3591 H14B POPCP   8      13.129  21.372  18.323  0.00  0.00      POPC  
ATOM   3592 H14C POPCP   8      12.096  22.458  17.408  0.00  0.00      POPC  
ATOM   3593  C15 POPCP   8      11.607  20.674  15.343  0.00  0.00      POPC  
ATOM   3594 H15A POPCP   8      11.983  20.179  14.459  0.00  0.00      POPC  
ATOM   3595 H15B POPCP   8      11.109  21.582  15.039  0.00  0.00      POPC  
ATOM   3596 H15C POPCP   8      10.924  19.931  15.728  0.00  0.00      POPC  
ATOM   3597  C11 POPCP   8      14.469  21.189  14.241  0.00  0.00      POPC  
ATOM   3598 H11A POPCP   8      14.949  21.972  13.616  0.00  0.00      POPC  
ATOM   3599 H11B POPCP   8      13.522  20.977  13.699  0.00  0.00      POPC  
ATOM   3600  P   POPCP   8      16.582  19.966  14.906  0.00  0.00      POPC  
ATOM   3601  O13 POPCP   8      16.959  18.617  15.250  0.00  0.00      POPC  
ATOM   3602  O14 POPCP   8      16.729  20.964  16.012  0.00  0.00      POPC  
ATOM   3603  O12 POPCP   8      15.104  19.909  14.385  0.00  0.00      POPC  
ATOM   3604  O11 POPCP   8      17.377  20.420  13.620  0.00  0.00      POPC  
ATOM   3605  C1  POPCP   8      16.903  20.091  12.325  0.00  0.00      POPC  
ATOM   3606  HA  POPCP   8      15.962  20.660  12.168  0.00  0.00      POPC  
ATOM   3607  HB  POPCP   8      16.532  19.046  12.259  0.00  0.00      POPC  
ATOM   3608  C2  POPCP   8      17.938  20.406  11.215  0.00  0.00      POPC  
ATOM   3609  HS  POPCP   8      18.917  20.017  11.570  0.00  0.00      POPC  
ATOM   3610  O21 POPCP   8      17.963  21.885  11.000  0.00  0.00      POPC  
ATOM   3611  C21 POPCP   8      18.953  22.454  10.350  0.00  0.00      POPC  
ATOM   3612  O22 POPCP   8      19.880  21.851   9.810  0.00  0.00      POPC  
ATOM   3613  C22 POPCP   8      18.673  23.944  10.174  0.00  0.00      POPC  
ATOM   3614  H2R POPCP   8      19.497  24.210   9.478  0.00  0.00      POPC  
ATOM   3615  H2S POPCP   8      18.764  24.508  11.126  0.00  0.00      POPC  
ATOM   3616  C3  POPCP   8      17.617  19.703   9.827  0.00  0.00      POPC  
ATOM   3617  HX  POPCP   8      18.494  19.844   9.160  0.00  0.00      POPC  
ATOM   3618  HY  POPCP   8      16.767  20.254   9.371  0.00  0.00      POPC  
ATOM   3619  O31 POPCP   8      17.290  18.284   9.918  0.00  0.00      POPC  
ATOM   3620  C31 POPCP   8      18.267  17.490  10.094  0.00  0.00      POPC  
ATOM   3621  O32 POPCP   8      19.457  17.780  10.073  0.00  0.00      POPC  
ATOM   3622  C32 POPCP   8      17.720  16.077  10.140  0.00  0.00      POPC  
ATOM   3623  H2X POPCP   8      16.639  16.049   9.883  0.00  0.00      POPC  
ATOM   3624  H2Y POPCP   8      17.841  15.804  11.210  0.00  0.00      POPC  
ATOM   3625  C23 POPCP   8      17.402  24.339   9.467  0.00  0.00      POPC  
ATOM   3626  H3R POPCP   8      17.108  25.332   9.869  0.00  0.00      POPC  
ATOM   3627  H3S POPCP   8      16.618  23.622   9.790  0.00  0.00      POPC  
ATOM   3628  C24 POPCP   8      17.415  24.260   7.920  0.00  0.00      POPC  
ATOM   3629  H4R POPCP   8      18.077  25.092   7.599  0.00  0.00      POPC  
ATOM   3630  H4S POPCP   8      16.393  24.482   7.545  0.00  0.00      POPC  
ATOM   3631  C25 POPCP   8      17.740  22.953   7.393  0.00  0.00      POPC  
ATOM   3632  H5R POPCP   8      17.108  22.268   7.997  0.00  0.00      POPC  
ATOM   3633  H5S POPCP   8      18.801  22.630   7.457  0.00  0.00      POPC  
ATOM   3634  C26 POPCP   8      17.411  22.742   5.867  0.00  0.00      POPC  
ATOM   3635  H6R POPCP   8      16.353  23.054   5.734  0.00  0.00      POPC  
ATOM   3636  H6S POPCP   8      17.467  21.681   5.543  0.00  0.00      POPC  
ATOM   3637  C27 POPCP   8      18.133  23.546   4.906  0.00  0.00      POPC  
ATOM   3638  H7R POPCP   8      19.196  23.231   4.837  0.00  0.00      POPC  
ATOM   3639  H7S POPCP   8      18.179  24.625   5.167  0.00  0.00      POPC  
ATOM   3640  C28 POPCP   8      17.558  23.536   3.467  0.00  0.00      POPC  
ATOM   3641  H8R POPCP   8      17.821  24.396   2.814  0.00  0.00      POPC  
ATOM   3642  H8S POPCP   8      16.456  23.591   3.597  0.00  0.00      POPC  
ATOM   3643  C29 POPCP   8      17.998  22.238   2.903  0.00  0.00      POPC  
ATOM   3644  H91 POPCP   8      17.483  21.347   3.290  0.00  0.00      POPC  
ATOM   3645 C210 POPCP   8      18.962  22.101   1.912  0.00  0.00      POPC  
ATOM   3646 H101 POPCP   8      19.068  21.107   1.453  0.00  0.00      POPC  
ATOM   3647 C211 POPCP   8      19.849  23.253   1.324  0.00  0.00      POPC  
ATOM   3648 H11R POPCP   8      20.725  22.788   0.825  0.00  0.00      POPC  
ATOM   3649 H11S POPCP   8      20.161  24.059   2.023  0.00  0.00      POPC  
ATOM   3650 C212 POPCP   8      19.117  24.070   0.283  0.00  0.00      POPC  
ATOM   3651 H12R POPCP   8      19.794  24.938   0.129  0.00  0.00      POPC  
ATOM   3652 H12S POPCP   8      18.222  24.592   0.683  0.00  0.00      POPC  
ATOM   3653 C213 POPCP   8      18.754  23.330  -1.037  0.00  0.00      POPC  
ATOM   3654 H13R POPCP   8      17.703  22.973  -1.068  0.00  0.00      POPC  
ATOM   3655 H13S POPCP   8      19.454  22.514  -1.318  0.00  0.00      POPC  
ATOM   3656 C214 POPCP   8      18.758  24.334  -2.225  0.00  0.00      POPC  
ATOM   3657 H14R POPCP   8      18.642  23.858  -3.222  0.00  0.00      POPC  
ATOM   3658 H14S POPCP   8      19.717  24.895  -2.250  0.00  0.00      POPC  
ATOM   3659 C215 POPCP   8      17.656  25.407  -2.083  0.00  0.00      POPC  
ATOM   3660 H15R POPCP   8      17.843  26.109  -1.242  0.00  0.00      POPC  
ATOM   3661 H15S POPCP   8      16.675  24.955  -1.825  0.00  0.00      POPC  
ATOM   3662 C216 POPCP   8      17.591  26.297  -3.348  0.00  0.00      POPC  
ATOM   3663 H16R POPCP   8      17.433  25.627  -4.220  0.00  0.00      POPC  
ATOM   3664 H16S POPCP   8      18.473  26.915  -3.620  0.00  0.00      POPC  
ATOM   3665 C217 POPCP   8      16.566  27.376  -3.309  0.00  0.00      POPC  
ATOM   3666 H17R POPCP   8      16.773  27.989  -2.407  0.00  0.00      POPC  
ATOM   3667 H17S POPCP   8      15.645  26.823  -3.024  0.00  0.00      POPC  
ATOM   3668 C218 POPCP   8      16.519  28.329  -4.487  0.00  0.00      POPC  
ATOM   3669 H18R POPCP   8      17.538  28.723  -4.685  0.00  0.00      POPC  
ATOM   3670 H18S POPCP   8      15.980  29.250  -4.178  0.00  0.00      POPC  
ATOM   3671 H18T POPCP   8      16.039  27.804  -5.341  0.00  0.00      POPC  
ATOM   3672  C33 POPCP   8      18.554  15.074   9.289  0.00  0.00      POPC  
ATOM   3673  H3X POPCP   8      18.264  14.027   9.520  0.00  0.00      POPC  
ATOM   3674  H3Y POPCP   8      19.622  15.128   9.592  0.00  0.00      POPC  
ATOM   3675  C34 POPCP   8      18.276  15.336   7.793  0.00  0.00      POPC  
ATOM   3676  H4X POPCP   8      18.906  14.520   7.379  0.00  0.00      POPC  
ATOM   3677  H4Y POPCP   8      18.681  16.299   7.414  0.00  0.00      POPC  
ATOM   3678  C35 POPCP   8      16.881  14.902   7.266  0.00  0.00      POPC  
ATOM   3679  H5X POPCP   8      16.109  15.677   7.460  0.00  0.00      POPC  
ATOM   3680  H5Y POPCP   8      16.532  14.002   7.815  0.00  0.00      POPC  
ATOM   3681  C36 POPCP   8      16.828  14.615   5.731  0.00  0.00      POPC  
ATOM   3682  H6X POPCP   8      17.787  14.196   5.359  0.00  0.00      POPC  
ATOM   3683  H6Y POPCP   8      16.806  15.598   5.213  0.00  0.00      POPC  
ATOM   3684  C37 POPCP   8      15.640  13.718   5.286  0.00  0.00      POPC  
ATOM   3685  H7X POPCP   8      15.528  12.957   6.087  0.00  0.00      POPC  
ATOM   3686  H7Y POPCP   8      15.841  13.242   4.302  0.00  0.00      POPC  
ATOM   3687  C38 POPCP   8      14.378  14.517   5.077  0.00  0.00      POPC  
ATOM   3688  H8X POPCP   8      14.371  15.238   4.232  0.00  0.00      POPC  
ATOM   3689  H8Y POPCP   8      14.227  15.179   5.956  0.00  0.00      POPC  
ATOM   3690  C39 POPCP   8      13.072  13.727   4.857  0.00  0.00      POPC  
ATOM   3691  H9X POPCP   8      12.257  14.435   5.121  0.00  0.00      POPC  
ATOM   3692  H9Y POPCP   8      12.954  12.933   5.624  0.00  0.00      POPC  
ATOM   3693 C310 POPCP   8      12.937  13.074   3.532  0.00  0.00      POPC  
ATOM   3694 H10X POPCP   8      12.607  12.022   3.671  0.00  0.00      POPC  
ATOM   3695 H10Y POPCP   8      13.969  13.000   3.126  0.00  0.00      POPC  
ATOM   3696 C311 POPCP   8      12.073  13.872   2.554  0.00  0.00      POPC  
ATOM   3697 H11X POPCP   8      12.559  14.810   2.208  0.00  0.00      POPC  
ATOM   3698 H11Y POPCP   8      11.120  14.079   3.086  0.00  0.00      POPC  
ATOM   3699 C312 POPCP   8      11.742  13.106   1.309  0.00  0.00      POPC  
ATOM   3700 H12X POPCP   8      10.987  13.757   0.819  0.00  0.00      POPC  
ATOM   3701 H12Y POPCP   8      11.214  12.181   1.625  0.00  0.00      POPC  
ATOM   3702 C313 POPCP   8      12.943  12.883   0.411  0.00  0.00      POPC  
ATOM   3703 H13X POPCP   8      13.795  12.501   1.013  0.00  0.00      POPC  
ATOM   3704 H13Y POPCP   8      13.319  13.838  -0.015  0.00  0.00      POPC  
ATOM   3705 C314 POPCP   8      12.521  11.940  -0.739  0.00  0.00      POPC  
ATOM   3706 H14X POPCP   8      11.878  12.497  -1.454  0.00  0.00      POPC  
ATOM   3707 H14Y POPCP   8      12.045  11.042  -0.290  0.00  0.00      POPC  
ATOM   3708 C315 POPCP   8      13.658  11.381  -1.557  0.00  0.00      POPC  
ATOM   3709 H15X POPCP   8      14.608  11.221  -1.004  0.00  0.00      POPC  
ATOM   3710 H15Y POPCP   8      13.957  12.192  -2.256  0.00  0.00      POPC  
ATOM   3711 C316 POPCP   8      13.355  10.140  -2.417  0.00  0.00      POPC  
ATOM   3712 H16X POPCP   8      12.374  10.310  -2.909  0.00  0.00      POPC  
ATOM   3713 H16Y POPCP   8      13.403   9.257  -1.743  0.00  0.00      POPC  
ATOM   3714 H16Z POPCP   8      14.184   9.959  -3.135  0.00  0.00      POPC  
ATOM   3715  N   POPCP   9      -2.375 -11.921  19.514  0.00  0.00      POPC  
ATOM   3716  C12 POPCP   9      -1.958 -11.287  18.188  0.00  0.00      POPC  
ATOM   3717 H12A POPCP   9      -1.529 -10.312  18.370  0.00  0.00      POPC  
ATOM   3718 H12B POPCP   9      -2.899 -11.077  17.701  0.00  0.00      POPC  
ATOM   3719  C13 POPCP   9      -3.436 -11.017  20.156  0.00  0.00      POPC  
ATOM   3720 H13A POPCP   9      -3.020 -10.046  20.380  0.00  0.00      POPC  
ATOM   3721 H13B POPCP   9      -4.310 -11.058  19.523  0.00  0.00      POPC  
ATOM   3722 H13C POPCP   9      -3.629 -11.480  21.113  0.00  0.00      POPC  
ATOM   3723  C14 POPCP   9      -2.948 -13.243  19.311  0.00  0.00      POPC  
ATOM   3724 H14A POPCP   9      -3.975 -13.239  18.977  0.00  0.00      POPC  
ATOM   3725 H14B POPCP   9      -2.310 -13.799  18.639  0.00  0.00      POPC  
ATOM   3726 H14C POPCP   9      -2.860 -13.870  20.185  0.00  0.00      POPC  
ATOM   3727  C15 POPCP   9      -1.169 -11.980  20.356  0.00  0.00      POPC  
ATOM   3728 H15A POPCP   9      -1.479 -12.281  21.346  0.00  0.00      POPC  
ATOM   3729 H15B POPCP   9      -0.688 -11.016  20.431  0.00  0.00      POPC  
ATOM   3730 H15C POPCP   9      -0.479 -12.603  19.806  0.00  0.00      POPC  
ATOM   3731  C11 POPCP   9      -0.890 -12.080  17.296  0.00  0.00      POPC  
ATOM   3732 H11A POPCP   9      -0.914 -11.545  16.323  0.00  0.00      POPC  
ATOM   3733 H11B POPCP   9      -1.394 -13.069  17.247  0.00  0.00      POPC  
ATOM   3734  P   POPCP   9       1.309 -10.730  17.964  0.00  0.00      POPC  
ATOM   3735  O13 POPCP   9       2.114 -11.055  19.144  0.00  0.00      POPC  
ATOM   3736  O14 POPCP   9       0.472  -9.487  17.979  0.00  0.00      POPC  
ATOM   3737  O12 POPCP   9       0.422 -12.104  17.780  0.00  0.00      POPC  
ATOM   3738  O11 POPCP   9       2.220 -10.701  16.725  0.00  0.00      POPC  
ATOM   3739  C1  POPCP   9       3.558 -10.107  16.590  0.00  0.00      POPC  
ATOM   3740  HA  POPCP   9       4.294 -10.939  16.595  0.00  0.00      POPC  
ATOM   3741  HB  POPCP   9       3.877  -9.505  17.468  0.00  0.00      POPC  
ATOM   3742  C2  POPCP   9       3.631  -9.330  15.258  0.00  0.00      POPC  
ATOM   3743  HS  POPCP   9       3.119  -8.344  15.254  0.00  0.00      POPC  
ATOM   3744  O21 POPCP   9       3.212 -10.106  14.183  0.00  0.00      POPC  
ATOM   3745  C21 POPCP   9       1.976  -9.652  13.615  0.00  0.00      POPC  
ATOM   3746  O22 POPCP   9       1.353  -8.711  14.040  0.00  0.00      POPC  
ATOM   3747  C22 POPCP   9       1.665 -10.521  12.411  0.00  0.00      POPC  
ATOM   3748  H2R POPCP   9       1.523 -11.550  12.806  0.00  0.00      POPC  
ATOM   3749  H2S POPCP   9       2.511 -10.500  11.691  0.00  0.00      POPC  
ATOM   3750  C3  POPCP   9       5.234  -9.004  15.171  0.00  0.00      POPC  
ATOM   3751  HX  POPCP   9       5.818  -9.942  15.285  0.00  0.00      POPC  
ATOM   3752  HY  POPCP   9       5.415  -8.499  16.144  0.00  0.00      POPC  
ATOM   3753  O31 POPCP   9       5.491  -8.169  14.001  0.00  0.00      POPC  
ATOM   3754  C31 POPCP   9       6.050  -8.756  12.960  0.00  0.00      POPC  
ATOM   3755  O32 POPCP   9       6.654  -9.798  12.939  0.00  0.00      POPC  
ATOM   3756  C32 POPCP   9       5.804  -7.805  11.759  0.00  0.00      POPC  
ATOM   3757  H2X POPCP   9       5.942  -6.792  12.192  0.00  0.00      POPC  
ATOM   3758  H2Y POPCP   9       4.746  -7.964  11.461  0.00  0.00      POPC  
ATOM   3759  C23 POPCP   9       0.323 -10.264  11.746  0.00  0.00      POPC  
ATOM   3760  H3R POPCP   9      -0.142  -9.326  12.118  0.00  0.00      POPC  
ATOM   3761  H3S POPCP   9      -0.404 -11.009  12.135  0.00  0.00      POPC  
ATOM   3762  C24 POPCP   9       0.470 -10.476  10.224  0.00  0.00      POPC  
ATOM   3763  H4R POPCP   9       0.625 -11.520   9.875  0.00  0.00      POPC  
ATOM   3764  H4S POPCP   9       1.268  -9.874   9.739  0.00  0.00      POPC  
ATOM   3765  C25 POPCP   9      -0.854 -10.074   9.542  0.00  0.00      POPC  
ATOM   3766  H5R POPCP   9      -0.962  -8.971   9.631  0.00  0.00      POPC  
ATOM   3767  H5S POPCP   9      -1.756 -10.442  10.076  0.00  0.00      POPC  
ATOM   3768  C26 POPCP   9      -0.884 -10.424   8.072  0.00  0.00      POPC  
ATOM   3769  H6R POPCP   9       0.127 -10.414   7.611  0.00  0.00      POPC  
ATOM   3770  H6S POPCP   9      -1.604  -9.672   7.685  0.00  0.00      POPC  
ATOM   3771  C27 POPCP   9      -1.537 -11.752   7.712  0.00  0.00      POPC  
ATOM   3772  H7R POPCP   9      -1.150 -12.644   8.251  0.00  0.00      POPC  
ATOM   3773  H7S POPCP   9      -1.178 -12.000   6.691  0.00  0.00      POPC  
ATOM   3774  C28 POPCP   9      -3.089 -11.711   7.725  0.00  0.00      POPC  
ATOM   3775  H8R POPCP   9      -3.495 -11.335   8.688  0.00  0.00      POPC  
ATOM   3776  H8S POPCP   9      -3.381 -12.780   7.648  0.00  0.00      POPC  
ATOM   3777  C29 POPCP   9      -3.611 -10.914   6.569  0.00  0.00      POPC  
ATOM   3778  H91 POPCP   9      -3.424  -9.832   6.630  0.00  0.00      POPC  
ATOM   3779 C210 POPCP   9      -4.344 -11.322   5.510  0.00  0.00      POPC  
ATOM   3780 H101 POPCP   9      -4.591 -10.515   4.804  0.00  0.00      POPC  
ATOM   3781 C211 POPCP   9      -4.827 -12.793   5.268  0.00  0.00      POPC  
ATOM   3782 H11R POPCP   9      -4.389 -13.591   5.904  0.00  0.00      POPC  
ATOM   3783 H11S POPCP   9      -4.575 -13.166   4.252  0.00  0.00      POPC  
ATOM   3784 C212 POPCP   9      -6.271 -13.067   5.551  0.00  0.00      POPC  
ATOM   3785 H12R POPCP   9      -6.480 -14.128   5.297  0.00  0.00      POPC  
ATOM   3786 H12S POPCP   9      -6.892 -12.499   4.826  0.00  0.00      POPC  
ATOM   3787 C213 POPCP   9      -6.722 -12.726   6.996  0.00  0.00      POPC  
ATOM   3788 H13R POPCP   9      -7.832 -12.782   7.012  0.00  0.00      POPC  
ATOM   3789 H13S POPCP   9      -6.428 -11.696   7.290  0.00  0.00      POPC  
ATOM   3790 C214 POPCP   9      -6.275 -13.789   8.058  0.00  0.00      POPC  
ATOM   3791 H14R POPCP   9      -6.818 -13.596   9.009  0.00  0.00      POPC  
ATOM   3792 H14S POPCP   9      -5.189 -13.695   8.272  0.00  0.00      POPC  
ATOM   3793 C215 POPCP   9      -6.549 -15.263   7.661  0.00  0.00      POPC  
ATOM   3794 H15R POPCP   9      -6.174 -15.741   8.592  0.00  0.00      POPC  
ATOM   3795 H15S POPCP   9      -5.984 -15.603   6.767  0.00  0.00      POPC  
ATOM   3796 C216 POPCP   9      -8.060 -15.486   7.507  0.00  0.00      POPC  
ATOM   3797 H16R POPCP   9      -8.470 -15.244   6.503  0.00  0.00      POPC  
ATOM   3798 H16S POPCP   9      -8.645 -14.886   8.236  0.00  0.00      POPC  
ATOM   3799 C217 POPCP   9      -8.262 -17.064   7.578  0.00  0.00      POPC  
ATOM   3800 H17R POPCP   9      -9.303 -17.393   7.786  0.00  0.00      POPC  
ATOM   3801 H17S POPCP   9      -7.614 -17.357   8.432  0.00  0.00      POPC  
ATOM   3802 C218 POPCP   9      -7.785 -17.732   6.292  0.00  0.00      POPC  
ATOM   3803 H18R POPCP   9      -8.078 -18.804   6.324  0.00  0.00      POPC  
ATOM   3804 H18S POPCP   9      -6.680 -17.637   6.233  0.00  0.00      POPC  
ATOM   3805 H18T POPCP   9      -8.248 -17.290   5.384  0.00  0.00      POPC  
ATOM   3806  C33 POPCP   9       6.722  -7.955  10.468  0.00  0.00      POPC  
ATOM   3807  H3X POPCP   9       7.773  -7.714  10.737  0.00  0.00      POPC  
ATOM   3808  H3Y POPCP   9       6.324  -7.141   9.825  0.00  0.00      POPC  
ATOM   3809  C34 POPCP   9       6.489  -9.210   9.589  0.00  0.00      POPC  
ATOM   3810  H4X POPCP   9       6.548  -9.988  10.380  0.00  0.00      POPC  
ATOM   3811  H4Y POPCP   9       7.240  -9.493   8.821  0.00  0.00      POPC  
ATOM   3812  C35 POPCP   9       5.087  -9.273   8.920  0.00  0.00      POPC  
ATOM   3813  H5X POPCP   9       4.814  -8.298   8.463  0.00  0.00      POPC  
ATOM   3814  H5Y POPCP   9       4.254  -9.598   9.579  0.00  0.00      POPC  
ATOM   3815  C36 POPCP   9       5.074 -10.322   7.797  0.00  0.00      POPC  
ATOM   3816  H6X POPCP   9       5.135 -11.376   8.143  0.00  0.00      POPC  
ATOM   3817  H6Y POPCP   9       5.968 -10.116   7.172  0.00  0.00      POPC  
ATOM   3818  C37 POPCP   9       3.874 -10.154   6.903  0.00  0.00      POPC  
ATOM   3819  H7X POPCP   9       3.808  -9.149   6.434  0.00  0.00      POPC  
ATOM   3820  H7Y POPCP   9       2.998 -10.287   7.574  0.00  0.00      POPC  
ATOM   3821  C38 POPCP   9       3.752 -11.193   5.753  0.00  0.00      POPC  
ATOM   3822  H8X POPCP   9       2.871 -10.875   5.156  0.00  0.00      POPC  
ATOM   3823  H8Y POPCP   9       3.336 -12.119   6.205  0.00  0.00      POPC  
ATOM   3824  C39 POPCP   9       4.885 -11.338   4.712  0.00  0.00      POPC  
ATOM   3825  H9X POPCP   9       5.690 -11.914   5.217  0.00  0.00      POPC  
ATOM   3826  H9Y POPCP   9       5.287 -10.316   4.544  0.00  0.00      POPC  
ATOM   3827 C310 POPCP   9       4.491 -12.220   3.501  0.00  0.00      POPC  
ATOM   3828 H10X POPCP   9       3.626 -11.765   2.974  0.00  0.00      POPC  
ATOM   3829 H10Y POPCP   9       4.152 -13.230   3.816  0.00  0.00      POPC  
ATOM   3830 C311 POPCP   9       5.582 -12.331   2.404  0.00  0.00      POPC  
ATOM   3831 H11X POPCP   9       6.537 -12.687   2.846  0.00  0.00      POPC  
ATOM   3832 H11Y POPCP   9       5.762 -11.271   2.127  0.00  0.00      POPC  
ATOM   3833 C312 POPCP   9       5.151 -13.133   1.254  0.00  0.00      POPC  
ATOM   3834 H12X POPCP   9       4.306 -12.663   0.707  0.00  0.00      POPC  
ATOM   3835 H12Y POPCP   9       4.841 -14.124   1.649  0.00  0.00      POPC  
ATOM   3836 C313 POPCP   9       6.366 -13.442   0.321  0.00  0.00      POPC  
ATOM   3837 H13X POPCP   9       5.957 -14.252  -0.321  0.00  0.00      POPC  
ATOM   3838 H13Y POPCP   9       7.283 -13.770   0.857  0.00  0.00      POPC  
ATOM   3839 C314 POPCP   9       6.783 -12.169  -0.521  0.00  0.00      POPC  
ATOM   3840 H14X POPCP   9       7.131 -11.474   0.273  0.00  0.00      POPC  
ATOM   3841 H14Y POPCP   9       5.863 -11.870  -1.067  0.00  0.00      POPC  
ATOM   3842 C315 POPCP   9       7.953 -12.424  -1.503  0.00  0.00      POPC  
ATOM   3843 H15X POPCP   9       7.489 -13.131  -2.223  0.00  0.00      POPC  
ATOM   3844 H15Y POPCP   9       8.782 -12.928  -0.963  0.00  0.00      POPC  
ATOM   3845 C316 POPCP   9       8.385 -11.198  -2.331  0.00  0.00      POPC  
ATOM   3846 H16X POPCP   9       8.852 -10.431  -1.677  0.00  0.00      POPC  
ATOM   3847 H16Y POPCP   9       7.505 -10.748  -2.839  0.00  0.00      POPC  
ATOM   3848 H16Z POPCP   9       9.102 -11.506  -3.122  0.00  0.00      POPC  
ATOM   3849  N   POPCP  10     -22.288  24.404  12.674  0.00  0.00      POPC  
ATOM   3850  C12 POPCP  10     -22.195  25.613  11.770  0.00  0.00      POPC  
ATOM   3851 H12A POPCP  10     -23.163  26.083  11.681  0.00  0.00      POPC  
ATOM   3852 H12B POPCP  10     -21.954  25.273  10.774  0.00  0.00      POPC  
ATOM   3853  C13 POPCP  10     -22.759  24.782  14.069  0.00  0.00      POPC  
ATOM   3854 H13A POPCP  10     -23.618  25.436  14.085  0.00  0.00      POPC  
ATOM   3855 H13B POPCP  10     -22.940  23.858  14.598  0.00  0.00      POPC  
ATOM   3856 H13C POPCP  10     -21.929  25.306  14.518  0.00  0.00      POPC  
ATOM   3857  C14 POPCP  10     -23.182  23.400  12.012  0.00  0.00      POPC  
ATOM   3858 H14A POPCP  10     -22.743  23.081  11.079  0.00  0.00      POPC  
ATOM   3859 H14B POPCP  10     -23.311  22.472  12.550  0.00  0.00      POPC  
ATOM   3860 H14C POPCP  10     -24.157  23.861  11.942  0.00  0.00      POPC  
ATOM   3861  C15 POPCP  10     -20.985  23.638  12.734  0.00  0.00      POPC  
ATOM   3862 H15A POPCP  10     -20.187  24.213  13.180  0.00  0.00      POPC  
ATOM   3863 H15B POPCP  10     -20.649  23.311  11.761  0.00  0.00      POPC  
ATOM   3864 H15C POPCP  10     -21.168  22.752  13.324  0.00  0.00      POPC  
ATOM   3865  C11 POPCP  10     -21.076  26.654  12.056  0.00  0.00      POPC  
ATOM   3866 H11A POPCP  10     -21.134  27.443  11.276  0.00  0.00      POPC  
ATOM   3867 H11B POPCP  10     -20.084  26.192  11.865  0.00  0.00      POPC  
ATOM   3868  P   POPCP  10     -21.980  28.362  13.827  0.00  0.00      POPC  
ATOM   3869  O13 POPCP  10     -21.456  28.834  15.087  0.00  0.00      POPC  
ATOM   3870  O14 POPCP  10     -23.408  27.926  13.839  0.00  0.00      POPC  
ATOM   3871  O12 POPCP  10     -20.999  27.210  13.375  0.00  0.00      POPC  
ATOM   3872  O11 POPCP  10     -21.791  29.518  12.737  0.00  0.00      POPC  
ATOM   3873  C1  POPCP  10     -20.468  29.970  12.484  0.00  0.00      POPC  
ATOM   3874  HA  POPCP  10     -19.791  29.093  12.405  0.00  0.00      POPC  
ATOM   3875  HB  POPCP  10     -19.949  30.701  13.140  0.00  0.00      POPC  
ATOM   3876  C2  POPCP  10     -20.420  30.657  11.166  0.00  0.00      POPC  
ATOM   3877  HS  POPCP  10     -20.883  31.662  11.269  0.00  0.00      POPC  
ATOM   3878  O21 POPCP  10     -21.053  29.865  10.152  0.00  0.00      POPC  
ATOM   3879  C21 POPCP  10     -22.339  29.839  10.038  0.00  0.00      POPC  
ATOM   3880  O22 POPCP  10     -23.178  30.554  10.542  0.00  0.00      POPC  
ATOM   3881  C22 POPCP  10     -22.704  28.778   8.993  0.00  0.00      POPC  
ATOM   3882  H2R POPCP  10     -23.611  28.242   9.345  0.00  0.00      POPC  
ATOM   3883  H2S POPCP  10     -21.815  28.112   9.007  0.00  0.00      POPC  
ATOM   3884  C3  POPCP  10     -18.855  30.804  10.764  0.00  0.00      POPC  
ATOM   3885  HX  POPCP  10     -18.469  29.764  10.715  0.00  0.00      POPC  
ATOM   3886  HY  POPCP  10     -18.277  31.302  11.572  0.00  0.00      POPC  
ATOM   3887  O31 POPCP  10     -18.548  31.395   9.533  0.00  0.00      POPC  
ATOM   3888  C31 POPCP  10     -19.293  32.307   8.973  0.00  0.00      POPC  
ATOM   3889  O32 POPCP  10     -20.007  33.097   9.574  0.00  0.00      POPC  
ATOM   3890  C32 POPCP  10     -18.871  32.509   7.472  0.00  0.00      POPC  
ATOM   3891  H2X POPCP  10     -17.942  31.926   7.294  0.00  0.00      POPC  
ATOM   3892  H2Y POPCP  10     -18.711  33.605   7.395  0.00  0.00      POPC  
ATOM   3893  C23 POPCP  10     -22.900  29.457   7.642  0.00  0.00      POPC  
ATOM   3894  H3R POPCP  10     -21.881  29.788   7.346  0.00  0.00      POPC  
ATOM   3895  H3S POPCP  10     -23.596  30.311   7.789  0.00  0.00      POPC  
ATOM   3896  C24 POPCP  10     -23.383  28.470   6.515  0.00  0.00      POPC  
ATOM   3897  H4R POPCP  10     -24.395  28.021   6.607  0.00  0.00      POPC  
ATOM   3898  H4S POPCP  10     -22.743  27.564   6.449  0.00  0.00      POPC  
ATOM   3899  C25 POPCP  10     -23.447  29.109   5.109  0.00  0.00      POPC  
ATOM   3900  H5R POPCP  10     -23.258  30.197   5.229  0.00  0.00      POPC  
ATOM   3901  H5S POPCP  10     -24.438  28.886   4.659  0.00  0.00      POPC  
ATOM   3902  C26 POPCP  10     -22.333  28.731   4.145  0.00  0.00      POPC  
ATOM   3903  H6R POPCP  10     -22.098  27.658   4.309  0.00  0.00      POPC  
ATOM   3904  H6S POPCP  10     -21.430  29.291   4.469  0.00  0.00      POPC  
ATOM   3905  C27 POPCP  10     -22.601  29.204   2.674  0.00  0.00      POPC  
ATOM   3906  H7R POPCP  10     -22.935  30.263   2.663  0.00  0.00      POPC  
ATOM   3907  H7S POPCP  10     -23.484  28.691   2.235  0.00  0.00      POPC  
ATOM   3908  C28 POPCP  10     -21.388  29.168   1.789  0.00  0.00      POPC  
ATOM   3909  H8R POPCP  10     -21.833  29.386   0.794  0.00  0.00      POPC  
ATOM   3910  H8S POPCP  10     -21.070  28.103   1.777  0.00  0.00      POPC  
ATOM   3911  C29 POPCP  10     -20.264  30.081   2.124  0.00  0.00      POPC  
ATOM   3912  H91 POPCP  10     -19.812  29.980   3.121  0.00  0.00      POPC  
ATOM   3913 C210 POPCP  10     -19.615  30.893   1.267  0.00  0.00      POPC  
ATOM   3914 H101 POPCP  10     -18.832  31.553   1.669  0.00  0.00      POPC  
ATOM   3915 C211 POPCP  10     -19.869  31.201  -0.149  0.00  0.00      POPC  
ATOM   3916 H11R POPCP  10     -20.502  30.449  -0.666  0.00  0.00      POPC  
ATOM   3917 H11S POPCP  10     -18.853  31.097  -0.586  0.00  0.00      POPC  
ATOM   3918 C212 POPCP  10     -20.496  32.537  -0.411  0.00  0.00      POPC  
ATOM   3919 H12R POPCP  10     -19.983  33.323   0.183  0.00  0.00      POPC  
ATOM   3920 H12S POPCP  10     -21.532  32.431  -0.024  0.00  0.00      POPC  
ATOM   3921 C213 POPCP  10     -20.559  32.728  -1.935  0.00  0.00      POPC  
ATOM   3922 H13R POPCP  10     -21.290  33.519  -2.207  0.00  0.00      POPC  
ATOM   3923 H13S POPCP  10     -20.895  31.750  -2.341  0.00  0.00      POPC  
ATOM   3924 C214 POPCP  10     -19.212  33.234  -2.568  0.00  0.00      POPC  
ATOM   3925 H14R POPCP  10     -18.422  32.487  -2.343  0.00  0.00      POPC  
ATOM   3926 H14S POPCP  10     -18.907  34.056  -1.885  0.00  0.00      POPC  
ATOM   3927 C215 POPCP  10     -19.270  33.500  -4.096  0.00  0.00      POPC  
ATOM   3928 H15R POPCP  10     -20.038  34.163  -4.549  0.00  0.00      POPC  
ATOM   3929 H15S POPCP  10     -19.503  32.509  -4.541  0.00  0.00      POPC  
ATOM   3930 C216 POPCP  10     -17.898  34.024  -4.591  0.00  0.00      POPC  
ATOM   3931 H16R POPCP  10     -17.101  33.381  -4.162  0.00  0.00      POPC  
ATOM   3932 H16S POPCP  10     -17.791  35.087  -4.284  0.00  0.00      POPC  
ATOM   3933 C217 POPCP  10     -17.672  34.008  -6.061  0.00  0.00      POPC  
ATOM   3934 H17R POPCP  10     -18.577  34.382  -6.586  0.00  0.00      POPC  
ATOM   3935 H17S POPCP  10     -17.435  32.990  -6.439  0.00  0.00      POPC  
ATOM   3936 C218 POPCP  10     -16.579  34.992  -6.551  0.00  0.00      POPC  
ATOM   3937 H18R POPCP  10     -17.005  36.015  -6.472  0.00  0.00      POPC  
ATOM   3938 H18S POPCP  10     -16.275  34.888  -7.614  0.00  0.00      POPC  
ATOM   3939 H18T POPCP  10     -15.645  34.754  -5.998  0.00  0.00      POPC  
ATOM   3940  C33 POPCP  10     -19.949  32.051   6.547  0.00  0.00      POPC  
ATOM   3941  H3X POPCP  10     -20.826  32.657   6.860  0.00  0.00      POPC  
ATOM   3942  H3Y POPCP  10     -20.216  30.979   6.664  0.00  0.00      POPC  
ATOM   3943  C34 POPCP  10     -19.629  32.194   5.075  0.00  0.00      POPC  
ATOM   3944  H4X POPCP  10     -20.480  31.736   4.526  0.00  0.00      POPC  
ATOM   3945  H4Y POPCP  10     -18.794  31.516   4.796  0.00  0.00      POPC  
ATOM   3946  C35 POPCP  10     -19.262  33.618   4.710  0.00  0.00      POPC  
ATOM   3947  H5X POPCP  10     -18.209  33.851   4.977  0.00  0.00      POPC  
ATOM   3948  H5Y POPCP  10     -19.950  34.298   5.258  0.00  0.00      POPC  
ATOM   3949  C36 POPCP  10     -19.473  33.972   3.235  0.00  0.00      POPC  
ATOM   3950  H6X POPCP  10     -20.478  33.818   2.786  0.00  0.00      POPC  
ATOM   3951  H6Y POPCP  10     -18.664  33.416   2.714  0.00  0.00      POPC  
ATOM   3952  C37 POPCP  10     -19.262  35.501   2.874  0.00  0.00      POPC  
ATOM   3953  H7X POPCP  10     -20.228  35.899   3.253  0.00  0.00      POPC  
ATOM   3954  H7Y POPCP  10     -19.361  35.618   1.774  0.00  0.00      POPC  
ATOM   3955  C38 POPCP  10     -17.980  36.244   3.370  0.00  0.00      POPC  
ATOM   3956  H8X POPCP  10     -17.127  35.990   2.705  0.00  0.00      POPC  
ATOM   3957  H8Y POPCP  10     -17.752  35.946   4.416  0.00  0.00      POPC  
ATOM   3958  C39 POPCP  10     -18.222  37.773   3.358  0.00  0.00      POPC  
ATOM   3959  H9X POPCP  10     -17.390  38.243   3.925  0.00  0.00      POPC  
ATOM   3960  H9Y POPCP  10     -19.145  38.073   3.898  0.00  0.00      POPC  
ATOM   3961 C310 POPCP  10     -18.322  38.472   2.062  0.00  0.00      POPC  
ATOM   3962 H10X POPCP  10     -17.703  37.968   1.289  0.00  0.00      POPC  
ATOM   3963 H10Y POPCP  10     -17.871  39.483   2.156  0.00  0.00      POPC  
ATOM   3964 C311 POPCP  10     -19.755  38.557   1.613  0.00  0.00      POPC  
ATOM   3965 H11X POPCP  10     -20.431  39.034   2.355  0.00  0.00      POPC  
ATOM   3966 H11Y POPCP  10     -20.135  37.518   1.515  0.00  0.00      POPC  
ATOM   3967 C312 POPCP  10     -19.977  39.256   0.252  0.00  0.00      POPC  
ATOM   3968 H12X POPCP  10     -21.030  39.157  -0.088  0.00  0.00      POPC  
ATOM   3969 H12Y POPCP  10     -19.296  38.665  -0.397  0.00  0.00      POPC  
ATOM   3970 C313 POPCP  10     -19.602  40.774   0.226  0.00  0.00      POPC  
ATOM   3971 H13X POPCP  10     -18.558  41.000   0.530  0.00  0.00      POPC  
ATOM   3972 H13Y POPCP  10     -20.230  41.281   0.989  0.00  0.00      POPC  
ATOM   3973 C314 POPCP  10     -19.806  41.415  -1.149  0.00  0.00      POPC  
ATOM   3974 H14X POPCP  10     -20.551  42.231  -1.028  0.00  0.00      POPC  
ATOM   3975 H14Y POPCP  10     -20.146  40.637  -1.865  0.00  0.00      POPC  
ATOM   3976 C315 POPCP  10     -18.571  42.132  -1.746  0.00  0.00      POPC  
ATOM   3977 H15X POPCP  10     -17.737  41.443  -1.492  0.00  0.00      POPC  
ATOM   3978 H15Y POPCP  10     -18.376  43.074  -1.190  0.00  0.00      POPC  
ATOM   3979 C316 POPCP  10     -18.732  42.231  -3.213  0.00  0.00      POPC  
ATOM   3980 H16X POPCP  10     -17.854  42.662  -3.739  0.00  0.00      POPC  
ATOM   3981 H16Y POPCP  10     -19.546  42.937  -3.485  0.00  0.00      POPC  
ATOM   3982 H16Z POPCP  10     -18.995  41.230  -3.619  0.00  0.00      POPC  
ATOM   3983  N   POPCP  11      15.089  12.525  15.037  0.00  0.00      POPC  
ATOM   3984  C12 POPCP  11      15.034  11.709  13.715  0.00  0.00      POPC  
ATOM   3985 H12A POPCP  11      15.678  10.856  13.870  0.00  0.00      POPC  
ATOM   3986 H12B POPCP  11      15.517  12.279  12.935  0.00  0.00      POPC  
ATOM   3987  C13 POPCP  11      14.127  13.689  14.817  0.00  0.00      POPC  
ATOM   3988 H13A POPCP  11      14.549  14.263  14.005  0.00  0.00      POPC  
ATOM   3989 H13B POPCP  11      13.100  13.432  14.604  0.00  0.00      POPC  
ATOM   3990 H13C POPCP  11      14.139  14.291  15.714  0.00  0.00      POPC  
ATOM   3991  C14 POPCP  11      14.788  11.696  16.246  0.00  0.00      POPC  
ATOM   3992 H14A POPCP  11      15.469  10.859  16.298  0.00  0.00      POPC  
ATOM   3993 H14B POPCP  11      14.831  12.308  17.134  0.00  0.00      POPC  
ATOM   3994 H14C POPCP  11      13.762  11.363  16.191  0.00  0.00      POPC  
ATOM   3995  C15 POPCP  11      16.469  13.172  15.135  0.00  0.00      POPC  
ATOM   3996 H15A POPCP  11      16.574  13.696  16.073  0.00  0.00      POPC  
ATOM   3997 H15B POPCP  11      16.690  13.858  14.331  0.00  0.00      POPC  
ATOM   3998 H15C POPCP  11      17.205  12.382  15.106  0.00  0.00      POPC  
ATOM   3999  C11 POPCP  11      13.647  11.205  13.293  0.00  0.00      POPC  
ATOM   4000 H11A POPCP  11      13.920  10.766  12.309  0.00  0.00      POPC  
ATOM   4001 H11B POPCP  11      12.972  12.065  13.099  0.00  0.00      POPC  
ATOM   4002  P   POPCP  11      13.579   8.956  14.442  0.00  0.00      POPC  
ATOM   4003  O13 POPCP  11      12.613   8.077  15.131  0.00  0.00      POPC  
ATOM   4004  O14 POPCP  11      14.952   8.905  15.046  0.00  0.00      POPC  
ATOM   4005  O12 POPCP  11      13.030  10.345  14.242  0.00  0.00      POPC  
ATOM   4006  O11 POPCP  11      13.738   8.373  12.964  0.00  0.00      POPC  
ATOM   4007  C1  POPCP  11      12.717   8.017  12.030  0.00  0.00      POPC  
ATOM   4008  HA  POPCP  11      13.003   8.515  11.080  0.00  0.00      POPC  
ATOM   4009  HB  POPCP  11      11.743   8.391  12.412  0.00  0.00      POPC  
ATOM   4010  C2  POPCP  11      12.513   6.538  11.679  0.00  0.00      POPC  
ATOM   4011  HS  POPCP  11      12.117   6.050  12.595  0.00  0.00      POPC  
ATOM   4012  O21 POPCP  11      13.720   5.867  11.120  0.00  0.00      POPC  
ATOM   4013  C21 POPCP  11      13.670   4.535  11.177  0.00  0.00      POPC  
ATOM   4014  O22 POPCP  11      12.865   3.891  11.833  0.00  0.00      POPC  
ATOM   4015  C22 POPCP  11      14.851   3.953  10.391  0.00  0.00      POPC  
ATOM   4016  H2R POPCP  11      15.762   4.417  10.825  0.00  0.00      POPC  
ATOM   4017  H2S POPCP  11      14.770   4.233   9.319  0.00  0.00      POPC  
ATOM   4018  C3  POPCP  11      11.322   6.457  10.677  0.00  0.00      POPC  
ATOM   4019  HX  POPCP  11      10.467   7.132  10.897  0.00  0.00      POPC  
ATOM   4020  HY  POPCP  11      11.001   5.395  10.628  0.00  0.00      POPC  
ATOM   4021  O31 POPCP  11      11.602   7.007   9.379  0.00  0.00      POPC  
ATOM   4022  C31 POPCP  11      12.012   6.216   8.420  0.00  0.00      POPC  
ATOM   4023  O32 POPCP  11      11.907   4.996   8.432  0.00  0.00      POPC  
ATOM   4024  C32 POPCP  11      12.572   6.974   7.211  0.00  0.00      POPC  
ATOM   4025  H2X POPCP  11      13.039   7.924   7.551  0.00  0.00      POPC  
ATOM   4026  H2Y POPCP  11      11.699   7.213   6.568  0.00  0.00      POPC  
ATOM   4027  C23 POPCP  11      15.092   2.456  10.544  0.00  0.00      POPC  
ATOM   4028  H3R POPCP  11      15.056   2.368  11.651  0.00  0.00      POPC  
ATOM   4029  H3S POPCP  11      16.121   2.304  10.153  0.00  0.00      POPC  
ATOM   4030  C24 POPCP  11      14.118   1.588   9.761  0.00  0.00      POPC  
ATOM   4031  H4R POPCP  11      13.034   1.813   9.849  0.00  0.00      POPC  
ATOM   4032  H4S POPCP  11      14.072   0.517  10.053  0.00  0.00      POPC  
ATOM   4033  C25 POPCP  11      14.462   1.581   8.242  0.00  0.00      POPC  
ATOM   4034  H5R POPCP  11      15.566   1.575   8.118  0.00  0.00      POPC  
ATOM   4035  H5S POPCP  11      14.146   2.611   7.972  0.00  0.00      POPC  
ATOM   4036  C26 POPCP  11      13.785   0.553   7.343  0.00  0.00      POPC  
ATOM   4037  H6R POPCP  11      12.701   0.781   7.256  0.00  0.00      POPC  
ATOM   4038  H6S POPCP  11      13.874  -0.470   7.766  0.00  0.00      POPC  
ATOM   4039  C27 POPCP  11      14.301   0.606   5.897  0.00  0.00      POPC  
ATOM   4040  H7R POPCP  11      14.128   1.641   5.531  0.00  0.00      POPC  
ATOM   4041  H7S POPCP  11      13.601  -0.001   5.283  0.00  0.00      POPC  
ATOM   4042  C28 POPCP  11      15.668   0.125   5.812  0.00  0.00      POPC  
ATOM   4043  H8R POPCP  11      15.799  -0.787   6.433  0.00  0.00      POPC  
ATOM   4044  H8S POPCP  11      16.463   0.842   6.110  0.00  0.00      POPC  
ATOM   4045  C29 POPCP  11      16.088  -0.254   4.354  0.00  0.00      POPC  
ATOM   4046  H91 POPCP  11      15.789   0.503   3.615  0.00  0.00      POPC  
ATOM   4047 C210 POPCP  11      16.857  -1.315   3.981  0.00  0.00      POPC  
ATOM   4048 H101 POPCP  11      17.054  -1.278   2.899  0.00  0.00      POPC  
ATOM   4049 C211 POPCP  11      17.442  -2.287   4.939  0.00  0.00      POPC  
ATOM   4050 H11R POPCP  11      17.240  -2.092   6.014  0.00  0.00      POPC  
ATOM   4051 H11S POPCP  11      18.538  -2.378   4.778  0.00  0.00      POPC  
ATOM   4052 C212 POPCP  11      16.923  -3.664   4.618  0.00  0.00      POPC  
ATOM   4053 H12R POPCP  11      16.643  -3.874   3.564  0.00  0.00      POPC  
ATOM   4054 H12S POPCP  11      15.973  -3.857   5.160  0.00  0.00      POPC  
ATOM   4055 C213 POPCP  11      17.938  -4.749   4.998  0.00  0.00      POPC  
ATOM   4056 H13R POPCP  11      17.991  -4.633   6.102  0.00  0.00      POPC  
ATOM   4057 H13S POPCP  11      18.875  -4.520   4.446  0.00  0.00      POPC  
ATOM   4058 C214 POPCP  11      17.345  -6.069   4.575  0.00  0.00      POPC  
ATOM   4059 H14R POPCP  11      17.462  -6.214   3.480  0.00  0.00      POPC  
ATOM   4060 H14S POPCP  11      16.290  -6.224   4.884  0.00  0.00      POPC  
ATOM   4061 C215 POPCP  11      18.088  -7.257   5.184  0.00  0.00      POPC  
ATOM   4062 H15R POPCP  11      19.151  -7.275   4.862  0.00  0.00      POPC  
ATOM   4063 H15S POPCP  11      17.651  -8.193   4.774  0.00  0.00      POPC  
ATOM   4064 C216 POPCP  11      17.989  -7.457   6.752  0.00  0.00      POPC  
ATOM   4065 H16R POPCP  11      18.659  -6.739   7.272  0.00  0.00      POPC  
ATOM   4066 H16S POPCP  11      18.419  -8.442   7.034  0.00  0.00      POPC  
ATOM   4067 C217 POPCP  11      16.555  -7.354   7.280  0.00  0.00      POPC  
ATOM   4068 H17R POPCP  11      15.939  -8.066   6.690  0.00  0.00      POPC  
ATOM   4069 H17S POPCP  11      16.132  -6.327   7.262  0.00  0.00      POPC  
ATOM   4070 C218 POPCP  11      16.606  -7.753   8.752  0.00  0.00      POPC  
ATOM   4071 H18R POPCP  11      17.093  -8.746   8.855  0.00  0.00      POPC  
ATOM   4072 H18S POPCP  11      15.582  -7.925   9.149  0.00  0.00      POPC  
ATOM   4073 H18T POPCP  11      17.051  -7.030   9.469  0.00  0.00      POPC  
ATOM   4074  C33 POPCP  11      13.570   6.185   6.280  0.00  0.00      POPC  
ATOM   4075  H3X POPCP  11      14.384   5.916   6.986  0.00  0.00      POPC  
ATOM   4076  H3Y POPCP  11      13.994   6.928   5.571  0.00  0.00      POPC  
ATOM   4077  C34 POPCP  11      12.818   5.091   5.520  0.00  0.00      POPC  
ATOM   4078  H4X POPCP  11      11.843   5.456   5.131  0.00  0.00      POPC  
ATOM   4079  H4Y POPCP  11      12.602   4.214   6.168  0.00  0.00      POPC  
ATOM   4080  C35 POPCP  11      13.666   4.620   4.290  0.00  0.00      POPC  
ATOM   4081  H5X POPCP  11      14.478   3.989   4.711  0.00  0.00      POPC  
ATOM   4082  H5Y POPCP  11      14.027   5.478   3.683  0.00  0.00      POPC  
ATOM   4083  C36 POPCP  11      12.930   3.612   3.421  0.00  0.00      POPC  
ATOM   4084  H6X POPCP  11      12.053   4.084   2.927  0.00  0.00      POPC  
ATOM   4085  H6Y POPCP  11      12.530   2.816   4.084  0.00  0.00      POPC  
ATOM   4086  C37 POPCP  11      13.833   2.951   2.323  0.00  0.00      POPC  
ATOM   4087  H7X POPCP  11      14.820   2.842   2.821  0.00  0.00      POPC  
ATOM   4088  H7Y POPCP  11      13.945   3.663   1.477  0.00  0.00      POPC  
ATOM   4089  C38 POPCP  11      13.314   1.623   1.826  0.00  0.00      POPC  
ATOM   4090  H8X POPCP  11      12.333   1.562   1.308  0.00  0.00      POPC  
ATOM   4091  H8Y POPCP  11      13.136   0.964   2.702  0.00  0.00      POPC  
ATOM   4092  C39 POPCP  11      14.318   0.924   0.900  0.00  0.00      POPC  
ATOM   4093  H9X POPCP  11      15.329   0.999   1.354  0.00  0.00      POPC  
ATOM   4094  H9Y POPCP  11      14.447   1.472  -0.058  0.00  0.00      POPC  
ATOM   4095 C310 POPCP  11      14.012  -0.560   0.692  0.00  0.00      POPC  
ATOM   4096 H10X POPCP  11      12.942  -0.665   0.410  0.00  0.00      POPC  
ATOM   4097 H10Y POPCP  11      14.096  -1.107   1.655  0.00  0.00      POPC  
ATOM   4098 C311 POPCP  11      14.820  -1.070  -0.502  0.00  0.00      POPC  
ATOM   4099 H11X POPCP  11      15.819  -0.639  -0.278  0.00  0.00      POPC  
ATOM   4100 H11Y POPCP  11      14.442  -0.686  -1.473  0.00  0.00      POPC  
ATOM   4101 C312 POPCP  11      15.004  -2.628  -0.620  0.00  0.00      POPC  
ATOM   4102 H12X POPCP  11      13.998  -3.092  -0.704  0.00  0.00      POPC  
ATOM   4103 H12Y POPCP  11      15.389  -3.014   0.348  0.00  0.00      POPC  
ATOM   4104 C313 POPCP  11      16.021  -3.018  -1.689  0.00  0.00      POPC  
ATOM   4105 H13X POPCP  11      17.005  -2.524  -1.536  0.00  0.00      POPC  
ATOM   4106 H13Y POPCP  11      15.484  -2.507  -2.517  0.00  0.00      POPC  
ATOM   4107 C314 POPCP  11      16.096  -4.522  -1.956  0.00  0.00      POPC  
ATOM   4108 H14X POPCP  11      16.357  -5.044  -1.011  0.00  0.00      POPC  
ATOM   4109 H14Y POPCP  11      16.975  -4.698  -2.613  0.00  0.00      POPC  
ATOM   4110 C315 POPCP  11      14.730  -5.026  -2.500  0.00  0.00      POPC  
ATOM   4111 H15X POPCP  11      14.537  -4.442  -3.425  0.00  0.00      POPC  
ATOM   4112 H15Y POPCP  11      14.010  -4.714  -1.713  0.00  0.00      POPC  
ATOM   4113 C316 POPCP  11      14.750  -6.497  -2.925  0.00  0.00      POPC  
ATOM   4114 H16X POPCP  11      13.882  -6.708  -3.586  0.00  0.00      POPC  
ATOM   4115 H16Y POPCP  11      14.841  -7.203  -2.072  0.00  0.00      POPC  
ATOM   4116 H16Z POPCP  11      15.652  -6.716  -3.535  0.00  0.00      POPC  
ATOM   4117  N   POPCP  12       9.295 -18.041  12.283  0.00  0.00      POPC  
ATOM   4118  C12 POPCP  12       9.389 -16.527  11.991  0.00  0.00      POPC  
ATOM   4119 H12A POPCP  12       8.419 -16.149  11.703  0.00  0.00      POPC  
ATOM   4120 H12B POPCP  12      10.081 -16.457  11.165  0.00  0.00      POPC  
ATOM   4121  C13 POPCP  12       8.186 -18.638  11.443  0.00  0.00      POPC  
ATOM   4122 H13A POPCP  12       7.317 -18.050  11.700  0.00  0.00      POPC  
ATOM   4123 H13B POPCP  12       8.562 -18.631  10.430  0.00  0.00      POPC  
ATOM   4124 H13C POPCP  12       8.055 -19.685  11.673  0.00  0.00      POPC  
ATOM   4125  C14 POPCP  12      10.566 -18.707  11.928  0.00  0.00      POPC  
ATOM   4126 H14A POPCP  12      11.451 -18.472  12.500  0.00  0.00      POPC  
ATOM   4127 H14B POPCP  12      10.391 -19.770  11.852  0.00  0.00      POPC  
ATOM   4128 H14C POPCP  12      10.765 -18.370  10.922  0.00  0.00      POPC  
ATOM   4129  C15 POPCP  12       8.935 -18.422  13.690  0.00  0.00      POPC  
ATOM   4130 H15A POPCP  12       8.897 -19.501  13.709  0.00  0.00      POPC  
ATOM   4131 H15B POPCP  12       7.965 -17.969  13.832  0.00  0.00      POPC  
ATOM   4132 H15C POPCP  12       9.612 -18.075  14.456  0.00  0.00      POPC  
ATOM   4133  C11 POPCP  12      10.050 -15.675  13.106  0.00  0.00      POPC  
ATOM   4134 H11A POPCP  12      10.173 -14.619  12.784  0.00  0.00      POPC  
ATOM   4135 H11B POPCP  12      11.051 -16.048  13.410  0.00  0.00      POPC  
ATOM   4136  P   POPCP  12       7.811 -14.836  14.366  0.00  0.00      POPC  
ATOM   4137  O13 POPCP  12       8.091 -13.436  14.778  0.00  0.00      POPC  
ATOM   4138  O14 POPCP  12       6.862 -15.618  15.210  0.00  0.00      POPC  
ATOM   4139  O12 POPCP  12       9.172 -15.609  14.252  0.00  0.00      POPC  
ATOM   4140  O11 POPCP  12       7.344 -14.877  12.823  0.00  0.00      POPC  
ATOM   4141  C1  POPCP  12       6.632 -13.759  12.386  0.00  0.00      POPC  
ATOM   4142  HA  POPCP  12       7.329 -12.906  12.241  0.00  0.00      POPC  
ATOM   4143  HB  POPCP  12       5.858 -13.389  13.090  0.00  0.00      POPC  
ATOM   4144  C2  POPCP  12       5.785 -13.959  11.080  0.00  0.00      POPC  
ATOM   4145  HS  POPCP  12       5.056 -14.788  11.200  0.00  0.00      POPC  
ATOM   4146  O21 POPCP  12       6.710 -14.078   9.981  0.00  0.00      POPC  
ATOM   4147  C21 POPCP  12       6.830 -15.274   9.379  0.00  0.00      POPC  
ATOM   4148  O22 POPCP  12       6.467 -16.351   9.869  0.00  0.00      POPC  
ATOM   4149  C22 POPCP  12       7.554 -15.071   8.040  0.00  0.00      POPC  
ATOM   4150  H2R POPCP  12       8.550 -15.539   8.193  0.00  0.00      POPC  
ATOM   4151  H2S POPCP  12       7.703 -13.984   7.864  0.00  0.00      POPC  
ATOM   4152  C3  POPCP  12       5.025 -12.630  10.807  0.00  0.00      POPC  
ATOM   4153  HX  POPCP  12       5.901 -12.000  10.542  0.00  0.00      POPC  
ATOM   4154  HY  POPCP  12       4.692 -12.120  11.736  0.00  0.00      POPC  
ATOM   4155  O31 POPCP  12       4.094 -12.731   9.786  0.00  0.00      POPC  
ATOM   4156  C31 POPCP  12       3.053 -13.507  10.105  0.00  0.00      POPC  
ATOM   4157  O32 POPCP  12       2.821 -13.887  11.240  0.00  0.00      POPC  
ATOM   4158  C32 POPCP  12       2.122 -13.589   8.836  0.00  0.00      POPC  
ATOM   4159  H2X POPCP  12       1.915 -12.583   8.415  0.00  0.00      POPC  
ATOM   4160  H2Y POPCP  12       1.133 -14.045   9.054  0.00  0.00      POPC  
ATOM   4161  C23 POPCP  12       6.787 -15.710   6.862  0.00  0.00      POPC  
ATOM   4162  H3R POPCP  12       5.818 -15.166   6.887  0.00  0.00      POPC  
ATOM   4163  H3S POPCP  12       6.565 -16.791   6.991  0.00  0.00      POPC  
ATOM   4164  C24 POPCP  12       7.377 -15.474   5.470  0.00  0.00      POPC  
ATOM   4165  H4R POPCP  12       8.484 -15.407   5.547  0.00  0.00      POPC  
ATOM   4166  H4S POPCP  12       7.159 -14.476   5.032  0.00  0.00      POPC  
ATOM   4167  C25 POPCP  12       6.959 -16.581   4.592  0.00  0.00      POPC  
ATOM   4168  H5R POPCP  12       5.882 -16.849   4.639  0.00  0.00      POPC  
ATOM   4169  H5S POPCP  12       7.533 -17.461   4.952  0.00  0.00      POPC  
ATOM   4170  C26 POPCP  12       7.381 -16.182   3.194  0.00  0.00      POPC  
ATOM   4171  H6R POPCP  12       8.420 -15.827   3.024  0.00  0.00      POPC  
ATOM   4172  H6S POPCP  12       6.760 -15.308   2.904  0.00  0.00      POPC  
ATOM   4173  C27 POPCP  12       7.101 -17.232   2.092  0.00  0.00      POPC  
ATOM   4174  H7R POPCP  12       7.354 -16.891   1.066  0.00  0.00      POPC  
ATOM   4175  H7S POPCP  12       6.067 -17.623   2.200  0.00  0.00      POPC  
ATOM   4176  C28 POPCP  12       7.907 -18.533   2.266  0.00  0.00      POPC  
ATOM   4177  H8R POPCP  12       7.690 -19.211   1.413  0.00  0.00      POPC  
ATOM   4178  H8S POPCP  12       7.515 -18.988   3.200  0.00  0.00      POPC  
ATOM   4179  C29 POPCP  12       9.339 -18.285   2.479  0.00  0.00      POPC  
ATOM   4180  H91 POPCP  12       9.770 -18.495   3.469  0.00  0.00      POPC  
ATOM   4181 C210 POPCP  12      10.244 -17.923   1.567  0.00  0.00      POPC  
ATOM   4182 H101 POPCP  12      11.283 -17.718   1.863  0.00  0.00      POPC  
ATOM   4183 C211 POPCP  12      10.000 -17.820   0.128  0.00  0.00      POPC  
ATOM   4184 H11R POPCP  12       9.057 -17.337  -0.206  0.00  0.00      POPC  
ATOM   4185 H11S POPCP  12      10.016 -18.817  -0.362  0.00  0.00      POPC  
ATOM   4186 C212 POPCP  12      10.971 -16.817  -0.505  0.00  0.00      POPC  
ATOM   4187 H12R POPCP  12      11.875 -16.657   0.121  0.00  0.00      POPC  
ATOM   4188 H12S POPCP  12      10.472 -15.833  -0.633  0.00  0.00      POPC  
ATOM   4189 C213 POPCP  12      11.385 -17.185  -1.978  0.00  0.00      POPC  
ATOM   4190 H13R POPCP  12      10.487 -17.258  -2.627  0.00  0.00      POPC  
ATOM   4191 H13S POPCP  12      11.870 -18.183  -1.926  0.00  0.00      POPC  
ATOM   4192 C214 POPCP  12      12.340 -16.124  -2.578  0.00  0.00      POPC  
ATOM   4193 H14R POPCP  12      13.150 -16.071  -1.820  0.00  0.00      POPC  
ATOM   4194 H14S POPCP  12      11.823 -15.142  -2.631  0.00  0.00      POPC  
ATOM   4195 C215 POPCP  12      12.875 -16.321  -3.951  0.00  0.00      POPC  
ATOM   4196 H15R POPCP  12      12.001 -16.354  -4.635  0.00  0.00      POPC  
ATOM   4197 H15S POPCP  12      13.416 -17.290  -3.885  0.00  0.00      POPC  
ATOM   4198 C216 POPCP  12      13.985 -15.310  -4.410  0.00  0.00      POPC  
ATOM   4199 H16R POPCP  12      14.815 -15.411  -3.678  0.00  0.00      POPC  
ATOM   4200 H16S POPCP  12      13.591 -14.273  -4.348  0.00  0.00      POPC  
ATOM   4201 C217 POPCP  12      14.465 -15.636  -5.828  0.00  0.00      POPC  
ATOM   4202 H17R POPCP  12      13.677 -15.534  -6.604  0.00  0.00      POPC  
ATOM   4203 H17S POPCP  12      14.763 -16.705  -5.767  0.00  0.00      POPC  
ATOM   4204 C218 POPCP  12      15.710 -14.885  -6.174  0.00  0.00      POPC  
ATOM   4205 H18R POPCP  12      15.577 -13.804  -5.953  0.00  0.00      POPC  
ATOM   4206 H18S POPCP  12      15.927 -15.066  -7.248  0.00  0.00      POPC  
ATOM   4207 H18T POPCP  12      16.596 -15.220  -5.593  0.00  0.00      POPC  
ATOM   4208  C33 POPCP  12       2.819 -14.492   7.766  0.00  0.00      POPC  
ATOM   4209  H3X POPCP  12       3.039 -15.413   8.347  0.00  0.00      POPC  
ATOM   4210  H3Y POPCP  12       3.731 -13.945   7.442  0.00  0.00      POPC  
ATOM   4211  C34 POPCP  12       1.921 -14.745   6.544  0.00  0.00      POPC  
ATOM   4212  H4X POPCP  12       1.564 -13.852   5.988  0.00  0.00      POPC  
ATOM   4213  H4Y POPCP  12       1.083 -15.361   6.935  0.00  0.00      POPC  
ATOM   4214  C35 POPCP  12       2.697 -15.610   5.532  0.00  0.00      POPC  
ATOM   4215  H5X POPCP  12       3.167 -16.489   6.023  0.00  0.00      POPC  
ATOM   4216  H5Y POPCP  12       3.598 -15.009   5.285  0.00  0.00      POPC  
ATOM   4217  C36 POPCP  12       2.022 -15.738   4.187  0.00  0.00      POPC  
ATOM   4218  H6X POPCP  12       1.705 -14.716   3.889  0.00  0.00      POPC  
ATOM   4219  H6Y POPCP  12       1.127 -16.393   4.249  0.00  0.00      POPC  
ATOM   4220  C37 POPCP  12       2.881 -16.396   3.113  0.00  0.00      POPC  
ATOM   4221  H7X POPCP  12       3.490 -17.198   3.583  0.00  0.00      POPC  
ATOM   4222  H7Y POPCP  12       3.631 -15.620   2.846  0.00  0.00      POPC  
ATOM   4223  C38 POPCP  12       1.998 -16.815   1.955  0.00  0.00      POPC  
ATOM   4224  H8X POPCP  12       1.486 -15.950   1.482  0.00  0.00      POPC  
ATOM   4225  H8Y POPCP  12       1.183 -17.473   2.325  0.00  0.00      POPC  
ATOM   4226  C39 POPCP  12       2.782 -17.389   0.881  0.00  0.00      POPC  
ATOM   4227  H9X POPCP  12       3.371 -18.270   1.213  0.00  0.00      POPC  
ATOM   4228  H9Y POPCP  12       3.608 -16.703   0.595  0.00  0.00      POPC  
ATOM   4229 C310 POPCP  12       1.999 -17.902  -0.281  0.00  0.00      POPC  
ATOM   4230 H10X POPCP  12       1.540 -17.019  -0.774  0.00  0.00      POPC  
ATOM   4231 H10Y POPCP  12       1.304 -18.657   0.146  0.00  0.00      POPC  
ATOM   4232 C311 POPCP  12       2.891 -18.571  -1.344  0.00  0.00      POPC  
ATOM   4233 H11X POPCP  12       3.252 -19.546  -0.953  0.00  0.00      POPC  
ATOM   4234 H11Y POPCP  12       3.753 -17.908  -1.572  0.00  0.00      POPC  
ATOM   4235 C312 POPCP  12       2.172 -19.015  -2.608  0.00  0.00      POPC  
ATOM   4236 H12X POPCP  12       2.833 -19.628  -3.258  0.00  0.00      POPC  
ATOM   4237 H12Y POPCP  12       1.736 -18.158  -3.164  0.00  0.00      POPC  
ATOM   4238 C313 POPCP  12       1.022 -20.048  -2.393  0.00  0.00      POPC  
ATOM   4239 H13X POPCP  12       0.182 -19.478  -1.941  0.00  0.00      POPC  
ATOM   4240 H13Y POPCP  12       1.388 -20.767  -1.629  0.00  0.00      POPC  
ATOM   4241 C314 POPCP  12       0.446 -20.577  -3.724  0.00  0.00      POPC  
ATOM   4242 H14X POPCP  12       1.252 -20.833  -4.445  0.00  0.00      POPC  
ATOM   4243 H14Y POPCP  12      -0.202 -19.811  -4.202  0.00  0.00      POPC  
ATOM   4244 C315 POPCP  12      -0.143 -21.924  -3.530  0.00  0.00      POPC  
ATOM   4245 H15X POPCP  12      -0.894 -21.942  -2.711  0.00  0.00      POPC  
ATOM   4246 H15Y POPCP  12       0.696 -22.600  -3.258  0.00  0.00      POPC  
ATOM   4247 C316 POPCP  12      -0.821 -22.478  -4.742  0.00  0.00      POPC  
ATOM   4248 H16X POPCP  12       0.038 -22.681  -5.416  0.00  0.00      POPC  
ATOM   4249 H16Y POPCP  12      -1.494 -21.755  -5.250  0.00  0.00      POPC  
ATOM   4250 H16Z POPCP  12      -1.327 -23.425  -4.455  0.00  0.00      POPC  
ATOM   4251  N   POPCP  13     -35.412 -31.935  19.131  0.00  0.00      POPC  
ATOM   4252  C12 POPCP  13     -34.040 -31.927  18.387  0.00  0.00      POPC  
ATOM   4253 H12A POPCP  13     -34.339 -31.612  17.398  0.00  0.00      POPC  
ATOM   4254 H12B POPCP  13     -33.706 -32.952  18.324  0.00  0.00      POPC  
ATOM   4255  C13 POPCP  13     -35.150 -32.211  20.614  0.00  0.00      POPC  
ATOM   4256 H13A POPCP  13     -36.066 -31.989  21.143  0.00  0.00      POPC  
ATOM   4257 H13B POPCP  13     -34.936 -33.255  20.792  0.00  0.00      POPC  
ATOM   4258 H13C POPCP  13     -34.399 -31.543  21.008  0.00  0.00      POPC  
ATOM   4259  C14 POPCP  13     -36.133 -30.635  18.986  0.00  0.00      POPC  
ATOM   4260 H14A POPCP  13     -35.431 -29.833  19.164  0.00  0.00      POPC  
ATOM   4261 H14B POPCP  13     -36.348 -30.498  17.937  0.00  0.00      POPC  
ATOM   4262 H14C POPCP  13     -37.056 -30.685  19.545  0.00  0.00      POPC  
ATOM   4263  C15 POPCP  13     -36.315 -33.004  18.646  0.00  0.00      POPC  
ATOM   4264 H15A POPCP  13     -37.124 -33.093  19.355  0.00  0.00      POPC  
ATOM   4265 H15B POPCP  13     -35.812 -33.950  18.781  0.00  0.00      POPC  
ATOM   4266 H15C POPCP  13     -36.712 -32.786  17.665  0.00  0.00      POPC  
ATOM   4267  C11 POPCP  13     -32.868 -31.069  18.855  0.00  0.00      POPC  
ATOM   4268 H11A POPCP  13     -32.061 -31.163  18.097  0.00  0.00      POPC  
ATOM   4269 H11B POPCP  13     -32.458 -31.256  19.871  0.00  0.00      POPC  
ATOM   4270  P   POPCP  13     -33.189 -28.580  17.711  0.00  0.00      POPC  
ATOM   4271  O13 POPCP  13     -31.766 -28.288  17.640  0.00  0.00      POPC  
ATOM   4272  O14 POPCP  13     -34.098 -27.474  17.958  0.00  0.00      POPC  
ATOM   4273  O12 POPCP  13     -33.299 -29.707  18.799  0.00  0.00      POPC  
ATOM   4274  O11 POPCP  13     -33.586 -29.410  16.472  0.00  0.00      POPC  
ATOM   4275  C1  POPCP  13     -32.479 -29.520  15.463  0.00  0.00      POPC  
ATOM   4276  HA  POPCP  13     -32.778 -30.303  14.734  0.00  0.00      POPC  
ATOM   4277  HB  POPCP  13     -31.504 -29.833  15.894  0.00  0.00      POPC  
ATOM   4278  C2  POPCP  13     -32.390 -28.281  14.604  0.00  0.00      POPC  
ATOM   4279  HS  POPCP  13     -32.099 -27.399  15.213  0.00  0.00      POPC  
ATOM   4280  O21 POPCP  13     -33.672 -28.121  13.953  0.00  0.00      POPC  
ATOM   4281  C21 POPCP  13     -33.832 -26.959  13.420  0.00  0.00      POPC  
ATOM   4282  O22 POPCP  13     -33.183 -25.934  13.562  0.00  0.00      POPC  
ATOM   4283  C22 POPCP  13     -35.083 -26.961  12.510  0.00  0.00      POPC  
ATOM   4284  H2R POPCP  13     -35.773 -26.143  12.809  0.00  0.00      POPC  
ATOM   4285  H2S POPCP  13     -35.692 -27.878  12.657  0.00  0.00      POPC  
ATOM   4286  C3  POPCP  13     -31.194 -28.365  13.575  0.00  0.00      POPC  
ATOM   4287  HX  POPCP  13     -30.228 -28.185  14.093  0.00  0.00      POPC  
ATOM   4288  HY  POPCP  13     -31.470 -27.602  12.817  0.00  0.00      POPC  
ATOM   4289  O31 POPCP  13     -31.269 -29.656  12.913  0.00  0.00      POPC  
ATOM   4290  C31 POPCP  13     -30.681 -29.743  11.801  0.00  0.00      POPC  
ATOM   4291  O32 POPCP  13     -30.356 -28.865  11.022  0.00  0.00      POPC  
ATOM   4292  C32 POPCP  13     -30.632 -31.325  11.518  0.00  0.00      POPC  
ATOM   4293  H2X POPCP  13     -31.634 -31.662  11.858  0.00  0.00      POPC  
ATOM   4294  H2Y POPCP  13     -29.753 -31.693  12.089  0.00  0.00      POPC  
ATOM   4295  C23 POPCP  13     -34.738 -26.807  10.973  0.00  0.00      POPC  
ATOM   4296  H3R POPCP  13     -33.990 -25.989  10.914  0.00  0.00      POPC  
ATOM   4297  H3S POPCP  13     -35.689 -26.411  10.557  0.00  0.00      POPC  
ATOM   4298  C24 POPCP  13     -34.378 -28.031  10.174  0.00  0.00      POPC  
ATOM   4299  H4R POPCP  13     -34.937 -28.900  10.580  0.00  0.00      POPC  
ATOM   4300  H4S POPCP  13     -33.301 -28.132  10.426  0.00  0.00      POPC  
ATOM   4301  C25 POPCP  13     -34.290 -27.710   8.678  0.00  0.00      POPC  
ATOM   4302  H5R POPCP  13     -34.031 -26.634   8.583  0.00  0.00      POPC  
ATOM   4303  H5S POPCP  13     -35.327 -27.884   8.320  0.00  0.00      POPC  
ATOM   4304  C26 POPCP  13     -33.278 -28.489   7.781  0.00  0.00      POPC  
ATOM   4305  H6R POPCP  13     -33.028 -29.522   8.105  0.00  0.00      POPC  
ATOM   4306  H6S POPCP  13     -32.360 -27.877   7.905  0.00  0.00      POPC  
ATOM   4307  C27 POPCP  13     -33.715 -28.400   6.307  0.00  0.00      POPC  
ATOM   4308  H7R POPCP  13     -34.223 -27.445   6.055  0.00  0.00      POPC  
ATOM   4309  H7S POPCP  13     -34.503 -29.158   6.113  0.00  0.00      POPC  
ATOM   4310  C28 POPCP  13     -32.569 -28.833   5.345  0.00  0.00      POPC  
ATOM   4311  H8R POPCP  13     -32.030 -27.864   5.279  0.00  0.00      POPC  
ATOM   4312  H8S POPCP  13     -33.021 -29.121   4.372  0.00  0.00      POPC  
ATOM   4313  C29 POPCP  13     -31.624 -29.923   5.772  0.00  0.00      POPC  
ATOM   4314  H91 POPCP  13     -31.377 -29.972   6.843  0.00  0.00      POPC  
ATOM   4315 C210 POPCP  13     -30.965 -30.761   4.967  0.00  0.00      POPC  
ATOM   4316 H101 POPCP  13     -30.243 -31.480   5.382  0.00  0.00      POPC  
ATOM   4317 C211 POPCP  13     -31.091 -30.886   3.486  0.00  0.00      POPC  
ATOM   4318 H11R POPCP  13     -32.110 -31.108   3.103  0.00  0.00      POPC  
ATOM   4319 H11S POPCP  13     -30.522 -31.745   3.068  0.00  0.00      POPC  
ATOM   4320 C212 POPCP  13     -30.674 -29.653   2.603  0.00  0.00      POPC  
ATOM   4321 H12R POPCP  13     -29.586 -29.450   2.697  0.00  0.00      POPC  
ATOM   4322 H12S POPCP  13     -31.192 -28.745   2.981  0.00  0.00      POPC  
ATOM   4323 C213 POPCP  13     -31.063 -29.877   1.127  0.00  0.00      POPC  
ATOM   4324 H13R POPCP  13     -30.910 -30.955   0.910  0.00  0.00      POPC  
ATOM   4325 H13S POPCP  13     -30.342 -29.276   0.532  0.00  0.00      POPC  
ATOM   4326 C214 POPCP  13     -32.497 -29.418   0.896  0.00  0.00      POPC  
ATOM   4327 H14R POPCP  13     -32.592 -28.323   1.062  0.00  0.00      POPC  
ATOM   4328 H14S POPCP  13     -33.258 -29.944   1.510  0.00  0.00      POPC  
ATOM   4329 C215 POPCP  13     -32.764 -29.846  -0.559  0.00  0.00      POPC  
ATOM   4330 H15R POPCP  13     -32.798 -30.956  -0.599  0.00  0.00      POPC  
ATOM   4331 H15S POPCP  13     -31.854 -29.519  -1.105  0.00  0.00      POPC  
ATOM   4332 C216 POPCP  13     -34.087 -29.470  -1.296  0.00  0.00      POPC  
ATOM   4333 H16R POPCP  13     -33.812 -29.693  -2.349  0.00  0.00      POPC  
ATOM   4334 H16S POPCP  13     -34.349 -28.398  -1.169  0.00  0.00      POPC  
ATOM   4335 C217 POPCP  13     -35.231 -30.415  -1.048  0.00  0.00      POPC  
ATOM   4336 H17R POPCP  13     -34.806 -31.410  -1.302  0.00  0.00      POPC  
ATOM   4337 H17S POPCP  13     -35.951 -30.104  -1.834  0.00  0.00      POPC  
ATOM   4338 C218 POPCP  13     -35.791 -30.421   0.318  0.00  0.00      POPC  
ATOM   4339 H18R POPCP  13     -36.868 -30.693   0.287  0.00  0.00      POPC  
ATOM   4340 H18S POPCP  13     -35.707 -29.446   0.844  0.00  0.00      POPC  
ATOM   4341 H18T POPCP  13     -35.306 -31.225   0.912  0.00  0.00      POPC  
ATOM   4342  C33 POPCP  13     -30.491 -31.668  10.040  0.00  0.00      POPC  
ATOM   4343  H3X POPCP  13     -29.656 -31.082   9.601  0.00  0.00      POPC  
ATOM   4344  H3Y POPCP  13     -31.336 -31.215   9.481  0.00  0.00      POPC  
ATOM   4345  C34 POPCP  13     -30.179 -33.124   9.640  0.00  0.00      POPC  
ATOM   4346  H4X POPCP  13     -30.964 -33.775  10.081  0.00  0.00      POPC  
ATOM   4347  H4Y POPCP  13     -29.165 -33.394  10.007  0.00  0.00      POPC  
ATOM   4348  C35 POPCP  13     -30.148 -33.330   8.153  0.00  0.00      POPC  
ATOM   4349  H5X POPCP  13     -29.245 -32.932   7.642  0.00  0.00      POPC  
ATOM   4350  H5Y POPCP  13     -30.924 -32.722   7.640  0.00  0.00      POPC  
ATOM   4351  C36 POPCP  13     -30.253 -34.852   7.747  0.00  0.00      POPC  
ATOM   4352  H6X POPCP  13     -31.072 -35.276   8.367  0.00  0.00      POPC  
ATOM   4353  H6Y POPCP  13     -29.334 -35.416   8.013  0.00  0.00      POPC  
ATOM   4354  C37 POPCP  13     -30.722 -35.053   6.283  0.00  0.00      POPC  
ATOM   4355  H7X POPCP  13     -29.833 -34.806   5.666  0.00  0.00      POPC  
ATOM   4356  H7Y POPCP  13     -31.498 -34.302   6.023  0.00  0.00      POPC  
ATOM   4357  C38 POPCP  13     -31.250 -36.453   5.841  0.00  0.00      POPC  
ATOM   4358  H8X POPCP  13     -32.224 -36.773   6.271  0.00  0.00      POPC  
ATOM   4359  H8Y POPCP  13     -30.502 -37.138   6.296  0.00  0.00      POPC  
ATOM   4360  C39 POPCP  13     -31.114 -36.577   4.370  0.00  0.00      POPC  
ATOM   4361  H9X POPCP  13     -30.497 -35.770   3.919  0.00  0.00      POPC  
ATOM   4362  H9Y POPCP  13     -32.082 -36.414   3.848  0.00  0.00      POPC  
ATOM   4363 C310 POPCP  13     -30.468 -37.861   3.961  0.00  0.00      POPC  
ATOM   4364 H10X POPCP  13     -31.150 -38.587   4.452  0.00  0.00      POPC  
ATOM   4365 H10Y POPCP  13     -29.461 -37.945   4.424  0.00  0.00      POPC  
ATOM   4366 C311 POPCP  13     -30.368 -38.068   2.421  0.00  0.00      POPC  
ATOM   4367 H11X POPCP  13     -29.817 -38.990   2.136  0.00  0.00      POPC  
ATOM   4368 H11Y POPCP  13     -29.833 -37.157   2.078  0.00  0.00      POPC  
ATOM   4369 C312 POPCP  13     -31.727 -38.171   1.670  0.00  0.00      POPC  
ATOM   4370 H12X POPCP  13     -32.197 -37.164   1.654  0.00  0.00      POPC  
ATOM   4371 H12Y POPCP  13     -32.404 -38.723   2.356  0.00  0.00      POPC  
ATOM   4372 C313 POPCP  13     -31.670 -38.823   0.269  0.00  0.00      POPC  
ATOM   4373 H13X POPCP  13     -32.660 -39.214  -0.048  0.00  0.00      POPC  
ATOM   4374 H13Y POPCP  13     -31.182 -39.816   0.371  0.00  0.00      POPC  
ATOM   4375 C314 POPCP  13     -30.949 -38.008  -0.837  0.00  0.00      POPC  
ATOM   4376 H14X POPCP  13     -30.851 -38.645  -1.742  0.00  0.00      POPC  
ATOM   4377 H14Y POPCP  13     -29.906 -37.786  -0.527  0.00  0.00      POPC  
ATOM   4378 C315 POPCP  13     -31.900 -36.855  -1.342  0.00  0.00      POPC  
ATOM   4379 H15X POPCP  13     -32.086 -36.138  -0.514  0.00  0.00      POPC  
ATOM   4380 H15Y POPCP  13     -32.895 -37.314  -1.526  0.00  0.00      POPC  
ATOM   4381 C316 POPCP  13     -31.374 -36.185  -2.546  0.00  0.00      POPC  
ATOM   4382 H16X POPCP  13     -31.183 -36.911  -3.365  0.00  0.00      POPC  
ATOM   4383 H16Y POPCP  13     -30.476 -35.573  -2.318  0.00  0.00      POPC  
ATOM   4384 H16Z POPCP  13     -32.090 -35.376  -2.806  0.00  0.00      POPC  
ATOM   4385  N   POPCP  14      22.977  11.205  17.501  0.00  0.00      POPC  
ATOM   4386  C12 POPCP  14      22.232  12.360  16.873  0.00  0.00      POPC  
ATOM   4387 H12A POPCP  14      22.297  13.107  17.650  0.00  0.00      POPC  
ATOM   4388 H12B POPCP  14      21.195  12.076  16.776  0.00  0.00      POPC  
ATOM   4389  C13 POPCP  14      24.486  11.431  17.591  0.00  0.00      POPC  
ATOM   4390 H13A POPCP  14      24.712  12.352  18.108  0.00  0.00      POPC  
ATOM   4391 H13B POPCP  14      24.930  10.526  17.977  0.00  0.00      POPC  
ATOM   4392 H13C POPCP  14      24.855  11.517  16.579  0.00  0.00      POPC  
ATOM   4393  C14 POPCP  14      22.531  10.964  18.945  0.00  0.00      POPC  
ATOM   4394 H14A POPCP  14      21.454  11.043  18.967  0.00  0.00      POPC  
ATOM   4395 H14B POPCP  14      22.935  10.033  19.314  0.00  0.00      POPC  
ATOM   4396 H14C POPCP  14      22.891  11.687  19.661  0.00  0.00      POPC  
ATOM   4397  C15 POPCP  14      22.717  10.063  16.551  0.00  0.00      POPC  
ATOM   4398 H15A POPCP  14      21.666   9.816  16.526  0.00  0.00      POPC  
ATOM   4399 H15B POPCP  14      23.184   9.163  16.923  0.00  0.00      POPC  
ATOM   4400 H15C POPCP  14      22.829  10.319  15.508  0.00  0.00      POPC  
ATOM   4401  C11 POPCP  14      22.686  12.890  15.499  0.00  0.00      POPC  
ATOM   4402 H11A POPCP  14      22.778  12.126  14.698  0.00  0.00      POPC  
ATOM   4403 H11B POPCP  14      23.630  13.444  15.690  0.00  0.00      POPC  
ATOM   4404  P   POPCP  14      21.755  15.376  15.241  0.00  0.00      POPC  
ATOM   4405  O13 POPCP  14      22.794  15.648  16.247  0.00  0.00      POPC  
ATOM   4406  O14 POPCP  14      20.432  15.974  15.462  0.00  0.00      POPC  
ATOM   4407  O12 POPCP  14      21.628  13.786  15.137  0.00  0.00      POPC  
ATOM   4408  O11 POPCP  14      22.278  15.844  13.794  0.00  0.00      POPC  
ATOM   4409  C1  POPCP  14      23.092  14.932  13.080  0.00  0.00      POPC  
ATOM   4410  HA  POPCP  14      22.518  14.013  12.835  0.00  0.00      POPC  
ATOM   4411  HB  POPCP  14      23.978  14.684  13.702  0.00  0.00      POPC  
ATOM   4412  C2  POPCP  14      23.443  15.608  11.749  0.00  0.00      POPC  
ATOM   4413  HS  POPCP  14      23.467  14.891  10.901  0.00  0.00      POPC  
ATOM   4414  O21 POPCP  14      24.663  16.313  11.818  0.00  0.00      POPC  
ATOM   4415  C21 POPCP  14      25.749  15.561  11.713  0.00  0.00      POPC  
ATOM   4416  O22 POPCP  14      25.737  14.362  11.486  0.00  0.00      POPC  
ATOM   4417  C22 POPCP  14      26.980  16.414  11.765  0.00  0.00      POPC  
ATOM   4418  H2R POPCP  14      27.580  16.272  12.689  0.00  0.00      POPC  
ATOM   4419  H2S POPCP  14      26.753  17.497  11.661  0.00  0.00      POPC  
ATOM   4420  C3  POPCP  14      22.281  16.505  11.209  0.00  0.00      POPC  
ATOM   4421  HX  POPCP  14      22.059  17.293  11.960  0.00  0.00      POPC  
ATOM   4422  HY  POPCP  14      21.370  15.883  11.080  0.00  0.00      POPC  
ATOM   4423  O31 POPCP  14      22.823  17.132   9.958  0.00  0.00      POPC  
ATOM   4424  C31 POPCP  14      22.668  16.351   8.913  0.00  0.00      POPC  
ATOM   4425  O32 POPCP  14      22.343  15.177   8.933  0.00  0.00      POPC  
ATOM   4426  C32 POPCP  14      23.369  17.113   7.765  0.00  0.00      POPC  
ATOM   4427  H2X POPCP  14      23.300  16.507   6.837  0.00  0.00      POPC  
ATOM   4428  H2Y POPCP  14      24.428  17.365   7.985  0.00  0.00      POPC  
ATOM   4429  C23 POPCP  14      27.966  16.029  10.625  0.00  0.00      POPC  
ATOM   4430  H3R POPCP  14      28.372  14.996  10.666  0.00  0.00      POPC  
ATOM   4431  H3S POPCP  14      28.808  16.747  10.729  0.00  0.00      POPC  
ATOM   4432  C24 POPCP  14      27.397  16.247   9.207  0.00  0.00      POPC  
ATOM   4433  H4R POPCP  14      26.937  17.248   9.064  0.00  0.00      POPC  
ATOM   4434  H4S POPCP  14      26.548  15.536   9.119  0.00  0.00      POPC  
ATOM   4435  C25 POPCP  14      28.329  15.979   7.972  0.00  0.00      POPC  
ATOM   4436  H5R POPCP  14      28.426  14.879   7.849  0.00  0.00      POPC  
ATOM   4437  H5S POPCP  14      29.312  16.421   8.241  0.00  0.00      POPC  
ATOM   4438  C26 POPCP  14      27.902  16.687   6.674  0.00  0.00      POPC  
ATOM   4439  H6R POPCP  14      28.843  16.823   6.100  0.00  0.00      POPC  
ATOM   4440  H6S POPCP  14      27.641  17.727   6.965  0.00  0.00      POPC  
ATOM   4441  C27 POPCP  14      26.755  15.978   5.854  0.00  0.00      POPC  
ATOM   4442  H7R POPCP  14      25.930  15.927   6.596  0.00  0.00      POPC  
ATOM   4443  H7S POPCP  14      27.152  14.994   5.526  0.00  0.00      POPC  
ATOM   4444  C28 POPCP  14      26.315  16.854   4.640  0.00  0.00      POPC  
ATOM   4445  H8R POPCP  14      26.019  17.821   5.100  0.00  0.00      POPC  
ATOM   4446  H8S POPCP  14      25.371  16.371   4.309  0.00  0.00      POPC  
ATOM   4447  C29 POPCP  14      27.325  16.912   3.529  0.00  0.00      POPC  
ATOM   4448  H91 POPCP  14      27.992  16.040   3.454  0.00  0.00      POPC  
ATOM   4449 C210 POPCP  14      27.414  17.875   2.601  0.00  0.00      POPC  
ATOM   4450 H101 POPCP  14      28.129  17.756   1.773  0.00  0.00      POPC  
ATOM   4451 C211 POPCP  14      26.658  19.204   2.616  0.00  0.00      POPC  
ATOM   4452 H11R POPCP  14      27.325  20.091   2.668  0.00  0.00      POPC  
ATOM   4453 H11S POPCP  14      26.016  19.274   3.520  0.00  0.00      POPC  
ATOM   4454 C212 POPCP  14      25.744  19.383   1.324  0.00  0.00      POPC  
ATOM   4455 H12R POPCP  14      25.088  20.272   1.440  0.00  0.00      POPC  
ATOM   4456 H12S POPCP  14      25.029  18.532   1.336  0.00  0.00      POPC  
ATOM   4457 C213 POPCP  14      26.481  19.488  -0.060  0.00  0.00      POPC  
ATOM   4458 H13R POPCP  14      26.727  18.482  -0.462  0.00  0.00      POPC  
ATOM   4459 H13S POPCP  14      27.424  20.074  -0.013  0.00  0.00      POPC  
ATOM   4460 C214 POPCP  14      25.524  20.222  -1.107  0.00  0.00      POPC  
ATOM   4461 H14R POPCP  14      26.107  20.346  -2.045  0.00  0.00      POPC  
ATOM   4462 H14S POPCP  14      25.257  21.231  -0.727  0.00  0.00      POPC  
ATOM   4463 C215 POPCP  14      24.253  19.489  -1.522  0.00  0.00      POPC  
ATOM   4464 H15R POPCP  14      23.630  19.248  -0.634  0.00  0.00      POPC  
ATOM   4465 H15S POPCP  14      24.531  18.502  -1.951  0.00  0.00      POPC  
ATOM   4466 C216 POPCP  14      23.381  20.152  -2.630  0.00  0.00      POPC  
ATOM   4467 H16R POPCP  14      22.681  19.415  -3.079  0.00  0.00      POPC  
ATOM   4468 H16S POPCP  14      23.958  20.451  -3.531  0.00  0.00      POPC  
ATOM   4469 C217 POPCP  14      22.700  21.449  -2.102  0.00  0.00      POPC  
ATOM   4470 H17R POPCP  14      23.424  21.973  -1.443  0.00  0.00      POPC  
ATOM   4471 H17S POPCP  14      21.864  21.137  -1.440  0.00  0.00      POPC  
ATOM   4472 C218 POPCP  14      22.226  22.338  -3.268  0.00  0.00      POPC  
ATOM   4473 H18R POPCP  14      21.768  23.257  -2.844  0.00  0.00      POPC  
ATOM   4474 H18S POPCP  14      21.567  21.778  -3.966  0.00  0.00      POPC  
ATOM   4475 H18T POPCP  14      23.126  22.584  -3.871  0.00  0.00      POPC  
ATOM   4476  C33 POPCP  14      22.673  18.451   7.302  0.00  0.00      POPC  
ATOM   4477  H3X POPCP  14      23.248  19.313   7.702  0.00  0.00      POPC  
ATOM   4478  H3Y POPCP  14      21.636  18.618   7.662  0.00  0.00      POPC  
ATOM   4479  C34 POPCP  14      22.793  18.694   5.785  0.00  0.00      POPC  
ATOM   4480  H4X POPCP  14      22.551  17.843   5.114  0.00  0.00      POPC  
ATOM   4481  H4Y POPCP  14      23.866  18.953   5.659  0.00  0.00      POPC  
ATOM   4482  C35 POPCP  14      21.896  19.857   5.282  0.00  0.00      POPC  
ATOM   4483  H5X POPCP  14      22.508  20.293   4.463  0.00  0.00      POPC  
ATOM   4484  H5Y POPCP  14      21.616  20.695   5.956  0.00  0.00      POPC  
ATOM   4485  C36 POPCP  14      20.577  19.462   4.698  0.00  0.00      POPC  
ATOM   4486  H6X POPCP  14      20.776  18.934   3.741  0.00  0.00      POPC  
ATOM   4487  H6Y POPCP  14      20.051  20.435   4.589  0.00  0.00      POPC  
ATOM   4488  C37 POPCP  14      19.700  18.426   5.473  0.00  0.00      POPC  
ATOM   4489  H7X POPCP  14      19.787  18.905   6.472  0.00  0.00      POPC  
ATOM   4490  H7Y POPCP  14      20.164  17.417   5.498  0.00  0.00      POPC  
ATOM   4491  C38 POPCP  14      18.239  18.514   4.946  0.00  0.00      POPC  
ATOM   4492  H8X POPCP  14      17.942  19.584   4.915  0.00  0.00      POPC  
ATOM   4493  H8Y POPCP  14      17.600  17.974   5.678  0.00  0.00      POPC  
ATOM   4494  C39 POPCP  14      18.073  18.032   3.463  0.00  0.00      POPC  
ATOM   4495  H9X POPCP  14      18.640  17.090   3.299  0.00  0.00      POPC  
ATOM   4496  H9Y POPCP  14      18.500  18.672   2.661  0.00  0.00      POPC  
ATOM   4497 C310 POPCP  14      16.553  17.618   3.023  0.00  0.00      POPC  
ATOM   4498 H10X POPCP  14      16.265  17.044   3.930  0.00  0.00      POPC  
ATOM   4499 H10Y POPCP  14      16.565  16.908   2.169  0.00  0.00      POPC  
ATOM   4500 C311 POPCP  14      15.536  18.782   2.718  0.00  0.00      POPC  
ATOM   4501 H11X POPCP  14      16.119  19.490   2.090  0.00  0.00      POPC  
ATOM   4502 H11Y POPCP  14      15.242  19.331   3.638  0.00  0.00      POPC  
ATOM   4503 C312 POPCP  14      14.271  18.216   1.942  0.00  0.00      POPC  
ATOM   4504 H12X POPCP  14      13.900  17.367   2.554  0.00  0.00      POPC  
ATOM   4505 H12Y POPCP  14      14.582  17.729   0.993  0.00  0.00      POPC  
ATOM   4506 C313 POPCP  14      13.095  19.185   1.731  0.00  0.00      POPC  
ATOM   4507 H13X POPCP  14      13.370  20.211   1.403  0.00  0.00      POPC  
ATOM   4508 H13Y POPCP  14      12.565  19.257   2.704  0.00  0.00      POPC  
ATOM   4509 C314 POPCP  14      12.218  18.710   0.569  0.00  0.00      POPC  
ATOM   4510 H14X POPCP  14      12.836  18.580  -0.345  0.00  0.00      POPC  
ATOM   4511 H14Y POPCP  14      11.540  19.531   0.252  0.00  0.00      POPC  
ATOM   4512 C315 POPCP  14      11.411  17.463   0.905  0.00  0.00      POPC  
ATOM   4513 H15X POPCP  14      12.159  16.641   0.889  0.00  0.00      POPC  
ATOM   4514 H15Y POPCP  14      10.638  17.350   0.115  0.00  0.00      POPC  
ATOM   4515 C316 POPCP  14      10.604  17.477   2.234  0.00  0.00      POPC  
ATOM   4516 H16X POPCP  14      11.205  17.182   3.120  0.00  0.00      POPC  
ATOM   4517 H16Y POPCP  14       9.672  16.915   2.010  0.00  0.00      POPC  
ATOM   4518 H16Z POPCP  14      10.239  18.502   2.459  0.00  0.00      POPC  
ATOM   4519  N   POPCP  15     -13.851  14.019  16.524  0.00  0.00      POPC  
ATOM   4520  C12 POPCP  15     -13.820  15.180  15.561  0.00  0.00      POPC  
ATOM   4521 H12A POPCP  15     -13.370  16.015  16.077  0.00  0.00      POPC  
ATOM   4522 H12B POPCP  15     -14.836  15.493  15.373  0.00  0.00      POPC  
ATOM   4523  C13 POPCP  15     -14.562  12.818  15.893  0.00  0.00      POPC  
ATOM   4524 H13A POPCP  15     -15.570  13.068  15.599  0.00  0.00      POPC  
ATOM   4525 H13B POPCP  15     -13.996  12.383  15.082  0.00  0.00      POPC  
ATOM   4526 H13C POPCP  15     -14.689  12.073  16.664  0.00  0.00      POPC  
ATOM   4527  C14 POPCP  15     -12.446  13.565  17.000  0.00  0.00      POPC  
ATOM   4528 H14A POPCP  15     -12.468  12.712  17.662  0.00  0.00      POPC  
ATOM   4529 H14B POPCP  15     -11.832  13.326  16.144  0.00  0.00      POPC  
ATOM   4530 H14C POPCP  15     -11.966  14.394  17.498  0.00  0.00      POPC  
ATOM   4531  C15 POPCP  15     -14.669  14.411  17.709  0.00  0.00      POPC  
ATOM   4532 H15A POPCP  15     -14.519  15.441  17.996  0.00  0.00      POPC  
ATOM   4533 H15B POPCP  15     -14.462  13.750  18.537  0.00  0.00      POPC  
ATOM   4534 H15C POPCP  15     -15.741  14.338  17.600  0.00  0.00      POPC  
ATOM   4535  C11 POPCP  15     -13.273  15.020  14.097  0.00  0.00      POPC  
ATOM   4536 H11A POPCP  15     -13.367  16.061  13.719  0.00  0.00      POPC  
ATOM   4537 H11B POPCP  15     -13.971  14.438  13.458  0.00  0.00      POPC  
ATOM   4538  P   POPCP  15     -10.750  15.197  13.584  0.00  0.00      POPC  
ATOM   4539  O13 POPCP  15      -9.508  14.361  13.699  0.00  0.00      POPC  
ATOM   4540  O14 POPCP  15     -10.656  16.521  14.168  0.00  0.00      POPC  
ATOM   4541  O12 POPCP  15     -11.986  14.379  14.095  0.00  0.00      POPC  
ATOM   4542  O11 POPCP  15     -11.156  15.339  12.083  0.00  0.00      POPC  
ATOM   4543  C1  POPCP  15     -11.151  14.100  11.292  0.00  0.00      POPC  
ATOM   4544  HA  POPCP  15     -11.607  13.264  11.865  0.00  0.00      POPC  
ATOM   4545  HB  POPCP  15     -10.119  13.785  11.027  0.00  0.00      POPC  
ATOM   4546  C2  POPCP  15     -11.761  14.346   9.873  0.00  0.00      POPC  
ATOM   4547  HS  POPCP  15     -11.337  13.538   9.239  0.00  0.00      POPC  
ATOM   4548  O21 POPCP  15     -11.366  15.638   9.426  0.00  0.00      POPC  
ATOM   4549  C21 POPCP  15     -10.034  15.771   9.129  0.00  0.00      POPC  
ATOM   4550  O22 POPCP  15      -9.271  14.867   8.834  0.00  0.00      POPC  
ATOM   4551  C22 POPCP  15      -9.740  17.264   9.214  0.00  0.00      POPC  
ATOM   4552  H2R POPCP  15      -9.587  17.510  10.286  0.00  0.00      POPC  
ATOM   4553  H2S POPCP  15     -10.555  17.897   8.802  0.00  0.00      POPC  
ATOM   4554  C3  POPCP  15     -13.245  14.181   9.988  0.00  0.00      POPC  
ATOM   4555  HX  POPCP  15     -13.622  14.981  10.660  0.00  0.00      POPC  
ATOM   4556  HY  POPCP  15     -13.511  13.181  10.390  0.00  0.00      POPC  
ATOM   4557  O31 POPCP  15     -13.796  14.346   8.679  0.00  0.00      POPC  
ATOM   4558  C31 POPCP  15     -14.127  15.544   8.368  0.00  0.00      POPC  
ATOM   4559  O32 POPCP  15     -14.420  16.407   9.205  0.00  0.00      POPC  
ATOM   4560  C32 POPCP  15     -14.153  15.755   6.848  0.00  0.00      POPC  
ATOM   4561  H2X POPCP  15     -15.229  15.926   6.628  0.00  0.00      POPC  
ATOM   4562  H2Y POPCP  15     -13.757  14.894   6.269  0.00  0.00      POPC  
ATOM   4563  C23 POPCP  15      -8.440  17.694   8.506  0.00  0.00      POPC  
ATOM   4564  H3R POPCP  15      -8.681  17.598   7.425  0.00  0.00      POPC  
ATOM   4565  H3S POPCP  15      -7.639  16.942   8.669  0.00  0.00      POPC  
ATOM   4566  C24 POPCP  15      -7.784  19.067   8.820  0.00  0.00      POPC  
ATOM   4567  H4R POPCP  15      -6.868  19.135   8.196  0.00  0.00      POPC  
ATOM   4568  H4S POPCP  15      -7.485  19.003   9.888  0.00  0.00      POPC  
ATOM   4569  C25 POPCP  15      -8.758  20.312   8.503  0.00  0.00      POPC  
ATOM   4570  H5R POPCP  15      -8.205  21.187   8.909  0.00  0.00      POPC  
ATOM   4571  H5S POPCP  15      -9.733  20.268   9.033  0.00  0.00      POPC  
ATOM   4572  C26 POPCP  15      -8.962  20.701   6.960  0.00  0.00      POPC  
ATOM   4573  H6R POPCP  15      -7.973  20.609   6.463  0.00  0.00      POPC  
ATOM   4574  H6S POPCP  15      -9.221  21.779   6.885  0.00  0.00      POPC  
ATOM   4575  C27 POPCP  15     -10.016  19.854   6.267  0.00  0.00      POPC  
ATOM   4576  H7R POPCP  15     -10.968  19.696   6.818  0.00  0.00      POPC  
ATOM   4577  H7S POPCP  15      -9.545  18.882   6.006  0.00  0.00      POPC  
ATOM   4578  C28 POPCP  15     -10.382  20.520   4.953  0.00  0.00      POPC  
ATOM   4579  H8R POPCP  15     -10.795  19.674   4.363  0.00  0.00      POPC  
ATOM   4580  H8S POPCP  15      -9.438  20.771   4.425  0.00  0.00      POPC  
ATOM   4581  C29 POPCP  15     -11.333  21.694   5.113  0.00  0.00      POPC  
ATOM   4582  H91 POPCP  15     -11.233  22.212   6.079  0.00  0.00      POPC  
ATOM   4583 C210 POPCP  15     -12.330  21.973   4.196  0.00  0.00      POPC  
ATOM   4584 H101 POPCP  15     -12.918  22.865   4.457  0.00  0.00      POPC  
ATOM   4585 C211 POPCP  15     -12.716  21.249   2.924  0.00  0.00      POPC  
ATOM   4586 H11R POPCP  15     -13.602  20.584   3.015  0.00  0.00      POPC  
ATOM   4587 H11S POPCP  15     -11.976  20.610   2.396  0.00  0.00      POPC  
ATOM   4588 C212 POPCP  15     -13.038  22.147   1.729  0.00  0.00      POPC  
ATOM   4589 H12R POPCP  15     -12.053  22.609   1.507  0.00  0.00      POPC  
ATOM   4590 H12S POPCP  15     -13.826  22.855   2.064  0.00  0.00      POPC  
ATOM   4591 C213 POPCP  15     -13.492  21.271   0.601  0.00  0.00      POPC  
ATOM   4592 H13R POPCP  15     -14.140  20.429   0.926  0.00  0.00      POPC  
ATOM   4593 H13S POPCP  15     -12.620  20.704   0.212  0.00  0.00      POPC  
ATOM   4594 C214 POPCP  15     -14.222  22.100  -0.492  0.00  0.00      POPC  
ATOM   4595 H14R POPCP  15     -13.501  22.906  -0.747  0.00  0.00      POPC  
ATOM   4596 H14S POPCP  15     -15.093  22.574   0.010  0.00  0.00      POPC  
ATOM   4597 C215 POPCP  15     -14.545  21.326  -1.822  0.00  0.00      POPC  
ATOM   4598 H15R POPCP  15     -15.464  20.710  -1.719  0.00  0.00      POPC  
ATOM   4599 H15S POPCP  15     -13.704  20.644  -2.072  0.00  0.00      POPC  
ATOM   4600 C216 POPCP  15     -15.035  22.267  -2.965  0.00  0.00      POPC  
ATOM   4601 H16R POPCP  15     -14.141  22.871  -3.229  0.00  0.00      POPC  
ATOM   4602 H16S POPCP  15     -15.877  22.889  -2.592  0.00  0.00      POPC  
ATOM   4603 C217 POPCP  15     -15.527  21.548  -4.181  0.00  0.00      POPC  
ATOM   4604 H17R POPCP  15     -16.294  20.792  -3.908  0.00  0.00      POPC  
ATOM   4605 H17S POPCP  15     -14.668  21.014  -4.641  0.00  0.00      POPC  
ATOM   4606 C218 POPCP  15     -16.146  22.503  -5.180  0.00  0.00      POPC  
ATOM   4607 H18R POPCP  15     -16.511  21.978  -6.089  0.00  0.00      POPC  
ATOM   4608 H18S POPCP  15     -15.367  23.156  -5.628  0.00  0.00      POPC  
ATOM   4609 H18T POPCP  15     -16.945  23.097  -4.688  0.00  0.00      POPC  
ATOM   4610  C33 POPCP  15     -13.379  17.021   6.515  0.00  0.00      POPC  
ATOM   4611  H3X POPCP  15     -12.353  16.903   6.923  0.00  0.00      POPC  
ATOM   4612  H3Y POPCP  15     -13.744  17.857   7.150  0.00  0.00      POPC  
ATOM   4613  C34 POPCP  15     -13.423  17.594   5.102  0.00  0.00      POPC  
ATOM   4614  H4X POPCP  15     -12.822  18.527   5.072  0.00  0.00      POPC  
ATOM   4615  H4Y POPCP  15     -14.460  17.982   5.006  0.00  0.00      POPC  
ATOM   4616  C35 POPCP  15     -13.007  16.543   3.994  0.00  0.00      POPC  
ATOM   4617  H5X POPCP  15     -13.303  15.491   4.192  0.00  0.00      POPC  
ATOM   4618  H5Y POPCP  15     -11.908  16.432   4.112  0.00  0.00      POPC  
ATOM   4619  C36 POPCP  15     -13.240  17.049   2.533  0.00  0.00      POPC  
ATOM   4620  H6X POPCP  15     -12.937  18.086   2.276  0.00  0.00      POPC  
ATOM   4621  H6Y POPCP  15     -14.319  17.276   2.396  0.00  0.00      POPC  
ATOM   4622  C37 POPCP  15     -12.647  16.118   1.448  0.00  0.00      POPC  
ATOM   4623  H7X POPCP  15     -13.258  15.211   1.254  0.00  0.00      POPC  
ATOM   4624  H7Y POPCP  15     -11.642  15.776   1.774  0.00  0.00      POPC  
ATOM   4625  C38 POPCP  15     -12.245  16.729   0.085  0.00  0.00      POPC  
ATOM   4626  H8X POPCP  15     -11.750  17.704   0.284  0.00  0.00      POPC  
ATOM   4627  H8Y POPCP  15     -13.279  16.864  -0.298  0.00  0.00      POPC  
ATOM   4628  C39 POPCP  15     -11.200  15.814  -0.636  0.00  0.00      POPC  
ATOM   4629  H9X POPCP  15     -11.543  14.759  -0.582  0.00  0.00      POPC  
ATOM   4630  H9Y POPCP  15     -10.271  15.885  -0.032  0.00  0.00      POPC  
ATOM   4631 C310 POPCP  15     -10.938  16.247  -2.045  0.00  0.00      POPC  
ATOM   4632 H10X POPCP  15     -10.721  17.336  -2.008  0.00  0.00      POPC  
ATOM   4633 H10Y POPCP  15     -11.854  16.028  -2.634  0.00  0.00      POPC  
ATOM   4634 C311 POPCP  15      -9.783  15.497  -2.684  0.00  0.00      POPC  
ATOM   4635 H11X POPCP  15      -9.894  15.454  -3.788  0.00  0.00      POPC  
ATOM   4636 H11Y POPCP  15      -9.831  14.446  -2.327  0.00  0.00      POPC  
ATOM   4637 C312 POPCP  15      -8.344  15.855  -2.236  0.00  0.00      POPC  
ATOM   4638 H12X POPCP  15      -8.410  16.549  -1.370  0.00  0.00      POPC  
ATOM   4639 H12Y POPCP  15      -7.633  16.387  -2.904  0.00  0.00      POPC  
ATOM   4640 C313 POPCP  15      -7.649  14.541  -1.831  0.00  0.00      POPC  
ATOM   4641 H13X POPCP  15      -7.794  13.813  -2.657  0.00  0.00      POPC  
ATOM   4642 H13Y POPCP  15      -8.151  14.141  -0.924  0.00  0.00      POPC  
ATOM   4643 C314 POPCP  15      -6.102  14.689  -1.563  0.00  0.00      POPC  
ATOM   4644 H14X POPCP  15      -5.693  15.037  -2.535  0.00  0.00      POPC  
ATOM   4645 H14Y POPCP  15      -5.638  13.694  -1.393  0.00  0.00      POPC  
ATOM   4646 C315 POPCP  15      -5.886  15.694  -0.417  0.00  0.00      POPC  
ATOM   4647 H15X POPCP  15      -6.485  16.624  -0.520  0.00  0.00      POPC  
ATOM   4648 H15Y POPCP  15      -4.815  15.984  -0.464  0.00  0.00      POPC  
ATOM   4649 C316 POPCP  15      -5.985  15.142   0.992  0.00  0.00      POPC  
ATOM   4650 H16X POPCP  15      -5.015  14.780   1.395  0.00  0.00      POPC  
ATOM   4651 H16Y POPCP  15      -6.689  14.281   0.985  0.00  0.00      POPC  
ATOM   4652 H16Z POPCP  15      -6.323  15.917   1.713  0.00  0.00      POPC  
ATOM   4653  N   POPCP  16     -16.148  32.195  17.638  0.00  0.00      POPC  
ATOM   4654  C12 POPCP  16     -15.022  32.072  16.617  0.00  0.00      POPC  
ATOM   4655 H12A POPCP  16     -14.291  31.476  17.144  0.00  0.00      POPC  
ATOM   4656 H12B POPCP  16     -14.615  33.072  16.591  0.00  0.00      POPC  
ATOM   4657  C13 POPCP  16     -16.505  30.868  18.200  0.00  0.00      POPC  
ATOM   4658 H13A POPCP  16     -17.520  30.772  18.556  0.00  0.00      POPC  
ATOM   4659 H13B POPCP  16     -16.489  30.114  17.427  0.00  0.00      POPC  
ATOM   4660 H13C POPCP  16     -15.872  30.521  19.003  0.00  0.00      POPC  
ATOM   4661  C14 POPCP  16     -15.698  32.998  18.790  0.00  0.00      POPC  
ATOM   4662 H14A POPCP  16     -16.449  32.940  19.564  0.00  0.00      POPC  
ATOM   4663 H14B POPCP  16     -14.782  32.522  19.108  0.00  0.00      POPC  
ATOM   4664 H14C POPCP  16     -15.544  34.026  18.498  0.00  0.00      POPC  
ATOM   4665  C15 POPCP  16     -17.326  32.838  17.094  0.00  0.00      POPC  
ATOM   4666 H15A POPCP  16     -18.122  32.778  17.821  0.00  0.00      POPC  
ATOM   4667 H15B POPCP  16     -17.641  32.348  16.184  0.00  0.00      POPC  
ATOM   4668 H15C POPCP  16     -17.136  33.884  16.904  0.00  0.00      POPC  
ATOM   4669  C11 POPCP  16     -15.215  31.407  15.196  0.00  0.00      POPC  
ATOM   4670 H11A POPCP  16     -14.268  31.473  14.620  0.00  0.00      POPC  
ATOM   4671 H11B POPCP  16     -15.892  32.053  14.596  0.00  0.00      POPC  
ATOM   4672  P   POPCP  16     -16.934  29.628  14.742  0.00  0.00      POPC  
ATOM   4673  O13 POPCP  16     -17.818  30.801  14.643  0.00  0.00      POPC  
ATOM   4674  O14 POPCP  16     -17.453  28.546  15.595  0.00  0.00      POPC  
ATOM   4675  O12 POPCP  16     -15.500  30.045  15.342  0.00  0.00      POPC  
ATOM   4676  O11 POPCP  16     -16.764  29.085  13.286  0.00  0.00      POPC  
ATOM   4677  C1  POPCP  16     -15.439  29.038  12.770  0.00  0.00      POPC  
ATOM   4678  HA  POPCP  16     -14.848  28.133  13.031  0.00  0.00      POPC  
ATOM   4679  HB  POPCP  16     -14.854  29.963  12.958  0.00  0.00      POPC  
ATOM   4680  C2  POPCP  16     -15.399  28.884  11.179  0.00  0.00      POPC  
ATOM   4681  HS  POPCP  16     -14.376  28.640  10.821  0.00  0.00      POPC  
ATOM   4682  O21 POPCP  16     -15.793  30.137  10.552  0.00  0.00      POPC  
ATOM   4683  C21 POPCP  16     -14.883  31.086  10.464  0.00  0.00      POPC  
ATOM   4684  O22 POPCP  16     -13.688  30.932  10.773  0.00  0.00      POPC  
ATOM   4685  C22 POPCP  16     -15.550  32.294   9.809  0.00  0.00      POPC  
ATOM   4686  H2R POPCP  16     -16.076  32.844  10.618  0.00  0.00      POPC  
ATOM   4687  H2S POPCP  16     -16.239  32.008   8.986  0.00  0.00      POPC  
ATOM   4688  C3  POPCP  16     -16.173  27.698  10.542  0.00  0.00      POPC  
ATOM   4689  HX  POPCP  16     -17.249  27.890  10.742  0.00  0.00      POPC  
ATOM   4690  HY  POPCP  16     -15.675  26.833  11.030  0.00  0.00      POPC  
ATOM   4691  O31 POPCP  16     -15.973  27.661   9.088  0.00  0.00      POPC  
ATOM   4692  C31 POPCP  16     -16.925  27.929   8.296  0.00  0.00      POPC  
ATOM   4693  O32 POPCP  16     -18.128  28.173   8.545  0.00  0.00      POPC  
ATOM   4694  C32 POPCP  16     -16.360  27.976   6.877  0.00  0.00      POPC  
ATOM   4695  H2X POPCP  16     -16.164  26.906   6.653  0.00  0.00      POPC  
ATOM   4696  H2Y POPCP  16     -15.408  28.519   6.700  0.00  0.00      POPC  
ATOM   4697  C23 POPCP  16     -14.507  33.216   9.212  0.00  0.00      POPC  
ATOM   4698  H3R POPCP  16     -13.674  32.717   8.674  0.00  0.00      POPC  
ATOM   4699  H3S POPCP  16     -13.984  33.698  10.065  0.00  0.00      POPC  
ATOM   4700  C24 POPCP  16     -15.077  34.411   8.393  0.00  0.00      POPC  
ATOM   4701  H4R POPCP  16     -15.780  33.946   7.669  0.00  0.00      POPC  
ATOM   4702  H4S POPCP  16     -14.227  34.798   7.792  0.00  0.00      POPC  
ATOM   4703  C25 POPCP  16     -15.846  35.486   9.222  0.00  0.00      POPC  
ATOM   4704  H5R POPCP  16     -15.168  35.965   9.961  0.00  0.00      POPC  
ATOM   4705  H5S POPCP  16     -16.631  34.962   9.808  0.00  0.00      POPC  
ATOM   4706  C26 POPCP  16     -16.511  36.525   8.303  0.00  0.00      POPC  
ATOM   4707  H6R POPCP  16     -15.841  37.064   7.600  0.00  0.00      POPC  
ATOM   4708  H6S POPCP  16     -16.843  37.285   9.042  0.00  0.00      POPC  
ATOM   4709  C27 POPCP  16     -17.751  35.995   7.651  0.00  0.00      POPC  
ATOM   4710  H7R POPCP  16     -18.350  35.494   8.440  0.00  0.00      POPC  
ATOM   4711  H7S POPCP  16     -17.499  35.294   6.827  0.00  0.00      POPC  
ATOM   4712  C28 POPCP  16     -18.606  37.063   6.952  0.00  0.00      POPC  
ATOM   4713  H8R POPCP  16     -19.376  36.487   6.394  0.00  0.00      POPC  
ATOM   4714  H8S POPCP  16     -17.882  37.600   6.302  0.00  0.00      POPC  
ATOM   4715  C29 POPCP  16     -19.313  38.081   7.849  0.00  0.00      POPC  
ATOM   4716  H91 POPCP  16     -18.513  38.506   8.473  0.00  0.00      POPC  
ATOM   4717 C210 POPCP  16     -20.631  38.285   7.948  0.00  0.00      POPC  
ATOM   4718 H101 POPCP  16     -20.980  39.084   8.618  0.00  0.00      POPC  
ATOM   4719 C211 POPCP  16     -21.705  37.539   7.159  0.00  0.00      POPC  
ATOM   4720 H11R POPCP  16     -22.277  36.888   7.853  0.00  0.00      POPC  
ATOM   4721 H11S POPCP  16     -21.317  36.864   6.366  0.00  0.00      POPC  
ATOM   4722 C212 POPCP  16     -22.868  38.351   6.401  0.00  0.00      POPC  
ATOM   4723 H12R POPCP  16     -23.079  39.163   7.130  0.00  0.00      POPC  
ATOM   4724 H12S POPCP  16     -23.692  37.607   6.352  0.00  0.00      POPC  
ATOM   4725 C213 POPCP  16     -22.496  38.821   4.995  0.00  0.00      POPC  
ATOM   4726 H13R POPCP  16     -22.362  38.083   4.175  0.00  0.00      POPC  
ATOM   4727 H13S POPCP  16     -21.551  39.405   5.006  0.00  0.00      POPC  
ATOM   4728 C214 POPCP  16     -23.564  39.773   4.372  0.00  0.00      POPC  
ATOM   4729 H14R POPCP  16     -23.704  40.743   4.895  0.00  0.00      POPC  
ATOM   4730 H14S POPCP  16     -24.519  39.230   4.540  0.00  0.00      POPC  
ATOM   4731 C215 POPCP  16     -23.257  40.157   2.887  0.00  0.00      POPC  
ATOM   4732 H15R POPCP  16     -22.801  39.369   2.250  0.00  0.00      POPC  
ATOM   4733 H15S POPCP  16     -22.518  40.976   3.018  0.00  0.00      POPC  
ATOM   4734 C216 POPCP  16     -24.545  40.689   2.210  0.00  0.00      POPC  
ATOM   4735 H16R POPCP  16     -25.161  41.228   2.961  0.00  0.00      POPC  
ATOM   4736 H16S POPCP  16     -25.058  39.816   1.754  0.00  0.00      POPC  
ATOM   4737 C217 POPCP  16     -24.244  41.916   1.262  0.00  0.00      POPC  
ATOM   4738 H17R POPCP  16     -23.478  41.621   0.513  0.00  0.00      POPC  
ATOM   4739 H17S POPCP  16     -23.728  42.619   1.949  0.00  0.00      POPC  
ATOM   4740 C218 POPCP  16     -25.444  42.465   0.623  0.00  0.00      POPC  
ATOM   4741 H18R POPCP  16     -25.863  42.011  -0.300  0.00  0.00      POPC  
ATOM   4742 H18S POPCP  16     -25.341  43.544   0.379  0.00  0.00      POPC  
ATOM   4743 H18T POPCP  16     -26.277  42.419   1.356  0.00  0.00      POPC  
ATOM   4744  C33 POPCP  16     -17.465  28.516   5.964  0.00  0.00      POPC  
ATOM   4745  H3X POPCP  16     -18.058  29.362   6.374  0.00  0.00      POPC  
ATOM   4746  H3Y POPCP  16     -18.261  27.760   5.792  0.00  0.00      POPC  
ATOM   4747  C34 POPCP  16     -16.972  28.688   4.515  0.00  0.00      POPC  
ATOM   4748  H4X POPCP  16     -17.712  29.167   3.839  0.00  0.00      POPC  
ATOM   4749  H4Y POPCP  16     -16.871  27.653   4.123  0.00  0.00      POPC  
ATOM   4750  C35 POPCP  16     -15.603  29.395   4.371  0.00  0.00      POPC  
ATOM   4751  H5X POPCP  16     -14.782  28.790   4.813  0.00  0.00      POPC  
ATOM   4752  H5Y POPCP  16     -15.729  30.331   4.956  0.00  0.00      POPC  
ATOM   4753  C36 POPCP  16     -15.230  29.617   2.829  0.00  0.00      POPC  
ATOM   4754  H6X POPCP  16     -15.324  28.632   2.324  0.00  0.00      POPC  
ATOM   4755  H6Y POPCP  16     -14.173  29.937   2.704  0.00  0.00      POPC  
ATOM   4756  C37 POPCP  16     -16.144  30.659   2.072  0.00  0.00      POPC  
ATOM   4757  H7X POPCP  16     -16.251  31.510   2.778  0.00  0.00      POPC  
ATOM   4758  H7Y POPCP  16     -17.148  30.189   2.002  0.00  0.00      POPC  
ATOM   4759  C38 POPCP  16     -15.424  31.178   0.773  0.00  0.00      POPC  
ATOM   4760  H8X POPCP  16     -15.629  30.446  -0.037  0.00  0.00      POPC  
ATOM   4761  H8Y POPCP  16     -14.357  31.142   1.079  0.00  0.00      POPC  
ATOM   4762  C39 POPCP  16     -15.969  32.501   0.372  0.00  0.00      POPC  
ATOM   4763  H9X POPCP  16     -17.080  32.522   0.337  0.00  0.00      POPC  
ATOM   4764  H9Y POPCP  16     -15.647  32.681  -0.676  0.00  0.00      POPC  
ATOM   4765 C310 POPCP  16     -15.456  33.693   1.259  0.00  0.00      POPC  
ATOM   4766 H10X POPCP  16     -14.418  33.582   1.640  0.00  0.00      POPC  
ATOM   4767 H10Y POPCP  16     -16.210  33.732   2.074  0.00  0.00      POPC  
ATOM   4768 C311 POPCP  16     -15.536  35.078   0.446  0.00  0.00      POPC  
ATOM   4769 H11X POPCP  16     -15.211  35.905   1.114  0.00  0.00      POPC  
ATOM   4770 H11Y POPCP  16     -16.564  35.314   0.095  0.00  0.00      POPC  
ATOM   4771 C312 POPCP  16     -14.521  35.175  -0.679  0.00  0.00      POPC  
ATOM   4772 H12X POPCP  16     -14.862  34.784  -1.662  0.00  0.00      POPC  
ATOM   4773 H12Y POPCP  16     -13.633  34.573  -0.392  0.00  0.00      POPC  
ATOM   4774 C313 POPCP  16     -13.968  36.570  -1.001  0.00  0.00      POPC  
ATOM   4775 H13X POPCP  16     -13.115  36.491  -1.709  0.00  0.00      POPC  
ATOM   4776 H13Y POPCP  16     -13.499  37.146  -0.175  0.00  0.00      POPC  
ATOM   4777 C314 POPCP  16     -15.083  37.485  -1.646  0.00  0.00      POPC  
ATOM   4778 H14X POPCP  16     -15.906  37.548  -0.903  0.00  0.00      POPC  
ATOM   4779 H14Y POPCP  16     -15.501  36.938  -2.518  0.00  0.00      POPC  
ATOM   4780 C315 POPCP  16     -14.679  38.915  -2.034  0.00  0.00      POPC  
ATOM   4781 H15X POPCP  16     -15.399  39.204  -2.829  0.00  0.00      POPC  
ATOM   4782 H15Y POPCP  16     -13.637  38.829  -2.409  0.00  0.00      POPC  
ATOM   4783 C316 POPCP  16     -14.754  39.923  -0.930  0.00  0.00      POPC  
ATOM   4784 H16X POPCP  16     -15.809  40.165  -0.681  0.00  0.00      POPC  
ATOM   4785 H16Y POPCP  16     -14.332  40.923  -1.170  0.00  0.00      POPC  
ATOM   4786 H16Z POPCP  16     -14.365  39.451  -0.003  0.00  0.00      POPC  
ATOM   4787  N   POPCP  17      13.796   4.876  15.796  0.00  0.00      POPC  
ATOM   4788  C12 POPCP  17      13.820   3.379  16.218  0.00  0.00      POPC  
ATOM   4789 H12A POPCP  17      13.063   2.922  15.597  0.00  0.00      POPC  
ATOM   4790 H12B POPCP  17      13.578   3.303  17.268  0.00  0.00      POPC  
ATOM   4791  C13 POPCP  17      14.262   5.161  14.380  0.00  0.00      POPC  
ATOM   4792 H13A POPCP  17      15.318   4.953  14.283  0.00  0.00      POPC  
ATOM   4793 H13B POPCP  17      13.607   4.646  13.693  0.00  0.00      POPC  
ATOM   4794 H13C POPCP  17      14.174   6.223  14.204  0.00  0.00      POPC  
ATOM   4795  C14 POPCP  17      12.392   5.324  15.973  0.00  0.00      POPC  
ATOM   4796 H14A POPCP  17      11.679   4.793  15.360  0.00  0.00      POPC  
ATOM   4797 H14B POPCP  17      12.166   5.425  17.024  0.00  0.00      POPC  
ATOM   4798 H14C POPCP  17      12.273   6.339  15.624  0.00  0.00      POPC  
ATOM   4799  C15 POPCP  17      14.721   5.564  16.769  0.00  0.00      POPC  
ATOM   4800 H15A POPCP  17      15.723   5.264  16.502  0.00  0.00      POPC  
ATOM   4801 H15B POPCP  17      14.556   5.180  17.765  0.00  0.00      POPC  
ATOM   4802 H15C POPCP  17      14.654   6.639  16.683  0.00  0.00      POPC  
ATOM   4803  C11 POPCP  17      15.150   2.671  15.889  0.00  0.00      POPC  
ATOM   4804 H11A POPCP  17      15.402   2.949  14.843  0.00  0.00      POPC  
ATOM   4805 H11B POPCP  17      14.969   1.576  15.932  0.00  0.00      POPC  
ATOM   4806  P   POPCP  17      17.600   3.304  16.202  0.00  0.00      POPC  
ATOM   4807  O13 POPCP  17      18.111   2.053  15.601  0.00  0.00      POPC  
ATOM   4808  O14 POPCP  17      18.418   3.977  17.197  0.00  0.00      POPC  
ATOM   4809  O12 POPCP  17      16.172   2.952  16.824  0.00  0.00      POPC  
ATOM   4810  O11 POPCP  17      17.289   4.379  15.115  0.00  0.00      POPC  
ATOM   4811  C1  POPCP  17      18.276   5.290  14.537  0.00  0.00      POPC  
ATOM   4812  HA  POPCP  17      19.096   5.519  15.251  0.00  0.00      POPC  
ATOM   4813  HB  POPCP  17      17.756   6.258  14.373  0.00  0.00      POPC  
ATOM   4814  C2  POPCP  17      18.928   4.719  13.235  0.00  0.00      POPC  
ATOM   4815  HS  POPCP  17      19.527   3.826  13.516  0.00  0.00      POPC  
ATOM   4816  O21 POPCP  17      19.541   5.782  12.551  0.00  0.00      POPC  
ATOM   4817  C21 POPCP  17      20.870   5.857  12.941  0.00  0.00      POPC  
ATOM   4818  O22 POPCP  17      21.574   4.951  13.362  0.00  0.00      POPC  
ATOM   4819  C22 POPCP  17      21.343   7.337  12.764  0.00  0.00      POPC  
ATOM   4820  H2R POPCP  17      21.700   7.790  13.713  0.00  0.00      POPC  
ATOM   4821  H2S POPCP  17      20.391   7.865  12.539  0.00  0.00      POPC  
ATOM   4822  C3  POPCP  17      17.767   4.110  12.309  0.00  0.00      POPC  
ATOM   4823  HX  POPCP  17      17.077   4.952  12.089  0.00  0.00      POPC  
ATOM   4824  HY  POPCP  17      17.275   3.287  12.870  0.00  0.00      POPC  
ATOM   4825  O31 POPCP  17      18.232   3.736  11.009  0.00  0.00      POPC  
ATOM   4826  C31 POPCP  17      19.087   2.682  10.963  0.00  0.00      POPC  
ATOM   4827  O32 POPCP  17      19.127   1.822  11.820  0.00  0.00      POPC  
ATOM   4828  C32 POPCP  17      20.031   2.806   9.889  0.00  0.00      POPC  
ATOM   4829  H2X POPCP  17      21.074   2.590  10.203  0.00  0.00      POPC  
ATOM   4830  H2Y POPCP  17      20.128   3.888   9.657  0.00  0.00      POPC  
ATOM   4831  C23 POPCP  17      22.422   7.477  11.710  0.00  0.00      POPC  
ATOM   4832  H3R POPCP  17      23.278   6.861  12.060  0.00  0.00      POPC  
ATOM   4833  H3S POPCP  17      22.775   8.530  11.699  0.00  0.00      POPC  
ATOM   4834  C24 POPCP  17      22.026   7.022  10.318  0.00  0.00      POPC  
ATOM   4835  H4R POPCP  17      21.076   7.517  10.022  0.00  0.00      POPC  
ATOM   4836  H4S POPCP  17      21.846   5.928  10.249  0.00  0.00      POPC  
ATOM   4837  C25 POPCP  17      23.130   7.347   9.388  0.00  0.00      POPC  
ATOM   4838  H5R POPCP  17      23.835   6.497   9.511  0.00  0.00      POPC  
ATOM   4839  H5S POPCP  17      23.572   8.344   9.598  0.00  0.00      POPC  
ATOM   4840  C26 POPCP  17      22.698   7.271   7.889  0.00  0.00      POPC  
ATOM   4841  H6R POPCP  17      21.965   8.106   7.882  0.00  0.00      POPC  
ATOM   4842  H6S POPCP  17      22.297   6.262   7.657  0.00  0.00      POPC  
ATOM   4843  C27 POPCP  17      23.828   7.547   6.866  0.00  0.00      POPC  
ATOM   4844  H7R POPCP  17      24.571   6.741   7.044  0.00  0.00      POPC  
ATOM   4845  H7S POPCP  17      24.263   8.558   7.021  0.00  0.00      POPC  
ATOM   4846  C28 POPCP  17      23.428   7.405   5.411  0.00  0.00      POPC  
ATOM   4847  H8R POPCP  17      22.970   6.404   5.261  0.00  0.00      POPC  
ATOM   4848  H8S POPCP  17      24.385   7.536   4.862  0.00  0.00      POPC  
ATOM   4849  C29 POPCP  17      22.573   8.575   5.046  0.00  0.00      POPC  
ATOM   4850  H91 POPCP  17      22.460   9.365   5.802  0.00  0.00      POPC  
ATOM   4851 C210 POPCP  17      21.885   8.657   3.892  0.00  0.00      POPC  
ATOM   4852 H101 POPCP  17      21.154   9.471   3.781  0.00  0.00      POPC  
ATOM   4853 C211 POPCP  17      21.863   7.635   2.795  0.00  0.00      POPC  
ATOM   4854 H11R POPCP  17      20.858   7.311   2.449  0.00  0.00      POPC  
ATOM   4855 H11S POPCP  17      22.456   6.723   3.019  0.00  0.00      POPC  
ATOM   4856 C212 POPCP  17      22.429   8.365   1.602  0.00  0.00      POPC  
ATOM   4857 H12R POPCP  17      23.411   8.854   1.778  0.00  0.00      POPC  
ATOM   4858 H12S POPCP  17      21.697   9.138   1.286  0.00  0.00      POPC  
ATOM   4859 C213 POPCP  17      22.446   7.411   0.427  0.00  0.00      POPC  
ATOM   4860 H13R POPCP  17      22.375   6.395   0.871  0.00  0.00      POPC  
ATOM   4861 H13S POPCP  17      23.322   7.482  -0.253  0.00  0.00      POPC  
ATOM   4862 C214 POPCP  17      21.093   7.483  -0.344  0.00  0.00      POPC  
ATOM   4863 H14R POPCP  17      20.844   8.459  -0.810  0.00  0.00      POPC  
ATOM   4864 H14S POPCP  17      20.205   7.164   0.243  0.00  0.00      POPC  
ATOM   4865 C215 POPCP  17      21.167   6.583  -1.589  0.00  0.00      POPC  
ATOM   4866 H15R POPCP  17      20.993   5.556  -1.200  0.00  0.00      POPC  
ATOM   4867 H15S POPCP  17      22.197   6.481  -1.993  0.00  0.00      POPC  
ATOM   4868 C216 POPCP  17      20.191   6.980  -2.597  0.00  0.00      POPC  
ATOM   4869 H16R POPCP  17      20.308   8.041  -2.904  0.00  0.00      POPC  
ATOM   4870 H16S POPCP  17      19.159   6.901  -2.193  0.00  0.00      POPC  
ATOM   4871 C217 POPCP  17      20.233   6.026  -3.858  0.00  0.00      POPC  
ATOM   4872 H17R POPCP  17      21.209   6.152  -4.374  0.00  0.00      POPC  
ATOM   4873 H17S POPCP  17      19.308   6.333  -4.391  0.00  0.00      POPC  
ATOM   4874 C218 POPCP  17      20.160   4.475  -3.557  0.00  0.00      POPC  
ATOM   4875 H18R POPCP  17      21.072   4.184  -2.992  0.00  0.00      POPC  
ATOM   4876 H18S POPCP  17      20.145   3.813  -4.449  0.00  0.00      POPC  
ATOM   4877 H18T POPCP  17      19.226   4.245  -3.001  0.00  0.00      POPC  
ATOM   4878  C33 POPCP  17      19.628   2.031   8.618  0.00  0.00      POPC  
ATOM   4879  H3X POPCP  17      20.318   2.337   7.802  0.00  0.00      POPC  
ATOM   4880  H3Y POPCP  17      18.564   2.131   8.315  0.00  0.00      POPC  
ATOM   4881  C34 POPCP  17      19.982   0.534   8.821  0.00  0.00      POPC  
ATOM   4882  H4X POPCP  17      19.590   0.109   9.770  0.00  0.00      POPC  
ATOM   4883  H4Y POPCP  17      21.084   0.437   8.922  0.00  0.00      POPC  
ATOM   4884  C35 POPCP  17      19.665  -0.410   7.691  0.00  0.00      POPC  
ATOM   4885  H5X POPCP  17      18.570  -0.479   7.516  0.00  0.00      POPC  
ATOM   4886  H5Y POPCP  17      19.861  -1.467   7.971  0.00  0.00      POPC  
ATOM   4887  C36 POPCP  17      20.388  -0.129   6.336  0.00  0.00      POPC  
ATOM   4888  H6X POPCP  17      20.356   0.964   6.143  0.00  0.00      POPC  
ATOM   4889  H6Y POPCP  17      19.931  -0.793   5.571  0.00  0.00      POPC  
ATOM   4890  C37 POPCP  17      21.885  -0.434   6.348  0.00  0.00      POPC  
ATOM   4891  H7X POPCP  17      22.106  -1.481   6.647  0.00  0.00      POPC  
ATOM   4892  H7Y POPCP  17      22.507   0.210   7.005  0.00  0.00      POPC  
ATOM   4893  C38 POPCP  17      22.481  -0.423   4.916  0.00  0.00      POPC  
ATOM   4894  H8X POPCP  17      22.139   0.509   4.416  0.00  0.00      POPC  
ATOM   4895  H8Y POPCP  17      22.093  -1.235   4.264  0.00  0.00      POPC  
ATOM   4896  C39 POPCP  17      23.978  -0.346   4.796  0.00  0.00      POPC  
ATOM   4897  H9X POPCP  17      24.366  -1.262   5.292  0.00  0.00      POPC  
ATOM   4898  H9Y POPCP  17      24.349   0.510   5.400  0.00  0.00      POPC  
ATOM   4899 C310 POPCP  17      24.510  -0.331   3.316  0.00  0.00      POPC  
ATOM   4900 H10X POPCP  17      24.011   0.493   2.762  0.00  0.00      POPC  
ATOM   4901 H10Y POPCP  17      24.124  -1.235   2.798  0.00  0.00      POPC  
ATOM   4902 C311 POPCP  17      26.051  -0.362   3.225  0.00  0.00      POPC  
ATOM   4903 H11X POPCP  17      26.437  -1.275   3.727  0.00  0.00      POPC  
ATOM   4904 H11Y POPCP  17      26.524   0.548   3.652  0.00  0.00      POPC  
ATOM   4905 C312 POPCP  17      26.604  -0.358   1.793  0.00  0.00      POPC  
ATOM   4906 H12X POPCP  17      26.237   0.474   1.155  0.00  0.00      POPC  
ATOM   4907 H12Y POPCP  17      26.257  -1.338   1.401  0.00  0.00      POPC  
ATOM   4908 C313 POPCP  17      28.106  -0.356   1.838  0.00  0.00      POPC  
ATOM   4909 H13X POPCP  17      28.403   0.478   2.509  0.00  0.00      POPC  
ATOM   4910 H13Y POPCP  17      28.616  -0.161   0.870  0.00  0.00      POPC  
ATOM   4911 C314 POPCP  17      28.837  -1.617   2.361  0.00  0.00      POPC  
ATOM   4912 H14X POPCP  17      28.686  -2.546   1.771  0.00  0.00      POPC  
ATOM   4913 H14Y POPCP  17      28.408  -1.740   3.379  0.00  0.00      POPC  
ATOM   4914 C315 POPCP  17      30.362  -1.409   2.445  0.00  0.00      POPC  
ATOM   4915 H15X POPCP  17      30.784  -2.186   3.119  0.00  0.00      POPC  
ATOM   4916 H15Y POPCP  17      30.435  -0.472   3.038  0.00  0.00      POPC  
ATOM   4917 C316 POPCP  17      31.123  -1.091   1.160  0.00  0.00      POPC  
ATOM   4918 H16X POPCP  17      31.062  -1.968   0.481  0.00  0.00      POPC  
ATOM   4919 H16Y POPCP  17      32.202  -0.846   1.270  0.00  0.00      POPC  
ATOM   4920 H16Z POPCP  17      30.753  -0.187   0.631  0.00  0.00      POPC  
ATOM   4921  N   POPCP  18     -41.677 -25.879  17.015  0.00  0.00      POPC  
ATOM   4922  C12 POPCP  18     -41.840 -26.146  15.507  0.00  0.00      POPC  
ATOM   4923 H12A POPCP  18     -42.890 -26.149  15.254  0.00  0.00      POPC  
ATOM   4924 H12B POPCP  18     -41.625 -27.197  15.381  0.00  0.00      POPC  
ATOM   4925  C13 POPCP  18     -40.294 -25.767  17.436  0.00  0.00      POPC  
ATOM   4926 H13A POPCP  18     -39.797 -26.658  17.082  0.00  0.00      POPC  
ATOM   4927 H13B POPCP  18     -39.806 -24.914  16.988  0.00  0.00      POPC  
ATOM   4928 H13C POPCP  18     -40.224 -25.726  18.513  0.00  0.00      POPC  
ATOM   4929  C14 POPCP  18     -42.466 -24.729  17.440  0.00  0.00      POPC  
ATOM   4930 H14A POPCP  18     -42.370 -24.567  18.503  0.00  0.00      POPC  
ATOM   4931 H14B POPCP  18     -42.109 -23.838  16.946  0.00  0.00      POPC  
ATOM   4932 H14C POPCP  18     -43.510 -24.906  17.225  0.00  0.00      POPC  
ATOM   4933  C15 POPCP  18     -42.114 -27.155  17.750  0.00  0.00      POPC  
ATOM   4934 H15A POPCP  18     -42.127 -26.910  18.802  0.00  0.00      POPC  
ATOM   4935 H15B POPCP  18     -41.340 -27.900  17.644  0.00  0.00      POPC  
ATOM   4936 H15C POPCP  18     -43.041 -27.628  17.459  0.00  0.00      POPC  
ATOM   4937  C11 POPCP  18     -41.039 -25.334  14.435  0.00  0.00      POPC  
ATOM   4938 H11A POPCP  18     -41.263 -25.547  13.368  0.00  0.00      POPC  
ATOM   4939 H11B POPCP  18     -39.963 -25.593  14.534  0.00  0.00      POPC  
ATOM   4940  P   POPCP  18     -42.399 -23.136  14.009  0.00  0.00      POPC  
ATOM   4941  O13 POPCP  18     -42.004 -21.735  14.088  0.00  0.00      POPC  
ATOM   4942  O14 POPCP  18     -43.660 -23.583  14.668  0.00  0.00      POPC  
ATOM   4943  O12 POPCP  18     -41.169 -23.891  14.616  0.00  0.00      POPC  
ATOM   4944  O11 POPCP  18     -42.341 -23.597  12.507  0.00  0.00      POPC  
ATOM   4945  C1  POPCP  18     -43.586 -23.618  11.808  0.00  0.00      POPC  
ATOM   4946  HA  POPCP  18     -44.047 -22.631  12.025  0.00  0.00      POPC  
ATOM   4947  HB  POPCP  18     -44.271 -24.368  12.257  0.00  0.00      POPC  
ATOM   4948  C2  POPCP  18     -43.364 -23.601  10.229  0.00  0.00      POPC  
ATOM   4949  HS  POPCP  18     -44.316 -23.815   9.696  0.00  0.00      POPC  
ATOM   4950  O21 POPCP  18     -42.287 -24.683   9.867  0.00  0.00      POPC  
ATOM   4951  C21 POPCP  18     -42.625 -25.832  10.063  0.00  0.00      POPC  
ATOM   4952  O22 POPCP  18     -43.725 -26.239  10.364  0.00  0.00      POPC  
ATOM   4953  C22 POPCP  18     -41.358 -26.711   9.598  0.00  0.00      POPC  
ATOM   4954  H2R POPCP  18     -41.792 -27.400   8.842  0.00  0.00      POPC  
ATOM   4955  H2S POPCP  18     -40.945 -27.273  10.463  0.00  0.00      POPC  
ATOM   4956  C3  POPCP  18     -42.952 -22.200   9.642  0.00  0.00      POPC  
ATOM   4957  HX  POPCP  18     -42.035 -21.706  10.029  0.00  0.00      POPC  
ATOM   4958  HY  POPCP  18     -43.740 -21.437   9.815  0.00  0.00      POPC  
ATOM   4959  O31 POPCP  18     -42.845 -22.308   8.183  0.00  0.00      POPC  
ATOM   4960  C31 POPCP  18     -41.563 -22.603   7.796  0.00  0.00      POPC  
ATOM   4961  O32 POPCP  18     -40.600 -22.507   8.569  0.00  0.00      POPC  
ATOM   4962  C32 POPCP  18     -41.533 -22.993   6.288  0.00  0.00      POPC  
ATOM   4963  H2X POPCP  18     -42.303 -22.389   5.761  0.00  0.00      POPC  
ATOM   4964  H2Y POPCP  18     -41.726 -24.085   6.347  0.00  0.00      POPC  
ATOM   4965  C23 POPCP  18     -40.296 -25.894   8.760  0.00  0.00      POPC  
ATOM   4966  H3R POPCP  18     -39.883 -25.141   9.464  0.00  0.00      POPC  
ATOM   4967  H3S POPCP  18     -40.717 -25.377   7.871  0.00  0.00      POPC  
ATOM   4968  C24 POPCP  18     -38.995 -26.641   8.285  0.00  0.00      POPC  
ATOM   4969  H4R POPCP  18     -38.688 -27.018   9.284  0.00  0.00      POPC  
ATOM   4970  H4S POPCP  18     -38.172 -26.056   7.821  0.00  0.00      POPC  
ATOM   4971  C25 POPCP  18     -39.203 -27.948   7.428  0.00  0.00      POPC  
ATOM   4972  H5R POPCP  18     -40.085 -28.520   7.786  0.00  0.00      POPC  
ATOM   4973  H5S POPCP  18     -38.385 -28.657   7.679  0.00  0.00      POPC  
ATOM   4974  C26 POPCP  18     -39.020 -27.824   5.978  0.00  0.00      POPC  
ATOM   4975  H6R POPCP  18     -39.815 -27.167   5.565  0.00  0.00      POPC  
ATOM   4976  H6S POPCP  18     -39.321 -28.707   5.375  0.00  0.00      POPC  
ATOM   4977  C27 POPCP  18     -37.624 -27.322   5.525  0.00  0.00      POPC  
ATOM   4978  H7R POPCP  18     -36.838 -27.727   6.198  0.00  0.00      POPC  
ATOM   4979  H7S POPCP  18     -37.793 -26.228   5.618  0.00  0.00      POPC  
ATOM   4980  C28 POPCP  18     -37.408 -27.805   4.088  0.00  0.00      POPC  
ATOM   4981  H8R POPCP  18     -38.193 -27.328   3.464  0.00  0.00      POPC  
ATOM   4982  H8S POPCP  18     -37.556 -28.906   4.097  0.00  0.00      POPC  
ATOM   4983  C29 POPCP  18     -36.032 -27.528   3.503  0.00  0.00      POPC  
ATOM   4984  H91 POPCP  18     -35.275 -28.325   3.551  0.00  0.00      POPC  
ATOM   4985 C210 POPCP  18     -35.612 -26.553   2.749  0.00  0.00      POPC  
ATOM   4986 H101 POPCP  18     -34.634 -26.534   2.248  0.00  0.00      POPC  
ATOM   4987 C211 POPCP  18     -36.433 -25.298   2.443  0.00  0.00      POPC  
ATOM   4988 H11R POPCP  18     -35.807 -24.400   2.630  0.00  0.00      POPC  
ATOM   4989 H11S POPCP  18     -37.312 -25.219   3.118  0.00  0.00      POPC  
ATOM   4990 C212 POPCP  18     -36.849 -25.201   0.939  0.00  0.00      POPC  
ATOM   4991 H12R POPCP  18     -36.058 -25.061   0.171  0.00  0.00      POPC  
ATOM   4992 H12S POPCP  18     -37.478 -24.300   0.780  0.00  0.00      POPC  
ATOM   4993 C213 POPCP  18     -37.664 -26.362   0.234  0.00  0.00      POPC  
ATOM   4994 H13R POPCP  18     -37.167 -27.337   0.426  0.00  0.00      POPC  
ATOM   4995 H13S POPCP  18     -37.668 -26.080  -0.841  0.00  0.00      POPC  
ATOM   4996 C214 POPCP  18     -39.033 -26.344   0.751  0.00  0.00      POPC  
ATOM   4997 H14R POPCP  18     -39.585 -25.513   0.263  0.00  0.00      POPC  
ATOM   4998 H14S POPCP  18     -39.068 -26.240   1.857  0.00  0.00      POPC  
ATOM   4999 C215 POPCP  18     -39.778 -27.628   0.437  0.00  0.00      POPC  
ATOM   5000 H15R POPCP  18     -39.019 -28.432   0.551  0.00  0.00      POPC  
ATOM   5001 H15S POPCP  18     -40.125 -27.551  -0.615  0.00  0.00      POPC  
ATOM   5002 C216 POPCP  18     -40.873 -27.950   1.429  0.00  0.00      POPC  
ATOM   5003 H16R POPCP  18     -41.757 -27.310   1.219  0.00  0.00      POPC  
ATOM   5004 H16S POPCP  18     -40.527 -27.690   2.453  0.00  0.00      POPC  
ATOM   5005 C217 POPCP  18     -41.372 -29.469   1.363  0.00  0.00      POPC  
ATOM   5006 H17R POPCP  18     -42.246 -29.626   2.031  0.00  0.00      POPC  
ATOM   5007 H17S POPCP  18     -40.558 -30.159   1.671  0.00  0.00      POPC  
ATOM   5008 C218 POPCP  18     -41.753 -29.883  -0.061  0.00  0.00      POPC  
ATOM   5009 H18R POPCP  18     -40.899 -29.815  -0.768  0.00  0.00      POPC  
ATOM   5010 H18S POPCP  18     -42.695 -29.424  -0.430  0.00  0.00      POPC  
ATOM   5011 H18T POPCP  18     -42.016 -30.962  -0.110  0.00  0.00      POPC  
ATOM   5012  C33 POPCP  18     -40.121 -22.742   5.846  0.00  0.00      POPC  
ATOM   5013  H3X POPCP  18     -39.461 -22.994   6.704  0.00  0.00      POPC  
ATOM   5014  H3Y POPCP  18     -39.970 -21.660   5.644  0.00  0.00      POPC  
ATOM   5015  C34 POPCP  18     -39.717 -23.666   4.734  0.00  0.00      POPC  
ATOM   5016  H4X POPCP  18     -40.161 -24.681   4.821  0.00  0.00      POPC  
ATOM   5017  H4Y POPCP  18     -38.616 -23.808   4.793  0.00  0.00      POPC  
ATOM   5018  C35 POPCP  18     -39.913 -23.069   3.302  0.00  0.00      POPC  
ATOM   5019  H5X POPCP  18     -39.353 -23.668   2.552  0.00  0.00      POPC  
ATOM   5020  H5Y POPCP  18     -39.570 -22.012   3.317  0.00  0.00      POPC  
ATOM   5021  C36 POPCP  18     -41.336 -22.975   2.837  0.00  0.00      POPC  
ATOM   5022  H6X POPCP  18     -41.421 -22.234   2.014  0.00  0.00      POPC  
ATOM   5023  H6Y POPCP  18     -42.077 -22.531   3.536  0.00  0.00      POPC  
ATOM   5024  C37 POPCP  18     -41.863 -24.398   2.450  0.00  0.00      POPC  
ATOM   5025  H7X POPCP  18     -41.818 -25.008   3.378  0.00  0.00      POPC  
ATOM   5026  H7Y POPCP  18     -41.340 -24.834   1.572  0.00  0.00      POPC  
ATOM   5027  C38 POPCP  18     -43.379 -24.466   2.026  0.00  0.00      POPC  
ATOM   5028  H8X POPCP  18     -43.554 -23.700   1.240  0.00  0.00      POPC  
ATOM   5029  H8Y POPCP  18     -43.921 -24.105   2.926  0.00  0.00      POPC  
ATOM   5030  C39 POPCP  18     -43.784 -25.803   1.359  0.00  0.00      POPC  
ATOM   5031  H9X POPCP  18     -43.484 -26.754   1.849  0.00  0.00      POPC  
ATOM   5032  H9Y POPCP  18     -43.209 -25.908   0.415  0.00  0.00      POPC  
ATOM   5033 C310 POPCP  18     -45.245 -25.928   1.102  0.00  0.00      POPC  
ATOM   5034 H10X POPCP  18     -45.731 -25.624   2.054  0.00  0.00      POPC  
ATOM   5035 H10Y POPCP  18     -45.654 -26.922   0.822  0.00  0.00      POPC  
ATOM   5036 C311 POPCP  18     -45.730 -24.844   0.107  0.00  0.00      POPC  
ATOM   5037 H11X POPCP  18     -45.177 -23.884   0.183  0.00  0.00      POPC  
ATOM   5038 H11Y POPCP  18     -46.748 -24.566   0.456  0.00  0.00      POPC  
ATOM   5039 C312 POPCP  18     -45.808 -25.432  -1.303  0.00  0.00      POPC  
ATOM   5040 H12X POPCP  18     -46.287 -24.657  -1.939  0.00  0.00      POPC  
ATOM   5041 H12Y POPCP  18     -46.385 -26.377  -1.395  0.00  0.00      POPC  
ATOM   5042 C313 POPCP  18     -44.453 -25.760  -1.992  0.00  0.00      POPC  
ATOM   5043 H13X POPCP  18     -43.910 -26.554  -1.436  0.00  0.00      POPC  
ATOM   5044 H13Y POPCP  18     -43.831 -24.839  -1.966  0.00  0.00      POPC  
ATOM   5045 C314 POPCP  18     -44.761 -26.292  -3.405  0.00  0.00      POPC  
ATOM   5046 H14X POPCP  18     -45.214 -25.428  -3.936  0.00  0.00      POPC  
ATOM   5047 H14Y POPCP  18     -45.472 -27.146  -3.403  0.00  0.00      POPC  
ATOM   5048 C315 POPCP  18     -43.405 -26.832  -4.012  0.00  0.00      POPC  
ATOM   5049 H15X POPCP  18     -43.027 -27.507  -3.215  0.00  0.00      POPC  
ATOM   5050 H15Y POPCP  18     -42.788 -25.918  -4.147  0.00  0.00      POPC  
ATOM   5051 C316 POPCP  18     -43.670 -27.471  -5.391  0.00  0.00      POPC  
ATOM   5052 H16X POPCP  18     -44.019 -26.792  -6.198  0.00  0.00      POPC  
ATOM   5053 H16Y POPCP  18     -44.484 -28.225  -5.328  0.00  0.00      POPC  
ATOM   5054 H16Z POPCP  18     -42.715 -27.889  -5.776  0.00  0.00      POPC  
ATOM   5055  N   POPCP  19      11.665 -37.673  12.398  0.00  0.00      POPC  
ATOM   5056  C12 POPCP  19      12.175 -38.223  13.709  0.00  0.00      POPC  
ATOM   5057 H12A POPCP  19      11.816 -39.233  13.844  0.00  0.00      POPC  
ATOM   5058 H12B POPCP  19      11.667 -37.754  14.539  0.00  0.00      POPC  
ATOM   5059  C13 POPCP  19      10.206 -37.896  12.290  0.00  0.00      POPC  
ATOM   5060 H13A POPCP  19       9.673 -37.505  13.145  0.00  0.00      POPC  
ATOM   5061 H13B POPCP  19       9.728 -37.327  11.507  0.00  0.00      POPC  
ATOM   5062 H13C POPCP  19       9.962 -38.918  12.043  0.00  0.00      POPC
[truncated: 7,389,112 more chars]
