# Supplementary material for: Native American ataxia medicines rescue ataxia-linked mutant potassium channel activity via binding to the voltage sensing domain
Source: Nat Commun. 2023 Jun 6;14:3281. doi: 10.1038/s41467-023-38834-6 (PMC10244465; doi:10.1038/s41467-023-38834-6)
Supplement: Supplementary file 7 — Source Data [file 41467_2023_38834_MOESM7_ESM.zip › Figure_1_KCNA2_1_in_50_Bladderwrack_Kelp.xlsx]

## Sheet: Ctrl
	1	2	3	4	5	6
File Name
Voltage (mV)								Mean	SEM	n
-80	0	0	0	0	0	0.143433		0.0239054	0.0239054	6
-70	0	0	0	0	0	0.112915		0.0188192	0.0188192	6
-60	0	0	0	0.012207	0	0.0671387		0.0132243	0.0109656	6
-50	0	0	0	0.012207	0	0.0640869		0.0127157	0.0104658	6
-40	0	0	0	0.0274658	0	0.088501		0.0193278	0.0145435	6
-30	0	0.72937	0.10376	0.3479	0	0.564575		0.290934	0.125787	6
-20	0.271606	1.64795	0.585938	0.735474	0.234985	1.19934		0.779215	0.225413	6
-10	0.588989	1.99585	0.930786	0.991821	0.686646	1.57776		1.12864	0.223473	6
0	0.704956	2.20947	1.12305	1.33057	0.964355	1.74255		1.34583	0.224305	6
10	0.750732	2.20032	1.16882	1.45874	1.07727	1.71509		1.39516	0.20994	6
20	0.689697	2.20337	1.14441	1.4801	1.11389	1.60828		1.37329	0.211552	6
30	0.71106	2.20337	1.09253	1.4801	1.08643	1.44653		1.33667	0.20796	6
40	0.631714	2.07214	1.08032	1.44348	1.02844	1.24207		1.24969	0.197786	6
G/Gmax
Voltage (mV)								Mean	SEM	n
-80	0	0	0	0	0	0.0836299		0.0139383	0.0139383	6
-70	0	0	0	0	0	0.0702087		0.0117015	0.0117015	6
-60	0	0	0	0.0083682	0	0.0417457		0.00835232	0.00681705	6
-50	0	0	0	0.0083682	0	0.0398482		0.00803607	0.00650752	6
-40	0	0	0	0.0188285	0	0.0550285		0.0123095	0.0090802	6
-30	0	0.331025	0.0887728	0.238494	0	0.351044		0.168223	0.0652626	6
-20	0.381974	0.747922	0.501305	0.504184	0.21813	0.745731		0.516541	0.0843815	6
-10	0.828326	0.905817	0.796345	0.679916	0.637394	0.981025		0.804804	0.0533871	6
0	0.991416	1.00277	0.960836	0.912134	0.895184	1.08349		0.974305	0.0278876	6
10	1.05579	0.998615	1	1	1	1.06641		1.02014	0.013029	6
20	0.969957	1	0.979112	1.01464	1.03399	1		0.999618	0.009501	6
30	1	1	0.934726	1.01464	1.0085	0.899431		0.976217	0.0193801	6
40	0.888412	0.940443	0.924282	0.98954	0.954674	0.772296		0.911608	0.0310194	6

## Sheet: 1 in 50 Bladderwrack Kelp
	1	2	3	4	5	6
File Name
Voltage (mV)								Mean	SEM	n
-80	0.143433	0.134326	0.189209	0.109863	0	0.241089		0.13632	0.0332222	6
-70	0.109863	0.128633	0.106812	0.0640869	0	0.158691		0.094681	0.022751	6
-60	0.10376	0.12376	0.0823975	0.0274658	0	0.112915		0.0750496	0.0204788	6
-50	0.0762939	0.0462939	0.0946045	0.0183105	0	0.109863		0.057561	0.0177384	6
-40	0.134277	0.104277	0.210571	0.00610352	0	0.320435		0.129277	0.0502276	6
-30	0.265503	0.164503	0.405884	0.10376	0.0762939	0.598145		0.269015	0.0821472	6
-20	0.289917	0.26917	0.543213	0.128174	0.274658	0.787354		0.382081	0.0978878	6
-10	0.39978	0.39978	0.549316	0.167847	0.378418	0.793457		0.4481	0.0851632	6
0	0.247192	0.247192	0.521851	0.146484	0.384521	0.631714		0.363159	0.0756319	6
10	0.314331	0.314331	0.436401	0.100708	0.360107	0.421143		0.324504	0.0494703	6
20	0.210571	0.210571	0.317383	0.088501	0.332642	0.22583		0.230916	0.0360372	6
30	0.149536	0.249536	0.250244	0.088501	0.268555	0.22583		0.205367	0.0289546	6
40	0.0732422	0.249536	0.10376	0.088501	0.213623	0.22583		0.159082	0.0321573	6
G/Gmax
Voltage (mV)								Mean	SEM	n
-80	0.358779	0.336	0.344444	0.654545	0	0.306202		0.333328	0.084814	6
-70	0.274809	0.321759	0.194444	0.381818	0	0.20155		0.229063	0.0542969	6
-60	0.259542	0.309569	0.15	0.163636	0	0.143411		0.171026	0.0437944	6
-50	0.19084	0.115798	0.172222	0.109091	0	0.139535		0.121248	0.0274799	6
-40	0.335878	0.260837	0.383333	0.0363636	0	0.406977		0.237231	0.0723589	6
-30	0.664122	0.411483	0.738889	0.618182	0.201613	0.75969		0.565663	0.0887712	6
-20	0.725191	0.673295	0.988889	0.763636	0.725806	1		0.812803	0.0586439	6
-10	1	1	1	1	1	1.00775		1.00129	0.00129199	6
0	0.618321	0.618321	0.95	0.872727	1.01613	0.802326		0.812971	0.0681938	6
10	0.78626	0.78626	0.794444	0.6	0.951613	0.534884		0.742243	0.0615539	6
20	0.526718	0.526718	0.577778	0.527273	0.879032	0.286822		0.554057	0.0774163	6
30	0.374046	0.624183	0.455556	0.527273	0.709677	0.286822		0.496259	0.0641173	6
40	0.183206	0.624183	0.188889	0.527273	0.564516	0.286822		0.395815	0.0811981	6
