# Supplementary material for: Native American ataxia medicines rescue ataxia-linked mutant potassium channel activity via binding to the voltage sensing domain
Source: Nat Commun. 2023 Jun 6;14:3281. doi: 10.1038/s41467-023-38834-6 (PMC10244465; doi:10.1038/s41467-023-38834-6)
Supplement: Supplementary file 7 — Source Data [file 41467_2023_38834_MOESM7_ESM.zip › Figure_2_KCNA1_100_uM_Cytisine.xlsx]

## Sheet: Ctrl
	1	2	3	4	5	6
File Name
Voltage (mV)								Mean	SEM	n
-80	0.0183105	-0.00915527	0.0244141	-0.00610352	0.012207	0.0335693		0.012207	0.00691433	6
-60	0.0305176	-0.00305176	0.0244141	0.00915527	0.0213623	0.0427246		0.0208537	0.00656502	6
-40	0.180054	0.0549316	0.189209	0.241089	0.177002	0.183105		0.170898	0.0251531	6
-20	2.07825	0.875854	2.14539	2.29492	1.53809	2.36206		1.88243	0.23377	6
0	3.83911	1.30615	3.48511	3.58887	2.31628	3.62244		3.02633	0.408496	6
20	3.50037	1.39771	3.52478	3.87268	2.62146	4.20837		3.18756	0.418213	6
G/Gmax
Voltage (mV)								Mean	SEM	n
-80	0.00523104	-0.00655022	0.00692641	-0.00157604	0.00465658	0.00797679		0.00277743	0.00230764	6
-60	0.0087184	-0.00218341	0.00692641	0.00236407	0.00814901	0.0101523		0.00568779	0.00191234	6
-40	0.0514385	0.0393013	0.0536797	0.0622537	0.0675204	0.0435098		0.0529506	0.00438587	6
-20	0.593723	0.626638	0.608658	0.592593	0.586729	0.561276		0.594936	0.00894535	6
0	1.09677	0.934498	0.988745	0.926714	0.883586	0.860769		0.948514	0.0347305	6
20	1	1	1	1	1	1		1	0	6

## Sheet: 100 uM Cytisine
	1	2	3	4	5	6
File Name
Voltage (mV)								Mean	SEM	n
-80	0.00915527	0.0732422	0.0671387	0.0305176	0.00610352	0.0427246		0.038147	0.0115739	6
-60	0.0305176	0.109863	0.0762939	0.0396729	0.0274658	0.0610352		0.0574748	0.0129814	6
-40	0.204468	0.500488	0.302124	0.283813	0.164795	0.323486		0.296529	0.0477313	6
-20	2.06909	1.25427	2.37732	2.27051	1.52283	2.55432		2.00806	0.209046	6
0	3.36304	1.46179	3.35388	3.29895	2.30408	3.77502		2.92613	0.354246	6
20	4.62952	1.48621	3.66821	3.70789	2.64893	4.27856		3.40322	0.471769	6
G/Gmax
Voltage (mV)								Mean	SEM	n
-80	0.00197759	0.0492813	0.0183028	0.00823045	0.00230415	0.00998573		0.0150137	0.00727519	6
-60	0.00659196	0.073922	0.0207987	0.0106996	0.0103687	0.0142653		0.0227744	0.0104147	6
-40	0.0441661	0.336756	0.0823627	0.0765432	0.062212	0.0756063		0.112941	0.045111	6
-20	0.446935	0.843943	0.648087	0.612346	0.574885	0.597004		0.620533	0.052761	6
0	0.726434	0.983573	0.914309	0.889712	0.869816	0.882311		0.877692	0.0344763	6
20	1	1	1	1	1	1		1	0	6
