# Supplementary material for: Native American ataxia medicines rescue ataxia-linked mutant potassium channel activity via binding to the voltage sensing domain
Source: Nat Commun. 2023 Jun 6;14:3281. doi: 10.1038/s41467-023-38834-6 (PMC10244465; doi:10.1038/s41467-023-38834-6)
Supplement: Supplementary file 7 — Source Data [file 41467_2023_38834_MOESM7_ESM.zip › Figure_6_KCNA1-E283K_1_in_50_Bladderwrack_Kelp_-_Gmax.xlsx]

## Sheet: Ctrl
	1	2	3	4	5
File Name
Voltage (mV)							Mean	SEM	n
-80	0	0	0	0	0		0	0	5
-70	0	0	0	0	0		0	0	5
-60	0	0	0.00979932	0	0		0.00195986	0.00195986	5
-50	0	0	0.0207943	0	0		0.00415887	0.00415887	5
-40	0	0	0.0420262	0	0		0.00840524	0.00840524	5
-30	0	0.01	0.135006	0	-0.00430996		0.0281391	0.0268198	5
-20	0	0.11	0.294238	0	0.00495673		0.0818389	0.0571019	5
-10	0	0.33	0.33	0.03236	0.0465699		0.147786	0.0747705	5
0	0.0260364	0.527881	0.523193	0.0771309	0.0933191		0.249512	0.113235	5
10	0.0474667	0.541322	0.59019	0.108067	0.120231		0.281455	0.116973	5
20	0.0544561	0.529155	0.625309	0.124581	0.130712		0.292843	0.117857	5
30	0.051119	0.510125	0.641619	0.126231	0.131103		0.292039	0.118575	5
40	0.0405696	0.483939	0.648611	0.114062	0.123293		0.282095	0.119763	5
G/Gmax
Voltage (mV)							Mean	SEM	n
-80	0	0	0	0	0		0	0	5
-70	0	0	0	0	0		0	0	5
-60	0	0	0.0151082	0	0		0.00302163	0.00302163	5
-50	0	0	0.0320598	0	0		0.00641196	0.00641196	5
-40	0	0	0.0647941	0	0		0.0129588	0.0129588	5
-30	0	0.0184733	0.208146	0	-0.032973		0.0387292	0.0431586	5
-20	0	0.203206	0.453643	0	0.037921		0.138954	0.0871727	5
-10	0	0.609619	0.508779	0.256356	0.356279		0.346207	0.105795	5
0	0.54852	0.97517	0.806636	0.611031	0.713929		0.731057	0.0752738	5
10	1	1	0.909929	0.856106	0.919813		0.93717	0.0278477	5
20	1.14725	0.977525	0.964073	0.986932	1		1.01516	0.0335413	5
30	1.07695	0.942369	0.98922	1	1.00299		1.00231	0.0216108	5
40	0.854697	0.893995	1	0.903597	0.943243		0.919107	0.0246434	5

## Sheet: 1 in 50 Bladderwrack Kelp
	1	2	3	4	5
File Name
Voltage (mV)							Mean	SEM	n
-80	0.0206884	0.0584508	0.219656	0.0557387	0.0464313		0.080193	0.0354974	5
-70	0.0180116	0.0522848	0.222107	0.056323	0.0446568		0.0786767	0.0364734	5
-60	0.0174491	0.0498418	0.228686	0.0565159	0.0473634		0.0799713	0.0377799	5
-50	0.0240988	0.0847671	0.267378	0.0811882	0.0733128		0.106149	0.0417645	5
-40	0.145389	0.425477	0.563029	0.325378	0.32712		0.357278	0.0684867	5
-30	0.676803	1.18875	1.15707	0.933781	1.03249		0.997779	0.0922416	5
-20	1.27467	1.71106	1.63651	1.46262	1.64745		1.54646	0.0794669	5
-10	1.62961	1.93939	1.92116	1.76944	2.01188		1.85429	0.0686407	5
0	1.78029	1.9655	2.09292	1.9226	2.19177		1.99062	0.0708609	5
10	1.81434	1.94487	2.14992	1.96068	2.24048		2.02206	0.0764614	5
20	1.78413	1.87052	2.21164	1.90553	2.21257		1.99688	0.0900614	5
30	1.72573	1.7679	2.19909	1.77423	2.13516		1.92042	0.101565	5
40	1.6521	1.66149	2.15571	1.58681	2.02358		1.81594	0.114403	5
G/Gmax
Voltage (mV)							Mean	SEM	n
-80	0.0114027	0.0297385	0.0993181	0.0284282	0.0207239		0.0379223	0.0156934	5
-70	0.00992739	0.0266013	0.100426	0.0287262	0.0199318		0.0371226	0.0161612	5
-60	0.00961734	0.0253584	0.103401	0.0288246	0.0211399		0.0376683	0.016749	5
-50	0.0132824	0.0431276	0.120896	0.0414081	0.032722		0.0502872	0.0184304	5
-40	0.0801335	0.216473	0.254575	0.165951	0.146005		0.172627	0.0299553	5
-30	0.37303	0.604808	0.523174	0.476252	0.460836		0.48762	0.0380622	5
-20	0.702553	0.870546	0.739954	0.745976	0.735313		0.758868	0.0289156	5
-10	0.898184	0.986718	0.868657	0.902458	0.897972		0.910798	0.019916	5
0	0.981234	1	0.946321	0.980575	0.978262		0.977278	0.00866637	5
10	1	0.989507	0.972092	1	1		0.99232	0.00545001	5
20	0.98335	0.951679	1	0.971868	0.987547		0.978889	0.00815539	5
30	0.951163	0.899469	0.994326	0.904904	0.952995		0.940571	0.0174896	5
40	0.910579	0.845328	0.974712	0.809316	0.903193		0.888625	0.0285217	5
