# Supplementary material for: Native American ataxia medicines rescue ataxia-linked mutant potassium channel activity via binding to the voltage sensing domain
Source: Nat Commun. 2023 Jun 6;14:3281. doi: 10.1038/s41467-023-38834-6 (PMC10244465; doi:10.1038/s41467-023-38834-6)
Supplement: Supplementary file 7 — Source Data [file 41467_2023_38834_MOESM7_ESM.zip › Figure_4_KCNA2_Tannic_acid_Dose_Response_-_Gmax.xlsx]

## Sheet: Ctrl
	1	2	3	4	5
File Name
Voltage (mV)							Mean	SEM	n
-80	0	0	0	0	0		0	0	5
-70	0	0	0	0	0		0	0	5
-60	0	0	0	0	0		0	0	5
-50	0	0	0.0427246	0.00610352	0		0.00976562	0.00832409	5
-40	0	0	0.802612	0.576782	0		0.275879	0.172673	5
-30	0	0.317383	2.80151	2.08435	0.262451		1.09314	0.565148	5
-20	0.509644	1.36108	4.08325	3.3844	1.19019		2.10571	0.688687	5
-10	1.33362	2.35291	4.81262	3.67737	1.93787		2.82288	0.628938	5
0	1.78528	2.89307	5.16968	3.54614	2.5238		3.18359	0.572319	5
10	2.01721	3.16772	5.22461	3.2135	2.82898		3.29041	0.528963	5
20	2.09045	3.19214	5.07507	2.83508	2.90527		3.2196	0.498255	5
30	2.10266	3.07617	4.84314	2.39868	2.70386		3.0249	0.482409	5
40	2.06299	2.87476	4.599	1.94397	2.42004		2.78015	0.482719	5
G/Gmax
Voltage (mV)							Mean	SEM	n
-80	0	0	0	0	0		0	0	5
-70	0	0	0	0	0		0	0	5
-60	0	0	0	0	0		0	0	5
-50	0	0	0.00817757	0.00165975	0		0.00196746	0.00158545	5
-40	0	0	0.153621	0.156846	0		0.0620936	0.0380278	5
-30	0	0.0994264	0.536215	0.566805	0.0903361		0.258556	0.120951	5
-20	0.24238	0.426386	0.781542	0.920332	0.409664		0.556061	0.126526	5
-10	0.634253	0.737094	0.921145	1	0.667017		0.791902	0.0719243	5
0	0.849057	0.90631	0.989486	0.964315	0.868697		0.915573	0.026969	5
10	0.959361	0.992352	1	0.873859	0.973739		0.959862	0.0226451	5
20	0.994194	1	0.971379	0.770954	1		0.947305	0.0444023	5
30	1	0.963671	0.926986	0.652282	0.930672		0.894722	0.0620274	5
40	0.981132	0.900574	0.880257	0.528631	0.832983		0.824715	0.0777946	5

## Sheet: 0.1 uM
	1	2	3	4	5
File Name
Voltage (mV)							Mean	SEM	n
-80	0	0	0	0	0		0	0	5
-70	0	0	0.0366211	0	0		0.00732422	0.00732422	5
-60	0	0	0.0427246	0.012207	0		0.0109863	0.00827921	5
-50	0	-0.00305176	0.0854492	0.0152588	0		0.0195312	0.0167874	5
-40	0	0.0396729	1.18713	0.726318	0.137329		0.418091	0.232729	5
-30	0.296021	0.640869	3.302	2.33765	1.297		1.57471	0.55452	5
-20	1.44043	2.09045	4.64172	3.32642	2.65503		2.83081	0.549419	5
-10	2.09045	2.78625	5.34058	3.4729	3.46985		3.43201	0.54141	5
0	2.30408	3.23792	5.17578	3.3844	3.75977		3.57239	0.467001	5
10	2.40784	3.43628	4.91638	3.04871	3.86353		3.53455	0.42029	5
20	2.39868	3.41797	4.78821	2.69775	3.83301		3.42712	0.424679	5
30	2.35901	3.32336	4.87061	2.29492	3.75061		3.3197	0.477708	5
40	2.32239	3.14026	4.88892	1.88599	3.51257		3.15002	0.521443	5
G/Gmax
Voltage (mV)							Mean	SEM	n
-80	0	0	0	0	0		0	0	5
-70	0	0	0.00685714	0	0		0.00137143	0.00137143	5
-60	0	0	0.008	0.00351494	0		0.00230299	0.00157854	5
-50	0	-0.000888099	0.016	0.00439367	0		0.00390111	0.00316227	5
-40	0	0.0115453	0.222286	0.209139	0.035545		0.095703	0.0493718	5
-30	0.12294	0.186501	0.618286	0.673111	0.335703		0.387308	0.111335	5
-20	0.598226	0.608348	0.869143	0.957821	0.687204		0.744148	0.0722002	5
-10	0.868188	0.810835	1	1	0.898104		0.915425	0.0372668	5
0	0.956907	0.942274	0.969143	0.974517	0.973144		0.963197	0.00608184	5
10	1	1	0.920571	0.877856	1		0.959685	0.0255947	5
20	0.996198	0.994671	0.896571	0.776801	0.992101		0.931269	0.0430118	5
30	0.979721	0.96714	0.912	0.660808	0.970774		0.898089	0.0605023	5
40	0.964512	0.913854	0.915429	0.543058	0.909163		0.849203	0.0771951	5

## Sheet: 1 uM
	1	2	3	4	5
File Name
Voltage (mV)							Mean	SEM	n
-80	0	0	0	0	0.213623		0.0427246	0.0427246	5
-70	0	0	0	0	0.183105		0.0366211	0.0366211	5
-60	0	0.0335693	0.0396729	0.012207	0.177002		0.0524902	0.0319401	5
-50	0	0.0671387	0.317383	0.0579834	0.305176		0.149536	0.0670554	5
-40	0.219727	0.842285	2.1698	1.00708	1.50757		1.14929	0.327747	5
-30	1.44653	2.6825	4.09851	2.80457	3.09753		2.82593	0.425264	5
-20	2.30103	3.74756	4.91943	3.66211	4.23889		3.7738	0.430756	5
-10	2.59705	4.12903	5.12695	3.68347	4.73328		4.05396	0.440357	5
0	2.66113	4.19006	5.05981	3.45154	5.10559		4.09363	0.470702	5
10	2.65808	4.06799	4.90723	3.125	5.27344		4.00635	0.500774	5
20	2.60315	4.05579	4.90112	2.70386	5.17578		3.88794	0.536935	5
30	2.53601	4.05579	4.94385	2.3468	4.88281		3.75305	0.558781	5
40	2.43835	3.95203	4.81262	1.98975	4.6051		3.55957	0.571785	5
G/Gmax
Voltage (mV)							Mean	SEM	n
-80	0	0	0	0	0.0405093		0.00810185	0.00810185	5
-70	0	0	0	0	0.0347222		0.00694444	0.00694444	5
-60	0	0.00801165	0.0077381	0.003314	0.0335648		0.0105257	0.00594849	5
-50	0	0.0160233	0.0619048	0.0157415	0.0578704		0.030308	0.0124355	5
-40	0.0825688	0.20102	0.423214	0.273405	0.28588		0.253218	0.0557758	5
-30	0.543578	0.640204	0.799405	0.761392	0.587384		0.666393	0.0493603	5
-20	0.864679	0.894392	0.959524	0.9942	0.803819		0.903323	0.0338314	5
-10	0.975917	0.985433	1	1	0.897569		0.971784	0.0191095	5
0	1	1	0.986905	0.937034	0.968171		0.978422	0.0118769	5
10	0.998853	0.970867	0.957143	0.848384	1		0.955049	0.0279028	5
20	0.978211	0.967953	0.955952	0.734051	0.981481		0.92353	0.047579	5
30	0.952982	0.967953	0.964286	0.637117	0.925926		0.889653	0.0635617	5
40	0.916284	0.94319	0.93869	0.540182	0.873264		0.842322	0.0765433	5

## Sheet: 3 uM
	1	2	3	4	5
File Name
Voltage (mV)							Mean	SEM	n
-80	0	0	0	0	0		0	0	5
-70	0	0	0	0	0		0	0	5
-60	0.0946045	0.213623	0.201416	0.00915527	0.27771		0.159302	0.0476837	5
-50	0.0640869	0.38147	0.830078	0.0518799	0.888062		0.443115	0.180034	5
-40	0.463867	1.6449	2.78931	1.21765	2.35596		1.69434	0.411122	5
-30	1.15967	3.10669	4.30908	2.89001	3.60413		3.01392	0.523832	5
-20	1.52588	3.74146	4.88586	3.83911	4.56848		3.71216	0.587693	5
-10	1.68457	3.90625	4.88892	3.83301	4.97437		3.85742	0.593119	5
0	1.76086	3.94592	4.84009	3.62244	5.21851		3.87756	0.603107	5
10	1.76392	4.00391	4.71497	3.34167	5.22766		3.81042	0.602997	5
20	1.72119	3.97644	4.53796	3.00293	5.05066		3.65784	0.591421	5
30	1.65405	3.87573	4.28772	2.67639	4.76379		3.45154	0.56714	5
40	1.56555	3.74451	4.05579	2.29187	4.38843		3.20923	0.544835	5
G/Gmax
Voltage (mV)							Mean	SEM	n
-80	0	0	0	0	0		0	0	5
-70	0	0	0	0	0		0	0	5
-60	0.0537262	0.0533537	0.0412242	0.00238474	0.0531232		0.0407624	0.0098804	5
-50	0.0363951	0.0952744	0.169894	0.0135135	0.169877		0.0969909	0.0326118	5
-40	0.263432	0.410823	0.570893	0.31717	0.450671		0.402598	0.0535571	5
-30	0.658579	0.775915	0.881949	0.752782	0.689434		0.751732	0.0387949	5
-20	0.866551	0.934451	1	1	0.873905		0.934982	0.0290414	5
-10	0.956672	0.97561	1.00062	0.99841	0.951547		0.976573	0.0101946	5
0	1	0.985518	0.990631	0.943561	0.998249		0.983592	0.0103435	5
10	1.00173	1	0.965022	0.870429	1		0.967437	0.0252124	5
20	0.97747	0.99314	0.928795	0.782194	0.966141		0.929548	0.0383362	5
30	0.939341	0.967988	0.877577	0.697138	0.911267		0.878662	0.0477892	5
40	0.889081	0.935213	0.830106	0.596979	0.839463		0.818169	0.0584161	5

## Sheet: 10 uM
	1	2	3	4	5
File Name
Voltage (mV)							Mean	SEM	n
-80	0	0	0	0	0		0	0	5
-70	0	0.213623	0	0	0.369263		0.116577	0.0755111	5
-60	0.0976562	0.20752	0.268555	0.100708	0.45166		0.22522	0.0652848	5
-50	0.0732422	0.476074	0.927734	0.411987	1.26648		0.631104	0.209159	5
-40	0.186157	1.49841	2.47192	1.46179	2.64587		1.65283	0.439802	5
-30	0.643921	2.48718	3.57666	2.49634	3.65295		2.57141	0.543517	5
-20	0.970459	3.06396	4.14429	3.12805	4.00696		3.06274	0.567591	5
-10	1.19629	3.30811	4.27856	3.34473	4.21143		3.26782	0.55726	5
0	1.25732	3.3844	4.23889	3.302	4.57764		3.35205	0.577926	5
10	1.20239	3.34167	4.00696	3.00903	4.49219		3.21045	0.564241	5
20	1.17798	3.25317	3.74756	2.67639	4.37317		3.04565	0.544178	5
30	1.14441	3.21655	3.46069	2.49939	4.28162		2.92053	0.527443	5
40	1.05591	3.16467	3.16162	2.23999	4.0802		2.74048	0.51188	5
G/Gmax
Voltage (mV)							Mean	SEM	n
-80	0	0	0	0	0		0	0	5
-70	0	0.0631199	0	0	0.0806667		0.0287573	0.0178274	5
-60	0.0776699	0.0613165	0.0627675	0.0301095	0.0986667		0.066106	0.0112333	5
-50	0.0582524	0.140667	0.216833	0.123175	0.276667		0.163119	0.0379966	5
-40	0.148058	0.442741	0.577746	0.437044	0.578		0.436718	0.078489	5
-30	0.512136	0.734896	0.835949	0.74635	0.798		0.725466	0.0563482	5
-20	0.771845	0.90532	0.968616	0.935219	0.875333		0.891267	0.0336361	5
-10	0.951456	0.977457	1	1	0.92		0.969783	0.0153285	5
0	1	1	0.990728	0.987226	1		0.995591	0.00275626	5
10	0.956311	0.987376	0.936519	0.899635	0.981333		0.952235	0.0159874	5
20	0.936893	0.961226	0.875892	0.800182	0.955333		0.905905	0.0304483	5
30	0.910194	0.950406	0.808845	0.747263	0.935333		0.870408	0.0394669	5
40	0.839806	0.935077	0.738944	0.669708	0.891333		0.814974	0.0488645	5

## Sheet: 30 uM
	1	2	3	4	5
File Name
Voltage (mV)							Mean	SEM	n
-80	0	0	0	0	0		0	0	5
-70	0	0	0	0	0.402832		0.0805664	0.0805664	5
-60	0	0.253296	0.299072	0.167847	0.479126		0.239868	0.07863	5
-50	0.0488281	0.262451	0.662231	0.860596	1.15356		0.597534	0.199489	5
-40	0.0793457	0.827026	1.49841	2.15149	2.16675		1.3446	0.401211	5
-30	0.271606	1.51367	2.37732	2.88391	3.17993		2.04529	0.525809	5
-20	0.494385	2.08435	2.8656	3.28979	3.79028		2.50488	0.575213	5
-10	0.604248	2.35291	2.99988	3.302	4.07715		2.66724	0.585498	5
0	0.662231	2.49939	2.97852	3.10364	4.12598		2.67395	0.568474	5
10	0.741577	2.55432	2.91138	2.76489	4.12598		2.61963	0.543445	5
20	0.732422	2.52075	2.75574	2.4292	4.01611		2.49084	0.524088	5
30	0.692749	2.49329	2.58789	2.20642	3.80249		2.35657	0.497681	5
40	0.604248	2.47803	2.38037	1.95923	3.60718		2.20581	0.484469	5
G/Gmax
Voltage (mV)							Mean	SEM	n
-80	0	0	0	0	0		0	0	5
-70	0	0	0	0	0.0976331		0.0195266	0.0195266	5
-60	0	0.0991637	0.0996948	0.0508318	0.116124		0.0731629	0.0213039	5
-50	0.0658436	0.102748	0.220753	0.260628	0.279586		0.185912	0.0429557	5
-40	0.106996	0.323775	0.499491	0.651571	0.525148		0.421396	0.0943984	5
-30	0.366255	0.592593	0.792472	0.873383	0.77071		0.679082	0.0906495	5
-20	0.666667	0.81601	0.955239	0.996303	0.918639		0.870571	0.0590939	5
-10	0.814815	0.921147	1	1	0.988166		0.944825	0.0356583	5
0	0.893004	0.978495	0.992879	0.939926	1		0.960861	0.0198882	5
10	1	1	0.970498	0.837338	1		0.961567	0.0315783	5
20	0.987654	0.986858	0.918616	0.735675	0.973373		0.920435	0.0478918	5
30	0.934156	0.976105	0.862665	0.668207	0.921598		0.872546	0.0542118	5
40	0.814815	0.970131	0.793489	0.593346	0.87426		0.809208	0.0620497	5

## Sheet: 100 uM
	1	2	3	4	5
File Name
Voltage (mV)							Mean	SEM	n
-80	0	0	0	0	0		0	0	5
-70	0	0	0	0.222778	0.463867		0.137329	0.0923327	5
-60	0	0.219727	0.280762	0.268555	0.463867		0.246582	0.0742926	5
-50	0	0.216675	0.390625	0.888062	0.790405		0.457153	0.168521	5
-40	0	0.405884	0.878906	2.11182	1.49231		0.977783	0.377073	5
-30	0.128174	0.805664	1.53198	2.93579	2.19421		1.51917	0.495309	5
-20	0.268555	1.20239	1.91345	3.08533	2.82593		1.85913	0.519733	5
-10	0.360107	1.50146	2.11182	2.91138	3.19824		2.0166	0.510652	5
0	0.384521	1.73035	2.12097	2.61536	3.36914		2.04407	0.497022	5
10	0.384521	1.84937	2.0813	2.27661	3.41187		2.00073	0.485229	5
20	0.335693	1.92566	2.03247	1.95312	3.35999		1.92139	0.479445	5
30	0.241089	1.9165	1.91956	1.68762	3.25928		1.80481	0.479587	5
40	0.167847	1.9104	1.76086	1.47095	3.14026		1.69006	0.475488	5
G/Gmax
Voltage (mV)							Mean	SEM	n
-80	0	0	0	0	0		0	0	5
-70	0	0	0	0.0722057	0.135957		0.0416326	0.027415	5
-60	0	0.114105	0.132374	0.0870425	0.135957		0.0938957	0.0250215	5
-50	0	0.11252	0.184173	0.287834	0.231664		0.163238	0.0499317	5
-40	0	0.210777	0.414388	0.684471	0.437388		0.349405	0.115225	5
-30	0.333333	0.418384	0.722302	0.951533	0.643113		0.613733	0.110351	5
-20	0.698413	0.624406	0.902158	1	0.828265		0.810648	0.0677575	5
-10	0.936508	0.779715	0.995683	0.94362	0.937388		0.918583	0.0364216	5
0	1	0.898574	1	0.847676	0.987478		0.946745	0.0311982	5
10	1	0.96038	0.981295	0.737883	1		0.935912	0.0500441	5
20	0.873016	1	0.958273	0.633037	0.984794		0.889824	0.0678475	5
30	0.626984	0.995246	0.905036	0.546983	0.955277		0.805905	0.0913898	5
40	0.436508	0.992076	0.830216	0.476756	0.920394		0.73119	0.115161	5
