# Supplementary material for: Native American ataxia medicines rescue ataxia-linked mutant potassium channel activity via binding to the voltage sensing domain
Source: Nat Commun. 2023 Jun 6;14:3281. doi: 10.1038/s41467-023-38834-6 (PMC10244465; doi:10.1038/s41467-023-38834-6)
Supplement: Supplementary file 7 — Source Data [file 41467_2023_38834_MOESM7_ESM.zip › Figure_4_KCNA1_Tannic_acid_Dose_Response_-_RMP.xlsx]

## Sheet: RMP
Cell No.	1	2	3	4	5
							Mean	SEM	n
Ctrl	-35	-35	-38	-32	-34		-34.8	0.969536	5
0.001	-38	-38	-42	-38	-38		-38.8	0.8	5
0.01	-44	-45	-46	-43	-45		-44.6	0.509902	5
0.1	-48	-48	-49	-45	-47		-47.4	0.678233	5
1	-50	-50	-51	-45	-51		-49.4	1.1225	5
3	-50	-54	-54	-47	-54		-51.8	1.42829	5
10	-50	-56	-56	-51	-54		-53.4	1.249	5
100	-53	-59	-53	-54	-56		-55	1.14018	5
