# Supplementary material for: Native American ataxia medicines rescue ataxia-linked mutant potassium channel activity via binding to the voltage sensing domain
Source: Nat Commun. 2023 Jun 6;14:3281. doi: 10.1038/s41467-023-38834-6 (PMC10244465; doi:10.1038/s41467-023-38834-6)
Supplement: Supplementary file 7 — Source Data [file 41467_2023_38834_MOESM7_ESM.zip › Figure_3_KCNA1_1_in_50_Wild_Cherry_Bark.xlsx]

## Sheet: Ctrl
	1	2	3	4	5
File Name
Voltage (mV)							Mean	SEM	n
-120			0.0610352	0.317383	0.0549316		0.14445	0.0864844	3
-110			0.0823975	0.341797	0.0610352		0.161743	0.0902378	3
-100			0.0946045	0.350952	0.0640869		0.169881	0.0909631	3
-90			0.0976562	0.360107	0.0762939		0.178019	0.0912527	3
-80	0.0209874	-0.0457764	0.112915	0.363159	0.10376		0.111009	0.0895923	3
-70	0.0228582	-0.0366211	0.125122	0.408936	0.125122		0.129083	0.0765148	5
-60	0.0236256	-0.012207	0.15564	0.485229	0.137329		0.157923	0.087903	5
-50	0.0280829	0.0396729	0.17395	0.628662	0.177002		0.209474	0.109492	5
-40	0.0305362	0.0579834	0.189209	0.765991	0.231934		0.255131	0.133261	5
-30	0.074029	0.0671387	0.22583	0.949097	0.305176		0.324254	0.162665	5
-20	0.152294	0.262451	0.271606	1.08948	0.32959		0.421084	0.16954	5
-10	0.225778	0.369263	0.344849	1.15662	0.341797		0.48766	0.169082	5
0	0.290135	0.372314	0.396729	1.25122	0.38147		0.538374	0.179169	5
10	0.342435	0.469971	0.396729	1.3092	0.405884		0.584844	0.182218	5
20	0.388616	0.473022	0.402832	1.32141	0.442505		0.605677	0.179549	5
30	0.422102	0.476074	0.427246	1.33667	0.454712		0.623361	0.178593	5
40	0.447324	0.488281	0.427246	1.34277	0.466919		0.634509	0.177356	5
G/Gmax
Voltage (mV)							Mean	SEM	n
-120			0.142857	0.236364	0.117647		0.165623	0.0361114	3
-110			0.192857	0.254545	0.130719		0.192707	0.0357457	3
-100			0.221429	0.261364	0.137255		0.206682	0.0365779	3
-90			0.228571	0.268182	0.163399		0.220051	0.0305468	3
-80	0.0469177	-0.09375	0.264286	0.270455	0.222222		0.142026	0.092425	3
-70	0.0510998	-0.075	0.292857	0.304545	0.267974		0.168295	0.0764666	5
-60	0.0528154	-0.025	0.364286	0.361364	0.294118		0.209516	0.0817685	5
-50	0.0627796	0.08125	0.407143	0.468182	0.379085		0.279688	0.0860469	5
-40	0.0682642	0.11875	0.442857	0.570455	0.496732		0.339412	0.102724	5
-30	0.165493	0.1375	0.528571	0.706818	0.653595		0.438395	0.120728	5
-20	0.340455	0.5375	0.635714	0.811364	0.705882		0.606183	0.0800748	5
-10	0.504729	0.75625	0.807143	0.861364	0.732026		0.732302	0.0610823	5
0	0.648602	0.7625	0.928571	0.931818	0.816993		0.817697	0.0533653	5
10	0.765518	0.9625	0.928571	0.975	0.869281		0.900174	0.0383252	5
20	0.868756	0.96875	0.942857	0.984091	0.947712		0.942433	0.0198548	5
30	0.943616	0.975	1	0.995455	0.973856		0.977585	0.0099906	5
40	1	1	1	1	1		1	0	5

## Sheet: 1 in 50 Wild Cherry Bark
	1	2	3	4	5
File Name
Voltage (mV)							Mean	SEM	n
-120			0.0457764	0.0213623	0		0.0223796	0.0132243	3
-110			0.0457764	0.0427246	0.00610352		0.0315348	0.0127461	3
-100			0.0457764	0.0488281	0.00915527		0.0345866	0.0127461	3
-90			0.0488281	0.0488281	0.012207		0.0366211	0.012207	3
-80	0.00305176	-0.0183105	0.0518799	0.0579834	0.0183105		0.022583	0.0186715	3
-70	0.00305176	-0.0152588	0.0579834	0.0579834	0.0335693		0.0274658	0.0146992	5
-60	0.0305176	0.0244141	0.088501	0.0701904	0.0335693		0.0494385	0.0126344	5
-50	0.0640869	0.100708	0.146484	0.17395	0.0701904		0.111084	0.0214406	5
-40	0.149536	0.17395	0.247192	0.393677	0.164795		0.22583	0.0452031	5
-30	0.256348	0.253296	0.27771	0.619507	0.241089		0.32959	0.072719	5
-20	0.265503	0.357056	0.326538	0.744629	0.289917		0.396729	0.0883641	5
-10	0.32959	0.384521	0.335693	0.857544	0.299072		0.441284	0.104963	5
0	0.369263	0.445557	0.341797	0.915527	0.302124		0.474854	0.112637	5
10	0.402832	0.454712	0.344849	0.939941	0.305176		0.489502	0.115438	5
20	0.424194	0.457764	0.3479	0.961304	0.314331		0.501099	0.117884	5
30	0.427246	0.476074	0.350952	0.991821	0.317383		0.512695	0.122986	5
40	0.430298	0.476074	0.350952	0.997925	0.32959		0.516968	0.123121	5
G/Gmax
Voltage (mV)							Mean	SEM	n
-120			0.130435	0.0214067	0		0.0506138	0.0403861	3
-110			0.130435	0.0428135	0.0185185		0.0639223	0.0339877	3
-100			0.130435	0.0489297	0.0277778		0.0690474	0.0312951	3
-90			0.13913	0.0489297	0.037037		0.0750324	0.0322324	3
-80	0.0070922	-0.0384615	0.147826	0.058104	0.0555556		0.0460233	0.0400561	3
-70	0.0070922	-0.0320513	0.165217	0.058104	0.101852		0.0600428	0.0347121	5
-60	0.070922	0.0512821	0.252174	0.0703364	0.101852		0.109313	0.0366235	5
-50	0.148936	0.211538	0.417391	0.174312	0.212963		0.233028	0.0476305	5
-40	0.347518	0.365385	0.704348	0.394495	0.5		0.462349	0.0660202	5
-30	0.595745	0.532051	0.791304	0.620795	0.731481		0.654275	0.047023	5
-20	0.617021	0.75	0.930435	0.746177	0.87963		0.784653	0.0552515	5
-10	0.765957	0.807692	0.956522	0.859327	0.907407		0.859381	0.0340166	5
0	0.858156	0.935897	0.973913	0.917431	0.916667		0.920413	0.0187095	5
10	0.93617	0.955128	0.982609	0.941896	0.925926		0.948346	0.00977866	5
20	0.985816	0.961538	0.991304	0.963303	0.953704		0.971133	0.00734714	5
30	0.992908	1	1	0.993884	0.962963		0.989951	0.00690843	5
40	1	1	1	1	1		1	0	5
