# Supplementary material for: Native American ataxia medicines rescue ataxia-linked mutant potassium channel activity via binding to the voltage sensing domain
Source: Nat Commun. 2023 Jun 6;14:3281. doi: 10.1038/s41467-023-38834-6 (PMC10244465; doi:10.1038/s41467-023-38834-6)
Supplement: Supplementary file 7 — Source Data [file 41467_2023_38834_MOESM7_ESM.zip › Figure_1_KCNA2_1_in_50_Pacific_Ninebark_Leaves.xlsx]

## Sheet: Ctrl
	1	2	3	4	5
File Name
Voltage (mV)							Mean	SEM	n
-80	0	0	0	0	0		0	0	5
-70	-0.00305176	0	0	0.0366211	0		0.00671387	0.00750013	5
-60	0.0640869	0	0	0.0671387	0		0.0262451	0.016079	5
-50	0.20752	0.0946045	0.0396729	0.143433	0		0.0970459	0.0367911	5
-40	1.18713	0.98877	0.802612	0.927734	0.3479		0.85083	0.140233	5
-30	2.948	2.66113	3.04871	2.42615	1.55945		2.52869	0.265869	5
-20	4.3457	4.15039	5.01099	3.72314	2.67334		3.98071	0.387236	5
-10	5.23682	5.0415	6.03638	4.40369	3.35083		4.81384	0.449108	5
0	5.7251	5.41382	6.47583	4.83398	3.71704		5.23315	0.46243	5
10	5.9845	5.56946	6.49719	5.04761	3.9032		5.40039	0.443778	5
20	6.02112	5.53284	6.38428	5.1178	3.9856		5.40833	0.415456	5
30	5.96008	5.31006	6.19507	5.0415	3.96423		5.29419	0.39293	5
40	5.83801	5.06287	5.85327	4.90112	3.87878		5.10681	0.363603	5
G/Gmax
Voltage (mV)							Mean	SEM	n
-80	0	0	0	0	0		0	0	5
-70	-0.000506842	0	0	0.00715564	0		0.00132976	0.00145977	5
-60	0.0106437	0	0	0.0131187	0		0.00475247	0.00293647	5
-50	0.0344653	0.0169863	0.00610615	0.0280262	0		0.0171168	0.00645841	5
-40	0.197162	0.177534	0.123532	0.181276	0.0872894		0.153359	0.0206607	5
-30	0.48961	0.477808	0.469234	0.474061	0.391271		0.460397	0.0176064	5
-20	0.721744	0.745205	0.771254	0.72749	0.67075		0.727289	0.016555	5
-10	0.869742	0.905205	0.929075	0.860465	0.840735		0.881044	0.0159166	5
0	0.950836	0.972055	0.996712	0.944544	0.932619		0.959353	0.0113217	5
10	0.993918	1	1	0.986285	0.979326		0.991906	0.00403063	5
20	1	0.993425	0.982621	1	1		0.995209	0.00339488	5
30	0.989863	0.953425	0.953499	0.985092	0.99464		0.975304	0.00904383	5
40	0.969589	0.909041	0.900892	0.957662	0.973201		0.942077	0.0154209	5

## Sheet: 1 in 50 Pacific Ninebark Leaves
	1	2	3	4	5
File Name
Voltage (mV)							Mean	SEM	n
-80	0	0	0	0	0		0	0	5
-70	0	0	0	0	0		0	0	5
-60	0	0.0183105	0	0.0671387	0		0.0170898	0.0130049	5
-50	0.0610352	0.119019	0.0244141	0.12207	0		0.0653076	0.0245586	5
-40	0.256348	0.90332	0.735474	0.878906	0.43335		0.641479	0.127556	5
-30	1.31226	2.65808	3.10364	2.33459	1.79138		2.23999	0.315561	5
-20	2.60315	4.09851	5.15747	3.39661	2.87781		3.62671	0.459745	5
-10	3.39355	5.01099	6.19507	3.95508	3.46069		4.40308	0.533325	5
0	3.89099	5.3894	6.52466	4.30908	3.75366		4.77356	0.523472	5
10	4.10461	5.49011	6.60095	4.62036	3.90625		4.94446	0.496486	5
20	4.14124	5.35889	6.46973	4.61121	3.95813		4.90784	0.459378	5
30	4.11682	5.16052	6.22559	4.49829	3.88794		4.77783	0.421274	5
40	3.94897	4.86145	5.93872	4.26636	3.79028		4.56116	0.390114	5
G/Gmax
Voltage (mV)							Mean	SEM	n
-80	0	0	0	0	0		0	0	5
-70	0	0	0	0	0		0	0	5
-60	0	0.00333519	0	0.014531	0		0.00357325	0.00281455	5
-50	0.0147384	0.0216787	0.00369857	0.0264201	0		0.0133071	0.00506698	5
-40	0.0619013	0.164536	0.111419	0.190225	0.109483		0.127513	0.0225748	5
-30	0.316875	0.484158	0.47018	0.505284	0.452583		0.445816	0.0333704	5
-20	0.628592	0.746526	0.781322	0.735139	0.727062		0.723728	0.0255234	5
-10	0.819455	0.912729	0.938511	0.856011	0.874325		0.880206	0.020938	5
0	0.939573	0.981656	0.988442	0.932629	0.948342		0.958128	0.0113199	5
10	0.991157	1	1	1	0.986893		0.99561	0.0027716	5
20	1	0.976098	0.98012	0.998018	1		0.990847	0.00525161	5
30	0.994105	0.939967	0.943135	0.97358	0.982267		0.966611	0.0107486	5
40	0.953574	0.885492	0.899676	0.923382	0.957594		0.923944	0.0142795	5
