# Supplementary material for: Native American ataxia medicines rescue ataxia-linked mutant potassium channel activity via binding to the voltage sensing domain
Source: Nat Commun. 2023 Jun 6;14:3281. doi: 10.1038/s41467-023-38834-6 (PMC10244465; doi:10.1038/s41467-023-38834-6)
Supplement: Supplementary file 7 — Source Data [file 41467_2023_38834_MOESM7_ESM.zip › README.md]

Source Data for the manuscipt "Native American ataxia medicines rescue ataxia-linked mutant potassium channel activity via binding to the voltage sensing domain".


The Excel files and molecular dynamic simulation files used for Figures 1 - 10 have been included as part of this repository.


Description of Data

Excel files are organised into:

Figure>channel>drug/extract>analysis(e.g. Gmax, IV). Each excel file is divided into individual tabs for control and concentration of compound/extract.

For molecular dynamic simulations, each file includes:

system_name.psf : topology information and forcefield atom types
system_name_initial.pdb: initial configuration coordinates
system_name_final.pdb: final configuration coordinates

where “system_name” is one of the following:

Simulation System	system_name
Kv1.1 VSD 	kv11_popc_waters_ions
Kv1.1 VSD with gallic acid	kv11_gala_popc_waters_ions
Kv1.1-3M 	kv11_3M_popc_waters_ions
Kv1.1-3M with gallic acid	kv11_3M_2_gala_popc_waters_ions
	
