# Supplementary material for: Native American ataxia medicines rescue ataxia-linked mutant potassium channel activity via binding to the voltage sensing domain
Source: Nat Commun. 2023 Jun 6;14:3281. doi: 10.1038/s41467-023-38834-6 (PMC10244465; doi:10.1038/s41467-023-38834-6)
Supplement: Supplementary file 7 — Source Data [file 41467_2023_38834_MOESM7_ESM.zip › Figure_4_KCNA2_Gallic_acid_Dose_Respose_-_RMP.xlsx]

## Sheet: RMP
Cell No.	1	2	3	4	5
							Mean	SEM	n
Ctrl	-40	-43	-41	-43	-42		-41.8	0.583095	5
0.1	-43	-45	-41	-44	-43		-43.2	0.663325	5
1	-43	-45	-40	-44	-45		-43.4	0.927362	5
3	-44	-46	-41	-44	-46		-44.2	0.916515	5
10	-44	-46	-41	-45	-46		-44.4	0.927362	5
30	-44	-46	-41	-45	-45		-44.2	0.860233	5
100	-44	-46	-41	-45	-45		-44.2	0.860233	5
