# Supplementary material for: Native American ataxia medicines rescue ataxia-linked mutant potassium channel activity via binding to the voltage sensing domain
Source: Nat Commun. 2023 Jun 6;14:3281. doi: 10.1038/s41467-023-38834-6 (PMC10244465; doi:10.1038/s41467-023-38834-6)
Supplement: Supplementary file 7 — Source Data [file 41467_2023_38834_MOESM7_ESM.zip › Figure_3_KCNA1_1_in_50_Saphora_Japonica_Bark.xlsx]

## Sheet: Ctrl
	1	2	3	4	5	6
File Name
Voltage (mV)								Mean	SEM	n
-80	0.100708	0.692749	0.0549316	0.228882	0.878906	0.0488281		0.334167	0.14723	6
-60	0.216675	1.15356	0.0823975	0.39978	1.53809	0.0732422		0.577291	0.252703	6
-40	1.15356	3.18604	0.570679	1.62659	4.44641	0.509644		1.91549	0.64469	6
-20	6.69556	7.22656	4.15955	3.87573	8.5968	4.01306		5.76121	0.821325	6
0	8.9447	9.24072	5.70679	4.66614	10.1013	5.36194		7.33693	0.958163	6
20	9.24683	10.2722	6.03027	4.73938	10.1746	6.10962		7.76215	0.986438	6
G/Gmax
Voltage (mV)								Mean	SEM	n
-80	0.0108911	0.0674391	0.00910931	0.0482936	0.0863827	0.00799201		0.0383513	0.0138838	6
-60	0.0234323	0.112299	0.013664	0.0843529	0.15117	0.011988		0.0661511	0.0239462	6
-40	0.124752	0.31016	0.0946356	0.343207	0.437013	0.0834166		0.232197	0.0613607	6
-20	0.724092	0.703506	0.689777	0.817772	0.844931	0.656843		0.739487	0.030594	6
0	0.967327	0.899584	0.946356	0.984546	0.992801	0.877622		0.944706	0.0191059	6
20	1	1	1	1	1	1		1	0	6

## Sheet: 1 in 100 S. Japonica Bark
	1	2	3	4	5	6
File Name
Voltage (mV)								Mean	SEM	n
-80	1.17798	1.49231	0.744629	0.701904	2.39563	0.488281		1.16679	0.286987	6
-60	2.1637	2.59094	1.48926	1.14441	4.13818	0.805664		2.05536	0.494934	6
-40	7.09839	5.76782	4.8645	3.49426	8.17261	3.76282		5.52673	0.757403	6
-20	9.64355	9.00574	6.43616	4.37622	9.59167	5.80139		7.47579	0.91303	6
0	9.66797	10.4218	6.44226	4.31824	9.75952	6.30188		7.8186	1.00683	6
20	9.12781	11.795	6.11572	4.10461	10.4889	7.84912		8.24687	1.15831	6
G/Gmax
Voltage (mV)								Mean	SEM	n
-80	0.129054	0.12652	0.121756	0.171004	0.228397	0.0622084		0.139823	0.0227016	6
-60	0.237044	0.219664	0.243513	0.27881	0.39453	0.102644		0.246034	0.0385005	6
-40	0.777666	0.489004	0.795409	0.851301	0.779168	0.479393		0.695324	0.0676634	6
-20	1.0565	0.763519	1.0524	1.06617	0.91446	0.739114		0.932027	0.0616162	6
0	1.05918	0.883571	1.05339	1.05204	0.930463	0.802877		0.963588	0.044104	6
20	1	1	1	1	1	1		1	0	6
