# Supplementary material for: Native American ataxia medicines rescue ataxia-linked mutant potassium channel activity via binding to the voltage sensing domain
Source: Nat Commun. 2023 Jun 6;14:3281. doi: 10.1038/s41467-023-38834-6 (PMC10244465; doi:10.1038/s41467-023-38834-6)
Supplement: Supplementary file 7 — Source Data [file 41467_2023_38834_MOESM7_ESM.zip › kv11_popc_waters_ions.psf]

PSF CMAP

      13 !NTITLE
 REMARKS original generated structure x-plor psf file
 REMARKS 2 patches were applied to the molecule.
 REMARKS topology /Users/jfreites/icloud/Code/toppar_c36_jul21/top_all36_prot.rtf 
 REMARKS topology /Users/jfreites/icloud/Code/toppar_c36_jul21/top_all36_lipid.rtf 
 REMARKS topology /Users/jfreites/icloud/Code/toppar_c36_jul21/toppar_water_ions_jaf.str 
 REMARKS segment PROA { first NTER; last CTER; auto angles dihedrals }
 REMARKS segment POPC { first NONE; last NONE; auto angles dihedrals }
 REMARKS segment WAT1 { first NONE; last NONE; auto none  }
 REMARKS segment WAT2 { first NONE; last NONE; auto none  }
 REMARKS segment SOD { first NONE; last NONE; auto none  }
 REMARKS segment CLA { first NONE; last NONE; auto none  }
 REMARKS defaultpatch CTER PROA:254  
 REMARKS defaultpatch NTER PROA:95  

   98609 !NATOM
       1 PROA 95   TYR  N    NH3   -0.300000       14.0070           0
       2 PROA 95   TYR  HT1  HC     0.330000        1.0080           0
       3 PROA 95   TYR  HT2  HC     0.330000        1.0080           0
       4 PROA 95   TYR  HT3  HC     0.330000        1.0080           0
       5 PROA 95   TYR  CA   CT1    0.210000       12.0110           0
       6 PROA 95   TYR  HA   HB1    0.100000        1.0080           0
       7 PROA 95   TYR  CB   CT2   -0.180000       12.0110           0
       8 PROA 95   TYR  HB1  HA2    0.090000        1.0080           0
       9 PROA 95   TYR  HB2  HA2    0.090000        1.0080           0
      10 PROA 95   TYR  CG   CA     0.000000       12.0110           0
      11 PROA 95   TYR  CD1  CA    -0.115000       12.0110           0
      12 PROA 95   TYR  HD1  HP     0.115000        1.0080           0
      13 PROA 95   TYR  CE1  CA    -0.115000       12.0110           0
      14 PROA 95   TYR  HE1  HP     0.115000        1.0080           0
      15 PROA 95   TYR  CZ   CA     0.110000       12.0110           0
      16 PROA 95   TYR  OH   OH1   -0.540000       15.9994           0
      17 PROA 95   TYR  HH   H      0.430000        1.0080           0
      18 PROA 95   TYR  CD2  CA    -0.115000       12.0110           0
      19 PROA 95   TYR  HD2  HP     0.115000        1.0080           0
      20 PROA 95   TYR  CE2  CA    -0.115000       12.0110           0
      21 PROA 95   TYR  HE2  HP     0.115000        1.0080           0
      22 PROA 95   TYR  C    C      0.510000       12.0110           0
      23 PROA 95   TYR  O    O     -0.510000       15.9994           0
      24 PROA 96   GLN  N    NH1   -0.470000       14.0070           0
      25 PROA 96   GLN  HN   H      0.310000        1.0080           0
      26 PROA 96   GLN  CA   CT1    0.070000       12.0110           0
      27 PROA 96   GLN  HA   HB1    0.090000        1.0080           0
      28 PROA 96   GLN  CB   CT2   -0.180000       12.0110           0
      29 PROA 96   GLN  HB1  HA2    0.090000        1.0080           0
      30 PROA 96   GLN  HB2  HA2    0.090000        1.0080           0
      31 PROA 96   GLN  CG   CT2   -0.180000       12.0110           0
      32 PROA 96   GLN  HG1  HA2    0.090000        1.0080           0
      33 PROA 96   GLN  HG2  HA2    0.090000        1.0080           0
      34 PROA 96   GLN  CD   CC     0.550000       12.0110           0
      35 PROA 96   GLN  OE1  O     -0.550000       15.9994           0
      36 PROA 96   GLN  NE2  NH2   -0.620000       14.0070           0
      37 PROA 96   GLN  HE21 H      0.320000        1.0080           0
      38 PROA 96   GLN  HE22 H      0.300000        1.0080           0
      39 PROA 96   GLN  C    C      0.510000       12.0110           0
      40 PROA 96   GLN  O    O     -0.510000       15.9994           0
      41 PROA 97   ARG  N    NH1   -0.470000       14.0070           0
      42 PROA 97   ARG  HN   H      0.310000        1.0080           0
      43 PROA 97   ARG  CA   CT1    0.070000       12.0110           0
      44 PROA 97   ARG  HA   HB1    0.090000        1.0080           0
      45 PROA 97   ARG  CB   CT2   -0.180000       12.0110           0
      46 PROA 97   ARG  HB1  HA2    0.090000        1.0080           0
      47 PROA 97   ARG  HB2  HA2    0.090000        1.0080           0
      48 PROA 97   ARG  CG   CT2   -0.180000       12.0110           0
      49 PROA 97   ARG  HG1  HA2    0.090000        1.0080           0
      50 PROA 97   ARG  HG2  HA2    0.090000        1.0080           0
      51 PROA 97   ARG  CD   CT2    0.200000       12.0110           0
      52 PROA 97   ARG  HD1  HA2    0.090000        1.0080           0
      53 PROA 97   ARG  HD2  HA2    0.090000        1.0080           0
      54 PROA 97   ARG  NE   NC2   -0.700000       14.0070           0
      55 PROA 97   ARG  HE   HC     0.440000        1.0080           0
      56 PROA 97   ARG  CZ   C      0.640000       12.0110           0
      57 PROA 97   ARG  NH1  NC2   -0.800000       14.0070           0
      58 PROA 97   ARG  HH11 HC     0.460000        1.0080           0
      59 PROA 97   ARG  HH12 HC     0.460000        1.0080           0
      60 PROA 97   ARG  NH2  NC2   -0.800000       14.0070           0
      61 PROA 97   ARG  HH21 HC     0.460000        1.0080           0
      62 PROA 97   ARG  HH22 HC     0.460000        1.0080           0
      63 PROA 97   ARG  C    C      0.510000       12.0110           0
      64 PROA 97   ARG  O    O     -0.510000       15.9994           0
      65 PROA 98   GLN  N    NH1   -0.470000       14.0070           0
      66 PROA 98   GLN  HN   H      0.310000        1.0080           0
      67 PROA 98   GLN  CA   CT1    0.070000       12.0110           0
      68 PROA 98   GLN  HA   HB1    0.090000        1.0080           0
      69 PROA 98   GLN  CB   CT2   -0.180000       12.0110           0
      70 PROA 98   GLN  HB1  HA2    0.090000        1.0080           0
      71 PROA 98   GLN  HB2  HA2    0.090000        1.0080           0
      72 PROA 98   GLN  CG   CT2   -0.180000       12.0110           0
      73 PROA 98   GLN  HG1  HA2    0.090000        1.0080           0
      74 PROA 98   GLN  HG2  HA2    0.090000        1.0080           0
      75 PROA 98   GLN  CD   CC     0.550000       12.0110           0
      76 PROA 98   GLN  OE1  O     -0.550000       15.9994           0
      77 PROA 98   GLN  NE2  NH2   -0.620000       14.0070           0
      78 PROA 98   GLN  HE21 H      0.320000        1.0080           0
      79 PROA 98   GLN  HE22 H      0.300000        1.0080           0
      80 PROA 98   GLN  C    C      0.510000       12.0110           0
      81 PROA 98   GLN  O    O     -0.510000       15.9994           0
      82 PROA 99   VAL  N    NH1   -0.470000       14.0070           0
      83 PROA 99   VAL  HN   H      0.310000        1.0080           0
      84 PROA 99   VAL  CA   CT1    0.070000       12.0110           0
      85 PROA 99   VAL  HA   HB1    0.090000        1.0080           0
      86 PROA 99   VAL  CB   CT1   -0.090000       12.0110           0
      87 PROA 99   VAL  HB   HA1    0.090000        1.0080           0
      88 PROA 99   VAL  CG1  CT3   -0.270000       12.0110           0
      89 PROA 99   VAL  HG11 HA3    0.090000        1.0080           0
      90 PROA 99   VAL  HG12 HA3    0.090000        1.0080           0
      91 PROA 99   VAL  HG13 HA3    0.090000        1.0080           0
      92 PROA 99   VAL  CG2  CT3   -0.270000       12.0110           0
      93 PROA 99   VAL  HG21 HA3    0.090000        1.0080           0
      94 PROA 99   VAL  HG22 HA3    0.090000        1.0080           0
      95 PROA 99   VAL  HG23 HA3    0.090000        1.0080           0
      96 PROA 99   VAL  C    C      0.510000       12.0110           0
      97 PROA 99   VAL  O    O     -0.510000       15.9994           0
      98 PROA 100  TRP  N    NH1   -0.470000       14.0070           0
      99 PROA 100  TRP  HN   H      0.310000        1.0080           0
     100 PROA 100  TRP  CA   CT1    0.070000       12.0110           0
     101 PROA 100  TRP  HA   HB1    0.090000        1.0080           0
     102 PROA 100  TRP  CB   CT2   -0.180000       12.0110           0
     103 PROA 100  TRP  HB1  HA2    0.090000        1.0080           0
     104 PROA 100  TRP  HB2  HA2    0.090000        1.0080           0
     105 PROA 100  TRP  CG   CY    -0.030000       12.0110           0
     106 PROA 100  TRP  CD1  CA    -0.150000       12.0110           0
     107 PROA 100  TRP  HD1  HP     0.220000        1.0080           0
     108 PROA 100  TRP  NE1  NY    -0.510000       14.0070           0
     109 PROA 100  TRP  HE1  H      0.370000        1.0080           0
     110 PROA 100  TRP  CE2  CPT    0.240000       12.0110           0
     111 PROA 100  TRP  CD2  CPT    0.110000       12.0110           0
     112 PROA 100  TRP  CE3  CAI   -0.250000       12.0110           0
     113 PROA 100  TRP  HE3  HP     0.170000        1.0080           0
     114 PROA 100  TRP  CZ3  CA    -0.200000       12.0110           0
     115 PROA 100  TRP  HZ3  HP     0.140000        1.0080           0
     116 PROA 100  TRP  CZ2  CAI   -0.270000       12.0110           0
     117 PROA 100  TRP  HZ2  HP     0.160000        1.0080           0
     118 PROA 100  TRP  CH2  CA    -0.140000       12.0110           0
     119 PROA 100  TRP  HH2  HP     0.140000        1.0080           0
     120 PROA 100  TRP  C    C      0.510000       12.0110           0
     121 PROA 100  TRP  O    O     -0.510000       15.9994           0
     122 PROA 101  LEU  N    NH1   -0.470000       14.0070           0
     123 PROA 101  LEU  HN   H      0.310000        1.0080           0
     124 PROA 101  LEU  CA   CT1    0.070000       12.0110           0
     125 PROA 101  LEU  HA   HB1    0.090000        1.0080           0
     126 PROA 101  LEU  CB   CT2   -0.180000       12.0110           0
     127 PROA 101  LEU  HB1  HA2    0.090000        1.0080           0
     128 PROA 101  LEU  HB2  HA2    0.090000        1.0080           0
     129 PROA 101  LEU  CG   CT1   -0.090000       12.0110           0
     130 PROA 101  LEU  HG   HA1    0.090000        1.0080           0
     131 PROA 101  LEU  CD1  CT3   -0.270000       12.0110           0
     132 PROA 101  LEU  HD11 HA3    0.090000        1.0080           0
     133 PROA 101  LEU  HD12 HA3    0.090000        1.0080           0
     134 PROA 101  LEU  HD13 HA3    0.090000        1.0080           0
     135 PROA 101  LEU  CD2  CT3   -0.270000       12.0110           0
     136 PROA 101  LEU  HD21 HA3    0.090000        1.0080           0
     137 PROA 101  LEU  HD22 HA3    0.090000        1.0080           0
     138 PROA 101  LEU  HD23 HA3    0.090000        1.0080           0
     139 PROA 101  LEU  C    C      0.510000       12.0110           0
     140 PROA 101  LEU  O    O     -0.510000       15.9994           0
     141 PROA 102  LEU  N    NH1   -0.470000       14.0070           0
     142 PROA 102  LEU  HN   H      0.310000        1.0080           0
     143 PROA 102  LEU  CA   CT1    0.070000       12.0110           0
     144 PROA 102  LEU  HA   HB1    0.090000        1.0080           0
     145 PROA 102  LEU  CB   CT2   -0.180000       12.0110           0
     146 PROA 102  LEU  HB1  HA2    0.090000        1.0080           0
     147 PROA 102  LEU  HB2  HA2    0.090000        1.0080           0
     148 PROA 102  LEU  CG   CT1   -0.090000       12.0110           0
     149 PROA 102  LEU  HG   HA1    0.090000        1.0080           0
     150 PROA 102  LEU  CD1  CT3   -0.270000       12.0110           0
     151 PROA 102  LEU  HD11 HA3    0.090000        1.0080           0
     152 PROA 102  LEU  HD12 HA3    0.090000        1.0080           0
     153 PROA 102  LEU  HD13 HA3    0.090000        1.0080           0
     154 PROA 102  LEU  CD2  CT3   -0.270000       12.0110           0
     155 PROA 102  LEU  HD21 HA3    0.090000        1.0080           0
     156 PROA 102  LEU  HD22 HA3    0.090000        1.0080           0
     157 PROA 102  LEU  HD23 HA3    0.090000        1.0080           0
     158 PROA 102  LEU  C    C      0.510000       12.0110           0
     159 PROA 102  LEU  O    O     -0.510000       15.9994           0
     160 PROA 103  PHE  N    NH1   -0.470000       14.0070           0
     161 PROA 103  PHE  HN   H      0.310000        1.0080           0
     162 PROA 103  PHE  CA   CT1    0.070000       12.0110           0
     163 PROA 103  PHE  HA   HB1    0.090000        1.0080           0
     164 PROA 103  PHE  CB   CT2   -0.180000       12.0110           0
     165 PROA 103  PHE  HB1  HA2    0.090000        1.0080           0
     166 PROA 103  PHE  HB2  HA2    0.090000        1.0080           0
     167 PROA 103  PHE  CG   CA     0.000000       12.0110           0
     168 PROA 103  PHE  CD1  CA    -0.115000       12.0110           0
     169 PROA 103  PHE  HD1  HP     0.115000        1.0080           0
     170 PROA 103  PHE  CE1  CA    -0.115000       12.0110           0
     171 PROA 103  PHE  HE1  HP     0.115000        1.0080           0
     172 PROA 103  PHE  CZ   CA    -0.115000       12.0110           0
     173 PROA 103  PHE  HZ   HP     0.115000        1.0080           0
     174 PROA 103  PHE  CD2  CA    -0.115000       12.0110           0
     175 PROA 103  PHE  HD2  HP     0.115000        1.0080           0
     176 PROA 103  PHE  CE2  CA    -0.115000       12.0110           0
     177 PROA 103  PHE  HE2  HP     0.115000        1.0080           0
     178 PROA 103  PHE  C    C      0.510000       12.0110           0
     179 PROA 103  PHE  O    O     -0.510000       15.9994           0
     180 PROA 104  GLU  N    NH1   -0.470000       14.0070           0
     181 PROA 104  GLU  HN   H      0.310000        1.0080           0
     182 PROA 104  GLU  CA   CT1    0.070000       12.0110           0
     183 PROA 104  GLU  HA   HB1    0.090000        1.0080           0
     184 PROA 104  GLU  CB   CT2A  -0.180000       12.0110           0
     185 PROA 104  GLU  HB1  HA2    0.090000        1.0080           0
     186 PROA 104  GLU  HB2  HA2    0.090000        1.0080           0
     187 PROA 104  GLU  CG   CT2   -0.280000       12.0110           0
     188 PROA 104  GLU  HG1  HA2    0.090000        1.0080           0
     189 PROA 104  GLU  HG2  HA2    0.090000        1.0080           0
     190 PROA 104  GLU  CD   CC     0.620000       12.0110           0
     191 PROA 104  GLU  OE1  OC    -0.760000       15.9994           0
     192 PROA 104  GLU  OE2  OC    -0.760000       15.9994           0
     193 PROA 104  GLU  C    C      0.510000       12.0110           0
     194 PROA 104  GLU  O    O     -0.510000       15.9994           0
     195 PROA 105  TYR  N    NH1   -0.470000       14.0070           0
     196 PROA 105  TYR  HN   H      0.310000        1.0080           0
     197 PROA 105  TYR  CA   CT1    0.070000       12.0110           0
     198 PROA 105  TYR  HA   HB1    0.090000        1.0080           0
     199 PROA 105  TYR  CB   CT2   -0.180000       12.0110           0
     200 PROA 105  TYR  HB1  HA2    0.090000        1.0080           0
     201 PROA 105  TYR  HB2  HA2    0.090000        1.0080           0
     202 PROA 105  TYR  CG   CA     0.000000       12.0110           0
     203 PROA 105  TYR  CD1  CA    -0.115000       12.0110           0
     204 PROA 105  TYR  HD1  HP     0.115000        1.0080           0
     205 PROA 105  TYR  CE1  CA    -0.115000       12.0110           0
     206 PROA 105  TYR  HE1  HP     0.115000        1.0080           0
     207 PROA 105  TYR  CZ   CA     0.110000       12.0110           0
     208 PROA 105  TYR  OH   OH1   -0.540000       15.9994           0
     209 PROA 105  TYR  HH   H      0.430000        1.0080           0
     210 PROA 105  TYR  CD2  CA    -0.115000       12.0110           0
     211 PROA 105  TYR  HD2  HP     0.115000        1.0080           0
     212 PROA 105  TYR  CE2  CA    -0.115000       12.0110           0
     213 PROA 105  TYR  HE2  HP     0.115000        1.0080           0
     214 PROA 105  TYR  C    C      0.510000       12.0110           0
     215 PROA 105  TYR  O    O     -0.510000       15.9994           0
     216 PROA 106  PRO  N    N     -0.290000       14.0070           0
     217 PROA 106  PRO  CD   CP3    0.000000       12.0110           0
     218 PROA 106  PRO  HD1  HA2    0.090000        1.0080           0
     219 PROA 106  PRO  HD2  HA2    0.090000        1.0080           0
     220 PROA 106  PRO  CA   CP1    0.020000       12.0110           0
     221 PROA 106  PRO  HA   HB1    0.090000        1.0080           0
     222 PROA 106  PRO  CB   CP2   -0.180000       12.0110           0
     223 PROA 106  PRO  HB1  HA2    0.090000        1.0080           0
     224 PROA 106  PRO  HB2  HA2    0.090000        1.0080           0
     225 PROA 106  PRO  CG   CP2   -0.180000       12.0110           0
     226 PROA 106  PRO  HG1  HA2    0.090000        1.0080           0
     227 PROA 106  PRO  HG2  HA2    0.090000        1.0080           0
     228 PROA 106  PRO  C    C      0.510000       12.0110           0
     229 PROA 106  PRO  O    O     -0.510000       15.9994           0
     230 PROA 107  GLU  N    NH1   -0.470000       14.0070           0
     231 PROA 107  GLU  HN   H      0.310000        1.0080           0
     232 PROA 107  GLU  CA   CT1    0.070000       12.0110           0
     233 PROA 107  GLU  HA   HB1    0.090000        1.0080           0
     234 PROA 107  GLU  CB   CT2A  -0.180000       12.0110           0
     235 PROA 107  GLU  HB1  HA2    0.090000        1.0080           0
     236 PROA 107  GLU  HB2  HA2    0.090000        1.0080           0
     237 PROA 107  GLU  CG   CT2   -0.280000       12.0110           0
     238 PROA 107  GLU  HG1  HA2    0.090000        1.0080           0
     239 PROA 107  GLU  HG2  HA2    0.090000        1.0080           0
     240 PROA 107  GLU  CD   CC     0.620000       12.0110           0
     241 PROA 107  GLU  OE1  OC    -0.760000       15.9994           0
     242 PROA 107  GLU  OE2  OC    -0.760000       15.9994           0
     243 PROA 107  GLU  C    C      0.510000       12.0110           0
     244 PROA 107  GLU  O    O     -0.510000       15.9994           0
     245 PROA 108  SER  N    NH1   -0.470000       14.0070           0
     246 PROA 108  SER  HN   H      0.310000        1.0080           0
     247 PROA 108  SER  CA   CT1    0.070000       12.0110           0
     248 PROA 108  SER  HA   HB1    0.090000        1.0080           0
     249 PROA 108  SER  CB   CT2    0.050000       12.0110           0
     250 PROA 108  SER  HB1  HA2    0.090000        1.0080           0
     251 PROA 108  SER  HB2  HA2    0.090000        1.0080           0
     252 PROA 108  SER  OG   OH1   -0.660000       15.9994           0
     253 PROA 108  SER  HG1  H      0.430000        1.0080           0
     254 PROA 108  SER  C    C      0.510000       12.0110           0
     255 PROA 108  SER  O    O     -0.510000       15.9994           0
     256 PROA 109  SER  N    NH1   -0.470000       14.0070           0
     257 PROA 109  SER  HN   H      0.310000        1.0080           0
     258 PROA 109  SER  CA   CT1    0.070000       12.0110           0
     259 PROA 109  SER  HA   HB1    0.090000        1.0080           0
     260 PROA 109  SER  CB   CT2    0.050000       12.0110           0
     261 PROA 109  SER  HB1  HA2    0.090000        1.0080           0
     262 PROA 109  SER  HB2  HA2    0.090000        1.0080           0
     263 PROA 109  SER  OG   OH1   -0.660000       15.9994           0
     264 PROA 109  SER  HG1  H      0.430000        1.0080           0
     265 PROA 109  SER  C    C      0.510000       12.0110           0
     266 PROA 109  SER  O    O     -0.510000       15.9994           0
     267 PROA 110  GLY  N    NH1   -0.470000       14.0070           0
     268 PROA 110  GLY  HN   H      0.310000        1.0080           0
     269 PROA 110  GLY  CA   CT2   -0.020000       12.0110           0
     270 PROA 110  GLY  HA1  HB2    0.090000        1.0080           0
     271 PROA 110  GLY  HA2  HB2    0.090000        1.0080           0
     272 PROA 110  GLY  C    C      0.510000       12.0110           0
     273 PROA 110  GLY  O    O     -0.510000       15.9994           0
     274 PROA 111  PRO  N    N     -0.290000       14.0070           0
     275 PROA 111  PRO  CD   CP3    0.000000       12.0110           0
     276 PROA 111  PRO  HD1  HA2    0.090000        1.0080           0
     277 PROA 111  PRO  HD2  HA2    0.090000        1.0080           0
     278 PROA 111  PRO  CA   CP1    0.020000       12.0110           0
     279 PROA 111  PRO  HA   HB1    0.090000        1.0080           0
     280 PROA 111  PRO  CB   CP2   -0.180000       12.0110           0
     281 PROA 111  PRO  HB1  HA2    0.090000        1.0080           0
     282 PROA 111  PRO  HB2  HA2    0.090000        1.0080           0
     283 PROA 111  PRO  CG   CP2   -0.180000       12.0110           0
     284 PROA 111  PRO  HG1  HA2    0.090000        1.0080           0
     285 PROA 111  PRO  HG2  HA2    0.090000        1.0080           0
     286 PROA 111  PRO  C    C      0.510000       12.0110           0
     287 PROA 111  PRO  O    O     -0.510000       15.9994           0
     288 PROA 112  ALA  N    NH1   -0.470000       14.0070           0
     289 PROA 112  ALA  HN   H      0.310000        1.0080           0
     290 PROA 112  ALA  CA   CT1    0.070000       12.0110           0
     291 PROA 112  ALA  HA   HB1    0.090000        1.0080           0
     292 PROA 112  ALA  CB   CT3   -0.270000       12.0110           0
     293 PROA 112  ALA  HB1  HA3    0.090000        1.0080           0
     294 PROA 112  ALA  HB2  HA3    0.090000        1.0080           0
     295 PROA 112  ALA  HB3  HA3    0.090000        1.0080           0
     296 PROA 112  ALA  C    C      0.510000       12.0110           0
     297 PROA 112  ALA  O    O     -0.510000       15.9994           0
     298 PROA 113  ARG  N    NH1   -0.470000       14.0070           0
     299 PROA 113  ARG  HN   H      0.310000        1.0080           0
     300 PROA 113  ARG  CA   CT1    0.070000       12.0110           0
     301 PROA 113  ARG  HA   HB1    0.090000        1.0080           0
     302 PROA 113  ARG  CB   CT2   -0.180000       12.0110           0
     303 PROA 113  ARG  HB1  HA2    0.090000        1.0080           0
     304 PROA 113  ARG  HB2  HA2    0.090000        1.0080           0
     305 PROA 113  ARG  CG   CT2   -0.180000       12.0110           0
     306 PROA 113  ARG  HG1  HA2    0.090000        1.0080           0
     307 PROA 113  ARG  HG2  HA2    0.090000        1.0080           0
     308 PROA 113  ARG  CD   CT2    0.200000       12.0110           0
     309 PROA 113  ARG  HD1  HA2    0.090000        1.0080           0
     310 PROA 113  ARG  HD2  HA2    0.090000        1.0080           0
     311 PROA 113  ARG  NE   NC2   -0.700000       14.0070           0
     312 PROA 113  ARG  HE   HC     0.440000        1.0080           0
     313 PROA 113  ARG  CZ   C      0.640000       12.0110           0
     314 PROA 113  ARG  NH1  NC2   -0.800000       14.0070           0
     315 PROA 113  ARG  HH11 HC     0.460000        1.0080           0
     316 PROA 113  ARG  HH12 HC     0.460000        1.0080           0
     317 PROA 113  ARG  NH2  NC2   -0.800000       14.0070           0
     318 PROA 113  ARG  HH21 HC     0.460000        1.0080           0
     319 PROA 113  ARG  HH22 HC     0.460000        1.0080           0
     320 PROA 113  ARG  C    C      0.510000       12.0110           0
     321 PROA 113  ARG  O    O     -0.510000       15.9994           0
     322 PROA 114  VAL  N    NH1   -0.470000       14.0070           0
     323 PROA 114  VAL  HN   H      0.310000        1.0080           0
     324 PROA 114  VAL  CA   CT1    0.070000       12.0110           0
     325 PROA 114  VAL  HA   HB1    0.090000        1.0080           0
     326 PROA 114  VAL  CB   CT1   -0.090000       12.0110           0
     327 PROA 114  VAL  HB   HA1    0.090000        1.0080           0
     328 PROA 114  VAL  CG1  CT3   -0.270000       12.0110           0
     329 PROA 114  VAL  HG11 HA3    0.090000        1.0080           0
     330 PROA 114  VAL  HG12 HA3    0.090000        1.0080           0
     331 PROA 114  VAL  HG13 HA3    0.090000        1.0080           0
     332 PROA 114  VAL  CG2  CT3   -0.270000       12.0110           0
     333 PROA 114  VAL  HG21 HA3    0.090000        1.0080           0
     334 PROA 114  VAL  HG22 HA3    0.090000        1.0080           0
     335 PROA 114  VAL  HG23 HA3    0.090000        1.0080           0
     336 PROA 114  VAL  C    C      0.510000       12.0110           0
     337 PROA 114  VAL  O    O     -0.510000       15.9994           0
     338 PROA 115  ILE  N    NH1   -0.470000       14.0070           0
     339 PROA 115  ILE  HN   H      0.310000        1.0080           0
     340 PROA 115  ILE  CA   CT1    0.070000       12.0110           0
     341 PROA 115  ILE  HA   HB1    0.090000        1.0080           0
     342 PROA 115  ILE  CB   CT1   -0.090000       12.0110           0
     343 PROA 115  ILE  HB   HA1    0.090000        1.0080           0
     344 PROA 115  ILE  CG2  CT3   -0.270000       12.0110           0
     345 PROA 115  ILE  HG21 HA3    0.090000        1.0080           0
     346 PROA 115  ILE  HG22 HA3    0.090000        1.0080           0
     347 PROA 115  ILE  HG23 HA3    0.090000        1.0080           0
     348 PROA 115  ILE  CG1  CT2   -0.180000       12.0110           0
     349 PROA 115  ILE  HG11 HA2    0.090000        1.0080           0
     350 PROA 115  ILE  HG12 HA2    0.090000        1.0080           0
     351 PROA 115  ILE  CD   CT3   -0.270000       12.0110           0
     352 PROA 115  ILE  HD1  HA3    0.090000        1.0080           0
     353 PROA 115  ILE  HD2  HA3    0.090000        1.0080           0
     354 PROA 115  ILE  HD3  HA3    0.090000        1.0080           0
     355 PROA 115  ILE  C    C      0.510000       12.0110           0
     356 PROA 115  ILE  O    O     -0.510000       15.9994           0
     357 PROA 116  ALA  N    NH1   -0.470000       14.0070           0
     358 PROA 116  ALA  HN   H      0.310000        1.0080           0
     359 PROA 116  ALA  CA   CT1    0.070000       12.0110           0
     360 PROA 116  ALA  HA   HB1    0.090000        1.0080           0
     361 PROA 116  ALA  CB   CT3   -0.270000       12.0110           0
     362 PROA 116  ALA  HB1  HA3    0.090000        1.0080           0
     363 PROA 116  ALA  HB2  HA3    0.090000        1.0080           0
     364 PROA 116  ALA  HB3  HA3    0.090000        1.0080           0
     365 PROA 116  ALA  C    C      0.510000       12.0110           0
     366 PROA 116  ALA  O    O     -0.510000       15.9994           0
     367 PROA 117  ILE  N    NH1   -0.470000       14.0070           0
     368 PROA 117  ILE  HN   H      0.310000        1.0080           0
     369 PROA 117  ILE  CA   CT1    0.070000       12.0110           0
     370 PROA 117  ILE  HA   HB1    0.090000        1.0080           0
     371 PROA 117  ILE  CB   CT1   -0.090000       12.0110           0
     372 PROA 117  ILE  HB   HA1    0.090000        1.0080           0
     373 PROA 117  ILE  CG2  CT3   -0.270000       12.0110           0
     374 PROA 117  ILE  HG21 HA3    0.090000        1.0080           0
     375 PROA 117  ILE  HG22 HA3    0.090000        1.0080           0
     376 PROA 117  ILE  HG23 HA3    0.090000        1.0080           0
     377 PROA 117  ILE  CG1  CT2   -0.180000       12.0110           0
     378 PROA 117  ILE  HG11 HA2    0.090000        1.0080           0
     379 PROA 117  ILE  HG12 HA2    0.090000        1.0080           0
     380 PROA 117  ILE  CD   CT3   -0.270000       12.0110           0
     381 PROA 117  ILE  HD1  HA3    0.090000        1.0080           0
     382 PROA 117  ILE  HD2  HA3    0.090000        1.0080           0
     383 PROA 117  ILE  HD3  HA3    0.090000        1.0080           0
     384 PROA 117  ILE  C    C      0.510000       12.0110           0
     385 PROA 117  ILE  O    O     -0.510000       15.9994           0
     386 PROA 118  VAL  N    NH1   -0.470000       14.0070           0
     387 PROA 118  VAL  HN   H      0.310000        1.0080           0
     388 PROA 118  VAL  CA   CT1    0.070000       12.0110           0
     389 PROA 118  VAL  HA   HB1    0.090000        1.0080           0
     390 PROA 118  VAL  CB   CT1   -0.090000       12.0110           0
     391 PROA 118  VAL  HB   HA1    0.090000        1.0080           0
     392 PROA 118  VAL  CG1  CT3   -0.270000       12.0110           0
     393 PROA 118  VAL  HG11 HA3    0.090000        1.0080           0
     394 PROA 118  VAL  HG12 HA3    0.090000        1.0080           0
     395 PROA 118  VAL  HG13 HA3    0.090000        1.0080           0
     396 PROA 118  VAL  CG2  CT3   -0.270000       12.0110           0
     397 PROA 118  VAL  HG21 HA3    0.090000        1.0080           0
     398 PROA 118  VAL  HG22 HA3    0.090000        1.0080           0
     399 PROA 118  VAL  HG23 HA3    0.090000        1.0080           0
     400 PROA 118  VAL  C    C      0.510000       12.0110           0
     401 PROA 118  VAL  O    O     -0.510000       15.9994           0
     402 PROA 119  SER  N    NH1   -0.470000       14.0070           0
     403 PROA 119  SER  HN   H      0.310000        1.0080           0
     404 PROA 119  SER  CA   CT1    0.070000       12.0110           0
     405 PROA 119  SER  HA   HB1    0.090000        1.0080           0
     406 PROA 119  SER  CB   CT2    0.050000       12.0110           0
     407 PROA 119  SER  HB1  HA2    0.090000        1.0080           0
     408 PROA 119  SER  HB2  HA2    0.090000        1.0080           0
     409 PROA 119  SER  OG   OH1   -0.660000       15.9994           0
     410 PROA 119  SER  HG1  H      0.430000        1.0080           0
     411 PROA 119  SER  C    C      0.510000       12.0110           0
     412 PROA 119  SER  O    O     -0.510000       15.9994           0
     413 PROA 120  VAL  N    NH1   -0.470000       14.0070           0
     414 PROA 120  VAL  HN   H      0.310000        1.0080           0
     415 PROA 120  VAL  CA   CT1    0.070000       12.0110           0
     416 PROA 120  VAL  HA   HB1    0.090000        1.0080           0
     417 PROA 120  VAL  CB   CT1   -0.090000       12.0110           0
     418 PROA 120  VAL  HB   HA1    0.090000        1.0080           0
     419 PROA 120  VAL  CG1  CT3   -0.270000       12.0110           0
     420 PROA 120  VAL  HG11 HA3    0.090000        1.0080           0
     421 PROA 120  VAL  HG12 HA3    0.090000        1.0080           0
     422 PROA 120  VAL  HG13 HA3    0.090000        1.0080           0
     423 PROA 120  VAL  CG2  CT3   -0.270000       12.0110           0
     424 PROA 120  VAL  HG21 HA3    0.090000        1.0080           0
     425 PROA 120  VAL  HG22 HA3    0.090000        1.0080           0
     426 PROA 120  VAL  HG23 HA3    0.090000        1.0080           0
     427 PROA 120  VAL  C    C      0.510000       12.0110           0
     428 PROA 120  VAL  O    O     -0.510000       15.9994           0
     429 PROA 121  MET  N    NH1   -0.470000       14.0070           0
     430 PROA 121  MET  HN   H      0.310000        1.0080           0
     431 PROA 121  MET  CA   CT1    0.070000       12.0110           0
     432 PROA 121  MET  HA   HB1    0.090000        1.0080           0
     433 PROA 121  MET  CB   CT2   -0.180000       12.0110           0
     434 PROA 121  MET  HB1  HA2    0.090000        1.0080           0
     435 PROA 121  MET  HB2  HA2    0.090000        1.0080           0
     436 PROA 121  MET  CG   CT2   -0.140000       12.0110           0
     437 PROA 121  MET  HG1  HA2    0.090000        1.0080           0
     438 PROA 121  MET  HG2  HA2    0.090000        1.0080           0
     439 PROA 121  MET  SD   S     -0.090000       32.0600           0
     440 PROA 121  MET  CE   CT3   -0.220000       12.0110           0
     441 PROA 121  MET  HE1  HA3    0.090000        1.0080           0
     442 PROA 121  MET  HE2  HA3    0.090000        1.0080           0
     443 PROA 121  MET  HE3  HA3    0.090000        1.0080           0
     444 PROA 121  MET  C    C      0.510000       12.0110           0
     445 PROA 121  MET  O    O     -0.510000       15.9994           0
     446 PROA 122  VAL  N    NH1   -0.470000       14.0070           0
     447 PROA 122  VAL  HN   H      0.310000        1.0080           0
     448 PROA 122  VAL  CA   CT1    0.070000       12.0110           0
     449 PROA 122  VAL  HA   HB1    0.090000        1.0080           0
     450 PROA 122  VAL  CB   CT1   -0.090000       12.0110           0
     451 PROA 122  VAL  HB   HA1    0.090000        1.0080           0
     452 PROA 122  VAL  CG1  CT3   -0.270000       12.0110           0
     453 PROA 122  VAL  HG11 HA3    0.090000        1.0080           0
     454 PROA 122  VAL  HG12 HA3    0.090000        1.0080           0
     455 PROA 122  VAL  HG13 HA3    0.090000        1.0080           0
     456 PROA 122  VAL  CG2  CT3   -0.270000       12.0110           0
     457 PROA 122  VAL  HG21 HA3    0.090000        1.0080           0
     458 PROA 122  VAL  HG22 HA3    0.090000        1.0080           0
     459 PROA 122  VAL  HG23 HA3    0.090000        1.0080           0
     460 PROA 122  VAL  C    C      0.510000       12.0110           0
     461 PROA 122  VAL  O    O     -0.510000       15.9994           0
     462 PROA 123  ILE  N    NH1   -0.470000       14.0070           0
     463 PROA 123  ILE  HN   H      0.310000        1.0080           0
     464 PROA 123  ILE  CA   CT1    0.070000       12.0110           0
     465 PROA 123  ILE  HA   HB1    0.090000        1.0080           0
     466 PROA 123  ILE  CB   CT1   -0.090000       12.0110           0
     467 PROA 123  ILE  HB   HA1    0.090000        1.0080           0
     468 PROA 123  ILE  CG2  CT3   -0.270000       12.0110           0
     469 PROA 123  ILE  HG21 HA3    0.090000        1.0080           0
     470 PROA 123  ILE  HG22 HA3    0.090000        1.0080           0
     471 PROA 123  ILE  HG23 HA3    0.090000        1.0080           0
     472 PROA 123  ILE  CG1  CT2   -0.180000       12.0110           0
     473 PROA 123  ILE  HG11 HA2    0.090000        1.0080           0
     474 PROA 123  ILE  HG12 HA2    0.090000        1.0080           0
     475 PROA 123  ILE  CD   CT3   -0.270000       12.0110           0
     476 PROA 123  ILE  HD1  HA3    0.090000        1.0080           0
     477 PROA 123  ILE  HD2  HA3    0.090000        1.0080           0
     478 PROA 123  ILE  HD3  HA3    0.090000        1.0080           0
     479 PROA 123  ILE  C    C      0.510000       12.0110           0
     480 PROA 123  ILE  O    O     -0.510000       15.9994           0
     481 PROA 124  LEU  N    NH1   -0.470000       14.0070           0
     482 PROA 124  LEU  HN   H      0.310000        1.0080           0
     483 PROA 124  LEU  CA   CT1    0.070000       12.0110           0
     484 PROA 124  LEU  HA   HB1    0.090000        1.0080           0
     485 PROA 124  LEU  CB   CT2   -0.180000       12.0110           0
     486 PROA 124  LEU  HB1  HA2    0.090000        1.0080           0
     487 PROA 124  LEU  HB2  HA2    0.090000        1.0080           0
     488 PROA 124  LEU  CG   CT1   -0.090000       12.0110           0
     489 PROA 124  LEU  HG   HA1    0.090000        1.0080           0
     490 PROA 124  LEU  CD1  CT3   -0.270000       12.0110           0
     491 PROA 124  LEU  HD11 HA3    0.090000        1.0080           0
     492 PROA 124  LEU  HD12 HA3    0.090000        1.0080           0
     493 PROA 124  LEU  HD13 HA3    0.090000        1.0080           0
     494 PROA 124  LEU  CD2  CT3   -0.270000       12.0110           0
     495 PROA 124  LEU  HD21 HA3    0.090000        1.0080           0
     496 PROA 124  LEU  HD22 HA3    0.090000        1.0080           0
     497 PROA 124  LEU  HD23 HA3    0.090000        1.0080           0
     498 PROA 124  LEU  C    C      0.510000       12.0110           0
     499 PROA 124  LEU  O    O     -0.510000       15.9994           0
     500 PROA 125  ILE  N    NH1   -0.470000       14.0070           0
     501 PROA 125  ILE  HN   H      0.310000        1.0080           0
     502 PROA 125  ILE  CA   CT1    0.070000       12.0110           0
     503 PROA 125  ILE  HA   HB1    0.090000        1.0080           0
     504 PROA 125  ILE  CB   CT1   -0.090000       12.0110           0
     505 PROA 125  ILE  HB   HA1    0.090000        1.0080           0
     506 PROA 125  ILE  CG2  CT3   -0.270000       12.0110           0
     507 PROA 125  ILE  HG21 HA3    0.090000        1.0080           0
     508 PROA 125  ILE  HG22 HA3    0.090000        1.0080           0
     509 PROA 125  ILE  HG23 HA3    0.090000        1.0080           0
     510 PROA 125  ILE  CG1  CT2   -0.180000       12.0110           0
     511 PROA 125  ILE  HG11 HA2    0.090000        1.0080           0
     512 PROA 125  ILE  HG12 HA2    0.090000        1.0080           0
     513 PROA 125  ILE  CD   CT3   -0.270000       12.0110           0
     514 PROA 125  ILE  HD1  HA3    0.090000        1.0080           0
     515 PROA 125  ILE  HD2  HA3    0.090000        1.0080           0
     516 PROA 125  ILE  HD3  HA3    0.090000        1.0080           0
     517 PROA 125  ILE  C    C      0.510000       12.0110           0
     518 PROA 125  ILE  O    O     -0.510000       15.9994           0
     519 PROA 126  SER  N    NH1   -0.470000       14.0070           0
     520 PROA 126  SER  HN   H      0.310000        1.0080           0
     521 PROA 126  SER  CA   CT1    0.070000       12.0110           0
     522 PROA 126  SER  HA   HB1    0.090000        1.0080           0
     523 PROA 126  SER  CB   CT2    0.050000       12.0110           0
     524 PROA 126  SER  HB1  HA2    0.090000        1.0080           0
     525 PROA 126  SER  HB2  HA2    0.090000        1.0080           0
     526 PROA 126  SER  OG   OH1   -0.660000       15.9994           0
     527 PROA 126  SER  HG1  H      0.430000        1.0080           0
     528 PROA 126  SER  C    C      0.510000       12.0110           0
     529 PROA 126  SER  O    O     -0.510000       15.9994           0
     530 PROA 127  ILE  N    NH1   -0.470000       14.0070           0
     531 PROA 127  ILE  HN   H      0.310000        1.0080           0
     532 PROA 127  ILE  CA   CT1    0.070000       12.0110           0
     533 PROA 127  ILE  HA   HB1    0.090000        1.0080           0
     534 PROA 127  ILE  CB   CT1   -0.090000       12.0110           0
     535 PROA 127  ILE  HB   HA1    0.090000        1.0080           0
     536 PROA 127  ILE  CG2  CT3   -0.270000       12.0110           0
     537 PROA 127  ILE  HG21 HA3    0.090000        1.0080           0
     538 PROA 127  ILE  HG22 HA3    0.090000        1.0080           0
     539 PROA 127  ILE  HG23 HA3    0.090000        1.0080           0
     540 PROA 127  ILE  CG1  CT2   -0.180000       12.0110           0
     541 PROA 127  ILE  HG11 HA2    0.090000        1.0080           0
     542 PROA 127  ILE  HG12 HA2    0.090000        1.0080           0
     543 PROA 127  ILE  CD   CT3   -0.270000       12.0110           0
     544 PROA 127  ILE  HD1  HA3    0.090000        1.0080           0
     545 PROA 127  ILE  HD2  HA3    0.090000        1.0080           0
     546 PROA 127  ILE  HD3  HA3    0.090000        1.0080           0
     547 PROA 127  ILE  C    C      0.510000       12.0110           0
     548 PROA 127  ILE  O    O     -0.510000       15.9994           0
     549 PROA 128  VAL  N    NH1   -0.470000       14.0070           0
     550 PROA 128  VAL  HN   H      0.310000        1.0080           0
     551 PROA 128  VAL  CA   CT1    0.070000       12.0110           0
     552 PROA 128  VAL  HA   HB1    0.090000        1.0080           0
     553 PROA 128  VAL  CB   CT1   -0.090000       12.0110           0
     554 PROA 128  VAL  HB   HA1    0.090000        1.0080           0
     555 PROA 128  VAL  CG1  CT3   -0.270000       12.0110           0
     556 PROA 128  VAL  HG11 HA3    0.090000        1.0080           0
     557 PROA 128  VAL  HG12 HA3    0.090000        1.0080           0
     558 PROA 128  VAL  HG13 HA3    0.090000        1.0080           0
     559 PROA 128  VAL  CG2  CT3   -0.270000       12.0110           0
     560 PROA 128  VAL  HG21 HA3    0.090000        1.0080           0
     561 PROA 128  VAL  HG22 HA3    0.090000        1.0080           0
     562 PROA 128  VAL  HG23 HA3    0.090000        1.0080           0
     563 PROA 128  VAL  C    C      0.510000       12.0110           0
     564 PROA 128  VAL  O    O     -0.510000       15.9994           0
     565 PROA 129  ILE  N    NH1   -0.470000       14.0070           0
     566 PROA 129  ILE  HN   H      0.310000        1.0080           0
     567 PROA 129  ILE  CA   CT1    0.070000       12.0110           0
     568 PROA 129  ILE  HA   HB1    0.090000        1.0080           0
     569 PROA 129  ILE  CB   CT1   -0.090000       12.0110           0
     570 PROA 129  ILE  HB   HA1    0.090000        1.0080           0
     571 PROA 129  ILE  CG2  CT3   -0.270000       12.0110           0
     572 PROA 129  ILE  HG21 HA3    0.090000        1.0080           0
     573 PROA 129  ILE  HG22 HA3    0.090000        1.0080           0
     574 PROA 129  ILE  HG23 HA3    0.090000        1.0080           0
     575 PROA 129  ILE  CG1  CT2   -0.180000       12.0110           0
     576 PROA 129  ILE  HG11 HA2    0.090000        1.0080           0
     577 PROA 129  ILE  HG12 HA2    0.090000        1.0080           0
     578 PROA 129  ILE  CD   CT3   -0.270000       12.0110           0
     579 PROA 129  ILE  HD1  HA3    0.090000        1.0080           0
     580 PROA 129  ILE  HD2  HA3    0.090000        1.0080           0
     581 PROA 129  ILE  HD3  HA3    0.090000        1.0080           0
     582 PROA 129  ILE  C    C      0.510000       12.0110           0
     583 PROA 129  ILE  O    O     -0.510000       15.9994           0
     584 PROA 130  PHE  N    NH1   -0.470000       14.0070           0
     585 PROA 130  PHE  HN   H      0.310000        1.0080           0
     586 PROA 130  PHE  CA   CT1    0.070000       12.0110           0
     587 PROA 130  PHE  HA   HB1    0.090000        1.0080           0
     588 PROA 130  PHE  CB   CT2   -0.180000       12.0110           0
     589 PROA 130  PHE  HB1  HA2    0.090000        1.0080           0
     590 PROA 130  PHE  HB2  HA2    0.090000        1.0080           0
     591 PROA 130  PHE  CG   CA     0.000000       12.0110           0
     592 PROA 130  PHE  CD1  CA    -0.115000       12.0110           0
     593 PROA 130  PHE  HD1  HP     0.115000        1.0080           0
     594 PROA 130  PHE  CE1  CA    -0.115000       12.0110           0
     595 PROA 130  PHE  HE1  HP     0.115000        1.0080           0
     596 PROA 130  PHE  CZ   CA    -0.115000       12.0110           0
     597 PROA 130  PHE  HZ   HP     0.115000        1.0080           0
     598 PROA 130  PHE  CD2  CA    -0.115000       12.0110           0
     599 PROA 130  PHE  HD2  HP     0.115000        1.0080           0
     600 PROA 130  PHE  CE2  CA    -0.115000       12.0110           0
     601 PROA 130  PHE  HE2  HP     0.115000        1.0080           0
     602 PROA 130  PHE  C    C      0.510000       12.0110           0
     603 PROA 130  PHE  O    O     -0.510000       15.9994           0
     604 PROA 131  CYS  N    NH1   -0.470000       14.0070           0
     605 PROA 131  CYS  HN   H      0.310000        1.0080           0
     606 PROA 131  CYS  CA   CT1    0.070000       12.0110           0
     607 PROA 131  CYS  HA   HB1    0.090000        1.0080           0
     608 PROA 131  CYS  CB   CT2   -0.110000       12.0110           0
     609 PROA 131  CYS  HB1  HA2    0.090000        1.0080           0
     610 PROA 131  CYS  HB2  HA2    0.090000        1.0080           0
     611 PROA 131  CYS  SG   S     -0.230000       32.0600           0
     612 PROA 131  CYS  HG1  HS     0.160000        1.0080           0
     613 PROA 131  CYS  C    C      0.510000       12.0110           0
     614 PROA 131  CYS  O    O     -0.510000       15.9994           0
     615 PROA 132  LEU  N    NH1   -0.470000       14.0070           0
     616 PROA 132  LEU  HN   H      0.310000        1.0080           0
     617 PROA 132  LEU  CA   CT1    0.070000       12.0110           0
     618 PROA 132  LEU  HA   HB1    0.090000        1.0080           0
     619 PROA 132  LEU  CB   CT2   -0.180000       12.0110           0
     620 PROA 132  LEU  HB1  HA2    0.090000        1.0080           0
     621 PROA 132  LEU  HB2  HA2    0.090000        1.0080           0
     622 PROA 132  LEU  CG   CT1   -0.090000       12.0110           0
     623 PROA 132  LEU  HG   HA1    0.090000        1.0080           0
     624 PROA 132  LEU  CD1  CT3   -0.270000       12.0110           0
     625 PROA 132  LEU  HD11 HA3    0.090000        1.0080           0
     626 PROA 132  LEU  HD12 HA3    0.090000        1.0080           0
     627 PROA 132  LEU  HD13 HA3    0.090000        1.0080           0
     628 PROA 132  LEU  CD2  CT3   -0.270000       12.0110           0
     629 PROA 132  LEU  HD21 HA3    0.090000        1.0080           0
     630 PROA 132  LEU  HD22 HA3    0.090000        1.0080           0
     631 PROA 132  LEU  HD23 HA3    0.090000        1.0080           0
     632 PROA 132  LEU  C    C      0.510000       12.0110           0
     633 PROA 132  LEU  O    O     -0.510000       15.9994           0
     634 PROA 133  GLU  N    NH1   -0.470000       14.0070           0
     635 PROA 133  GLU  HN   H      0.310000        1.0080           0
     636 PROA 133  GLU  CA   CT1    0.070000       12.0110           0
     637 PROA 133  GLU  HA   HB1    0.090000        1.0080           0
     638 PROA 133  GLU  CB   CT2A  -0.180000       12.0110           0
     639 PROA 133  GLU  HB1  HA2    0.090000        1.0080           0
     640 PROA 133  GLU  HB2  HA2    0.090000        1.0080           0
     641 PROA 133  GLU  CG   CT2   -0.280000       12.0110           0
     642 PROA 133  GLU  HG1  HA2    0.090000        1.0080           0
     643 PROA 133  GLU  HG2  HA2    0.090000        1.0080           0
     644 PROA 133  GLU  CD   CC     0.620000       12.0110           0
     645 PROA 133  GLU  OE1  OC    -0.760000       15.9994           0
     646 PROA 133  GLU  OE2  OC    -0.760000       15.9994           0
     647 PROA 133  GLU  C    C      0.510000       12.0110           0
     648 PROA 133  GLU  O    O     -0.510000       15.9994           0
     649 PROA 134  THR  N    NH1   -0.470000       14.0070           0
     650 PROA 134  THR  HN   H      0.310000        1.0080           0
     651 PROA 134  THR  CA   CT1    0.070000       12.0110           0
     652 PROA 134  THR  HA   HB1    0.090000        1.0080           0
     653 PROA 134  THR  CB   CT1    0.140000       12.0110           0
     654 PROA 134  THR  HB   HA1    0.090000        1.0080           0
     655 PROA 134  THR  OG1  OH1   -0.660000       15.9994           0
     656 PROA 134  THR  HG1  H      0.430000        1.0080           0
     657 PROA 134  THR  CG2  CT3   -0.270000       12.0110           0
     658 PROA 134  THR  HG21 HA3    0.090000        1.0080           0
     659 PROA 134  THR  HG22 HA3    0.090000        1.0080           0
     660 PROA 134  THR  HG23 HA3    0.090000        1.0080           0
     661 PROA 134  THR  C    C      0.510000       12.0110           0
     662 PROA 134  THR  O    O     -0.510000       15.9994           0
     663 PROA 135  LEU  N    NH1   -0.470000       14.0070           0
     664 PROA 135  LEU  HN   H      0.310000        1.0080           0
     665 PROA 135  LEU  CA   CT1    0.070000       12.0110           0
     666 PROA 135  LEU  HA   HB1    0.090000        1.0080           0
     667 PROA 135  LEU  CB   CT2   -0.180000       12.0110           0
     668 PROA 135  LEU  HB1  HA2    0.090000        1.0080           0
     669 PROA 135  LEU  HB2  HA2    0.090000        1.0080           0
     670 PROA 135  LEU  CG   CT1   -0.090000       12.0110           0
     671 PROA 135  LEU  HG   HA1    0.090000        1.0080           0
     672 PROA 135  LEU  CD1  CT3   -0.270000       12.0110           0
     673 PROA 135  LEU  HD11 HA3    0.090000        1.0080           0
     674 PROA 135  LEU  HD12 HA3    0.090000        1.0080           0
     675 PROA 135  LEU  HD13 HA3    0.090000        1.0080           0
     676 PROA 135  LEU  CD2  CT3   -0.270000       12.0110           0
     677 PROA 135  LEU  HD21 HA3    0.090000        1.0080           0
     678 PROA 135  LEU  HD22 HA3    0.090000        1.0080           0
     679 PROA 135  LEU  HD23 HA3    0.090000        1.0080           0
     680 PROA 135  LEU  C    C      0.510000       12.0110           0
     681 PROA 135  LEU  O    O     -0.510000       15.9994           0
     682 PROA 136  PRO  N    N     -0.290000       14.0070           0
     683 PROA 136  PRO  CD   CP3    0.000000       12.0110           0
     684 PROA 136  PRO  HD1  HA2    0.090000        1.0080           0
     685 PROA 136  PRO  HD2  HA2    0.090000        1.0080           0
     686 PROA 136  PRO  CA   CP1    0.020000       12.0110           0
     687 PROA 136  PRO  HA   HB1    0.090000        1.0080           0
     688 PROA 136  PRO  CB   CP2   -0.180000       12.0110           0
     689 PROA 136  PRO  HB1  HA2    0.090000        1.0080           0
     690 PROA 136  PRO  HB2  HA2    0.090000        1.0080           0
     691 PROA 136  PRO  CG   CP2   -0.180000       12.0110           0
     692 PROA 136  PRO  HG1  HA2    0.090000        1.0080           0
     693 PROA 136  PRO  HG2  HA2    0.090000        1.0080           0
     694 PROA 136  PRO  C    C      0.510000       12.0110           0
     695 PROA 136  PRO  O    O     -0.510000       15.9994           0
     696 PROA 137  GLU  N    NH1   -0.470000       14.0070           0
     697 PROA 137  GLU  HN   H      0.310000        1.0080           0
     698 PROA 137  GLU  CA   CT1    0.070000       12.0110           0
     699 PROA 137  GLU  HA   HB1    0.090000        1.0080           0
     700 PROA 137  GLU  CB   CT2A  -0.180000       12.0110           0
     701 PROA 137  GLU  HB1  HA2    0.090000        1.0080           0
     702 PROA 137  GLU  HB2  HA2    0.090000        1.0080           0
     703 PROA 137  GLU  CG   CT2   -0.280000       12.0110           0
     704 PROA 137  GLU  HG1  HA2    0.090000        1.0080           0
     705 PROA 137  GLU  HG2  HA2    0.090000        1.0080           0
     706 PROA 137  GLU  CD   CC     0.620000       12.0110           0
     707 PROA 137  GLU  OE1  OC    -0.760000       15.9994           0
     708 PROA 137  GLU  OE2  OC    -0.760000       15.9994           0
     709 PROA 137  GLU  C    C      0.510000       12.0110           0
     710 PROA 137  GLU  O    O     -0.510000       15.9994           0
     711 PROA 138  LEU  N    NH1   -0.470000       14.0070           0
     712 PROA 138  LEU  HN   H      0.310000        1.0080           0
     713 PROA 138  LEU  CA   CT1    0.070000       12.0110           0
     714 PROA 138  LEU  HA   HB1    0.090000        1.0080           0
     715 PROA 138  LEU  CB   CT2   -0.180000       12.0110           0
     716 PROA 138  LEU  HB1  HA2    0.090000        1.0080           0
     717 PROA 138  LEU  HB2  HA2    0.090000        1.0080           0
     718 PROA 138  LEU  CG   CT1   -0.090000       12.0110           0
     719 PROA 138  LEU  HG   HA1    0.090000        1.0080           0
     720 PROA 138  LEU  CD1  CT3   -0.270000       12.0110           0
     721 PROA 138  LEU  HD11 HA3    0.090000        1.0080           0
     722 PROA 138  LEU  HD12 HA3    0.090000        1.0080           0
     723 PROA 138  LEU  HD13 HA3    0.090000        1.0080           0
     724 PROA 138  LEU  CD2  CT3   -0.270000       12.0110           0
     725 PROA 138  LEU  HD21 HA3    0.090000        1.0080           0
     726 PROA 138  LEU  HD22 HA3    0.090000        1.0080           0
     727 PROA 138  LEU  HD23 HA3    0.090000        1.0080           0
     728 PROA 138  LEU  C    C      0.510000       12.0110           0
     729 PROA 138  LEU  O    O     -0.510000       15.9994           0
     730 PROA 139  LYS  N    NH1   -0.470000       14.0070           0
     731 PROA 139  LYS  HN   H      0.310000        1.0080           0
     732 PROA 139  LYS  CA   CT1    0.070000       12.0110           0
     733 PROA 139  LYS  HA   HB1    0.090000        1.0080           0
     734 PROA 139  LYS  CB   CT2   -0.180000       12.0110           0
     735 PROA 139  LYS  HB1  HA2    0.090000        1.0080           0
     736 PROA 139  LYS  HB2  HA2    0.090000        1.0080           0
     737 PROA 139  LYS  CG   CT2   -0.180000       12.0110           0
     738 PROA 139  LYS  HG1  HA2    0.090000        1.0080           0
     739 PROA 139  LYS  HG2  HA2    0.090000        1.0080           0
     740 PROA 139  LYS  CD   CT2   -0.180000       12.0110           0
     741 PROA 139  LYS  HD1  HA2    0.090000        1.0080           0
     742 PROA 139  LYS  HD2  HA2    0.090000        1.0080           0
     743 PROA 139  LYS  CE   CT2    0.210000       12.0110           0
     744 PROA 139  LYS  HE1  HA2    0.050000        1.0080           0
     745 PROA 139  LYS  HE2  HA2    0.050000        1.0080           0
     746 PROA 139  LYS  NZ   NH3   -0.300000       14.0070           0
     747 PROA 139  LYS  HZ1  HC     0.330000        1.0080           0
     748 PROA 139  LYS  HZ2  HC     0.330000        1.0080           0
     749 PROA 139  LYS  HZ3  HC     0.330000        1.0080           0
     750 PROA 139  LYS  C    C      0.510000       12.0110           0
     751 PROA 139  LYS  O    O     -0.510000       15.9994           0
     752 PROA 140  ASP  N    NH1   -0.470000       14.0070           0
     753 PROA 140  ASP  HN   H      0.310000        1.0080           0
     754 PROA 140  ASP  CA   CT1    0.070000       12.0110           0
     755 PROA 140  ASP  HA   HB1    0.090000        1.0080           0
     756 PROA 140  ASP  CB   CT2A  -0.280000       12.0110           0
     757 PROA 140  ASP  HB1  HA2    0.090000        1.0080           0
     758 PROA 140  ASP  HB2  HA2    0.090000        1.0080           0
     759 PROA 140  ASP  CG   CC     0.620000       12.0110           0
     760 PROA 140  ASP  OD1  OC    -0.760000       15.9994           0
     761 PROA 140  ASP  OD2  OC    -0.760000       15.9994           0
     762 PROA 140  ASP  C    C      0.510000       12.0110           0
     763 PROA 140  ASP  O    O     -0.510000       15.9994           0
     764 PROA 141  ASP  N    NH1   -0.470000       14.0070           0
     765 PROA 141  ASP  HN   H      0.310000        1.0080           0
     766 PROA 141  ASP  CA   CT1    0.070000       12.0110           0
     767 PROA 141  ASP  HA   HB1    0.090000        1.0080           0
     768 PROA 141  ASP  CB   CT2A  -0.280000       12.0110           0
     769 PROA 141  ASP  HB1  HA2    0.090000        1.0080           0
     770 PROA 141  ASP  HB2  HA2    0.090000        1.0080           0
     771 PROA 141  ASP  CG   CC     0.620000       12.0110           0
     772 PROA 141  ASP  OD1  OC    -0.760000       15.9994           0
     773 PROA 141  ASP  OD2  OC    -0.760000       15.9994           0
     774 PROA 141  ASP  C    C      0.510000       12.0110           0
     775 PROA 141  ASP  O    O     -0.510000       15.9994           0
     776 PROA 142  LYS  N    NH1   -0.470000       14.0070           0
     777 PROA 142  LYS  HN   H      0.310000        1.0080           0
     778 PROA 142  LYS  CA   CT1    0.070000       12.0110           0
     779 PROA 142  LYS  HA   HB1    0.090000        1.0080           0
     780 PROA 142  LYS  CB   CT2   -0.180000       12.0110           0
     781 PROA 142  LYS  HB1  HA2    0.090000        1.0080           0
     782 PROA 142  LYS  HB2  HA2    0.090000        1.0080           0
     783 PROA 142  LYS  CG   CT2   -0.180000       12.0110           0
     784 PROA 142  LYS  HG1  HA2    0.090000        1.0080           0
     785 PROA 142  LYS  HG2  HA2    0.090000        1.0080           0
     786 PROA 142  LYS  CD   CT2   -0.180000       12.0110           0
     787 PROA 142  LYS  HD1  HA2    0.090000        1.0080           0
     788 PROA 142  LYS  HD2  HA2    0.090000        1.0080           0
     789 PROA 142  LYS  CE   CT2    0.210000       12.0110           0
     790 PROA 142  LYS  HE1  HA2    0.050000        1.0080           0
     791 PROA 142  LYS  HE2  HA2    0.050000        1.0080           0
     792 PROA 142  LYS  NZ   NH3   -0.300000       14.0070           0
     793 PROA 142  LYS  HZ1  HC     0.330000        1.0080           0
     794 PROA 142  LYS  HZ2  HC     0.330000        1.0080           0
     795 PROA 142  LYS  HZ3  HC     0.330000        1.0080           0
     796 PROA 142  LYS  C    C      0.510000       12.0110           0
     797 PROA 142  LYS  O    O     -0.510000       15.9994           0
     798 PROA 143  ASP  N    NH1   -0.470000       14.0070           0
     799 PROA 143  ASP  HN   H      0.310000        1.0080           0
     800 PROA 143  ASP  CA   CT1    0.070000       12.0110           0
     801 PROA 143  ASP  HA   HB1    0.090000        1.0080           0
     802 PROA 143  ASP  CB   CT2A  -0.280000       12.0110           0
     803 PROA 143  ASP  HB1  HA2    0.090000        1.0080           0
     804 PROA 143  ASP  HB2  HA2    0.090000        1.0080           0
     805 PROA 143  ASP  CG   CC     0.620000       12.0110           0
     806 PROA 143  ASP  OD1  OC    -0.760000       15.9994           0
     807 PROA 143  ASP  OD2  OC    -0.760000       15.9994           0
     808 PROA 143  ASP  C    C      0.510000       12.0110           0
     809 PROA 143  ASP  O    O     -0.510000       15.9994           0
     810 PROA 144  PHE  N    NH1   -0.470000       14.0070           0
     811 PROA 144  PHE  HN   H      0.310000        1.0080           0
     812 PROA 144  PHE  CA   CT1    0.070000       12.0110           0
     813 PROA 144  PHE  HA   HB1    0.090000        1.0080           0
     814 PROA 144  PHE  CB   CT2   -0.180000       12.0110           0
     815 PROA 144  PHE  HB1  HA2    0.090000        1.0080           0
     816 PROA 144  PHE  HB2  HA2    0.090000        1.0080           0
     817 PROA 144  PHE  CG   CA     0.000000       12.0110           0
     818 PROA 144  PHE  CD1  CA    -0.115000       12.0110           0
     819 PROA 144  PHE  HD1  HP     0.115000        1.0080           0
     820 PROA 144  PHE  CE1  CA    -0.115000       12.0110           0
     821 PROA 144  PHE  HE1  HP     0.115000        1.0080           0
     822 PROA 144  PHE  CZ   CA    -0.115000       12.0110           0
     823 PROA 144  PHE  HZ   HP     0.115000        1.0080           0
     824 PROA 144  PHE  CD2  CA    -0.115000       12.0110           0
     825 PROA 144  PHE  HD2  HP     0.115000        1.0080           0
     826 PROA 144  PHE  CE2  CA    -0.115000       12.0110           0
     827 PROA 144  PHE  HE2  HP     0.115000        1.0080           0
     828 PROA 144  PHE  C    C      0.510000       12.0110           0
     829 PROA 144  PHE  O    O     -0.510000       15.9994           0
     830 PROA 145  THR  N    NH1   -0.470000       14.0070           0
     831 PROA 145  THR  HN   H      0.310000        1.0080           0
     832 PROA 145  THR  CA   CT1    0.070000       12.0110           0
     833 PROA 145  THR  HA   HB1    0.090000        1.0080           0
     834 PROA 145  THR  CB   CT1    0.140000       12.0110           0
     835 PROA 145  THR  HB   HA1    0.090000        1.0080           0
     836 PROA 145  THR  OG1  OH1   -0.660000       15.9994           0
     837 PROA 145  THR  HG1  H      0.430000        1.0080           0
     838 PROA 145  THR  CG2  CT3   -0.270000       12.0110           0
     839 PROA 145  THR  HG21 HA3    0.090000        1.0080           0
     840 PROA 145  THR  HG22 HA3    0.090000        1.0080           0
     841 PROA 145  THR  HG23 HA3    0.090000        1.0080           0
     842 PROA 145  THR  C    C      0.510000       12.0110           0
     843 PROA 145  THR  O    O     -0.510000       15.9994           0
     844 PROA 146  GLY  N    NH1   -0.470000       14.0070           0
     845 PROA 146  GLY  HN   H      0.310000        1.0080           0
     846 PROA 146  GLY  CA   CT2   -0.020000       12.0110           0
     847 PROA 146  GLY  HA1  HB2    0.090000        1.0080           0
     848 PROA 146  GLY  HA2  HB2    0.090000        1.0080           0
     849 PROA 146  GLY  C    C      0.510000       12.0110           0
     850 PROA 146  GLY  O    O     -0.510000       15.9994           0
     851 PROA 147  THR  N    NH1   -0.470000       14.0070           0
     852 PROA 147  THR  HN   H      0.310000        1.0080           0
     853 PROA 147  THR  CA   CT1    0.070000       12.0110           0
     854 PROA 147  THR  HA   HB1    0.090000        1.0080           0
     855 PROA 147  THR  CB   CT1    0.140000       12.0110           0
     856 PROA 147  THR  HB   HA1    0.090000        1.0080           0
     857 PROA 147  THR  OG1  OH1   -0.660000       15.9994           0
     858 PROA 147  THR  HG1  H      0.430000        1.0080           0
     859 PROA 147  THR  CG2  CT3   -0.270000       12.0110           0
     860 PROA 147  THR  HG21 HA3    0.090000        1.0080           0
     861 PROA 147  THR  HG22 HA3    0.090000        1.0080           0
     862 PROA 147  THR  HG23 HA3    0.090000        1.0080           0
     863 PROA 147  THR  C    C      0.510000       12.0110           0
     864 PROA 147  THR  O    O     -0.510000       15.9994           0
     865 PROA 148  VAL  N    NH1   -0.470000       14.0070           0
     866 PROA 148  VAL  HN   H      0.310000        1.0080           0
     867 PROA 148  VAL  CA   CT1    0.070000       12.0110           0
     868 PROA 148  VAL  HA   HB1    0.090000        1.0080           0
     869 PROA 148  VAL  CB   CT1   -0.090000       12.0110           0
     870 PROA 148  VAL  HB   HA1    0.090000        1.0080           0
     871 PROA 148  VAL  CG1  CT3   -0.270000       12.0110           0
     872 PROA 148  VAL  HG11 HA3    0.090000        1.0080           0
     873 PROA 148  VAL  HG12 HA3    0.090000        1.0080           0
     874 PROA 148  VAL  HG13 HA3    0.090000        1.0080           0
     875 PROA 148  VAL  CG2  CT3   -0.270000       12.0110           0
     876 PROA 148  VAL  HG21 HA3    0.090000        1.0080           0
     877 PROA 148  VAL  HG22 HA3    0.090000        1.0080           0
     878 PROA 148  VAL  HG23 HA3    0.090000        1.0080           0
     879 PROA 148  VAL  C    C      0.510000       12.0110           0
     880 PROA 148  VAL  O    O     -0.510000       15.9994           0
     881 PROA 149  HSD  N    NH1   -0.470000       14.0070           0
     882 PROA 149  HSD  HN   H      0.310000        1.0080           0
     883 PROA 149  HSD  CA   CT1    0.070000       12.0110           0
     884 PROA 149  HSD  HA   HB1    0.090000        1.0080           0
     885 PROA 149  HSD  CB   CT2   -0.090000       12.0110           0
     886 PROA 149  HSD  HB1  HA2    0.090000        1.0080           0
     887 PROA 149  HSD  HB2  HA2    0.090000        1.0080           0
     888 PROA 149  HSD  ND1  NR1   -0.360000       14.0070           0
     889 PROA 149  HSD  HD1  H      0.320000        1.0080           0
     890 PROA 149  HSD  CG   CPH1  -0.050000       12.0110           0
     891 PROA 149  HSD  CE1  CPH2   0.250000       12.0110           0
     892 PROA 149  HSD  HE1  HR1    0.130000        1.0080           0
     893 PROA 149  HSD  NE2  NR2   -0.700000       14.0070           0
     894 PROA 149  HSD  CD2  CPH1   0.220000       12.0110           0
     895 PROA 149  HSD  HD2  HR3    0.100000        1.0080           0
     896 PROA 149  HSD  C    C      0.510000       12.0110           0
     897 PROA 149  HSD  O    O     -0.510000       15.9994           0
     898 PROA 150  ARG  N    NH1   -0.470000       14.0070           0
     899 PROA 150  ARG  HN   H      0.310000        1.0080           0
     900 PROA 150  ARG  CA   CT1    0.070000       12.0110           0
     901 PROA 150  ARG  HA   HB1    0.090000        1.0080           0
     902 PROA 150  ARG  CB   CT2   -0.180000       12.0110           0
     903 PROA 150  ARG  HB1  HA2    0.090000        1.0080           0
     904 PROA 150  ARG  HB2  HA2    0.090000        1.0080           0
     905 PROA 150  ARG  CG   CT2   -0.180000       12.0110           0
     906 PROA 150  ARG  HG1  HA2    0.090000        1.0080           0
     907 PROA 150  ARG  HG2  HA2    0.090000        1.0080           0
     908 PROA 150  ARG  CD   CT2    0.200000       12.0110           0
     909 PROA 150  ARG  HD1  HA2    0.090000        1.0080           0
     910 PROA 150  ARG  HD2  HA2    0.090000        1.0080           0
     911 PROA 150  ARG  NE   NC2   -0.700000       14.0070           0
     912 PROA 150  ARG  HE   HC     0.440000        1.0080           0
     913 PROA 150  ARG  CZ   C      0.640000       12.0110           0
     914 PROA 150  ARG  NH1  NC2   -0.800000       14.0070           0
     915 PROA 150  ARG  HH11 HC     0.460000        1.0080           0
     916 PROA 150  ARG  HH12 HC     0.460000        1.0080           0
     917 PROA 150  ARG  NH2  NC2   -0.800000       14.0070           0
     918 PROA 150  ARG  HH21 HC     0.460000        1.0080           0
     919 PROA 150  ARG  HH22 HC     0.460000        1.0080           0
     920 PROA 150  ARG  C    C      0.510000       12.0110           0
     921 PROA 150  ARG  O    O     -0.510000       15.9994           0
     922 PROA 151  ILE  N    NH1   -0.470000       14.0070           0
     923 PROA 151  ILE  HN   H      0.310000        1.0080           0
     924 PROA 151  ILE  CA   CT1    0.070000       12.0110           0
     925 PROA 151  ILE  HA   HB1    0.090000        1.0080           0
     926 PROA 151  ILE  CB   CT1   -0.090000       12.0110           0
     927 PROA 151  ILE  HB   HA1    0.090000        1.0080           0
     928 PROA 151  ILE  CG2  CT3   -0.270000       12.0110           0
     929 PROA 151  ILE  HG21 HA3    0.090000        1.0080           0
     930 PROA 151  ILE  HG22 HA3    0.090000        1.0080           0
     931 PROA 151  ILE  HG23 HA3    0.090000        1.0080           0
     932 PROA 151  ILE  CG1  CT2   -0.180000       12.0110           0
     933 PROA 151  ILE  HG11 HA2    0.090000        1.0080           0
     934 PROA 151  ILE  HG12 HA2    0.090000        1.0080           0
     935 PROA 151  ILE  CD   CT3   -0.270000       12.0110           0
     936 PROA 151  ILE  HD1  HA3    0.090000        1.0080           0
     937 PROA 151  ILE  HD2  HA3    0.090000        1.0080           0
     938 PROA 151  ILE  HD3  HA3    0.090000        1.0080           0
     939 PROA 151  ILE  C    C      0.510000       12.0110           0
     940 PROA 151  ILE  O    O     -0.510000       15.9994           0
     941 PROA 152  ASP  N    NH1   -0.470000       14.0070           0
     942 PROA 152  ASP  HN   H      0.310000        1.0080           0
     943 PROA 152  ASP  CA   CT1    0.070000       12.0110           0
     944 PROA 152  ASP  HA   HB1    0.090000        1.0080           0
     945 PROA 152  ASP  CB   CT2A  -0.280000       12.0110           0
     946 PROA 152  ASP  HB1  HA2    0.090000        1.0080           0
     947 PROA 152  ASP  HB2  HA2    0.090000        1.0080           0
     948 PROA 152  ASP  CG   CC     0.620000       12.0110           0
     949 PROA 152  ASP  OD1  OC    -0.760000       15.9994           0
     950 PROA 152  ASP  OD2  OC    -0.760000       15.9994           0
     951 PROA 152  ASP  C    C      0.510000       12.0110           0
     952 PROA 152  ASP  O    O     -0.510000       15.9994           0
     953 PROA 153  ASN  N    NH1   -0.470000       14.0070           0
     954 PROA 153  ASN  HN   H      0.310000        1.0080           0
     955 PROA 153  ASN  CA   CT1    0.070000       12.0110           0
     956 PROA 153  ASN  HA   HB1    0.090000        1.0080           0
     957 PROA 153  ASN  CB   CT2   -0.180000       12.0110           0
     958 PROA 153  ASN  HB1  HA2    0.090000        1.0080           0
     959 PROA 153  ASN  HB2  HA2    0.090000        1.0080           0
     960 PROA 153  ASN  CG   CC     0.550000       12.0110           0
     961 PROA 153  ASN  OD1  O     -0.550000       15.9994           0
     962 PROA 153  ASN  ND2  NH2   -0.620000       14.0070           0
     963 PROA 153  ASN  HD21 H      0.320000        1.0080           0
     964 PROA 153  ASN  HD22 H      0.300000        1.0080           0
     965 PROA 153  ASN  C    C      0.510000       12.0110           0
     966 PROA 153  ASN  O    O     -0.510000       15.9994           0
     967 PROA 154  THR  N    NH1   -0.470000       14.0070           0
     968 PROA 154  THR  HN   H      0.310000        1.0080           0
     969 PROA 154  THR  CA   CT1    0.070000       12.0110           0
     970 PROA 154  THR  HA   HB1    0.090000        1.0080           0
     971 PROA 154  THR  CB   CT1    0.140000       12.0110           0
     972 PROA 154  THR  HB   HA1    0.090000        1.0080           0
     973 PROA 154  THR  OG1  OH1   -0.660000       15.9994           0
     974 PROA 154  THR  HG1  H      0.430000        1.0080           0
     975 PROA 154  THR  CG2  CT3   -0.270000       12.0110           0
     976 PROA 154  THR  HG21 HA3    0.090000        1.0080           0
     977 PROA 154  THR  HG22 HA3    0.090000        1.0080           0
     978 PROA 154  THR  HG23 HA3    0.090000        1.0080           0
     979 PROA 154  THR  C    C      0.510000       12.0110           0
     980 PROA 154  THR  O    O     -0.510000       15.9994           0
     981 PROA 155  THR  N    NH1   -0.470000       14.0070           0
     982 PROA 155  THR  HN   H      0.310000        1.0080           0
     983 PROA 155  THR  CA   CT1    0.070000       12.0110           0
     984 PROA 155  THR  HA   HB1    0.090000        1.0080           0
     985 PROA 155  THR  CB   CT1    0.140000       12.0110           0
     986 PROA 155  THR  HB   HA1    0.090000        1.0080           0
     987 PROA 155  THR  OG1  OH1   -0.660000       15.9994           0
     988 PROA 155  THR  HG1  H      0.430000        1.0080           0
     989 PROA 155  THR  CG2  CT3   -0.270000       12.0110           0
     990 PROA 155  THR  HG21 HA3    0.090000        1.0080           0
     991 PROA 155  THR  HG22 HA3    0.090000        1.0080           0
     992 PROA 155  THR  HG23 HA3    0.090000        1.0080           0
     993 PROA 155  THR  C    C      0.510000       12.0110           0
     994 PROA 155  THR  O    O     -0.510000       15.9994           0
     995 PROA 156  VAL  N    NH1   -0.470000       14.0070           0
     996 PROA 156  VAL  HN   H      0.310000        1.0080           0
     997 PROA 156  VAL  CA   CT1    0.070000       12.0110           0
     998 PROA 156  VAL  HA   HB1    0.090000        1.0080           0
     999 PROA 156  VAL  CB   CT1   -0.090000       12.0110           0
    1000 PROA 156  VAL  HB   HA1    0.090000        1.0080           0
    1001 PROA 156  VAL  CG1  CT3   -0.270000       12.0110           0
    1002 PROA 156  VAL  HG11 HA3    0.090000        1.0080           0
    1003 PROA 156  VAL  HG12 HA3    0.090000        1.0080           0
    1004 PROA 156  VAL  HG13 HA3    0.090000        1.0080           0
    1005 PROA 156  VAL  CG2  CT3   -0.270000       12.0110           0
    1006 PROA 156  VAL  HG21 HA3    0.090000        1.0080           0
    1007 PROA 156  VAL  HG22 HA3    0.090000        1.0080           0
    1008 PROA 156  VAL  HG23 HA3    0.090000        1.0080           0
    1009 PROA 156  VAL  C    C      0.510000       12.0110           0
    1010 PROA 156  VAL  O    O     -0.510000       15.9994           0
    1011 PROA 157  ILE  N    NH1   -0.470000       14.0070           0
    1012 PROA 157  ILE  HN   H      0.310000        1.0080           0
    1013 PROA 157  ILE  CA   CT1    0.070000       12.0110           0
    1014 PROA 157  ILE  HA   HB1    0.090000        1.0080           0
    1015 PROA 157  ILE  CB   CT1   -0.090000       12.0110           0
    1016 PROA 157  ILE  HB   HA1    0.090000        1.0080           0
    1017 PROA 157  ILE  CG2  CT3   -0.270000       12.0110           0
    1018 PROA 157  ILE  HG21 HA3    0.090000        1.0080           0
    1019 PROA 157  ILE  HG22 HA3    0.090000        1.0080           0
    1020 PROA 157  ILE  HG23 HA3    0.090000        1.0080           0
    1021 PROA 157  ILE  CG1  CT2   -0.180000       12.0110           0
    1022 PROA 157  ILE  HG11 HA2    0.090000        1.0080           0
    1023 PROA 157  ILE  HG12 HA2    0.090000        1.0080           0
    1024 PROA 157  ILE  CD   CT3   -0.270000       12.0110           0
    1025 PROA 157  ILE  HD1  HA3    0.090000        1.0080           0
    1026 PROA 157  ILE  HD2  HA3    0.090000        1.0080           0
    1027 PROA 157  ILE  HD3  HA3    0.090000        1.0080           0
    1028 PROA 157  ILE  C    C      0.510000       12.0110           0
    1029 PROA 157  ILE  O    O     -0.510000       15.9994           0
    1030 PROA 158  TYR  N    NH1   -0.470000       14.0070           0
    1031 PROA 158  TYR  HN   H      0.310000        1.0080           0
    1032 PROA 158  TYR  CA   CT1    0.070000       12.0110           0
    1033 PROA 158  TYR  HA   HB1    0.090000        1.0080           0
    1034 PROA 158  TYR  CB   CT2   -0.180000       12.0110           0
    1035 PROA 158  TYR  HB1  HA2    0.090000        1.0080           0
    1036 PROA 158  TYR  HB2  HA2    0.090000        1.0080           0
    1037 PROA 158  TYR  CG   CA     0.000000       12.0110           0
    1038 PROA 158  TYR  CD1  CA    -0.115000       12.0110           0
    1039 PROA 158  TYR  HD1  HP     0.115000        1.0080           0
    1040 PROA 158  TYR  CE1  CA    -0.115000       12.0110           0
    1041 PROA 158  TYR  HE1  HP     0.115000        1.0080           0
    1042 PROA 158  TYR  CZ   CA     0.110000       12.0110           0
    1043 PROA 158  TYR  OH   OH1   -0.540000       15.9994           0
    1044 PROA 158  TYR  HH   H      0.430000        1.0080           0
    1045 PROA 158  TYR  CD2  CA    -0.115000       12.0110           0
    1046 PROA 158  TYR  HD2  HP     0.115000        1.0080           0
    1047 PROA 158  TYR  CE2  CA    -0.115000       12.0110           0
    1048 PROA 158  TYR  HE2  HP     0.115000        1.0080           0
    1049 PROA 158  TYR  C    C      0.510000       12.0110           0
    1050 PROA 158  TYR  O    O     -0.510000       15.9994           0
    1051 PROA 159  ASN  N    NH1   -0.470000       14.0070           0
    1052 PROA 159  ASN  HN   H      0.310000        1.0080           0
    1053 PROA 159  ASN  CA   CT1    0.070000       12.0110           0
    1054 PROA 159  ASN  HA   HB1    0.090000        1.0080           0
    1055 PROA 159  ASN  CB   CT2   -0.180000       12.0110           0
    1056 PROA 159  ASN  HB1  HA2    0.090000        1.0080           0
    1057 PROA 159  ASN  HB2  HA2    0.090000        1.0080           0
    1058 PROA 159  ASN  CG   CC     0.550000       12.0110           0
    1059 PROA 159  ASN  OD1  O     -0.550000       15.9994           0
    1060 PROA 159  ASN  ND2  NH2   -0.620000       14.0070           0
    1061 PROA 159  ASN  HD21 H      0.320000        1.0080           0
    1062 PROA 159  ASN  HD22 H      0.300000        1.0080           0
    1063 PROA 159  ASN  C    C      0.510000       12.0110           0
    1064 PROA 159  ASN  O    O     -0.510000       15.9994           0
    1065 PROA 160  SER  N    NH1   -0.470000       14.0070           0
    1066 PROA 160  SER  HN   H      0.310000        1.0080           0
    1067 PROA 160  SER  CA   CT1    0.070000       12.0110           0
    1068 PROA 160  SER  HA   HB1    0.090000        1.0080           0
    1069 PROA 160  SER  CB   CT2    0.050000       12.0110           0
    1070 PROA 160  SER  HB1  HA2    0.090000        1.0080           0
    1071 PROA 160  SER  HB2  HA2    0.090000        1.0080           0
    1072 PROA 160  SER  OG   OH1   -0.660000       15.9994           0
    1073 PROA 160  SER  HG1  H      0.430000        1.0080           0
    1074 PROA 160  SER  C    C      0.510000       12.0110           0
    1075 PROA 160  SER  O    O     -0.510000       15.9994           0
    1076 PROA 161  ASN  N    NH1   -0.470000       14.0070           0
    1077 PROA 161  ASN  HN   H      0.310000        1.0080           0
    1078 PROA 161  ASN  CA   CT1    0.070000       12.0110           0
    1079 PROA 161  ASN  HA   HB1    0.090000        1.0080           0
    1080 PROA 161  ASN  CB   CT2   -0.180000       12.0110           0
    1081 PROA 161  ASN  HB1  HA2    0.090000        1.0080           0
    1082 PROA 161  ASN  HB2  HA2    0.090000        1.0080           0
    1083 PROA 161  ASN  CG   CC     0.550000       12.0110           0
    1084 PROA 161  ASN  OD1  O     -0.550000       15.9994           0
    1085 PROA 161  ASN  ND2  NH2   -0.620000       14.0070           0
    1086 PROA 161  ASN  HD21 H      0.320000        1.0080           0
    1087 PROA 161  ASN  HD22 H      0.300000        1.0080           0
    1088 PROA 161  ASN  C    C      0.510000       12.0110           0
    1089 PROA 161  ASN  O    O     -0.510000       15.9994           0
    1090 PROA 162  ILE  N    NH1   -0.470000       14.0070           0
    1091 PROA 162  ILE  HN   H      0.310000        1.0080           0
    1092 PROA 162  ILE  CA   CT1    0.070000       12.0110           0
    1093 PROA 162  ILE  HA   HB1    0.090000        1.0080           0
    1094 PROA 162  ILE  CB   CT1   -0.090000       12.0110           0
    1095 PROA 162  ILE  HB   HA1    0.090000        1.0080           0
    1096 PROA 162  ILE  CG2  CT3   -0.270000       12.0110           0
    1097 PROA 162  ILE  HG21 HA3    0.090000        1.0080           0
    1098 PROA 162  ILE  HG22 HA3    0.090000        1.0080           0
    1099 PROA 162  ILE  HG23 HA3    0.090000        1.0080           0
    1100 PROA 162  ILE  CG1  CT2   -0.180000       12.0110           0
    1101 PROA 162  ILE  HG11 HA2    0.090000        1.0080           0
    1102 PROA 162  ILE  HG12 HA2    0.090000        1.0080           0
    1103 PROA 162  ILE  CD   CT3   -0.270000       12.0110           0
    1104 PROA 162  ILE  HD1  HA3    0.090000        1.0080           0
    1105 PROA 162  ILE  HD2  HA3    0.090000        1.0080           0
    1106 PROA 162  ILE  HD3  HA3    0.090000        1.0080           0
    1107 PROA 162  ILE  C    C      0.510000       12.0110           0
    1108 PROA 162  ILE  O    O     -0.510000       15.9994           0
    1109 PROA 163  PHE  N    NH1   -0.470000       14.0070           0
    1110 PROA 163  PHE  HN   H      0.310000        1.0080           0
    1111 PROA 163  PHE  CA   CT1    0.070000       12.0110           0
    1112 PROA 163  PHE  HA   HB1    0.090000        1.0080           0
    1113 PROA 163  PHE  CB   CT2   -0.180000       12.0110           0
    1114 PROA 163  PHE  HB1  HA2    0.090000        1.0080           0
    1115 PROA 163  PHE  HB2  HA2    0.090000        1.0080           0
    1116 PROA 163  PHE  CG   CA     0.000000       12.0110           0
    1117 PROA 163  PHE  CD1  CA    -0.115000       12.0110           0
    1118 PROA 163  PHE  HD1  HP     0.115000        1.0080           0
    1119 PROA 163  PHE  CE1  CA    -0.115000       12.0110           0
    1120 PROA 163  PHE  HE1  HP     0.115000        1.0080           0
    1121 PROA 163  PHE  CZ   CA    -0.115000       12.0110           0
    1122 PROA 163  PHE  HZ   HP     0.115000        1.0080           0
    1123 PROA 163  PHE  CD2  CA    -0.115000       12.0110           0
    1124 PROA 163  PHE  HD2  HP     0.115000        1.0080           0
    1125 PROA 163  PHE  CE2  CA    -0.115000       12.0110           0
    1126 PROA 163  PHE  HE2  HP     0.115000        1.0080           0
    1127 PROA 163  PHE  C    C      0.510000       12.0110           0
    1128 PROA 163  PHE  O    O     -0.510000       15.9994           0
    1129 PROA 164  THR  N    NH1   -0.470000       14.0070           0
    1130 PROA 164  THR  HN   H      0.310000        1.0080           0
    1131 PROA 164  THR  CA   CT1    0.070000       12.0110           0
    1132 PROA 164  THR  HA   HB1    0.090000        1.0080           0
    1133 PROA 164  THR  CB   CT1    0.140000       12.0110           0
    1134 PROA 164  THR  HB   HA1    0.090000        1.0080           0
    1135 PROA 164  THR  OG1  OH1   -0.660000       15.9994           0
    1136 PROA 164  THR  HG1  H      0.430000        1.0080           0
    1137 PROA 164  THR  CG2  CT3   -0.270000       12.0110           0
    1138 PROA 164  THR  HG21 HA3    0.090000        1.0080           0
    1139 PROA 164  THR  HG22 HA3    0.090000        1.0080           0
    1140 PROA 164  THR  HG23 HA3    0.090000        1.0080           0
    1141 PROA 164  THR  C    C      0.510000       12.0110           0
    1142 PROA 164  THR  O    O     -0.510000       15.9994           0
    1143 PROA 165  ASP  N    NH1   -0.470000       14.0070           0
    1144 PROA 165  ASP  HN   H      0.310000        1.0080           0
    1145 PROA 165  ASP  CA   CT1    0.070000       12.0110           0
    1146 PROA 165  ASP  HA   HB1    0.090000        1.0080           0
    1147 PROA 165  ASP  CB   CT2A  -0.280000       12.0110           0
    1148 PROA 165  ASP  HB1  HA2    0.090000        1.0080           0
    1149 PROA 165  ASP  HB2  HA2    0.090000        1.0080           0
    1150 PROA 165  ASP  CG   CC     0.620000       12.0110           0
    1151 PROA 165  ASP  OD1  OC    -0.760000       15.9994           0
    1152 PROA 165  ASP  OD2  OC    -0.760000       15.9994           0
    1153 PROA 165  ASP  C    C      0.510000       12.0110           0
    1154 PROA 165  ASP  O    O     -0.510000       15.9994           0
    1155 PROA 166  PRO  N    N     -0.290000       14.0070           0
    1156 PROA 166  PRO  CD   CP3    0.000000       12.0110           0
    1157 PROA 166  PRO  HD1  HA2    0.090000        1.0080           0
    1158 PROA 166  PRO  HD2  HA2    0.090000        1.0080           0
    1159 PROA 166  PRO  CA   CP1    0.020000       12.0110           0
    1160 PROA 166  PRO  HA   HB1    0.090000        1.0080           0
    1161 PROA 166  PRO  CB   CP2   -0.180000       12.0110           0
    1162 PROA 166  PRO  HB1  HA2    0.090000        1.0080           0
    1163 PROA 166  PRO  HB2  HA2    0.090000        1.0080           0
    1164 PROA 166  PRO  CG   CP2   -0.180000       12.0110           0
    1165 PROA 166  PRO  HG1  HA2    0.090000        1.0080           0
    1166 PROA 166  PRO  HG2  HA2    0.090000        1.0080           0
    1167 PROA 166  PRO  C    C      0.510000       12.0110           0
    1168 PROA 166  PRO  O    O     -0.510000       15.9994           0
    1169 PROA 167  PHE  N    NH1   -0.470000       14.0070           0
    1170 PROA 167  PHE  HN   H      0.310000        1.0080           0
    1171 PROA 167  PHE  CA   CT1    0.070000       12.0110           0
    1172 PROA 167  PHE  HA   HB1    0.090000        1.0080           0
    1173 PROA 167  PHE  CB   CT2   -0.180000       12.0110           0
    1174 PROA 167  PHE  HB1  HA2    0.090000        1.0080           0
    1175 PROA 167  PHE  HB2  HA2    0.090000        1.0080           0
    1176 PROA 167  PHE  CG   CA     0.000000       12.0110           0
    1177 PROA 167  PHE  CD1  CA    -0.115000       12.0110           0
    1178 PROA 167  PHE  HD1  HP     0.115000        1.0080           0
    1179 PROA 167  PHE  CE1  CA    -0.115000       12.0110           0
    1180 PROA 167  PHE  HE1  HP     0.115000        1.0080           0
    1181 PROA 167  PHE  CZ   CA    -0.115000       12.0110           0
    1182 PROA 167  PHE  HZ   HP     0.115000        1.0080           0
    1183 PROA 167  PHE  CD2  CA    -0.115000       12.0110           0
    1184 PROA 167  PHE  HD2  HP     0.115000        1.0080           0
    1185 PROA 167  PHE  CE2  CA    -0.115000       12.0110           0
    1186 PROA 167  PHE  HE2  HP     0.115000        1.0080           0
    1187 PROA 167  PHE  C    C      0.510000       12.0110           0
    1188 PROA 167  PHE  O    O     -0.510000       15.9994           0
    1189 PROA 168  PHE  N    NH1   -0.470000       14.0070           0
    1190 PROA 168  PHE  HN   H      0.310000        1.0080           0
    1191 PROA 168  PHE  CA   CT1    0.070000       12.0110           0
    1192 PROA 168  PHE  HA   HB1    0.090000        1.0080           0
    1193 PROA 168  PHE  CB   CT2   -0.180000       12.0110           0
    1194 PROA 168  PHE  HB1  HA2    0.090000        1.0080           0
    1195 PROA 168  PHE  HB2  HA2    0.090000        1.0080           0
    1196 PROA 168  PHE  CG   CA     0.000000       12.0110           0
    1197 PROA 168  PHE  CD1  CA    -0.115000       12.0110           0
    1198 PROA 168  PHE  HD1  HP     0.115000        1.0080           0
    1199 PROA 168  PHE  CE1  CA    -0.115000       12.0110           0
    1200 PROA 168  PHE  HE1  HP     0.115000        1.0080           0
    1201 PROA 168  PHE  CZ   CA    -0.115000       12.0110           0
    1202 PROA 168  PHE  HZ   HP     0.115000        1.0080           0
    1203 PROA 168  PHE  CD2  CA    -0.115000       12.0110           0
    1204 PROA 168  PHE  HD2  HP     0.115000        1.0080           0
    1205 PROA 168  PHE  CE2  CA    -0.115000       12.0110           0
    1206 PROA 168  PHE  HE2  HP     0.115000        1.0080           0
    1207 PROA 168  PHE  C    C      0.510000       12.0110           0
    1208 PROA 168  PHE  O    O     -0.510000       15.9994           0
    1209 PROA 169  ILE  N    NH1   -0.470000       14.0070           0
    1210 PROA 169  ILE  HN   H      0.310000        1.0080           0
    1211 PROA 169  ILE  CA   CT1    0.070000       12.0110           0
    1212 PROA 169  ILE  HA   HB1    0.090000        1.0080           0
    1213 PROA 169  ILE  CB   CT1   -0.090000       12.0110           0
    1214 PROA 169  ILE  HB   HA1    0.090000        1.0080           0
    1215 PROA 169  ILE  CG2  CT3   -0.270000       12.0110           0
    1216 PROA 169  ILE  HG21 HA3    0.090000        1.0080           0
    1217 PROA 169  ILE  HG22 HA3    0.090000        1.0080           0
    1218 PROA 169  ILE  HG23 HA3    0.090000        1.0080           0
    1219 PROA 169  ILE  CG1  CT2   -0.180000       12.0110           0
    1220 PROA 169  ILE  HG11 HA2    0.090000        1.0080           0
    1221 PROA 169  ILE  HG12 HA2    0.090000        1.0080           0
    1222 PROA 169  ILE  CD   CT3   -0.270000       12.0110           0
    1223 PROA 169  ILE  HD1  HA3    0.090000        1.0080           0
    1224 PROA 169  ILE  HD2  HA3    0.090000        1.0080           0
    1225 PROA 169  ILE  HD3  HA3    0.090000        1.0080           0
    1226 PROA 169  ILE  C    C      0.510000       12.0110           0
    1227 PROA 169  ILE  O    O     -0.510000       15.9994           0
    1228 PROA 170  VAL  N    NH1   -0.470000       14.0070           0
    1229 PROA 170  VAL  HN   H      0.310000        1.0080           0
    1230 PROA 170  VAL  CA   CT1    0.070000       12.0110           0
    1231 PROA 170  VAL  HA   HB1    0.090000        1.0080           0
    1232 PROA 170  VAL  CB   CT1   -0.090000       12.0110           0
    1233 PROA 170  VAL  HB   HA1    0.090000        1.0080           0
    1234 PROA 170  VAL  CG1  CT3   -0.270000       12.0110           0
    1235 PROA 170  VAL  HG11 HA3    0.090000        1.0080           0
    1236 PROA 170  VAL  HG12 HA3    0.090000        1.0080           0
    1237 PROA 170  VAL  HG13 HA3    0.090000        1.0080           0
    1238 PROA 170  VAL  CG2  CT3   -0.270000       12.0110           0
    1239 PROA 170  VAL  HG21 HA3    0.090000        1.0080           0
    1240 PROA 170  VAL  HG22 HA3    0.090000        1.0080           0
    1241 PROA 170  VAL  HG23 HA3    0.090000        1.0080           0
    1242 PROA 170  VAL  C    C      0.510000       12.0110           0
    1243 PROA 170  VAL  O    O     -0.510000       15.9994           0
    1244 PROA 171  GLU  N    NH1   -0.470000       14.0070           0
    1245 PROA 171  GLU  HN   H      0.310000        1.0080           0
    1246 PROA 171  GLU  CA   CT1    0.070000       12.0110           0
    1247 PROA 171  GLU  HA   HB1    0.090000        1.0080           0
    1248 PROA 171  GLU  CB   CT2A  -0.180000       12.0110           0
    1249 PROA 171  GLU  HB1  HA2    0.090000        1.0080           0
    1250 PROA 171  GLU  HB2  HA2    0.090000        1.0080           0
    1251 PROA 171  GLU  CG   CT2   -0.280000       12.0110           0
    1252 PROA 171  GLU  HG1  HA2    0.090000        1.0080           0
    1253 PROA 171  GLU  HG2  HA2    0.090000        1.0080           0
    1254 PROA 171  GLU  CD   CC     0.620000       12.0110           0
    1255 PROA 171  GLU  OE1  OC    -0.760000       15.9994           0
    1256 PROA 171  GLU  OE2  OC    -0.760000       15.9994           0
    1257 PROA 171  GLU  C    C      0.510000       12.0110           0
    1258 PROA 171  GLU  O    O     -0.510000       15.9994           0
    1259 PROA 172  THR  N    NH1   -0.470000       14.0070           0
    1260 PROA 172  THR  HN   H      0.310000        1.0080           0
    1261 PROA 172  THR  CA   CT1    0.070000       12.0110           0
    1262 PROA 172  THR  HA   HB1    0.090000        1.0080           0
    1263 PROA 172  THR  CB   CT1    0.140000       12.0110           0
    1264 PROA 172  THR  HB   HA1    0.090000        1.0080           0
    1265 PROA 172  THR  OG1  OH1   -0.660000       15.9994           0
    1266 PROA 172  THR  HG1  H      0.430000        1.0080           0
    1267 PROA 172  THR  CG2  CT3   -0.270000       12.0110           0
    1268 PROA 172  THR  HG21 HA3    0.090000        1.0080           0
    1269 PROA 172  THR  HG22 HA3    0.090000        1.0080           0
    1270 PROA 172  THR  HG23 HA3    0.090000        1.0080           0
    1271 PROA 172  THR  C    C      0.510000       12.0110           0
    1272 PROA 172  THR  O    O     -0.510000       15.9994           0
    1273 PROA 173  LEU  N    NH1   -0.470000       14.0070           0
    1274 PROA 173  LEU  HN   H      0.310000        1.0080           0
    1275 PROA 173  LEU  CA   CT1    0.070000       12.0110           0
    1276 PROA 173  LEU  HA   HB1    0.090000        1.0080           0
    1277 PROA 173  LEU  CB   CT2   -0.180000       12.0110           0
    1278 PROA 173  LEU  HB1  HA2    0.090000        1.0080           0
    1279 PROA 173  LEU  HB2  HA2    0.090000        1.0080           0
    1280 PROA 173  LEU  CG   CT1   -0.090000       12.0110           0
    1281 PROA 173  LEU  HG   HA1    0.090000        1.0080           0
    1282 PROA 173  LEU  CD1  CT3   -0.270000       12.0110           0
    1283 PROA 173  LEU  HD11 HA3    0.090000        1.0080           0
    1284 PROA 173  LEU  HD12 HA3    0.090000        1.0080           0
    1285 PROA 173  LEU  HD13 HA3    0.090000        1.0080           0
    1286 PROA 173  LEU  CD2  CT3   -0.270000       12.0110           0
    1287 PROA 173  LEU  HD21 HA3    0.090000        1.0080           0
    1288 PROA 173  LEU  HD22 HA3    0.090000        1.0080           0
    1289 PROA 173  LEU  HD23 HA3    0.090000        1.0080           0
    1290 PROA 173  LEU  C    C      0.510000       12.0110           0
    1291 PROA 173  LEU  O    O     -0.510000       15.9994           0
    1292 PROA 174  CYS  N    NH1   -0.470000       14.0070           0
    1293 PROA 174  CYS  HN   H      0.310000        1.0080           0
    1294 PROA 174  CYS  CA   CT1    0.070000       12.0110           0
    1295 PROA 174  CYS  HA   HB1    0.090000        1.0080           0
    1296 PROA 174  CYS  CB   CT2   -0.110000       12.0110           0
    1297 PROA 174  CYS  HB1  HA2    0.090000        1.0080           0
    1298 PROA 174  CYS  HB2  HA2    0.090000        1.0080           0
    1299 PROA 174  CYS  SG   S     -0.230000       32.0600           0
    1300 PROA 174  CYS  HG1  HS     0.160000        1.0080           0
    1301 PROA 174  CYS  C    C      0.510000       12.0110           0
    1302 PROA 174  CYS  O    O     -0.510000       15.9994           0
    1303 PROA 175  ILE  N    NH1   -0.470000       14.0070           0
    1304 PROA 175  ILE  HN   H      0.310000        1.0080           0
    1305 PROA 175  ILE  CA   CT1    0.070000       12.0110           0
    1306 PROA 175  ILE  HA   HB1    0.090000        1.0080           0
    1307 PROA 175  ILE  CB   CT1   -0.090000       12.0110           0
    1308 PROA 175  ILE  HB   HA1    0.090000        1.0080           0
    1309 PROA 175  ILE  CG2  CT3   -0.270000       12.0110           0
    1310 PROA 175  ILE  HG21 HA3    0.090000        1.0080           0
    1311 PROA 175  ILE  HG22 HA3    0.090000        1.0080           0
    1312 PROA 175  ILE  HG23 HA3    0.090000        1.0080           0
    1313 PROA 175  ILE  CG1  CT2   -0.180000       12.0110           0
    1314 PROA 175  ILE  HG11 HA2    0.090000        1.0080           0
    1315 PROA 175  ILE  HG12 HA2    0.090000        1.0080           0
    1316 PROA 175  ILE  CD   CT3   -0.270000       12.0110           0
    1317 PROA 175  ILE  HD1  HA3    0.090000        1.0080           0
    1318 PROA 175  ILE  HD2  HA3    0.090000        1.0080           0
    1319 PROA 175  ILE  HD3  HA3    0.090000        1.0080           0
    1320 PROA 175  ILE  C    C      0.510000       12.0110           0
    1321 PROA 175  ILE  O    O     -0.510000       15.9994           0
    1322 PROA 176  ILE  N    NH1   -0.470000       14.0070           0
    1323 PROA 176  ILE  HN   H      0.310000        1.0080           0
    1324 PROA 176  ILE  CA   CT1    0.070000       12.0110           0
    1325 PROA 176  ILE  HA   HB1    0.090000        1.0080           0
    1326 PROA 176  ILE  CB   CT1   -0.090000       12.0110           0
    1327 PROA 176  ILE  HB   HA1    0.090000        1.0080           0
    1328 PROA 176  ILE  CG2  CT3   -0.270000       12.0110           0
    1329 PROA 176  ILE  HG21 HA3    0.090000        1.0080           0
    1330 PROA 176  ILE  HG22 HA3    0.090000        1.0080           0
    1331 PROA 176  ILE  HG23 HA3    0.090000        1.0080           0
    1332 PROA 176  ILE  CG1  CT2   -0.180000       12.0110           0
    1333 PROA 176  ILE  HG11 HA2    0.090000        1.0080           0
    1334 PROA 176  ILE  HG12 HA2    0.090000        1.0080           0
    1335 PROA 176  ILE  CD   CT3   -0.270000       12.0110           0
    1336 PROA 176  ILE  HD1  HA3    0.090000        1.0080           0
    1337 PROA 176  ILE  HD2  HA3    0.090000        1.0080           0
    1338 PROA 176  ILE  HD3  HA3    0.090000        1.0080           0
    1339 PROA 176  ILE  C    C      0.510000       12.0110           0
    1340 PROA 176  ILE  O    O     -0.510000       15.9994           0
    1341 PROA 177  TRP  N    NH1   -0.470000       14.0070           0
    1342 PROA 177  TRP  HN   H      0.310000        1.0080           0
    1343 PROA 177  TRP  CA   CT1    0.070000       12.0110           0
    1344 PROA 177  TRP  HA   HB1    0.090000        1.0080           0
    1345 PROA 177  TRP  CB   CT2   -0.180000       12.0110           0
    1346 PROA 177  TRP  HB1  HA2    0.090000        1.0080           0
    1347 PROA 177  TRP  HB2  HA2    0.090000        1.0080           0
    1348 PROA 177  TRP  CG   CY    -0.030000       12.0110           0
    1349 PROA 177  TRP  CD1  CA    -0.150000       12.0110           0
    1350 PROA 177  TRP  HD1  HP     0.220000        1.0080           0
    1351 PROA 177  TRP  NE1  NY    -0.510000       14.0070           0
    1352 PROA 177  TRP  HE1  H      0.370000        1.0080           0
    1353 PROA 177  TRP  CE2  CPT    0.240000       12.0110           0
    1354 PROA 177  TRP  CD2  CPT    0.110000       12.0110           0
    1355 PROA 177  TRP  CE3  CAI   -0.250000       12.0110           0
    1356 PROA 177  TRP  HE3  HP     0.170000        1.0080           0
    1357 PROA 177  TRP  CZ3  CA    -0.200000       12.0110           0
    1358 PROA 177  TRP  HZ3  HP     0.140000        1.0080           0
    1359 PROA 177  TRP  CZ2  CAI   -0.270000       12.0110           0
    1360 PROA 177  TRP  HZ2  HP     0.160000        1.0080           0
    1361 PROA 177  TRP  CH2  CA    -0.140000       12.0110           0
    1362 PROA 177  TRP  HH2  HP     0.140000        1.0080           0
    1363 PROA 177  TRP  C    C      0.510000       12.0110           0
    1364 PROA 177  TRP  O    O     -0.510000       15.9994           0
    1365 PROA 178  PHE  N    NH1   -0.470000       14.0070           0
    1366 PROA 178  PHE  HN   H      0.310000        1.0080           0
    1367 PROA 178  PHE  CA   CT1    0.070000       12.0110           0
    1368 PROA 178  PHE  HA   HB1    0.090000        1.0080           0
    1369 PROA 178  PHE  CB   CT2   -0.180000       12.0110           0
    1370 PROA 178  PHE  HB1  HA2    0.090000        1.0080           0
    1371 PROA 178  PHE  HB2  HA2    0.090000        1.0080           0
    1372 PROA 178  PHE  CG   CA     0.000000       12.0110           0
    1373 PROA 178  PHE  CD1  CA    -0.115000       12.0110           0
    1374 PROA 178  PHE  HD1  HP     0.115000        1.0080           0
    1375 PROA 178  PHE  CE1  CA    -0.115000       12.0110           0
    1376 PROA 178  PHE  HE1  HP     0.115000        1.0080           0
    1377 PROA 178  PHE  CZ   CA    -0.115000       12.0110           0
    1378 PROA 178  PHE  HZ   HP     0.115000        1.0080           0
    1379 PROA 178  PHE  CD2  CA    -0.115000       12.0110           0
    1380 PROA 178  PHE  HD2  HP     0.115000        1.0080           0
    1381 PROA 178  PHE  CE2  CA    -0.115000       12.0110           0
    1382 PROA 178  PHE  HE2  HP     0.115000        1.0080           0
    1383 PROA 178  PHE  C    C      0.510000       12.0110           0
    1384 PROA 178  PHE  O    O     -0.510000       15.9994           0
    1385 PROA 179  SER  N    NH1   -0.470000       14.0070           0
    1386 PROA 179  SER  HN   H      0.310000        1.0080           0
    1387 PROA 179  SER  CA   CT1    0.070000       12.0110           0
    1388 PROA 179  SER  HA   HB1    0.090000        1.0080           0
    1389 PROA 179  SER  CB   CT2    0.050000       12.0110           0
    1390 PROA 179  SER  HB1  HA2    0.090000        1.0080           0
    1391 PROA 179  SER  HB2  HA2    0.090000        1.0080           0
    1392 PROA 179  SER  OG   OH1   -0.660000       15.9994           0
    1393 PROA 179  SER  HG1  H      0.430000        1.0080           0
    1394 PROA 179  SER  C    C      0.510000       12.0110           0
    1395 PROA 179  SER  O    O     -0.510000       15.9994           0
    1396 PROA 180  PHE  N    NH1   -0.470000       14.0070           0
    1397 PROA 180  PHE  HN   H      0.310000        1.0080           0
    1398 PROA 180  PHE  CA   CT1    0.070000       12.0110           0
    1399 PROA 180  PHE  HA   HB1    0.090000        1.0080           0
    1400 PROA 180  PHE  CB   CT2   -0.180000       12.0110           0
    1401 PROA 180  PHE  HB1  HA2    0.090000        1.0080           0
    1402 PROA 180  PHE  HB2  HA2    0.090000        1.0080           0
    1403 PROA 180  PHE  CG   CA     0.000000       12.0110           0
    1404 PROA 180  PHE  CD1  CA    -0.115000       12.0110           0
    1405 PROA 180  PHE  HD1  HP     0.115000        1.0080           0
    1406 PROA 180  PHE  CE1  CA    -0.115000       12.0110           0
    1407 PROA 180  PHE  HE1  HP     0.115000        1.0080           0
    1408 PROA 180  PHE  CZ   CA    -0.115000       12.0110           0
    1409 PROA 180  PHE  HZ   HP     0.115000        1.0080           0
    1410 PROA 180  PHE  CD2  CA    -0.115000       12.0110           0
    1411 PROA 180  PHE  HD2  HP     0.115000        1.0080           0
    1412 PROA 180  PHE  CE2  CA    -0.115000       12.0110           0
    1413 PROA 180  PHE  HE2  HP     0.115000        1.0080           0
    1414 PROA 180  PHE  C    C      0.510000       12.0110           0
    1415 PROA 180  PHE  O    O     -0.510000       15.9994           0
    1416 PROA 181  GLU  N    NH1   -0.470000       14.0070           0
    1417 PROA 181  GLU  HN   H      0.310000        1.0080           0
    1418 PROA 181  GLU  CA   CT1    0.070000       12.0110           0
    1419 PROA 181  GLU  HA   HB1    0.090000        1.0080           0
    1420 PROA 181  GLU  CB   CT2A  -0.180000       12.0110           0
    1421 PROA 181  GLU  HB1  HA2    0.090000        1.0080           0
    1422 PROA 181  GLU  HB2  HA2    0.090000        1.0080           0
    1423 PROA 181  GLU  CG   CT2   -0.280000       12.0110           0
    1424 PROA 181  GLU  HG1  HA2    0.090000        1.0080           0
    1425 PROA 181  GLU  HG2  HA2    0.090000        1.0080           0
    1426 PROA 181  GLU  CD   CC     0.620000       12.0110           0
    1427 PROA 181  GLU  OE1  OC    -0.760000       15.9994           0
    1428 PROA 181  GLU  OE2  OC    -0.760000       15.9994           0
    1429 PROA 181  GLU  C    C      0.510000       12.0110           0
    1430 PROA 181  GLU  O    O     -0.510000       15.9994           0
    1431 PROA 182  LEU  N    NH1   -0.470000       14.0070           0
    1432 PROA 182  LEU  HN   H      0.310000        1.0080           0
    1433 PROA 182  LEU  CA   CT1    0.070000       12.0110           0
    1434 PROA 182  LEU  HA   HB1    0.090000        1.0080           0
    1435 PROA 182  LEU  CB   CT2   -0.180000       12.0110           0
    1436 PROA 182  LEU  HB1  HA2    0.090000        1.0080           0
    1437 PROA 182  LEU  HB2  HA2    0.090000        1.0080           0
    1438 PROA 182  LEU  CG   CT1   -0.090000       12.0110           0
    1439 PROA 182  LEU  HG   HA1    0.090000        1.0080           0
    1440 PROA 182  LEU  CD1  CT3   -0.270000       12.0110           0
    1441 PROA 182  LEU  HD11 HA3    0.090000        1.0080           0
    1442 PROA 182  LEU  HD12 HA3    0.090000        1.0080           0
    1443 PROA 182  LEU  HD13 HA3    0.090000        1.0080           0
    1444 PROA 182  LEU  CD2  CT3   -0.270000       12.0110           0
    1445 PROA 182  LEU  HD21 HA3    0.090000        1.0080           0
    1446 PROA 182  LEU  HD22 HA3    0.090000        1.0080           0
    1447 PROA 182  LEU  HD23 HA3    0.090000        1.0080           0
    1448 PROA 182  LEU  C    C      0.510000       12.0110           0
    1449 PROA 182  LEU  O    O     -0.510000       15.9994           0
    1450 PROA 183  VAL  N    NH1   -0.470000       14.0070           0
    1451 PROA 183  VAL  HN   H      0.310000        1.0080           0
    1452 PROA 183  VAL  CA   CT1    0.070000       12.0110           0
    1453 PROA 183  VAL  HA   HB1    0.090000        1.0080           0
    1454 PROA 183  VAL  CB   CT1   -0.090000       12.0110           0
    1455 PROA 183  VAL  HB   HA1    0.090000        1.0080           0
    1456 PROA 183  VAL  CG1  CT3   -0.270000       12.0110           0
    1457 PROA 183  VAL  HG11 HA3    0.090000        1.0080           0
    1458 PROA 183  VAL  HG12 HA3    0.090000        1.0080           0
    1459 PROA 183  VAL  HG13 HA3    0.090000        1.0080           0
    1460 PROA 183  VAL  CG2  CT3   -0.270000       12.0110           0
    1461 PROA 183  VAL  HG21 HA3    0.090000        1.0080           0
    1462 PROA 183  VAL  HG22 HA3    0.090000        1.0080           0
    1463 PROA 183  VAL  HG23 HA3    0.090000        1.0080           0
    1464 PROA 183  VAL  C    C      0.510000       12.0110           0
    1465 PROA 183  VAL  O    O     -0.510000       15.9994           0
    1466 PROA 184  VAL  N    NH1   -0.470000       14.0070           0
    1467 PROA 184  VAL  HN   H      0.310000        1.0080           0
    1468 PROA 184  VAL  CA   CT1    0.070000       12.0110           0
    1469 PROA 184  VAL  HA   HB1    0.090000        1.0080           0
    1470 PROA 184  VAL  CB   CT1   -0.090000       12.0110           0
    1471 PROA 184  VAL  HB   HA1    0.090000        1.0080           0
    1472 PROA 184  VAL  CG1  CT3   -0.270000       12.0110           0
    1473 PROA 184  VAL  HG11 HA3    0.090000        1.0080           0
    1474 PROA 184  VAL  HG12 HA3    0.090000        1.0080           0
    1475 PROA 184  VAL  HG13 HA3    0.090000        1.0080           0
    1476 PROA 184  VAL  CG2  CT3   -0.270000       12.0110           0
    1477 PROA 184  VAL  HG21 HA3    0.090000        1.0080           0
    1478 PROA 184  VAL  HG22 HA3    0.090000        1.0080           0
    1479 PROA 184  VAL  HG23 HA3    0.090000        1.0080           0
    1480 PROA 184  VAL  C    C      0.510000       12.0110           0
    1481 PROA 184  VAL  O    O     -0.510000       15.9994           0
    1482 PROA 185  ARG  N    NH1   -0.470000       14.0070           0
    1483 PROA 185  ARG  HN   H      0.310000        1.0080           0
    1484 PROA 185  ARG  CA   CT1    0.070000       12.0110           0
    1485 PROA 185  ARG  HA   HB1    0.090000        1.0080           0
    1486 PROA 185  ARG  CB   CT2   -0.180000       12.0110           0
    1487 PROA 185  ARG  HB1  HA2    0.090000        1.0080           0
    1488 PROA 185  ARG  HB2  HA2    0.090000        1.0080           0
    1489 PROA 185  ARG  CG   CT2   -0.180000       12.0110           0
    1490 PROA 185  ARG  HG1  HA2    0.090000        1.0080           0
    1491 PROA 185  ARG  HG2  HA2    0.090000        1.0080           0
    1492 PROA 185  ARG  CD   CT2    0.200000       12.0110           0
    1493 PROA 185  ARG  HD1  HA2    0.090000        1.0080           0
    1494 PROA 185  ARG  HD2  HA2    0.090000        1.0080           0
    1495 PROA 185  ARG  NE   NC2   -0.700000       14.0070           0
    1496 PROA 185  ARG  HE   HC     0.440000        1.0080           0
    1497 PROA 185  ARG  CZ   C      0.640000       12.0110           0
    1498 PROA 185  ARG  NH1  NC2   -0.800000       14.0070           0
    1499 PROA 185  ARG  HH11 HC     0.460000        1.0080           0
    1500 PROA 185  ARG  HH12 HC     0.460000        1.0080           0
    1501 PROA 185  ARG  NH2  NC2   -0.800000       14.0070           0
    1502 PROA 185  ARG  HH21 HC     0.460000        1.0080           0
    1503 PROA 185  ARG  HH22 HC     0.460000        1.0080           0
    1504 PROA 185  ARG  C    C      0.510000       12.0110           0
    1505 PROA 185  ARG  O    O     -0.510000       15.9994           0
    1506 PROA 186  PHE  N    NH1   -0.470000       14.0070           0
    1507 PROA 186  PHE  HN   H      0.310000        1.0080           0
    1508 PROA 186  PHE  CA   CT1    0.070000       12.0110           0
    1509 PROA 186  PHE  HA   HB1    0.090000        1.0080           0
    1510 PROA 186  PHE  CB   CT2   -0.180000       12.0110           0
    1511 PROA 186  PHE  HB1  HA2    0.090000        1.0080           0
    1512 PROA 186  PHE  HB2  HA2    0.090000        1.0080           0
    1513 PROA 186  PHE  CG   CA     0.000000       12.0110           0
    1514 PROA 186  PHE  CD1  CA    -0.115000       12.0110           0
    1515 PROA 186  PHE  HD1  HP     0.115000        1.0080           0
    1516 PROA 186  PHE  CE1  CA    -0.115000       12.0110           0
    1517 PROA 186  PHE  HE1  HP     0.115000        1.0080           0
    1518 PROA 186  PHE  CZ   CA    -0.115000       12.0110           0
    1519 PROA 186  PHE  HZ   HP     0.115000        1.0080           0
    1520 PROA 186  PHE  CD2  CA    -0.115000       12.0110           0
    1521 PROA 186  PHE  HD2  HP     0.115000        1.0080           0
    1522 PROA 186  PHE  CE2  CA    -0.115000       12.0110           0
    1523 PROA 186  PHE  HE2  HP     0.115000        1.0080           0
    1524 PROA 186  PHE  C    C      0.510000       12.0110           0
    1525 PROA 186  PHE  O    O     -0.510000       15.9994           0
    1526 PROA 187  PHE  N    NH1   -0.470000       14.0070           0
    1527 PROA 187  PHE  HN   H      0.310000        1.0080           0
    1528 PROA 187  PHE  CA   CT1    0.070000       12.0110           0
    1529 PROA 187  PHE  HA   HB1    0.090000        1.0080           0
    1530 PROA 187  PHE  CB   CT2   -0.180000       12.0110           0
    1531 PROA 187  PHE  HB1  HA2    0.090000        1.0080           0
    1532 PROA 187  PHE  HB2  HA2    0.090000        1.0080           0
    1533 PROA 187  PHE  CG   CA     0.000000       12.0110           0
    1534 PROA 187  PHE  CD1  CA    -0.115000       12.0110           0
    1535 PROA 187  PHE  HD1  HP     0.115000        1.0080           0
    1536 PROA 187  PHE  CE1  CA    -0.115000       12.0110           0
    1537 PROA 187  PHE  HE1  HP     0.115000        1.0080           0
    1538 PROA 187  PHE  CZ   CA    -0.115000       12.0110           0
    1539 PROA 187  PHE  HZ   HP     0.115000        1.0080           0
    1540 PROA 187  PHE  CD2  CA    -0.115000       12.0110           0
    1541 PROA 187  PHE  HD2  HP     0.115000        1.0080           0
    1542 PROA 187  PHE  CE2  CA    -0.115000       12.0110           0
    1543 PROA 187  PHE  HE2  HP     0.115000        1.0080           0
    1544 PROA 187  PHE  C    C      0.510000       12.0110           0
    1545 PROA 187  PHE  O    O     -0.510000       15.9994           0
    1546 PROA 188  ALA  N    NH1   -0.470000       14.0070           0
    1547 PROA 188  ALA  HN   H      0.310000        1.0080           0
    1548 PROA 188  ALA  CA   CT1    0.070000       12.0110           0
    1549 PROA 188  ALA  HA   HB1    0.090000        1.0080           0
    1550 PROA 188  ALA  CB   CT3   -0.270000       12.0110           0
    1551 PROA 188  ALA  HB1  HA3    0.090000        1.0080           0
    1552 PROA 188  ALA  HB2  HA3    0.090000        1.0080           0
    1553 PROA 188  ALA  HB3  HA3    0.090000        1.0080           0
    1554 PROA 188  ALA  C    C      0.510000       12.0110           0
    1555 PROA 188  ALA  O    O     -0.510000       15.9994           0
    1556 PROA 189  CYS  N    NH1   -0.470000       14.0070           0
    1557 PROA 189  CYS  HN   H      0.310000        1.0080           0
    1558 PROA 189  CYS  CA   CT1    0.070000       12.0110           0
    1559 PROA 189  CYS  HA   HB1    0.090000        1.0080           0
    1560 PROA 189  CYS  CB   CT2   -0.110000       12.0110           0
    1561 PROA 189  CYS  HB1  HA2    0.090000        1.0080           0
    1562 PROA 189  CYS  HB2  HA2    0.090000        1.0080           0
    1563 PROA 189  CYS  SG   S     -0.230000       32.0600           0
    1564 PROA 189  CYS  HG1  HS     0.160000        1.0080           0
    1565 PROA 189  CYS  C    C      0.510000       12.0110           0
    1566 PROA 189  CYS  O    O     -0.510000       15.9994           0
    1567 PROA 190  PRO  N    N     -0.290000       14.0070           0
    1568 PROA 190  PRO  CD   CP3    0.000000       12.0110           0
    1569 PROA 190  PRO  HD1  HA2    0.090000        1.0080           0
    1570 PROA 190  PRO  HD2  HA2    0.090000        1.0080           0
    1571 PROA 190  PRO  CA   CP1    0.020000       12.0110           0
    1572 PROA 190  PRO  HA   HB1    0.090000        1.0080           0
    1573 PROA 190  PRO  CB   CP2   -0.180000       12.0110           0
    1574 PROA 190  PRO  HB1  HA2    0.090000        1.0080           0
    1575 PROA 190  PRO  HB2  HA2    0.090000        1.0080           0
    1576 PROA 190  PRO  CG   CP2   -0.180000       12.0110           0
    1577 PROA 190  PRO  HG1  HA2    0.090000        1.0080           0
    1578 PROA 190  PRO  HG2  HA2    0.090000        1.0080           0
    1579 PROA 190  PRO  C    C      0.510000       12.0110           0
    1580 PROA 190  PRO  O    O     -0.510000       15.9994           0
    1581 PROA 191  SER  N    NH1   -0.470000       14.0070           0
    1582 PROA 191  SER  HN   H      0.310000        1.0080           0
    1583 PROA 191  SER  CA   CT1    0.070000       12.0110           0
    1584 PROA 191  SER  HA   HB1    0.090000        1.0080           0
    1585 PROA 191  SER  CB   CT2    0.050000       12.0110           0
    1586 PROA 191  SER  HB1  HA2    0.090000        1.0080           0
    1587 PROA 191  SER  HB2  HA2    0.090000        1.0080           0
    1588 PROA 191  SER  OG   OH1   -0.660000       15.9994           0
    1589 PROA 191  SER  HG1  H      0.430000        1.0080           0
    1590 PROA 191  SER  C    C      0.510000       12.0110           0
    1591 PROA 191  SER  O    O     -0.510000       15.9994           0
    1592 PROA 192  LYS  N    NH1   -0.470000       14.0070           0
    1593 PROA 192  LYS  HN   H      0.310000        1.0080           0
    1594 PROA 192  LYS  CA   CT1    0.070000       12.0110           0
    1595 PROA 192  LYS  HA   HB1    0.090000        1.0080           0
    1596 PROA 192  LYS  CB   CT2   -0.180000       12.0110           0
    1597 PROA 192  LYS  HB1  HA2    0.090000        1.0080           0
    1598 PROA 192  LYS  HB2  HA2    0.090000        1.0080           0
    1599 PROA 192  LYS  CG   CT2   -0.180000       12.0110           0
    1600 PROA 192  LYS  HG1  HA2    0.090000        1.0080           0
    1601 PROA 192  LYS  HG2  HA2    0.090000        1.0080           0
    1602 PROA 192  LYS  CD   CT2   -0.180000       12.0110           0
    1603 PROA 192  LYS  HD1  HA2    0.090000        1.0080           0
    1604 PROA 192  LYS  HD2  HA2    0.090000        1.0080           0
    1605 PROA 192  LYS  CE   CT2    0.210000       12.0110           0
    1606 PROA 192  LYS  HE1  HA2    0.050000        1.0080           0
    1607 PROA 192  LYS  HE2  HA2    0.050000        1.0080           0
    1608 PROA 192  LYS  NZ   NH3   -0.300000       14.0070           0
    1609 PROA 192  LYS  HZ1  HC     0.330000        1.0080           0
    1610 PROA 192  LYS  HZ2  HC     0.330000        1.0080           0
    1611 PROA 192  LYS  HZ3  HC     0.330000        1.0080           0
    1612 PROA 192  LYS  C    C      0.510000       12.0110           0
    1613 PROA 192  LYS  O    O     -0.510000       15.9994           0
    1614 PROA 193  THR  N    NH1   -0.470000       14.0070           0
    1615 PROA 193  THR  HN   H      0.310000        1.0080           0
    1616 PROA 193  THR  CA   CT1    0.070000       12.0110           0
    1617 PROA 193  THR  HA   HB1    0.090000        1.0080           0
    1618 PROA 193  THR  CB   CT1    0.140000       12.0110           0
    1619 PROA 193  THR  HB   HA1    0.090000        1.0080           0
    1620 PROA 193  THR  OG1  OH1   -0.660000       15.9994           0
    1621 PROA 193  THR  HG1  H      0.430000        1.0080           0
    1622 PROA 193  THR  CG2  CT3   -0.270000       12.0110           0
    1623 PROA 193  THR  HG21 HA3    0.090000        1.0080           0
    1624 PROA 193  THR  HG22 HA3    0.090000        1.0080           0
    1625 PROA 193  THR  HG23 HA3    0.090000        1.0080           0
    1626 PROA 193  THR  C    C      0.510000       12.0110           0
    1627 PROA 193  THR  O    O     -0.510000       15.9994           0
    1628 PROA 194  ASP  N    NH1   -0.470000       14.0070           0
    1629 PROA 194  ASP  HN   H      0.310000        1.0080           0
    1630 PROA 194  ASP  CA   CT1    0.070000       12.0110           0
    1631 PROA 194  ASP  HA   HB1    0.090000        1.0080           0
    1632 PROA 194  ASP  CB   CT2A  -0.280000       12.0110           0
    1633 PROA 194  ASP  HB1  HA2    0.090000        1.0080           0
    1634 PROA 194  ASP  HB2  HA2    0.090000        1.0080           0
    1635 PROA 194  ASP  CG   CC     0.620000       12.0110           0
    1636 PROA 194  ASP  OD1  OC    -0.760000       15.9994           0
    1637 PROA 194  ASP  OD2  OC    -0.760000       15.9994           0
    1638 PROA 194  ASP  C    C      0.510000       12.0110           0
    1639 PROA 194  ASP  O    O     -0.510000       15.9994           0
    1640 PROA 195  PHE  N    NH1   -0.470000       14.0070           0
    1641 PROA 195  PHE  HN   H      0.310000        1.0080           0
    1642 PROA 195  PHE  CA   CT1    0.070000       12.0110           0
    1643 PROA 195  PHE  HA   HB1    0.090000        1.0080           0
    1644 PROA 195  PHE  CB   CT2   -0.180000       12.0110           0
    1645 PROA 195  PHE  HB1  HA2    0.090000        1.0080           0
    1646 PROA 195  PHE  HB2  HA2    0.090000        1.0080           0
    1647 PROA 195  PHE  CG   CA     0.000000       12.0110           0
    1648 PROA 195  PHE  CD1  CA    -0.115000       12.0110           0
    1649 PROA 195  PHE  HD1  HP     0.115000        1.0080           0
    1650 PROA 195  PHE  CE1  CA    -0.115000       12.0110           0
    1651 PROA 195  PHE  HE1  HP     0.115000        1.0080           0
    1652 PROA 195  PHE  CZ   CA    -0.115000       12.0110           0
    1653 PROA 195  PHE  HZ   HP     0.115000        1.0080           0
    1654 PROA 195  PHE  CD2  CA    -0.115000       12.0110           0
    1655 PROA 195  PHE  HD2  HP     0.115000        1.0080           0
    1656 PROA 195  PHE  CE2  CA    -0.115000       12.0110           0
    1657 PROA 195  PHE  HE2  HP     0.115000        1.0080           0
    1658 PROA 195  PHE  C    C      0.510000       12.0110           0
    1659 PROA 195  PHE  O    O     -0.510000       15.9994           0
    1660 PROA 196  PHE  N    NH1   -0.470000       14.0070           0
    1661 PROA 196  PHE  HN   H      0.310000        1.0080           0
    1662 PROA 196  PHE  CA   CT1    0.070000       12.0110           0
    1663 PROA 196  PHE  HA   HB1    0.090000        1.0080           0
    1664 PROA 196  PHE  CB   CT2   -0.180000       12.0110           0
    1665 PROA 196  PHE  HB1  HA2    0.090000        1.0080           0
    1666 PROA 196  PHE  HB2  HA2    0.090000        1.0080           0
    1667 PROA 196  PHE  CG   CA     0.000000       12.0110           0
    1668 PROA 196  PHE  CD1  CA    -0.115000       12.0110           0
    1669 PROA 196  PHE  HD1  HP     0.115000        1.0080           0
    1670 PROA 196  PHE  CE1  CA    -0.115000       12.0110           0
    1671 PROA 196  PHE  HE1  HP     0.115000        1.0080           0
    1672 PROA 196  PHE  CZ   CA    -0.115000       12.0110           0
    1673 PROA 196  PHE  HZ   HP     0.115000        1.0080           0
    1674 PROA 196  PHE  CD2  CA    -0.115000       12.0110           0
    1675 PROA 196  PHE  HD2  HP     0.115000        1.0080           0
    1676 PROA 196  PHE  CE2  CA    -0.115000       12.0110           0
    1677 PROA 196  PHE  HE2  HP     0.115000        1.0080           0
    1678 PROA 196  PHE  C    C      0.510000       12.0110           0
    1679 PROA 196  PHE  O    O     -0.510000       15.9994           0
    1680 PROA 197  LYS  N    NH1   -0.470000       14.0070           0
    1681 PROA 197  LYS  HN   H      0.310000        1.0080           0
    1682 PROA 197  LYS  CA   CT1    0.070000       12.0110           0
    1683 PROA 197  LYS  HA   HB1    0.090000        1.0080           0
    1684 PROA 197  LYS  CB   CT2   -0.180000       12.0110           0
    1685 PROA 197  LYS  HB1  HA2    0.090000        1.0080           0
    1686 PROA 197  LYS  HB2  HA2    0.090000        1.0080           0
    1687 PROA 197  LYS  CG   CT2   -0.180000       12.0110           0
    1688 PROA 197  LYS  HG1  HA2    0.090000        1.0080           0
    1689 PROA 197  LYS  HG2  HA2    0.090000        1.0080           0
    1690 PROA 197  LYS  CD   CT2   -0.180000       12.0110           0
    1691 PROA 197  LYS  HD1  HA2    0.090000        1.0080           0
    1692 PROA 197  LYS  HD2  HA2    0.090000        1.0080           0
    1693 PROA 197  LYS  CE   CT2    0.210000       12.0110           0
    1694 PROA 197  LYS  HE1  HA2    0.050000        1.0080           0
    1695 PROA 197  LYS  HE2  HA2    0.050000        1.0080           0
    1696 PROA 197  LYS  NZ   NH3   -0.300000       14.0070           0
    1697 PROA 197  LYS  HZ1  HC     0.330000        1.0080           0
    1698 PROA 197  LYS  HZ2  HC     0.330000        1.0080           0
    1699 PROA 197  LYS  HZ3  HC     0.330000        1.0080           0
    1700 PROA 197  LYS  C    C      0.510000       12.0110           0
    1701 PROA 197  LYS  O    O     -0.510000       15.9994           0
    1702 PROA 198  ASN  N    NH1   -0.470000       14.0070           0
    1703 PROA 198  ASN  HN   H      0.310000        1.0080           0
    1704 PROA 198  ASN  CA   CT1    0.070000       12.0110           0
    1705 PROA 198  ASN  HA   HB1    0.090000        1.0080           0
    1706 PROA 198  ASN  CB   CT2   -0.180000       12.0110           0
    1707 PROA 198  ASN  HB1  HA2    0.090000        1.0080           0
    1708 PROA 198  ASN  HB2  HA2    0.090000        1.0080           0
    1709 PROA 198  ASN  CG   CC     0.550000       12.0110           0
    1710 PROA 198  ASN  OD1  O     -0.550000       15.9994           0
    1711 PROA 198  ASN  ND2  NH2   -0.620000       14.0070           0
    1712 PROA 198  ASN  HD21 H      0.320000        1.0080           0
    1713 PROA 198  ASN  HD22 H      0.300000        1.0080           0
    1714 PROA 198  ASN  C    C      0.510000       12.0110           0
    1715 PROA 198  ASN  O    O     -0.510000       15.9994           0
    1716 PROA 199  ILE  N    NH1   -0.470000       14.0070           0
    1717 PROA 199  ILE  HN   H      0.310000        1.0080           0
    1718 PROA 199  ILE  CA   CT1    0.070000       12.0110           0
    1719 PROA 199  ILE  HA   HB1    0.090000        1.0080           0
    1720 PROA 199  ILE  CB   CT1   -0.090000       12.0110           0
    1721 PROA 199  ILE  HB   HA1    0.090000        1.0080           0
    1722 PROA 199  ILE  CG2  CT3   -0.270000       12.0110           0
    1723 PROA 199  ILE  HG21 HA3    0.090000        1.0080           0
    1724 PROA 199  ILE  HG22 HA3    0.090000        1.0080           0
    1725 PROA 199  ILE  HG23 HA3    0.090000        1.0080           0
    1726 PROA 199  ILE  CG1  CT2   -0.180000       12.0110           0
    1727 PROA 199  ILE  HG11 HA2    0.090000        1.0080           0
    1728 PROA 199  ILE  HG12 HA2    0.090000        1.0080           0
    1729 PROA 199  ILE  CD   CT3   -0.270000       12.0110           0
    1730 PROA 199  ILE  HD1  HA3    0.090000        1.0080           0
    1731 PROA 199  ILE  HD2  HA3    0.090000        1.0080           0
    1732 PROA 199  ILE  HD3  HA3    0.090000        1.0080           0
    1733 PROA 199  ILE  C    C      0.510000       12.0110           0
    1734 PROA 199  ILE  O    O     -0.510000       15.9994           0
    1735 PROA 200  MET  N    NH1   -0.470000       14.0070           0
    1736 PROA 200  MET  HN   H      0.310000        1.0080           0
    1737 PROA 200  MET  CA   CT1    0.070000       12.0110           0
    1738 PROA 200  MET  HA   HB1    0.090000        1.0080           0
    1739 PROA 200  MET  CB   CT2   -0.180000       12.0110           0
    1740 PROA 200  MET  HB1  HA2    0.090000        1.0080           0
    1741 PROA 200  MET  HB2  HA2    0.090000        1.0080           0
    1742 PROA 200  MET  CG   CT2   -0.140000       12.0110           0
    1743 PROA 200  MET  HG1  HA2    0.090000        1.0080           0
    1744 PROA 200  MET  HG2  HA2    0.090000        1.0080           0
    1745 PROA 200  MET  SD   S     -0.090000       32.0600           0
    1746 PROA 200  MET  CE   CT3   -0.220000       12.0110           0
    1747 PROA 200  MET  HE1  HA3    0.090000        1.0080           0
    1748 PROA 200  MET  HE2  HA3    0.090000        1.0080           0
    1749 PROA 200  MET  HE3  HA3    0.090000        1.0080           0
    1750 PROA 200  MET  C    C      0.510000       12.0110           0
    1751 PROA 200  MET  O    O     -0.510000       15.9994           0
    1752 PROA 201  ASN  N    NH1   -0.470000       14.0070           0
    1753 PROA 201  ASN  HN   H      0.310000        1.0080           0
    1754 PROA 201  ASN  CA   CT1    0.070000       12.0110           0
    1755 PROA 201  ASN  HA   HB1    0.090000        1.0080           0
    1756 PROA 201  ASN  CB   CT2   -0.180000       12.0110           0
    1757 PROA 201  ASN  HB1  HA2    0.090000        1.0080           0
    1758 PROA 201  ASN  HB2  HA2    0.090000        1.0080           0
    1759 PROA 201  ASN  CG   CC     0.550000       12.0110           0
    1760 PROA 201  ASN  OD1  O     -0.550000       15.9994           0
    1761 PROA 201  ASN  ND2  NH2   -0.620000       14.0070           0
    1762 PROA 201  ASN  HD21 H      0.320000        1.0080           0
    1763 PROA 201  ASN  HD22 H      0.300000        1.0080           0
    1764 PROA 201  ASN  C    C      0.510000       12.0110           0
    1765 PROA 201  ASN  O    O     -0.510000       15.9994           0
    1766 PROA 202  PHE  N    NH1   -0.470000       14.0070           0
    1767 PROA 202  PHE  HN   H      0.310000        1.0080           0
    1768 PROA 202  PHE  CA   CT1    0.070000       12.0110           0
    1769 PROA 202  PHE  HA   HB1    0.090000        1.0080           0
    1770 PROA 202  PHE  CB   CT2   -0.180000       12.0110           0
    1771 PROA 202  PHE  HB1  HA2    0.090000        1.0080           0
    1772 PROA 202  PHE  HB2  HA2    0.090000        1.0080           0
    1773 PROA 202  PHE  CG   CA     0.000000       12.0110           0
    1774 PROA 202  PHE  CD1  CA    -0.115000       12.0110           0
    1775 PROA 202  PHE  HD1  HP     0.115000        1.0080           0
    1776 PROA 202  PHE  CE1  CA    -0.115000       12.0110           0
    1777 PROA 202  PHE  HE1  HP     0.115000        1.0080           0
    1778 PROA 202  PHE  CZ   CA    -0.115000       12.0110           0
    1779 PROA 202  PHE  HZ   HP     0.115000        1.0080           0
    1780 PROA 202  PHE  CD2  CA    -0.115000       12.0110           0
    1781 PROA 202  PHE  HD2  HP     0.115000        1.0080           0
    1782 PROA 202  PHE  CE2  CA    -0.115000       12.0110           0
    1783 PROA 202  PHE  HE2  HP     0.115000        1.0080           0
    1784 PROA 202  PHE  C    C      0.510000       12.0110           0
    1785 PROA 202  PHE  O    O     -0.510000       15.9994           0
    1786 PROA 203  ILE  N    NH1   -0.470000       14.0070           0
    1787 PROA 203  ILE  HN   H      0.310000        1.0080           0
    1788 PROA 203  ILE  CA   CT1    0.070000       12.0110           0
    1789 PROA 203  ILE  HA   HB1    0.090000        1.0080           0
    1790 PROA 203  ILE  CB   CT1   -0.090000       12.0110           0
    1791 PROA 203  ILE  HB   HA1    0.090000        1.0080           0
    1792 PROA 203  ILE  CG2  CT3   -0.270000       12.0110           0
    1793 PROA 203  ILE  HG21 HA3    0.090000        1.0080           0
    1794 PROA 203  ILE  HG22 HA3    0.090000        1.0080           0
    1795 PROA 203  ILE  HG23 HA3    0.090000        1.0080           0
    1796 PROA 203  ILE  CG1  CT2   -0.180000       12.0110           0
    1797 PROA 203  ILE  HG11 HA2    0.090000        1.0080           0
    1798 PROA 203  ILE  HG12 HA2    0.090000        1.0080           0
    1799 PROA 203  ILE  CD   CT3   -0.270000       12.0110           0
    1800 PROA 203  ILE  HD1  HA3    0.090000        1.0080           0
    1801 PROA 203  ILE  HD2  HA3    0.090000        1.0080           0
    1802 PROA 203  ILE  HD3  HA3    0.090000        1.0080           0
    1803 PROA 203  ILE  C    C      0.510000       12.0110           0
    1804 PROA 203  ILE  O    O     -0.510000       15.9994           0
    1805 PROA 204  ASP  N    NH1   -0.470000       14.0070           0
    1806 PROA 204  ASP  HN   H      0.310000        1.0080           0
    1807 PROA 204  ASP  CA   CT1    0.070000       12.0110           0
    1808 PROA 204  ASP  HA   HB1    0.090000        1.0080           0
    1809 PROA 204  ASP  CB   CT2A  -0.280000       12.0110           0
    1810 PROA 204  ASP  HB1  HA2    0.090000        1.0080           0
    1811 PROA 204  ASP  HB2  HA2    0.090000        1.0080           0
    1812 PROA 204  ASP  CG   CC     0.620000       12.0110           0
    1813 PROA 204  ASP  OD1  OC    -0.760000       15.9994           0
    1814 PROA 204  ASP  OD2  OC    -0.760000       15.9994           0
    1815 PROA 204  ASP  C    C      0.510000       12.0110           0
    1816 PROA 204  ASP  O    O     -0.510000       15.9994           0
    1817 PROA 205  ILE  N    NH1   -0.470000       14.0070           0
    1818 PROA 205  ILE  HN   H      0.310000        1.0080           0
    1819 PROA 205  ILE  CA   CT1    0.070000       12.0110           0
    1820 PROA 205  ILE  HA   HB1    0.090000        1.0080           0
    1821 PROA 205  ILE  CB   CT1   -0.090000       12.0110           0
    1822 PROA 205  ILE  HB   HA1    0.090000        1.0080           0
    1823 PROA 205  ILE  CG2  CT3   -0.270000       12.0110           0
    1824 PROA 205  ILE  HG21 HA3    0.090000        1.0080           0
    1825 PROA 205  ILE  HG22 HA3    0.090000        1.0080           0
    1826 PROA 205  ILE  HG23 HA3    0.090000        1.0080           0
    1827 PROA 205  ILE  CG1  CT2   -0.180000       12.0110           0
    1828 PROA 205  ILE  HG11 HA2    0.090000        1.0080           0
    1829 PROA 205  ILE  HG12 HA2    0.090000        1.0080           0
    1830 PROA 205  ILE  CD   CT3   -0.270000       12.0110           0
    1831 PROA 205  ILE  HD1  HA3    0.090000        1.0080           0
    1832 PROA 205  ILE  HD2  HA3    0.090000        1.0080           0
    1833 PROA 205  ILE  HD3  HA3    0.090000        1.0080           0
    1834 PROA 205  ILE  C    C      0.510000       12.0110           0
    1835 PROA 205  ILE  O    O     -0.510000       15.9994           0
    1836 PROA 206  VAL  N    NH1   -0.470000       14.0070           0
    1837 PROA 206  VAL  HN   H      0.310000        1.0080           0
    1838 PROA 206  VAL  CA   CT1    0.070000       12.0110           0
    1839 PROA 206  VAL  HA   HB1    0.090000        1.0080           0
    1840 PROA 206  VAL  CB   CT1   -0.090000       12.0110           0
    1841 PROA 206  VAL  HB   HA1    0.090000        1.0080           0
    1842 PROA 206  VAL  CG1  CT3   -0.270000       12.0110           0
    1843 PROA 206  VAL  HG11 HA3    0.090000        1.0080           0
    1844 PROA 206  VAL  HG12 HA3    0.090000        1.0080           0
    1845 PROA 206  VAL  HG13 HA3    0.090000        1.0080           0
    1846 PROA 206  VAL  CG2  CT3   -0.270000       12.0110           0
    1847 PROA 206  VAL  HG21 HA3    0.090000        1.0080           0
    1848 PROA 206  VAL  HG22 HA3    0.090000        1.0080           0
    1849 PROA 206  VAL  HG23 HA3    0.090000        1.0080           0
    1850 PROA 206  VAL  C    C      0.510000       12.0110           0
    1851 PROA 206  VAL  O    O     -0.510000       15.9994           0
    1852 PROA 207  ALA  N    NH1   -0.470000       14.0070           0
    1853 PROA 207  ALA  HN   H      0.310000        1.0080           0
    1854 PROA 207  ALA  CA   CT1    0.070000       12.0110           0
    1855 PROA 207  ALA  HA   HB1    0.090000        1.0080           0
    1856 PROA 207  ALA  CB   CT3   -0.270000       12.0110           0
    1857 PROA 207  ALA  HB1  HA3    0.090000        1.0080           0
    1858 PROA 207  ALA  HB2  HA3    0.090000        1.0080           0
    1859 PROA 207  ALA  HB3  HA3    0.090000        1.0080           0
    1860 PROA 207  ALA  C    C      0.510000       12.0110           0
    1861 PROA 207  ALA  O    O     -0.510000       15.9994           0
    1862 PROA 208  ILE  N    NH1   -0.470000       14.0070           0
    1863 PROA 208  ILE  HN   H      0.310000        1.0080           0
    1864 PROA 208  ILE  CA   CT1    0.070000       12.0110           0
    1865 PROA 208  ILE  HA   HB1    0.090000        1.0080           0
    1866 PROA 208  ILE  CB   CT1   -0.090000       12.0110           0
    1867 PROA 208  ILE  HB   HA1    0.090000        1.0080           0
    1868 PROA 208  ILE  CG2  CT3   -0.270000       12.0110           0
    1869 PROA 208  ILE  HG21 HA3    0.090000        1.0080           0
    1870 PROA 208  ILE  HG22 HA3    0.090000        1.0080           0
    1871 PROA 208  ILE  HG23 HA3    0.090000        1.0080           0
    1872 PROA 208  ILE  CG1  CT2   -0.180000       12.0110           0
    1873 PROA 208  ILE  HG11 HA2    0.090000        1.0080           0
    1874 PROA 208  ILE  HG12 HA2    0.090000        1.0080           0
    1875 PROA 208  ILE  CD   CT3   -0.270000       12.0110           0
    1876 PROA 208  ILE  HD1  HA3    0.090000        1.0080           0
    1877 PROA 208  ILE  HD2  HA3    0.090000        1.0080           0
    1878 PROA 208  ILE  HD3  HA3    0.090000        1.0080           0
    1879 PROA 208  ILE  C    C      0.510000       12.0110           0
    1880 PROA 208  ILE  O    O     -0.510000       15.9994           0
    1881 PROA 209  ILE  N    NH1   -0.470000       14.0070           0
    1882 PROA 209  ILE  HN   H      0.310000        1.0080           0
    1883 PROA 209  ILE  CA   CT1    0.070000       12.0110           0
    1884 PROA 209  ILE  HA   HB1    0.090000        1.0080           0
    1885 PROA 209  ILE  CB   CT1   -0.090000       12.0110           0
    1886 PROA 209  ILE  HB   HA1    0.090000        1.0080           0
    1887 PROA 209  ILE  CG2  CT3   -0.270000       12.0110           0
    1888 PROA 209  ILE  HG21 HA3    0.090000        1.0080           0
    1889 PROA 209  ILE  HG22 HA3    0.090000        1.0080           0
    1890 PROA 209  ILE  HG23 HA3    0.090000        1.0080           0
    1891 PROA 209  ILE  CG1  CT2   -0.180000       12.0110           0
    1892 PROA 209  ILE  HG11 HA2    0.090000        1.0080           0
    1893 PROA 209  ILE  HG12 HA2    0.090000        1.0080           0
    1894 PROA 209  ILE  CD   CT3   -0.270000       12.0110           0
    1895 PROA 209  ILE  HD1  HA3    0.090000        1.0080           0
    1896 PROA 209  ILE  HD2  HA3    0.090000        1.0080           0
    1897 PROA 209  ILE  HD3  HA3    0.090000        1.0080           0
    1898 PROA 209  ILE  C    C      0.510000       12.0110           0
    1899 PROA 209  ILE  O    O     -0.510000       15.9994           0
    1900 PROA 210  PRO  N    N     -0.290000       14.0070           0
    1901 PROA 210  PRO  CD   CP3    0.000000       12.0110           0
    1902 PROA 210  PRO  HD1  HA2    0.090000        1.0080           0
    1903 PROA 210  PRO  HD2  HA2    0.090000        1.0080           0
    1904 PROA 210  PRO  CA   CP1    0.020000       12.0110           0
    1905 PROA 210  PRO  HA   HB1    0.090000        1.0080           0
    1906 PROA 210  PRO  CB   CP2   -0.180000       12.0110           0
    1907 PROA 210  PRO  HB1  HA2    0.090000        1.0080           0
    1908 PROA 210  PRO  HB2  HA2    0.090000        1.0080           0
    1909 PROA 210  PRO  CG   CP2   -0.180000       12.0110           0
    1910 PROA 210  PRO  HG1  HA2    0.090000        1.0080           0
    1911 PROA 210  PRO  HG2  HA2    0.090000        1.0080           0
    1912 PROA 210  PRO  C    C      0.510000       12.0110           0
    1913 PROA 210  PRO  O    O     -0.510000       15.9994           0
    1914 PROA 211  TYR  N    NH1   -0.470000       14.0070           0
    1915 PROA 211  TYR  HN   H      0.310000        1.0080           0
    1916 PROA 211  TYR  CA   CT1    0.070000       12.0110           0
    1917 PROA 211  TYR  HA   HB1    0.090000        1.0080           0
    1918 PROA 211  TYR  CB   CT2   -0.180000       12.0110           0
    1919 PROA 211  TYR  HB1  HA2    0.090000        1.0080           0
    1920 PROA 211  TYR  HB2  HA2    0.090000        1.0080           0
    1921 PROA 211  TYR  CG   CA     0.000000       12.0110           0
    1922 PROA 211  TYR  CD1  CA    -0.115000       12.0110           0
    1923 PROA 211  TYR  HD1  HP     0.115000        1.0080           0
    1924 PROA 211  TYR  CE1  CA    -0.115000       12.0110           0
    1925 PROA 211  TYR  HE1  HP     0.115000        1.0080           0
    1926 PROA 211  TYR  CZ   CA     0.110000       12.0110           0
    1927 PROA 211  TYR  OH   OH1   -0.540000       15.9994           0
    1928 PROA 211  TYR  HH   H      0.430000        1.0080           0
    1929 PROA 211  TYR  CD2  CA    -0.115000       12.0110           0
    1930 PROA 211  TYR  HD2  HP     0.115000        1.0080           0
    1931 PROA 211  TYR  CE2  CA    -0.115000       12.0110           0
    1932 PROA 211  TYR  HE2  HP     0.115000        1.0080           0
    1933 PROA 211  TYR  C    C      0.510000       12.0110           0
    1934 PROA 211  TYR  O    O     -0.510000       15.9994           0
    1935 PROA 212  PHE  N    NH1   -0.470000       14.0070           0
    1936 PROA 212  PHE  HN   H      0.310000        1.0080           0
    1937 PROA 212  PHE  CA   CT1    0.070000       12.0110           0
    1938 PROA 212  PHE  HA   HB1    0.090000        1.0080           0
    1939 PROA 212  PHE  CB   CT2   -0.180000       12.0110           0
    1940 PROA 212  PHE  HB1  HA2    0.090000        1.0080           0
    1941 PROA 212  PHE  HB2  HA2    0.090000        1.0080           0
    1942 PROA 212  PHE  CG   CA     0.000000       12.0110           0
    1943 PROA 212  PHE  CD1  CA    -0.115000       12.0110           0
    1944 PROA 212  PHE  HD1  HP     0.115000        1.0080           0
    1945 PROA 212  PHE  CE1  CA    -0.115000       12.0110           0
    1946 PROA 212  PHE  HE1  HP     0.115000        1.0080           0
    1947 PROA 212  PHE  CZ   CA    -0.115000       12.0110           0
    1948 PROA 212  PHE  HZ   HP     0.115000        1.0080           0
    1949 PROA 212  PHE  CD2  CA    -0.115000       12.0110           0
    1950 PROA 212  PHE  HD2  HP     0.115000        1.0080           0
    1951 PROA 212  PHE  CE2  CA    -0.115000       12.0110           0
    1952 PROA 212  PHE  HE2  HP     0.115000        1.0080           0
    1953 PROA 212  PHE  C    C      0.510000       12.0110           0
    1954 PROA 212  PHE  O    O     -0.510000       15.9994           0
    1955 PROA 213  ILE  N    NH1   -0.470000       14.0070           0
    1956 PROA 213  ILE  HN   H      0.310000        1.0080           0
    1957 PROA 213  ILE  CA   CT1    0.070000       12.0110           0
    1958 PROA 213  ILE  HA   HB1    0.090000        1.0080           0
    1959 PROA 213  ILE  CB   CT1   -0.090000       12.0110           0
    1960 PROA 213  ILE  HB   HA1    0.090000        1.0080           0
    1961 PROA 213  ILE  CG2  CT3   -0.270000       12.0110           0
    1962 PROA 213  ILE  HG21 HA3    0.090000        1.0080           0
    1963 PROA 213  ILE  HG22 HA3    0.090000        1.0080           0
    1964 PROA 213  ILE  HG23 HA3    0.090000        1.0080           0
    1965 PROA 213  ILE  CG1  CT2   -0.180000       12.0110           0
    1966 PROA 213  ILE  HG11 HA2    0.090000        1.0080           0
    1967 PROA 213  ILE  HG12 HA2    0.090000        1.0080           0
    1968 PROA 213  ILE  CD   CT3   -0.270000       12.0110           0
    1969 PROA 213  ILE  HD1  HA3    0.090000        1.0080           0
    1970 PROA 213  ILE  HD2  HA3    0.090000        1.0080           0
    1971 PROA 213  ILE  HD3  HA3    0.090000        1.0080           0
    1972 PROA 213  ILE  C    C      0.510000       12.0110           0
    1973 PROA 213  ILE  O    O     -0.510000       15.9994           0
    1974 PROA 214  THR  N    NH1   -0.470000       14.0070           0
    1975 PROA 214  THR  HN   H      0.310000        1.0080           0
    1976 PROA 214  THR  CA   CT1    0.070000       12.0110           0
    1977 PROA 214  THR  HA   HB1    0.090000        1.0080           0
    1978 PROA 214  THR  CB   CT1    0.140000       12.0110           0
    1979 PROA 214  THR  HB   HA1    0.090000        1.0080           0
    1980 PROA 214  THR  OG1  OH1   -0.660000       15.9994           0
    1981 PROA 214  THR  HG1  H      0.430000        1.0080           0
    1982 PROA 214  THR  CG2  CT3   -0.270000       12.0110           0
    1983 PROA 214  THR  HG21 HA3    0.090000        1.0080           0
    1984 PROA 214  THR  HG22 HA3    0.090000        1.0080           0
    1985 PROA 214  THR  HG23 HA3    0.090000        1.0080           0
    1986 PROA 214  THR  C    C      0.510000       12.0110           0
    1987 PROA 214  THR  O    O     -0.510000       15.9994           0
    1988 PROA 215  LEU  N    NH1   -0.470000       14.0070           0
    1989 PROA 215  LEU  HN   H      0.310000        1.0080           0
    1990 PROA 215  LEU  CA   CT1    0.070000       12.0110           0
    1991 PROA 215  LEU  HA   HB1    0.090000        1.0080           0
    1992 PROA 215  LEU  CB   CT2   -0.180000       12.0110           0
    1993 PROA 215  LEU  HB1  HA2    0.090000        1.0080           0
    1994 PROA 215  LEU  HB2  HA2    0.090000        1.0080           0
    1995 PROA 215  LEU  CG   CT1   -0.090000       12.0110           0
    1996 PROA 215  LEU  HG   HA1    0.090000        1.0080           0
    1997 PROA 215  LEU  CD1  CT3   -0.270000       12.0110           0
    1998 PROA 215  LEU  HD11 HA3    0.090000        1.0080           0
    1999 PROA 215  LEU  HD12 HA3    0.090000        1.0080           0
    2000 PROA 215  LEU  HD13 HA3    0.090000        1.0080           0
    2001 PROA 215  LEU  CD2  CT3   -0.270000       12.0110           0
    2002 PROA 215  LEU  HD21 HA3    0.090000        1.0080           0
    2003 PROA 215  LEU  HD22 HA3    0.090000        1.0080           0
    2004 PROA 215  LEU  HD23 HA3    0.090000        1.0080           0
    2005 PROA 215  LEU  C    C      0.510000       12.0110           0
    2006 PROA 215  LEU  O    O     -0.510000       15.9994           0
    2007 PROA 216  GLY  N    NH1   -0.470000       14.0070           0
    2008 PROA 216  GLY  HN   H      0.310000        1.0080           0
    2009 PROA 216  GLY  CA   CT2   -0.020000       12.0110           0
    2010 PROA 216  GLY  HA1  HB2    0.090000        1.0080           0
    2011 PROA 216  GLY  HA2  HB2    0.090000        1.0080           0
    2012 PROA 216  GLY  C    C      0.510000       12.0110           0
    2013 PROA 216  GLY  O    O     -0.510000       15.9994           0
    2014 PROA 217  THR  N    NH1   -0.470000       14.0070           0
    2015 PROA 217  THR  HN   H      0.310000        1.0080           0
    2016 PROA 217  THR  CA   CT1    0.070000       12.0110           0
    2017 PROA 217  THR  HA   HB1    0.090000        1.0080           0
    2018 PROA 217  THR  CB   CT1    0.140000       12.0110           0
    2019 PROA 217  THR  HB   HA1    0.090000        1.0080           0
    2020 PROA 217  THR  OG1  OH1   -0.660000       15.9994           0
    2021 PROA 217  THR  HG1  H      0.430000        1.0080           0
    2022 PROA 217  THR  CG2  CT3   -0.270000       12.0110           0
    2023 PROA 217  THR  HG21 HA3    0.090000        1.0080           0
    2024 PROA 217  THR  HG22 HA3    0.090000        1.0080           0
    2025 PROA 217  THR  HG23 HA3    0.090000        1.0080           0
    2026 PROA 217  THR  C    C      0.510000       12.0110           0
    2027 PROA 217  THR  O    O     -0.510000       15.9994           0
    2028 PROA 218  GLU  N    NH1   -0.470000       14.0070           0
    2029 PROA 218  GLU  HN   H      0.310000        1.0080           0
    2030 PROA 218  GLU  CA   CT1    0.070000       12.0110           0
    2031 PROA 218  GLU  HA   HB1    0.090000        1.0080           0
    2032 PROA 218  GLU  CB   CT2A  -0.180000       12.0110           0
    2033 PROA 218  GLU  HB1  HA2    0.090000        1.0080           0
    2034 PROA 218  GLU  HB2  HA2    0.090000        1.0080           0
    2035 PROA 218  GLU  CG   CT2   -0.280000       12.0110           0
    2036 PROA 218  GLU  HG1  HA2    0.090000        1.0080           0
    2037 PROA 218  GLU  HG2  HA2    0.090000        1.0080           0
    2038 PROA 218  GLU  CD   CC     0.620000       12.0110           0
    2039 PROA 218  GLU  OE1  OC    -0.760000       15.9994           0
    2040 PROA 218  GLU  OE2  OC    -0.760000       15.9994           0
    2041 PROA 218  GLU  C    C      0.510000       12.0110           0
    2042 PROA 218  GLU  O    O     -0.510000       15.9994           0
    2043 PROA 219  ILE  N    NH1   -0.470000       14.0070           0
    2044 PROA 219  ILE  HN   H      0.310000        1.0080           0
    2045 PROA 219  ILE  CA   CT1    0.070000       12.0110           0
    2046 PROA 219  ILE  HA   HB1    0.090000        1.0080           0
    2047 PROA 219  ILE  CB   CT1   -0.090000       12.0110           0
    2048 PROA 219  ILE  HB   HA1    0.090000        1.0080           0
    2049 PROA 219  ILE  CG2  CT3   -0.270000       12.0110           0
    2050 PROA 219  ILE  HG21 HA3    0.090000        1.0080           0
    2051 PROA 219  ILE  HG22 HA3    0.090000        1.0080           0
    2052 PROA 219  ILE  HG23 HA3    0.090000        1.0080           0
    2053 PROA 219  ILE  CG1  CT2   -0.180000       12.0110           0
    2054 PROA 219  ILE  HG11 HA2    0.090000        1.0080           0
    2055 PROA 219  ILE  HG12 HA2    0.090000        1.0080           0
    2056 PROA 219  ILE  CD   CT3   -0.270000       12.0110           0
    2057 PROA 219  ILE  HD1  HA3    0.090000        1.0080           0
    2058 PROA 219  ILE  HD2  HA3    0.090000        1.0080           0
    2059 PROA 219  ILE  HD3  HA3    0.090000        1.0080           0
    2060 PROA 219  ILE  C    C      0.510000       12.0110           0
    2061 PROA 219  ILE  O    O     -0.510000       15.9994           0
    2062 PROA 220  ALA  N    NH1   -0.470000       14.0070           0
    2063 PROA 220  ALA  HN   H      0.310000        1.0080           0
    2064 PROA 220  ALA  CA   CT1    0.070000       12.0110           0
    2065 PROA 220  ALA  HA   HB1    0.090000        1.0080           0
    2066 PROA 220  ALA  CB   CT3   -0.270000       12.0110           0
    2067 PROA 220  ALA  HB1  HA3    0.090000        1.0080           0
    2068 PROA 220  ALA  HB2  HA3    0.090000        1.0080           0
    2069 PROA 220  ALA  HB3  HA3    0.090000        1.0080           0
    2070 PROA 220  ALA  C    C      0.510000       12.0110           0
    2071 PROA 220  ALA  O    O     -0.510000       15.9994           0
    2072 PROA 221  GLU  N    NH1   -0.470000       14.0070           0
    2073 PROA 221  GLU  HN   H      0.310000        1.0080           0
    2074 PROA 221  GLU  CA   CT1    0.070000       12.0110           0
    2075 PROA 221  GLU  HA   HB1    0.090000        1.0080           0
    2076 PROA 221  GLU  CB   CT2A  -0.180000       12.0110           0
    2077 PROA 221  GLU  HB1  HA2    0.090000        1.0080           0
    2078 PROA 221  GLU  HB2  HA2    0.090000        1.0080           0
    2079 PROA 221  GLU  CG   CT2   -0.280000       12.0110           0
    2080 PROA 221  GLU  HG1  HA2    0.090000        1.0080           0
    2081 PROA 221  GLU  HG2  HA2    0.090000        1.0080           0
    2082 PROA 221  GLU  CD   CC     0.620000       12.0110           0
    2083 PROA 221  GLU  OE1  OC    -0.760000       15.9994           0
    2084 PROA 221  GLU  OE2  OC    -0.760000       15.9994           0
    2085 PROA 221  GLU  C    C      0.510000       12.0110           0
    2086 PROA 221  GLU  O    O     -0.510000       15.9994           0
    2087 PROA 222  GLN  N    NH1   -0.470000       14.0070           0
    2088 PROA 222  GLN  HN   H      0.310000        1.0080           0
    2089 PROA 222  GLN  CA   CT1    0.070000       12.0110           0
    2090 PROA 222  GLN  HA   HB1    0.090000        1.0080           0
    2091 PROA 222  GLN  CB   CT2   -0.180000       12.0110           0
    2092 PROA 222  GLN  HB1  HA2    0.090000        1.0080           0
    2093 PROA 222  GLN  HB2  HA2    0.090000        1.0080           0
    2094 PROA 222  GLN  CG   CT2   -0.180000       12.0110           0
    2095 PROA 222  GLN  HG1  HA2    0.090000        1.0080           0
    2096 PROA 222  GLN  HG2  HA2    0.090000        1.0080           0
    2097 PROA 222  GLN  CD   CC     0.550000       12.0110           0
    2098 PROA 222  GLN  OE1  O     -0.550000       15.9994           0
    2099 PROA 222  GLN  NE2  NH2   -0.620000       14.0070           0
    2100 PROA 222  GLN  HE21 H      0.320000        1.0080           0
    2101 PROA 222  GLN  HE22 H      0.300000        1.0080           0
    2102 PROA 222  GLN  C    C      0.510000       12.0110           0
    2103 PROA 222  GLN  O    O     -0.510000       15.9994           0
    2104 PROA 223  GLU  N    NH1   -0.470000       14.0070           0
    2105 PROA 223  GLU  HN   H      0.310000        1.0080           0
    2106 PROA 223  GLU  CA   CT1    0.070000       12.0110           0
    2107 PROA 223  GLU  HA   HB1    0.090000        1.0080           0
    2108 PROA 223  GLU  CB   CT2A  -0.180000       12.0110           0
    2109 PROA 223  GLU  HB1  HA2    0.090000        1.0080           0
    2110 PROA 223  GLU  HB2  HA2    0.090000        1.0080           0
    2111 PROA 223  GLU  CG   CT2   -0.280000       12.0110           0
    2112 PROA 223  GLU  HG1  HA2    0.090000        1.0080           0
    2113 PROA 223  GLU  HG2  HA2    0.090000        1.0080           0
    2114 PROA 223  GLU  CD   CC     0.620000       12.0110           0
    2115 PROA 223  GLU  OE1  OC    -0.760000       15.9994           0
    2116 PROA 223  GLU  OE2  OC    -0.760000       15.9994           0
    2117 PROA 223  GLU  C    C      0.510000       12.0110           0
    2118 PROA 223  GLU  O    O     -0.510000       15.9994           0
    2119 PROA 224  GLY  N    NH1   -0.470000       14.0070           0
    2120 PROA 224  GLY  HN   H      0.310000        1.0080           0
    2121 PROA 224  GLY  CA   CT2   -0.020000       12.0110           0
    2122 PROA 224  GLY  HA1  HB2    0.090000        1.0080           0
    2123 PROA 224  GLY  HA2  HB2    0.090000        1.0080           0
    2124 PROA 224  GLY  C    C      0.510000       12.0110           0
    2125 PROA 224  GLY  O    O     -0.510000       15.9994           0
    2126 PROA 225  ASN  N    NH1   -0.470000       14.0070           0
    2127 PROA 225  ASN  HN   H      0.310000        1.0080           0
    2128 PROA 225  ASN  CA   CT1    0.070000       12.0110           0
    2129 PROA 225  ASN  HA   HB1    0.090000        1.0080           0
    2130 PROA 225  ASN  CB   CT2   -0.180000       12.0110           0
    2131 PROA 225  ASN  HB1  HA2    0.090000        1.0080           0
    2132 PROA 225  ASN  HB2  HA2    0.090000        1.0080           0
    2133 PROA 225  ASN  CG   CC     0.550000       12.0110           0
    2134 PROA 225  ASN  OD1  O     -0.550000       15.9994           0
    2135 PROA 225  ASN  ND2  NH2   -0.620000       14.0070           0
    2136 PROA 225  ASN  HD21 H      0.320000        1.0080           0
    2137 PROA 225  ASN  HD22 H      0.300000        1.0080           0
    2138 PROA 225  ASN  C    C      0.510000       12.0110           0
    2139 PROA 225  ASN  O    O     -0.510000       15.9994           0
    2140 PROA 226  GLN  N    NH1   -0.470000       14.0070           0
    2141 PROA 226  GLN  HN   H      0.310000        1.0080           0
    2142 PROA 226  GLN  CA   CT1    0.070000       12.0110           0
    2143 PROA 226  GLN  HA   HB1    0.090000        1.0080           0
    2144 PROA 226  GLN  CB   CT2   -0.180000       12.0110           0
    2145 PROA 226  GLN  HB1  HA2    0.090000        1.0080           0
    2146 PROA 226  GLN  HB2  HA2    0.090000        1.0080           0
    2147 PROA 226  GLN  CG   CT2   -0.180000       12.0110           0
    2148 PROA 226  GLN  HG1  HA2    0.090000        1.0080           0
    2149 PROA 226  GLN  HG2  HA2    0.090000        1.0080           0
    2150 PROA 226  GLN  CD   CC     0.550000       12.0110           0
    2151 PROA 226  GLN  OE1  O     -0.550000       15.9994           0
    2152 PROA 226  GLN  NE2  NH2   -0.620000       14.0070           0
    2153 PROA 226  GLN  HE21 H      0.320000        1.0080           0
    2154 PROA 226  GLN  HE22 H      0.300000        1.0080           0
    2155 PROA 226  GLN  C    C      0.510000       12.0110           0
    2156 PROA 226  GLN  O    O     -0.510000       15.9994           0
    2157 PROA 227  LYS  N    NH1   -0.470000       14.0070           0
    2158 PROA 227  LYS  HN   H      0.310000        1.0080           0
    2159 PROA 227  LYS  CA   CT1    0.070000       12.0110           0
    2160 PROA 227  LYS  HA   HB1    0.090000        1.0080           0
    2161 PROA 227  LYS  CB   CT2   -0.180000       12.0110           0
    2162 PROA 227  LYS  HB1  HA2    0.090000        1.0080           0
    2163 PROA 227  LYS  HB2  HA2    0.090000        1.0080           0
    2164 PROA 227  LYS  CG   CT2   -0.180000       12.0110           0
    2165 PROA 227  LYS  HG1  HA2    0.090000        1.0080           0
    2166 PROA 227  LYS  HG2  HA2    0.090000        1.0080           0
    2167 PROA 227  LYS  CD   CT2   -0.180000       12.0110           0
    2168 PROA 227  LYS  HD1  HA2    0.090000        1.0080           0
    2169 PROA 227  LYS  HD2  HA2    0.090000        1.0080           0
    2170 PROA 227  LYS  CE   CT2    0.210000       12.0110           0
    2171 PROA 227  LYS  HE1  HA2    0.050000        1.0080           0
    2172 PROA 227  LYS  HE2  HA2    0.050000        1.0080           0
    2173 PROA 227  LYS  NZ   NH3   -0.300000       14.0070           0
    2174 PROA 227  LYS  HZ1  HC     0.330000        1.0080           0
    2175 PROA 227  LYS  HZ2  HC     0.330000        1.0080           0
    2176 PROA 227  LYS  HZ3  HC     0.330000        1.0080           0
    2177 PROA 227  LYS  C    C      0.510000       12.0110           0
    2178 PROA 227  LYS  O    O     -0.510000       15.9994           0
    2179 PROA 228  GLY  N    NH1   -0.470000       14.0070           0
    2180 PROA 228  GLY  HN   H      0.310000        1.0080           0
    2181 PROA 228  GLY  CA   CT2   -0.020000       12.0110           0
    2182 PROA 228  GLY  HA1  HB2    0.090000        1.0080           0
    2183 PROA 228  GLY  HA2  HB2    0.090000        1.0080           0
    2184 PROA 228  GLY  C    C      0.510000       12.0110           0
    2185 PROA 228  GLY  O    O     -0.510000       15.9994           0
    2186 PROA 229  GLU  N    NH1   -0.470000       14.0070           0
    2187 PROA 229  GLU  HN   H      0.310000        1.0080           0
    2188 PROA 229  GLU  CA   CT1    0.070000       12.0110           0
    2189 PROA 229  GLU  HA   HB1    0.090000        1.0080           0
    2190 PROA 229  GLU  CB   CT2A  -0.180000       12.0110           0
    2191 PROA 229  GLU  HB1  HA2    0.090000        1.0080           0
    2192 PROA 229  GLU  HB2  HA2    0.090000        1.0080           0
    2193 PROA 229  GLU  CG   CT2   -0.280000       12.0110           0
    2194 PROA 229  GLU  HG1  HA2    0.090000        1.0080           0
    2195 PROA 229  GLU  HG2  HA2    0.090000        1.0080           0
    2196 PROA 229  GLU  CD   CC     0.620000       12.0110           0
    2197 PROA 229  GLU  OE1  OC    -0.760000       15.9994           0
    2198 PROA 229  GLU  OE2  OC    -0.760000       15.9994           0
    2199 PROA 229  GLU  C    C      0.510000       12.0110           0
    2200 PROA 229  GLU  O    O     -0.510000       15.9994           0
    2201 PROA 230  GLN  N    NH1   -0.470000       14.0070           0
    2202 PROA 230  GLN  HN   H      0.310000        1.0080           0
    2203 PROA 230  GLN  CA   CT1    0.070000       12.0110           0
    2204 PROA 230  GLN  HA   HB1    0.090000        1.0080           0
    2205 PROA 230  GLN  CB   CT2   -0.180000       12.0110           0
    2206 PROA 230  GLN  HB1  HA2    0.090000        1.0080           0
    2207 PROA 230  GLN  HB2  HA2    0.090000        1.0080           0
    2208 PROA 230  GLN  CG   CT2   -0.180000       12.0110           0
    2209 PROA 230  GLN  HG1  HA2    0.090000        1.0080           0
    2210 PROA 230  GLN  HG2  HA2    0.090000        1.0080           0
    2211 PROA 230  GLN  CD   CC     0.550000       12.0110           0
    2212 PROA 230  GLN  OE1  O     -0.550000       15.9994           0
    2213 PROA 230  GLN  NE2  NH2   -0.620000       14.0070           0
    2214 PROA 230  GLN  HE21 H      0.320000        1.0080           0
    2215 PROA 230  GLN  HE22 H      0.300000        1.0080           0
    2216 PROA 230  GLN  C    C      0.510000       12.0110           0
    2217 PROA 230  GLN  O    O     -0.510000       15.9994           0
    2218 PROA 231  ALA  N    NH1   -0.470000       14.0070           0
    2219 PROA 231  ALA  HN   H      0.310000        1.0080           0
    2220 PROA 231  ALA  CA   CT1    0.070000       12.0110           0
    2221 PROA 231  ALA  HA   HB1    0.090000        1.0080           0
    2222 PROA 231  ALA  CB   CT3   -0.270000       12.0110           0
    2223 PROA 231  ALA  HB1  HA3    0.090000        1.0080           0
    2224 PROA 231  ALA  HB2  HA3    0.090000        1.0080           0
    2225 PROA 231  ALA  HB3  HA3    0.090000        1.0080           0
    2226 PROA 231  ALA  C    C      0.510000       12.0110           0
    2227 PROA 231  ALA  O    O     -0.510000       15.9994           0
    2228 PROA 232  THR  N    NH1   -0.470000       14.0070           0
    2229 PROA 232  THR  HN   H      0.310000        1.0080           0
    2230 PROA 232  THR  CA   CT1    0.070000       12.0110           0
    2231 PROA 232  THR  HA   HB1    0.090000        1.0080           0
    2232 PROA 232  THR  CB   CT1    0.140000       12.0110           0
    2233 PROA 232  THR  HB   HA1    0.090000        1.0080           0
    2234 PROA 232  THR  OG1  OH1   -0.660000       15.9994           0
    2235 PROA 232  THR  HG1  H      0.430000        1.0080           0
    2236 PROA 232  THR  CG2  CT3   -0.270000       12.0110           0
    2237 PROA 232  THR  HG21 HA3    0.090000        1.0080           0
    2238 PROA 232  THR  HG22 HA3    0.090000        1.0080           0
    2239 PROA 232  THR  HG23 HA3    0.090000        1.0080           0
    2240 PROA 232  THR  C    C      0.510000       12.0110           0
    2241 PROA 232  THR  O    O     -0.510000       15.9994           0
    2242 PROA 233  SER  N    NH1   -0.470000       14.0070           0
    2243 PROA 233  SER  HN   H      0.310000        1.0080           0
    2244 PROA 233  SER  CA   CT1    0.070000       12.0110           0
    2245 PROA 233  SER  HA   HB1    0.090000        1.0080           0
    2246 PROA 233  SER  CB   CT2    0.050000       12.0110           0
    2247 PROA 233  SER  HB1  HA2    0.090000        1.0080           0
    2248 PROA 233  SER  HB2  HA2    0.090000        1.0080           0
    2249 PROA 233  SER  OG   OH1   -0.660000       15.9994           0
    2250 PROA 233  SER  HG1  H      0.430000        1.0080           0
    2251 PROA 233  SER  C    C      0.510000       12.0110           0
    2252 PROA 233  SER  O    O     -0.510000       15.9994           0
    2253 PROA 234  LEU  N    NH1   -0.470000       14.0070           0
    2254 PROA 234  LEU  HN   H      0.310000        1.0080           0
    2255 PROA 234  LEU  CA   CT1    0.070000       12.0110           0
    2256 PROA 234  LEU  HA   HB1    0.090000        1.0080           0
    2257 PROA 234  LEU  CB   CT2   -0.180000       12.0110           0
    2258 PROA 234  LEU  HB1  HA2    0.090000        1.0080           0
    2259 PROA 234  LEU  HB2  HA2    0.090000        1.0080           0
    2260 PROA 234  LEU  CG   CT1   -0.090000       12.0110           0
    2261 PROA 234  LEU  HG   HA1    0.090000        1.0080           0
    2262 PROA 234  LEU  CD1  CT3   -0.270000       12.0110           0
    2263 PROA 234  LEU  HD11 HA3    0.090000        1.0080           0
    2264 PROA 234  LEU  HD12 HA3    0.090000        1.0080           0
    2265 PROA 234  LEU  HD13 HA3    0.090000        1.0080           0
    2266 PROA 234  LEU  CD2  CT3   -0.270000       12.0110           0
    2267 PROA 234  LEU  HD21 HA3    0.090000        1.0080           0
    2268 PROA 234  LEU  HD22 HA3    0.090000        1.0080           0
    2269 PROA 234  LEU  HD23 HA3    0.090000        1.0080           0
    2270 PROA 234  LEU  C    C      0.510000       12.0110           0
    2271 PROA 234  LEU  O    O     -0.510000       15.9994           0
    2272 PROA 235  ALA  N    NH1   -0.470000       14.0070           0
    2273 PROA 235  ALA  HN   H      0.310000        1.0080           0
    2274 PROA 235  ALA  CA   CT1    0.070000       12.0110           0
    2275 PROA 235  ALA  HA   HB1    0.090000        1.0080           0
    2276 PROA 235  ALA  CB   CT3   -0.270000       12.0110           0
    2277 PROA 235  ALA  HB1  HA3    0.090000        1.0080           0
    2278 PROA 235  ALA  HB2  HA3    0.090000        1.0080           0
    2279 PROA 235  ALA  HB3  HA3    0.090000        1.0080           0
    2280 PROA 235  ALA  C    C      0.510000       12.0110           0
    2281 PROA 235  ALA  O    O     -0.510000       15.9994           0
    2282 PROA 236  ILE  N    NH1   -0.470000       14.0070           0
    2283 PROA 236  ILE  HN   H      0.310000        1.0080           0
    2284 PROA 236  ILE  CA   CT1    0.070000       12.0110           0
    2285 PROA 236  ILE  HA   HB1    0.090000        1.0080           0
    2286 PROA 236  ILE  CB   CT1   -0.090000       12.0110           0
    2287 PROA 236  ILE  HB   HA1    0.090000        1.0080           0
    2288 PROA 236  ILE  CG2  CT3   -0.270000       12.0110           0
    2289 PROA 236  ILE  HG21 HA3    0.090000        1.0080           0
    2290 PROA 236  ILE  HG22 HA3    0.090000        1.0080           0
    2291 PROA 236  ILE  HG23 HA3    0.090000        1.0080           0
    2292 PROA 236  ILE  CG1  CT2   -0.180000       12.0110           0
    2293 PROA 236  ILE  HG11 HA2    0.090000        1.0080           0
    2294 PROA 236  ILE  HG12 HA2    0.090000        1.0080           0
    2295 PROA 236  ILE  CD   CT3   -0.270000       12.0110           0
    2296 PROA 236  ILE  HD1  HA3    0.090000        1.0080           0
    2297 PROA 236  ILE  HD2  HA3    0.090000        1.0080           0
    2298 PROA 236  ILE  HD3  HA3    0.090000        1.0080           0
    2299 PROA 236  ILE  C    C      0.510000       12.0110           0
    2300 PROA 236  ILE  O    O     -0.510000       15.9994           0
    2301 PROA 237  LEU  N    NH1   -0.470000       14.0070           0
    2302 PROA 237  LEU  HN   H      0.310000        1.0080           0
    2303 PROA 237  LEU  CA   CT1    0.070000       12.0110           0
    2304 PROA 237  LEU  HA   HB1    0.090000        1.0080           0
    2305 PROA 237  LEU  CB   CT2   -0.180000       12.0110           0
    2306 PROA 237  LEU  HB1  HA2    0.090000        1.0080           0
    2307 PROA 237  LEU  HB2  HA2    0.090000        1.0080           0
    2308 PROA 237  LEU  CG   CT1   -0.090000       12.0110           0
    2309 PROA 237  LEU  HG   HA1    0.090000        1.0080           0
    2310 PROA 237  LEU  CD1  CT3   -0.270000       12.0110           0
    2311 PROA 237  LEU  HD11 HA3    0.090000        1.0080           0
    2312 PROA 237  LEU  HD12 HA3    0.090000        1.0080           0
    2313 PROA 237  LEU  HD13 HA3    0.090000        1.0080           0
    2314 PROA 237  LEU  CD2  CT3   -0.270000       12.0110           0
    2315 PROA 237  LEU  HD21 HA3    0.090000        1.0080           0
    2316 PROA 237  LEU  HD22 HA3    0.090000        1.0080           0
    2317 PROA 237  LEU  HD23 HA3    0.090000        1.0080           0
    2318 PROA 237  LEU  C    C      0.510000       12.0110           0
    2319 PROA 237  LEU  O    O     -0.510000       15.9994           0
    2320 PROA 238  ARG  N    NH1   -0.470000       14.0070           0
    2321 PROA 238  ARG  HN   H      0.310000        1.0080           0
    2322 PROA 238  ARG  CA   CT1    0.070000       12.0110           0
    2323 PROA 238  ARG  HA   HB1    0.090000        1.0080           0
    2324 PROA 238  ARG  CB   CT2   -0.180000       12.0110           0
    2325 PROA 238  ARG  HB1  HA2    0.090000        1.0080           0
    2326 PROA 238  ARG  HB2  HA2    0.090000        1.0080           0
    2327 PROA 238  ARG  CG   CT2   -0.180000       12.0110           0
    2328 PROA 238  ARG  HG1  HA2    0.090000        1.0080           0
    2329 PROA 238  ARG  HG2  HA2    0.090000        1.0080           0
    2330 PROA 238  ARG  CD   CT2    0.200000       12.0110           0
    2331 PROA 238  ARG  HD1  HA2    0.090000        1.0080           0
    2332 PROA 238  ARG  HD2  HA2    0.090000        1.0080           0
    2333 PROA 238  ARG  NE   NC2   -0.700000       14.0070           0
    2334 PROA 238  ARG  HE   HC     0.440000        1.0080           0
    2335 PROA 238  ARG  CZ   C      0.640000       12.0110           0
    2336 PROA 238  ARG  NH1  NC2   -0.800000       14.0070           0
    2337 PROA 238  ARG  HH11 HC     0.460000        1.0080           0
    2338 PROA 238  ARG  HH12 HC     0.460000        1.0080           0
    2339 PROA 238  ARG  NH2  NC2   -0.800000       14.0070           0
    2340 PROA 238  ARG  HH21 HC     0.460000        1.0080           0
    2341 PROA 238  ARG  HH22 HC     0.460000        1.0080           0
    2342 PROA 238  ARG  C    C      0.510000       12.0110           0
    2343 PROA 238  ARG  O    O     -0.510000       15.9994           0
    2344 PROA 239  VAL  N    NH1   -0.470000       14.0070           0
    2345 PROA 239  VAL  HN   H      0.310000        1.0080           0
    2346 PROA 239  VAL  CA   CT1    0.070000       12.0110           0
    2347 PROA 239  VAL  HA   HB1    0.090000        1.0080           0
    2348 PROA 239  VAL  CB   CT1   -0.090000       12.0110           0
    2349 PROA 239  VAL  HB   HA1    0.090000        1.0080           0
    2350 PROA 239  VAL  CG1  CT3   -0.270000       12.0110           0
    2351 PROA 239  VAL  HG11 HA3    0.090000        1.0080           0
    2352 PROA 239  VAL  HG12 HA3    0.090000        1.0080           0
    2353 PROA 239  VAL  HG13 HA3    0.090000        1.0080           0
    2354 PROA 239  VAL  CG2  CT3   -0.270000       12.0110           0
    2355 PROA 239  VAL  HG21 HA3    0.090000        1.0080           0
    2356 PROA 239  VAL  HG22 HA3    0.090000        1.0080           0
    2357 PROA 239  VAL  HG23 HA3    0.090000        1.0080           0
    2358 PROA 239  VAL  C    C      0.510000       12.0110           0
    2359 PROA 239  VAL  O    O     -0.510000       15.9994           0
    2360 PROA 240  ILE  N    NH1   -0.470000       14.0070           0
    2361 PROA 240  ILE  HN   H      0.310000        1.0080           0
    2362 PROA 240  ILE  CA   CT1    0.070000       12.0110           0
    2363 PROA 240  ILE  HA   HB1    0.090000        1.0080           0
    2364 PROA 240  ILE  CB   CT1   -0.090000       12.0110           0
    2365 PROA 240  ILE  HB   HA1    0.090000        1.0080           0
    2366 PROA 240  ILE  CG2  CT3   -0.270000       12.0110           0
    2367 PROA 240  ILE  HG21 HA3    0.090000        1.0080           0
    2368 PROA 240  ILE  HG22 HA3    0.090000        1.0080           0
    2369 PROA 240  ILE  HG23 HA3    0.090000        1.0080           0
    2370 PROA 240  ILE  CG1  CT2   -0.180000       12.0110           0
    2371 PROA 240  ILE  HG11 HA2    0.090000        1.0080           0
    2372 PROA 240  ILE  HG12 HA2    0.090000        1.0080           0
    2373 PROA 240  ILE  CD   CT3   -0.270000       12.0110           0
    2374 PROA 240  ILE  HD1  HA3    0.090000        1.0080           0
    2375 PROA 240  ILE  HD2  HA3    0.090000        1.0080           0
    2376 PROA 240  ILE  HD3  HA3    0.090000        1.0080           0
    2377 PROA 240  ILE  C    C      0.510000       12.0110           0
    2378 PROA 240  ILE  O    O     -0.510000       15.9994           0
    2379 PROA 241  ARG  N    NH1   -0.470000       14.0070           0
    2380 PROA 241  ARG  HN   H      0.310000        1.0080           0
    2381 PROA 241  ARG  CA   CT1    0.070000       12.0110           0
    2382 PROA 241  ARG  HA   HB1    0.090000        1.0080           0
    2383 PROA 241  ARG  CB   CT2   -0.180000       12.0110           0
    2384 PROA 241  ARG  HB1  HA2    0.090000        1.0080           0
    2385 PROA 241  ARG  HB2  HA2    0.090000        1.0080           0
    2386 PROA 241  ARG  CG   CT2   -0.180000       12.0110           0
    2387 PROA 241  ARG  HG1  HA2    0.090000        1.0080           0
    2388 PROA 241  ARG  HG2  HA2    0.090000        1.0080           0
    2389 PROA 241  ARG  CD   CT2    0.200000       12.0110           0
    2390 PROA 241  ARG  HD1  HA2    0.090000        1.0080           0
    2391 PROA 241  ARG  HD2  HA2    0.090000        1.0080           0
    2392 PROA 241  ARG  NE   NC2   -0.700000       14.0070           0
    2393 PROA 241  ARG  HE   HC     0.440000        1.0080           0
    2394 PROA 241  ARG  CZ   C      0.640000       12.0110           0
    2395 PROA 241  ARG  NH1  NC2   -0.800000       14.0070           0
    2396 PROA 241  ARG  HH11 HC     0.460000        1.0080           0
    2397 PROA 241  ARG  HH12 HC     0.460000        1.0080           0
    2398 PROA 241  ARG  NH2  NC2   -0.800000       14.0070           0
    2399 PROA 241  ARG  HH21 HC     0.460000        1.0080           0
    2400 PROA 241  ARG  HH22 HC     0.460000        1.0080           0
    2401 PROA 241  ARG  C    C      0.510000       12.0110           0
    2402 PROA 241  ARG  O    O     -0.510000       15.9994           0
    2403 PROA 242  LEU  N    NH1   -0.470000       14.0070           0
    2404 PROA 242  LEU  HN   H      0.310000        1.0080           0
    2405 PROA 242  LEU  CA   CT1    0.070000       12.0110           0
    2406 PROA 242  LEU  HA   HB1    0.090000        1.0080           0
    2407 PROA 242  LEU  CB   CT2   -0.180000       12.0110           0
    2408 PROA 242  LEU  HB1  HA2    0.090000        1.0080           0
    2409 PROA 242  LEU  HB2  HA2    0.090000        1.0080           0
    2410 PROA 242  LEU  CG   CT1   -0.090000       12.0110           0
    2411 PROA 242  LEU  HG   HA1    0.090000        1.0080           0
    2412 PROA 242  LEU  CD1  CT3   -0.270000       12.0110           0
    2413 PROA 242  LEU  HD11 HA3    0.090000        1.0080           0
    2414 PROA 242  LEU  HD12 HA3    0.090000        1.0080           0
    2415 PROA 242  LEU  HD13 HA3    0.090000        1.0080           0
    2416 PROA 242  LEU  CD2  CT3   -0.270000       12.0110           0
    2417 PROA 242  LEU  HD21 HA3    0.090000        1.0080           0
    2418 PROA 242  LEU  HD22 HA3    0.090000        1.0080           0
    2419 PROA 242  LEU  HD23 HA3    0.090000        1.0080           0
    2420 PROA 242  LEU  C    C      0.510000       12.0110           0
    2421 PROA 242  LEU  O    O     -0.510000       15.9994           0
    2422 PROA 243  VAL  N    NH1   -0.470000       14.0070           0
    2423 PROA 243  VAL  HN   H      0.310000        1.0080           0
    2424 PROA 243  VAL  CA   CT1    0.070000       12.0110           0
    2425 PROA 243  VAL  HA   HB1    0.090000        1.0080           0
    2426 PROA 243  VAL  CB   CT1   -0.090000       12.0110           0
    2427 PROA 243  VAL  HB   HA1    0.090000        1.0080           0
    2428 PROA 243  VAL  CG1  CT3   -0.270000       12.0110           0
    2429 PROA 243  VAL  HG11 HA3    0.090000        1.0080           0
    2430 PROA 243  VAL  HG12 HA3    0.090000        1.0080           0
    2431 PROA 243  VAL  HG13 HA3    0.090000        1.0080           0
    2432 PROA 243  VAL  CG2  CT3   -0.270000       12.0110           0
    2433 PROA 243  VAL  HG21 HA3    0.090000        1.0080           0
    2434 PROA 243  VAL  HG22 HA3    0.090000        1.0080           0
    2435 PROA 243  VAL  HG23 HA3    0.090000        1.0080           0
    2436 PROA 243  VAL  C    C      0.510000       12.0110           0
    2437 PROA 243  VAL  O    O     -0.510000       15.9994           0
    2438 PROA 244  ARG  N    NH1   -0.470000       14.0070           0
    2439 PROA 244  ARG  HN   H      0.310000        1.0080           0
    2440 PROA 244  ARG  CA   CT1    0.070000       12.0110           0
    2441 PROA 244  ARG  HA   HB1    0.090000        1.0080           0
    2442 PROA 244  ARG  CB   CT2   -0.180000       12.0110           0
    2443 PROA 244  ARG  HB1  HA2    0.090000        1.0080           0
    2444 PROA 244  ARG  HB2  HA2    0.090000        1.0080           0
    2445 PROA 244  ARG  CG   CT2   -0.180000       12.0110           0
    2446 PROA 244  ARG  HG1  HA2    0.090000        1.0080           0
    2447 PROA 244  ARG  HG2  HA2    0.090000        1.0080           0
    2448 PROA 244  ARG  CD   CT2    0.200000       12.0110           0
    2449 PROA 244  ARG  HD1  HA2    0.090000        1.0080           0
    2450 PROA 244  ARG  HD2  HA2    0.090000        1.0080           0
    2451 PROA 244  ARG  NE   NC2   -0.700000       14.0070           0
    2452 PROA 244  ARG  HE   HC     0.440000        1.0080           0
    2453 PROA 244  ARG  CZ   C      0.640000       12.0110           0
    2454 PROA 244  ARG  NH1  NC2   -0.800000       14.0070           0
    2455 PROA 244  ARG  HH11 HC     0.460000        1.0080           0
    2456 PROA 244  ARG  HH12 HC     0.460000        1.0080           0
    2457 PROA 244  ARG  NH2  NC2   -0.800000       14.0070           0
    2458 PROA 244  ARG  HH21 HC     0.460000        1.0080           0
    2459 PROA 244  ARG  HH22 HC     0.460000        1.0080           0
    2460 PROA 244  ARG  C    C      0.510000       12.0110           0
    2461 PROA 244  ARG  O    O     -0.510000       15.9994           0
    2462 PROA 245  VAL  N    NH1   -0.470000       14.0070           0
    2463 PROA 245  VAL  HN   H      0.310000        1.0080           0
    2464 PROA 245  VAL  CA   CT1    0.070000       12.0110           0
    2465 PROA 245  VAL  HA   HB1    0.090000        1.0080           0
    2466 PROA 245  VAL  CB   CT1   -0.090000       12.0110           0
    2467 PROA 245  VAL  HB   HA1    0.090000        1.0080           0
    2468 PROA 245  VAL  CG1  CT3   -0.270000       12.0110           0
    2469 PROA 245  VAL  HG11 HA3    0.090000        1.0080           0
    2470 PROA 245  VAL  HG12 HA3    0.090000        1.0080           0
    2471 PROA 245  VAL  HG13 HA3    0.090000        1.0080           0
    2472 PROA 245  VAL  CG2  CT3   -0.270000       12.0110           0
    2473 PROA 245  VAL  HG21 HA3    0.090000        1.0080           0
    2474 PROA 245  VAL  HG22 HA3    0.090000        1.0080           0
    2475 PROA 245  VAL  HG23 HA3    0.090000        1.0080           0
    2476 PROA 245  VAL  C    C      0.510000       12.0110           0
    2477 PROA 245  VAL  O    O     -0.510000       15.9994           0
    2478 PROA 246  PHE  N    NH1   -0.470000       14.0070           0
    2479 PROA 246  PHE  HN   H      0.310000        1.0080           0
    2480 PROA 246  PHE  CA   CT1    0.070000       12.0110           0
    2481 PROA 246  PHE  HA   HB1    0.090000        1.0080           0
    2482 PROA 246  PHE  CB   CT2   -0.180000       12.0110           0
    2483 PROA 246  PHE  HB1  HA2    0.090000        1.0080           0
    2484 PROA 246  PHE  HB2  HA2    0.090000        1.0080           0
    2485 PROA 246  PHE  CG   CA     0.000000       12.0110           0
    2486 PROA 246  PHE  CD1  CA    -0.115000       12.0110           0
    2487 PROA 246  PHE  HD1  HP     0.115000        1.0080           0
    2488 PROA 246  PHE  CE1  CA    -0.115000       12.0110           0
    2489 PROA 246  PHE  HE1  HP     0.115000        1.0080           0
    2490 PROA 246  PHE  CZ   CA    -0.115000       12.0110           0
    2491 PROA 246  PHE  HZ   HP     0.115000        1.0080           0
    2492 PROA 246  PHE  CD2  CA    -0.115000       12.0110           0
    2493 PROA 246  PHE  HD2  HP     0.115000        1.0080           0
    2494 PROA 246  PHE  CE2  CA    -0.115000       12.0110           0
    2495 PROA 246  PHE  HE2  HP     0.115000        1.0080           0
    2496 PROA 246  PHE  C    C      0.510000       12.0110           0
    2497 PROA 246  PHE  O    O     -0.510000       15.9994           0
    2498 PROA 247  ARG  N    NH1   -0.470000       14.0070           0
    2499 PROA 247  ARG  HN   H      0.310000        1.0080           0
    2500 PROA 247  ARG  CA   CT1    0.070000       12.0110           0
    2501 PROA 247  ARG  HA   HB1    0.090000        1.0080           0
    2502 PROA 247  ARG  CB   CT2   -0.180000       12.0110           0
    2503 PROA 247  ARG  HB1  HA2    0.090000        1.0080           0
    2504 PROA 247  ARG  HB2  HA2    0.090000        1.0080           0
    2505 PROA 247  ARG  CG   CT2   -0.180000       12.0110           0
    2506 PROA 247  ARG  HG1  HA2    0.090000        1.0080           0
    2507 PROA 247  ARG  HG2  HA2    0.090000        1.0080           0
    2508 PROA 247  ARG  CD   CT2    0.200000       12.0110           0
    2509 PROA 247  ARG  HD1  HA2    0.090000        1.0080           0
    2510 PROA 247  ARG  HD2  HA2    0.090000        1.0080           0
    2511 PROA 247  ARG  NE   NC2   -0.700000       14.0070           0
    2512 PROA 247  ARG  HE   HC     0.440000        1.0080           0
    2513 PROA 247  ARG  CZ   C      0.640000       12.0110           0
    2514 PROA 247  ARG  NH1  NC2   -0.800000       14.0070           0
    2515 PROA 247  ARG  HH11 HC     0.460000        1.0080           0
    2516 PROA 247  ARG  HH12 HC     0.460000        1.0080           0
    2517 PROA 247  ARG  NH2  NC2   -0.800000       14.0070           0
    2518 PROA 247  ARG  HH21 HC     0.460000        1.0080           0
    2519 PROA 247  ARG  HH22 HC     0.460000        1.0080           0
    2520 PROA 247  ARG  C    C      0.510000       12.0110           0
    2521 PROA 247  ARG  O    O     -0.510000       15.9994           0
    2522 PROA 248  ILE  N    NH1   -0.470000       14.0070           0
    2523 PROA 248  ILE  HN   H      0.310000        1.0080           0
    2524 PROA 248  ILE  CA   CT1    0.070000       12.0110           0
    2525 PROA 248  ILE  HA   HB1    0.090000        1.0080           0
    2526 PROA 248  ILE  CB   CT1   -0.090000       12.0110           0
    2527 PROA 248  ILE  HB   HA1    0.090000        1.0080           0
    2528 PROA 248  ILE  CG2  CT3   -0.270000       12.0110           0
    2529 PROA 248  ILE  HG21 HA3    0.090000        1.0080           0
    2530 PROA 248  ILE  HG22 HA3    0.090000        1.0080           0
    2531 PROA 248  ILE  HG23 HA3    0.090000        1.0080           0
    2532 PROA 248  ILE  CG1  CT2   -0.180000       12.0110           0
    2533 PROA 248  ILE  HG11 HA2    0.090000        1.0080           0
    2534 PROA 248  ILE  HG12 HA2    0.090000        1.0080           0
    2535 PROA 248  ILE  CD   CT3   -0.270000       12.0110           0
    2536 PROA 248  ILE  HD1  HA3    0.090000        1.0080           0
    2537 PROA 248  ILE  HD2  HA3    0.090000        1.0080           0
    2538 PROA 248  ILE  HD3  HA3    0.090000        1.0080           0
    2539 PROA 248  ILE  C    C      0.510000       12.0110           0
    2540 PROA 248  ILE  O    O     -0.510000       15.9994           0
    2541 PROA 249  PHE  N    NH1   -0.470000       14.0070           0
    2542 PROA 249  PHE  HN   H      0.310000        1.0080           0
    2543 PROA 249  PHE  CA   CT1    0.070000       12.0110           0
    2544 PROA 249  PHE  HA   HB1    0.090000        1.0080           0
    2545 PROA 249  PHE  CB   CT2   -0.180000       12.0110           0
    2546 PROA 249  PHE  HB1  HA2    0.090000        1.0080           0
    2547 PROA 249  PHE  HB2  HA2    0.090000        1.0080           0
    2548 PROA 249  PHE  CG   CA     0.000000       12.0110           0
    2549 PROA 249  PHE  CD1  CA    -0.115000       12.0110           0
    2550 PROA 249  PHE  HD1  HP     0.115000        1.0080           0
    2551 PROA 249  PHE  CE1  CA    -0.115000       12.0110           0
    2552 PROA 249  PHE  HE1  HP     0.115000        1.0080           0
    2553 PROA 249  PHE  CZ   CA    -0.115000       12.0110           0
    2554 PROA 249  PHE  HZ   HP     0.115000        1.0080           0
    2555 PROA 249  PHE  CD2  CA    -0.115000       12.0110           0
    2556 PROA 249  PHE  HD2  HP     0.115000        1.0080           0
    2557 PROA 249  PHE  CE2  CA    -0.115000       12.0110           0
    2558 PROA 249  PHE  HE2  HP     0.115000        1.0080           0
    2559 PROA 249  PHE  C    C      0.510000       12.0110           0
    2560 PROA 249  PHE  O    O     -0.510000       15.9994           0
    2561 PROA 250  LYS  N    NH1   -0.470000       14.0070           0
    2562 PROA 250  LYS  HN   H      0.310000        1.0080           0
    2563 PROA 250  LYS  CA   CT1    0.070000       12.0110           0
    2564 PROA 250  LYS  HA   HB1    0.090000        1.0080           0
    2565 PROA 250  LYS  CB   CT2   -0.180000       12.0110           0
    2566 PROA 250  LYS  HB1  HA2    0.090000        1.0080           0
    2567 PROA 250  LYS  HB2  HA2    0.090000        1.0080           0
    2568 PROA 250  LYS  CG   CT2   -0.180000       12.0110           0
    2569 PROA 250  LYS  HG1  HA2    0.090000        1.0080           0
    2570 PROA 250  LYS  HG2  HA2    0.090000        1.0080           0
    2571 PROA 250  LYS  CD   CT2   -0.180000       12.0110           0
    2572 PROA 250  LYS  HD1  HA2    0.090000        1.0080           0
    2573 PROA 250  LYS  HD2  HA2    0.090000        1.0080           0
    2574 PROA 250  LYS  CE   CT2    0.210000       12.0110           0
    2575 PROA 250  LYS  HE1  HA2    0.050000        1.0080           0
    2576 PROA 250  LYS  HE2  HA2    0.050000        1.0080           0
    2577 PROA 250  LYS  NZ   NH3   -0.300000       14.0070           0
    2578 PROA 250  LYS  HZ1  HC     0.330000        1.0080           0
    2579 PROA 250  LYS  HZ2  HC     0.330000        1.0080           0
    2580 PROA 250  LYS  HZ3  HC     0.330000        1.0080           0
    2581 PROA 250  LYS  C    C      0.510000       12.0110           0
    2582 PROA 250  LYS  O    O     -0.510000       15.9994           0
    2583 PROA 251  LEU  N    NH1   -0.470000       14.0070           0
    2584 PROA 251  LEU  HN   H      0.310000        1.0080           0
    2585 PROA 251  LEU  CA   CT1    0.070000       12.0110           0
    2586 PROA 251  LEU  HA   HB1    0.090000        1.0080           0
    2587 PROA 251  LEU  CB   CT2   -0.180000       12.0110           0
    2588 PROA 251  LEU  HB1  HA2    0.090000        1.0080           0
    2589 PROA 251  LEU  HB2  HA2    0.090000        1.0080           0
    2590 PROA 251  LEU  CG   CT1   -0.090000       12.0110           0
    2591 PROA 251  LEU  HG   HA1    0.090000        1.0080           0
    2592 PROA 251  LEU  CD1  CT3   -0.270000       12.0110           0
    2593 PROA 251  LEU  HD11 HA3    0.090000        1.0080           0
    2594 PROA 251  LEU  HD12 HA3    0.090000        1.0080           0
    2595 PROA 251  LEU  HD13 HA3    0.090000        1.0080           0
    2596 PROA 251  LEU  CD2  CT3   -0.270000       12.0110           0
    2597 PROA 251  LEU  HD21 HA3    0.090000        1.0080           0
    2598 PROA 251  LEU  HD22 HA3    0.090000        1.0080           0
    2599 PROA 251  LEU  HD23 HA3    0.090000        1.0080           0
    2600 PROA 251  LEU  C    C      0.510000       12.0110           0
    2601 PROA 251  LEU  O    O     -0.510000       15.9994           0
    2602 PROA 252  SER  N    NH1   -0.470000       14.0070           0
    2603 PROA 252  SER  HN   H      0.310000        1.0080           0
    2604 PROA 252  SER  CA   CT1    0.070000       12.0110           0
    2605 PROA 252  SER  HA   HB1    0.090000        1.0080           0
    2606 PROA 252  SER  CB   CT2    0.050000       12.0110           0
    2607 PROA 252  SER  HB1  HA2    0.090000        1.0080           0
    2608 PROA 252  SER  HB2  HA2    0.090000        1.0080           0
    2609 PROA 252  SER  OG   OH1   -0.660000       15.9994           0
    2610 PROA 252  SER  HG1  H      0.430000        1.0080           0
    2611 PROA 252  SER  C    C      0.510000       12.0110           0
    2612 PROA 252  SER  O    O     -0.510000       15.9994           0
    2613 PROA 253  ARG  N    NH1   -0.470000       14.0070           0
    2614 PROA 253  ARG  HN   H      0.310000        1.0080           0
    2615 PROA 253  ARG  CA   CT1    0.070000       12.0110           0
    2616 PROA 253  ARG  HA   HB1    0.090000        1.0080           0
    2617 PROA 253  ARG  CB   CT2   -0.180000       12.0110           0
    2618 PROA 253  ARG  HB1  HA2    0.090000        1.0080           0
    2619 PROA 253  ARG  HB2  HA2    0.090000        1.0080           0
    2620 PROA 253  ARG  CG   CT2   -0.180000       12.0110           0
    2621 PROA 253  ARG  HG1  HA2    0.090000        1.0080           0
    2622 PROA 253  ARG  HG2  HA2    0.090000        1.0080           0
    2623 PROA 253  ARG  CD   CT2    0.200000       12.0110           0
    2624 PROA 253  ARG  HD1  HA2    0.090000        1.0080           0
    2625 PROA 253  ARG  HD2  HA2    0.090000        1.0080           0
    2626 PROA 253  ARG  NE   NC2   -0.700000       14.0070           0
    2627 PROA 253  ARG  HE   HC     0.440000        1.0080           0
    2628 PROA 253  ARG  CZ   C      0.640000       12.0110           0
    2629 PROA 253  ARG  NH1  NC2   -0.800000       14.0070           0
    2630 PROA 253  ARG  HH11 HC     0.460000        1.0080           0
    2631 PROA 253  ARG  HH12 HC     0.460000        1.0080           0
    2632 PROA 253  ARG  NH2  NC2   -0.800000       14.0070           0
    2633 PROA 253  ARG  HH21 HC     0.460000        1.0080           0
    2634 PROA 253  ARG  HH22 HC     0.460000        1.0080           0
    2635 PROA 253  ARG  C    C      0.510000       12.0110           0
    2636 PROA 253  ARG  O    O     -0.510000       15.9994           0
    2637 PROA 254  HSD  N    NH1   -0.470000       14.0070           0
    2638 PROA 254  HSD  HN   H      0.310000        1.0080           0
    2639 PROA 254  HSD  CA   CT1    0.070000       12.0110           0
    2640 PROA 254  HSD  HA   HB1    0.090000        1.0080           0
    2641 PROA 254  HSD  CB   CT2   -0.090000       12.0110           0
    2642 PROA 254  HSD  HB1  HA2    0.090000        1.0080           0
    2643 PROA 254  HSD  HB2  HA2    0.090000        1.0080           0
    2644 PROA 254  HSD  ND1  NR1   -0.360000       14.0070           0
    2645 PROA 254  HSD  HD1  H      0.320000        1.0080           0
    2646 PROA 254  HSD  CG   CPH1  -0.050000       12.0110           0
    2647 PROA 254  HSD  CE1  CPH2   0.250000       12.0110           0
    2648 PROA 254  HSD  HE1  HR1    0.130000        1.0080           0
    2649 PROA 254  HSD  NE2  NR2   -0.700000       14.0070           0
    2650 PROA 254  HSD  CD2  CPH1   0.220000       12.0110           0
    2651 PROA 254  HSD  HD2  HR3    0.100000        1.0080           0
    2652 PROA 254  HSD  C    CC     0.340000       12.0110           0
    2653 PROA 254  HSD  OT1  OC    -0.670000       15.9994           0
    2654 PROA 254  HSD  OT2  OC    -0.670000       15.9994           0
    2655 POPC 1    POPC N    NTL   -0.600000       14.0070           0
    2656 POPC 1    POPC C12  CTL2  -0.100000       12.0110           0
    2657 POPC 1    POPC H12A HL     0.250000        1.0080           0
    2658 POPC 1    POPC H12B HL     0.250000        1.0080           0
    2659 POPC 1    POPC C13  CTL5  -0.350000       12.0110           0
    2660 POPC 1    POPC H13A HL     0.250000        1.0080           0
    2661 POPC 1    POPC H13B HL     0.250000        1.0080           0
    2662 POPC 1    POPC H13C HL     0.250000        1.0080           0
    2663 POPC 1    POPC C14  CTL5  -0.350000       12.0110           0
    2664 POPC 1    POPC H14A HL     0.250000        1.0080           0
    2665 POPC 1    POPC H14B HL     0.250000        1.0080           0
    2666 POPC 1    POPC H14C HL     0.250000        1.0080           0
    2667 POPC 1    POPC C15  CTL5  -0.350000       12.0110           0
    2668 POPC 1    POPC H15A HL     0.250000        1.0080           0
    2669 POPC 1    POPC H15B HL     0.250000        1.0080           0
    2670 POPC 1    POPC H15C HL     0.250000        1.0080           0
    2671 POPC 1    POPC C11  CTL2  -0.080000       12.0110           0
    2672 POPC 1    POPC H11A HAL2   0.090000        1.0080           0
    2673 POPC 1    POPC H11B HAL2   0.090000        1.0080           0
    2674 POPC 1    POPC P    PL     1.500000       30.9740           0
    2675 POPC 1    POPC O13  O2L   -0.780000       15.9994           0
    2676 POPC 1    POPC O14  O2L   -0.780000       15.9994           0
    2677 POPC 1    POPC O12  OSLP  -0.570000       15.9994           0
    2678 POPC 1    POPC O11  OSLP  -0.570000       15.9994           0
    2679 POPC 1    POPC C1   CTL2  -0.080000       12.0110           0
    2680 POPC 1    POPC HA   HAL2   0.090000        1.0080           0
    2681 POPC 1    POPC HB   HAL2   0.090000        1.0080           0
    2682 POPC 1    POPC C2   CTL1   0.170000       12.0110           0
    2683 POPC 1    POPC HS   HAL1   0.090000        1.0080           0
    2684 POPC 1    POPC O21  OSL   -0.490000       15.9994           0
    2685 POPC 1    POPC C21  CL     0.900000       12.0110           0
    2686 POPC 1    POPC O22  OBL   -0.630000       15.9994           0
    2687 POPC 1    POPC C22  CTL2  -0.220000       12.0110           0
    2688 POPC 1    POPC H2R  HAL2   0.090000        1.0080           0
    2689 POPC 1    POPC H2S  HAL2   0.090000        1.0080           0
    2690 POPC 1    POPC C3   CTL2   0.080000       12.0110           0
    2691 POPC 1    POPC HX   HAL2   0.090000        1.0080           0
    2692 POPC 1    POPC HY   HAL2   0.090000        1.0080           0
    2693 POPC 1    POPC O31  OSL   -0.490000       15.9994           0
    2694 POPC 1    POPC C31  CL     0.900000       12.0110           0
    2695 POPC 1    POPC O32  OBL   -0.630000       15.9994           0
    2696 POPC 1    POPC C32  CTL2  -0.220000       12.0110           0
    2697 POPC 1    POPC H2X  HAL2   0.090000        1.0080           0
    2698 POPC 1    POPC H2Y  HAL2   0.090000        1.0080           0
    2699 POPC 1    POPC C23  CTL2  -0.180000       12.0110           0
    2700 POPC 1    POPC H3R  HAL2   0.090000        1.0080           0
    2701 POPC 1    POPC H3S  HAL2   0.090000        1.0080           0
    2702 POPC 1    POPC C24  CTL2  -0.180000       12.0110           0
    2703 POPC 1    POPC H4R  HAL2   0.090000        1.0080           0
    2704 POPC 1    POPC H4S  HAL2   0.090000        1.0080           0
    2705 POPC 1    POPC C25  CTL2  -0.180000       12.0110           0
    2706 POPC 1    POPC H5R  HAL2   0.090000        1.0080           0
    2707 POPC 1    POPC H5S  HAL2   0.090000        1.0080           0
    2708 POPC 1    POPC C26  CTL2  -0.180000       12.0110           0
    2709 POPC 1    POPC H6R  HAL2   0.090000        1.0080           0
    2710 POPC 1    POPC H6S  HAL2   0.090000        1.0080           0
    2711 POPC 1    POPC C27  CTL2  -0.180000       12.0110           0
    2712 POPC 1    POPC H7R  HAL2   0.090000        1.0080           0
    2713 POPC 1    POPC H7S  HAL2   0.090000        1.0080           0
    2714 POPC 1    POPC C28  CTL2  -0.180000       12.0110           0
    2715 POPC 1    POPC H8R  HAL2   0.090000        1.0080           0
    2716 POPC 1    POPC H8S  HAL2   0.090000        1.0080           0
    2717 POPC 1    POPC C29  CEL1  -0.150000       12.0110           0
    2718 POPC 1    POPC H91  HEL1   0.150000        1.0080           0
    2719 POPC 1    POPC C210 CEL1  -0.150000       12.0110           0
    2720 POPC 1    POPC H101 HEL1   0.150000        1.0080           0
    2721 POPC 1    POPC C211 CTL2  -0.180000       12.0110           0
    2722 POPC 1    POPC H11R HAL2   0.090000        1.0080           0
    2723 POPC 1    POPC H11S HAL2   0.090000        1.0080           0
    2724 POPC 1    POPC C212 CTL2  -0.180000       12.0110           0
    2725 POPC 1    POPC H12R HAL2   0.090000        1.0080           0
    2726 POPC 1    POPC H12S HAL2   0.090000        1.0080           0
    2727 POPC 1    POPC C213 CTL2  -0.180000       12.0110           0
    2728 POPC 1    POPC H13R HAL2   0.090000        1.0080           0
    2729 POPC 1    POPC H13S HAL2   0.090000        1.0080           0
    2730 POPC 1    POPC C214 CTL2  -0.180000       12.0110           0
    2731 POPC 1    POPC H14R HAL2   0.090000        1.0080           0
    2732 POPC 1    POPC H14S HAL2   0.090000        1.0080           0
    2733 POPC 1    POPC C215 CTL2  -0.180000       12.0110           0
    2734 POPC 1    POPC H15R HAL2   0.090000        1.0080           0
    2735 POPC 1    POPC H15S HAL2   0.090000        1.0080           0
    2736 POPC 1    POPC C216 CTL2  -0.180000       12.0110           0
    2737 POPC 1    POPC H16R HAL2   0.090000        1.0080           0
    2738 POPC 1    POPC H16S HAL2   0.090000        1.0080           0
    2739 POPC 1    POPC C217 CTL2  -0.180000       12.0110           0
    2740 POPC 1    POPC H17R HAL2   0.090000        1.0080           0
    2741 POPC 1    POPC H17S HAL2   0.090000        1.0080           0
    2742 POPC 1    POPC C218 CTL3  -0.270000       12.0110           0
    2743 POPC 1    POPC H18R HAL3   0.090000        1.0080           0
    2744 POPC 1    POPC H18S HAL3   0.090000        1.0080           0
    2745 POPC 1    POPC H18T HAL3   0.090000        1.0080           0
    2746 POPC 1    POPC C33  CTL2  -0.180000       12.0110           0
    2747 POPC 1    POPC H3X  HAL2   0.090000        1.0080           0
    2748 POPC 1    POPC H3Y  HAL2   0.090000        1.0080           0
    2749 POPC 1    POPC C34  CTL2  -0.180000       12.0110           0
    2750 POPC 1    POPC H4X  HAL2   0.090000        1.0080           0
    2751 POPC 1    POPC H4Y  HAL2   0.090000        1.0080           0
    2752 POPC 1    POPC C35  CTL2  -0.180000       12.0110           0
    2753 POPC 1    POPC H5X  HAL2   0.090000        1.0080           0
    2754 POPC 1    POPC H5Y  HAL2   0.090000        1.0080           0
    2755 POPC 1    POPC C36  CTL2  -0.180000       12.0110           0
    2756 POPC 1    POPC H6X  HAL2   0.090000        1.0080           0
    2757 POPC 1    POPC H6Y  HAL2   0.090000        1.0080           0
    2758 POPC 1    POPC C37  CTL2  -0.180000       12.0110           0
    2759 POPC 1    POPC H7X  HAL2   0.090000        1.0080           0
    2760 POPC 1    POPC H7Y  HAL2   0.090000        1.0080           0
    2761 POPC 1    POPC C38  CTL2  -0.180000       12.0110           0
    2762 POPC 1    POPC H8X  HAL2   0.090000        1.0080           0
    2763 POPC 1    POPC H8Y  HAL2   0.090000        1.0080           0
    2764 POPC 1    POPC C39  CTL2  -0.180000       12.0110           0
    2765 POPC 1    POPC H9X  HAL2   0.090000        1.0080           0
    2766 POPC 1    POPC H9Y  HAL2   0.090000        1.0080           0
    2767 POPC 1    POPC C310 CTL2  -0.180000       12.0110           0
    2768 POPC 1    POPC H10X HAL2   0.090000        1.0080           0
    2769 POPC 1    POPC H10Y HAL2   0.090000        1.0080           0
    2770 POPC 1    POPC C311 CTL2  -0.180000       12.0110           0
    2771 POPC 1    POPC H11X HAL2   0.090000        1.0080           0
    2772 POPC 1    POPC H11Y HAL2   0.090000        1.0080           0
    2773 POPC 1    POPC C312 CTL2  -0.180000       12.0110           0
    2774 POPC 1    POPC H12X HAL2   0.090000        1.0080           0
    2775 POPC 1    POPC H12Y HAL2   0.090000        1.0080           0
    2776 POPC 1    POPC C313 CTL2  -0.180000       12.0110           0
    2777 POPC 1    POPC H13X HAL2   0.090000        1.0080           0
    2778 POPC 1    POPC H13Y HAL2   0.090000        1.0080           0
    2779 POPC 1    POPC C314 CTL2  -0.180000       12.0110           0
    2780 POPC 1    POPC H14X HAL2   0.090000        1.0080           0
    2781 POPC 1    POPC H14Y HAL2   0.090000        1.0080           0
    2782 POPC 1    POPC C315 CTL2  -0.180000       12.0110           0
    2783 POPC 1    POPC H15X HAL2   0.090000        1.0080           0
    2784 POPC 1    POPC H15Y HAL2   0.090000        1.0080           0
    2785 POPC 1    POPC C316 CTL3  -0.270000       12.0110           0
    2786 POPC 1    POPC H16X HAL3   0.090000        1.0080           0
    2787 POPC 1    POPC H16Y HAL3   0.090000        1.0080           0
    2788 POPC 1    POPC H16Z HAL3   0.090000        1.0080           0
    2789 POPC 2    POPC N    NTL   -0.600000       14.0070           0
    2790 POPC 2    POPC C12  CTL2  -0.100000       12.0110           0
    2791 POPC 2    POPC H12A HL     0.250000        1.0080           0
    2792 POPC 2    POPC H12B HL     0.250000        1.0080           0
    2793 POPC 2    POPC C13  CTL5  -0.350000       12.0110           0
    2794 POPC 2    POPC H13A HL     0.250000        1.0080           0
    2795 POPC 2    POPC H13B HL     0.250000        1.0080           0
    2796 POPC 2    POPC H13C HL     0.250000        1.0080           0
    2797 POPC 2    POPC C14  CTL5  -0.350000       12.0110           0
    2798 POPC 2    POPC H14A HL     0.250000        1.0080           0
    2799 POPC 2    POPC H14B HL     0.250000        1.0080           0
    2800 POPC 2    POPC H14C HL     0.250000        1.0080           0
    2801 POPC 2    POPC C15  CTL5  -0.350000       12.0110           0
    2802 POPC 2    POPC H15A HL     0.250000        1.0080           0
    2803 POPC 2    POPC H15B HL     0.250000        1.0080           0
    2804 POPC 2    POPC H15C HL     0.250000        1.0080           0
    2805 POPC 2    POPC C11  CTL2  -0.080000       12.0110           0
    2806 POPC 2    POPC H11A HAL2   0.090000        1.0080           0
    2807 POPC 2    POPC H11B HAL2   0.090000        1.0080           0
    2808 POPC 2    POPC P    PL     1.500000       30.9740           0
    2809 POPC 2    POPC O13  O2L   -0.780000       15.9994           0
    2810 POPC 2    POPC O14  O2L   -0.780000       15.9994           0
    2811 POPC 2    POPC O12  OSLP  -0.570000       15.9994           0
    2812 POPC 2    POPC O11  OSLP  -0.570000       15.9994           0
    2813 POPC 2    POPC C1   CTL2  -0.080000       12.0110           0
    2814 POPC 2    POPC HA   HAL2   0.090000        1.0080           0
    2815 POPC 2    POPC HB   HAL2   0.090000        1.0080           0
    2816 POPC 2    POPC C2   CTL1   0.170000       12.0110           0
    2817 POPC 2    POPC HS   HAL1   0.090000        1.0080           0
    2818 POPC 2    POPC O21  OSL   -0.490000       15.9994           0
    2819 POPC 2    POPC C21  CL     0.900000       12.0110           0
    2820 POPC 2    POPC O22  OBL   -0.630000       15.9994           0
    2821 POPC 2    POPC C22  CTL2  -0.220000       12.0110           0
    2822 POPC 2    POPC H2R  HAL2   0.090000        1.0080           0
    2823 POPC 2    POPC H2S  HAL2   0.090000        1.0080           0
    2824 POPC 2    POPC C3   CTL2   0.080000       12.0110           0
    2825 POPC 2    POPC HX   HAL2   0.090000        1.0080           0
    2826 POPC 2    POPC HY   HAL2   0.090000        1.0080           0
    2827 POPC 2    POPC O31  OSL   -0.490000       15.9994           0
    2828 POPC 2    POPC C31  CL     0.900000       12.0110           0
    2829 POPC 2    POPC O32  OBL   -0.630000       15.9994           0
    2830 POPC 2    POPC C32  CTL2  -0.220000       12.0110           0
    2831 POPC 2    POPC H2X  HAL2   0.090000        1.0080           0
    2832 POPC 2    POPC H2Y  HAL2   0.090000        1.0080           0
    2833 POPC 2    POPC C23  CTL2  -0.180000       12.0110           0
    2834 POPC 2    POPC H3R  HAL2   0.090000        1.0080           0
    2835 POPC 2    POPC H3S  HAL2   0.090000        1.0080           0
    2836 POPC 2    POPC C24  CTL2  -0.180000       12.0110           0
    2837 POPC 2    POPC H4R  HAL2   0.090000        1.0080           0
    2838 POPC 2    POPC H4S  HAL2   0.090000        1.0080           0
    2839 POPC 2    POPC C25  CTL2  -0.180000       12.0110           0
    2840 POPC 2    POPC H5R  HAL2   0.090000        1.0080           0
    2841 POPC 2    POPC H5S  HAL2   0.090000        1.0080           0
    2842 POPC 2    POPC C26  CTL2  -0.180000       12.0110           0
    2843 POPC 2    POPC H6R  HAL2   0.090000        1.0080           0
    2844 POPC 2    POPC H6S  HAL2   0.090000        1.0080           0
    2845 POPC 2    POPC C27  CTL2  -0.180000       12.0110           0
    2846 POPC 2    POPC H7R  HAL2   0.090000        1.0080           0
    2847 POPC 2    POPC H7S  HAL2   0.090000        1.0080           0
    2848 POPC 2    POPC C28  CTL2  -0.180000       12.0110           0
    2849 POPC 2    POPC H8R  HAL2   0.090000        1.0080           0
    2850 POPC 2    POPC H8S  HAL2   0.090000        1.0080           0
    2851 POPC 2    POPC C29  CEL1  -0.150000       12.0110           0
    2852 POPC 2    POPC H91  HEL1   0.150000        1.0080           0
    2853 POPC 2    POPC C210 CEL1  -0.150000       12.0110           0
    2854 POPC 2    POPC H101 HEL1   0.150000        1.0080           0
    2855 POPC 2    POPC C211 CTL2  -0.180000       12.0110           0
    2856 POPC 2    POPC H11R HAL2   0.090000        1.0080           0
    2857 POPC 2    POPC H11S HAL2   0.090000        1.0080           0
    2858 POPC 2    POPC C212 CTL2  -0.180000       12.0110           0
    2859 POPC 2    POPC H12R HAL2   0.090000        1.0080           0
    2860 POPC 2    POPC H12S HAL2   0.090000        1.0080           0
    2861 POPC 2    POPC C213 CTL2  -0.180000       12.0110           0
    2862 POPC 2    POPC H13R HAL2   0.090000        1.0080           0
    2863 POPC 2    POPC H13S HAL2   0.090000        1.0080           0
    2864 POPC 2    POPC C214 CTL2  -0.180000       12.0110           0
    2865 POPC 2    POPC H14R HAL2   0.090000        1.0080           0
    2866 POPC 2    POPC H14S HAL2   0.090000        1.0080           0
    2867 POPC 2    POPC C215 CTL2  -0.180000       12.0110           0
    2868 POPC 2    POPC H15R HAL2   0.090000        1.0080           0
    2869 POPC 2    POPC H15S HAL2   0.090000        1.0080           0
    2870 POPC 2    POPC C216 CTL2  -0.180000       12.0110           0
    2871 POPC 2    POPC H16R HAL2   0.090000        1.0080           0
    2872 POPC 2    POPC H16S HAL2   0.090000        1.0080           0
    2873 POPC 2    POPC C217 CTL2  -0.180000       12.0110           0
    2874 POPC 2    POPC H17R HAL2   0.090000        1.0080           0
    2875 POPC 2    POPC H17S HAL2   0.090000        1.0080           0
    2876 POPC 2    POPC C218 CTL3  -0.270000       12.0110           0
    2877 POPC 2    POPC H18R HAL3   0.090000        1.0080           0
    2878 POPC 2    POPC H18S HAL3   0.090000        1.0080           0
    2879 POPC 2    POPC H18T HAL3   0.090000        1.0080           0
    2880 POPC 2    POPC C33  CTL2  -0.180000       12.0110           0
    2881 POPC 2    POPC H3X  HAL2   0.090000        1.0080           0
    2882 POPC 2    POPC H3Y  HAL2   0.090000        1.0080           0
    2883 POPC 2    POPC C34  CTL2  -0.180000       12.0110           0
    2884 POPC 2    POPC H4X  HAL2   0.090000        1.0080           0
    2885 POPC 2    POPC H4Y  HAL2   0.090000        1.0080           0
    2886 POPC 2    POPC C35  CTL2  -0.180000       12.0110           0
    2887 POPC 2    POPC H5X  HAL2   0.090000        1.0080           0
    2888 POPC 2    POPC H5Y  HAL2   0.090000        1.0080           0
    2889 POPC 2    POPC C36  CTL2  -0.180000       12.0110           0
    2890 POPC 2    POPC H6X  HAL2   0.090000        1.0080           0
    2891 POPC 2    POPC H6Y  HAL2   0.090000        1.0080           0
    2892 POPC 2    POPC C37  CTL2  -0.180000       12.0110           0
    2893 POPC 2    POPC H7X  HAL2   0.090000        1.0080           0
    2894 POPC 2    POPC H7Y  HAL2   0.090000        1.0080           0
    2895 POPC 2    POPC C38  CTL2  -0.180000       12.0110           0
    2896 POPC 2    POPC H8X  HAL2   0.090000        1.0080           0
    2897 POPC 2    POPC H8Y  HAL2   0.090000        1.0080           0
    2898 POPC 2    POPC C39  CTL2  -0.180000       12.0110           0
    2899 POPC 2    POPC H9X  HAL2   0.090000        1.0080           0
    2900 POPC 2    POPC H9Y  HAL2   0.090000        1.0080           0
    2901 POPC 2    POPC C310 CTL2  -0.180000       12.0110           0
    2902 POPC 2    POPC H10X HAL2   0.090000        1.0080           0
    2903 POPC 2    POPC H10Y HAL2   0.090000        1.0080           0
    2904 POPC 2    POPC C311 CTL2  -0.180000       12.0110           0
    2905 POPC 2    POPC H11X HAL2   0.090000        1.0080           0
    2906 POPC 2    POPC H11Y HAL2   0.090000        1.0080           0
    2907 POPC 2    POPC C312 CTL2  -0.180000       12.0110           0
    2908 POPC 2    POPC H12X HAL2   0.090000        1.0080           0
    2909 POPC 2    POPC H12Y HAL2   0.090000        1.0080           0
    2910 POPC 2    POPC C313 CTL2  -0.180000       12.0110           0
    2911 POPC 2    POPC H13X HAL2   0.090000        1.0080           0
    2912 POPC 2    POPC H13Y HAL2   0.090000        1.0080           0
    2913 POPC 2    POPC C314 CTL2  -0.180000       12.0110           0
    2914 POPC 2    POPC H14X HAL2   0.090000        1.0080           0
    2915 POPC 2    POPC H14Y HAL2   0.090000        1.0080           0
    2916 POPC 2    POPC C315 CTL2  -0.180000       12.0110           0
    2917 POPC 2    POPC H15X HAL2   0.090000        1.0080           0
    2918 POPC 2    POPC H15Y HAL2   0.090000        1.0080           0
    2919 POPC 2    POPC C316 CTL3  -0.270000       12.0110           0
    2920 POPC 2    POPC H16X HAL3   0.090000        1.0080           0
    2921 POPC 2    POPC H16Y HAL3   0.090000        1.0080           0
    2922 POPC 2    POPC H16Z HAL3   0.090000        1.0080           0
    2923 POPC 3    POPC N    NTL   -0.600000       14.0070           0
    2924 POPC 3    POPC C12  CTL2  -0.100000       12.0110           0
    2925 POPC 3    POPC H12A HL     0.250000        1.0080           0
    2926 POPC 3    POPC H12B HL     0.250000        1.0080           0
    2927 POPC 3    POPC C13  CTL5  -0.350000       12.0110           0
    2928 POPC 3    POPC H13A HL     0.250000        1.0080           0
    2929 POPC 3    POPC H13B HL     0.250000        1.0080           0
    2930 POPC 3    POPC H13C HL     0.250000        1.0080           0
    2931 POPC 3    POPC C14  CTL5  -0.350000       12.0110           0
    2932 POPC 3    POPC H14A HL     0.250000        1.0080           0
    2933 POPC 3    POPC H14B HL     0.250000        1.0080           0
    2934 POPC 3    POPC H14C HL     0.250000        1.0080           0
    2935 POPC 3    POPC C15  CTL5  -0.350000       12.0110           0
    2936 POPC 3    POPC H15A HL     0.250000        1.0080           0
    2937 POPC 3    POPC H15B HL     0.250000        1.0080           0
    2938 POPC 3    POPC H15C HL     0.250000        1.0080           0
    2939 POPC 3    POPC C11  CTL2  -0.080000       12.0110           0
    2940 POPC 3    POPC H11A HAL2   0.090000        1.0080           0
    2941 POPC 3    POPC H11B HAL2   0.090000        1.0080           0
    2942 POPC 3    POPC P    PL     1.500000       30.9740           0
    2943 POPC 3    POPC O13  O2L   -0.780000       15.9994           0
    2944 POPC 3    POPC O14  O2L   -0.780000       15.9994           0
    2945 POPC 3    POPC O12  OSLP  -0.570000       15.9994           0
    2946 POPC 3    POPC O11  OSLP  -0.570000       15.9994           0
    2947 POPC 3    POPC C1   CTL2  -0.080000       12.0110           0
    2948 POPC 3    POPC HA   HAL2   0.090000        1.0080           0
    2949 POPC 3    POPC HB   HAL2   0.090000        1.0080           0
    2950 POPC 3    POPC C2   CTL1   0.170000       12.0110           0
    2951 POPC 3    POPC HS   HAL1   0.090000        1.0080           0
    2952 POPC 3    POPC O21  OSL   -0.490000       15.9994           0
    2953 POPC 3    POPC C21  CL     0.900000       12.0110           0
    2954 POPC 3    POPC O22  OBL   -0.630000       15.9994           0
    2955 POPC 3    POPC C22  CTL2  -0.220000       12.0110           0
    2956 POPC 3    POPC H2R  HAL2   0.090000        1.0080           0
    2957 POPC 3    POPC H2S  HAL2   0.090000        1.0080           0
    2958 POPC 3    POPC C3   CTL2   0.080000       12.0110           0
    2959 POPC 3    POPC HX   HAL2   0.090000        1.0080           0
    2960 POPC 3    POPC HY   HAL2   0.090000        1.0080           0
    2961 POPC 3    POPC O31  OSL   -0.490000       15.9994           0
    2962 POPC 3    POPC C31  CL     0.900000       12.0110           0
    2963 POPC 3    POPC O32  OBL   -0.630000       15.9994           0
    2964 POPC 3    POPC C32  CTL2  -0.220000       12.0110           0
    2965 POPC 3    POPC H2X  HAL2   0.090000        1.0080           0
    2966 POPC 3    POPC H2Y  HAL2   0.090000        1.0080           0
    2967 POPC 3    POPC C23  CTL2  -0.180000       12.0110           0
    2968 POPC 3    POPC H3R  HAL2   0.090000        1.0080           0
    2969 POPC 3    POPC H3S  HAL2   0.090000        1.0080           0
    2970 POPC 3    POPC C24  CTL2  -0.180000       12.0110           0
    2971 POPC 3    POPC H4R  HAL2   0.090000        1.0080           0
    2972 POPC 3    POPC H4S  HAL2   0.090000        1.0080           0
    2973 POPC 3    POPC C25  CTL2  -0.180000       12.0110           0
    2974 POPC 3    POPC H5R  HAL2   0.090000        1.0080           0
    2975 POPC 3    POPC H5S  HAL2   0.090000        1.0080           0
    2976 POPC 3    POPC C26  CTL2  -0.180000       12.0110           0
    2977 POPC 3    POPC H6R  HAL2   0.090000        1.0080           0
    2978 POPC 3    POPC H6S  HAL2   0.090000        1.0080           0
    2979 POPC 3    POPC C27  CTL2  -0.180000       12.0110           0
    2980 POPC 3    POPC H7R  HAL2   0.090000        1.0080           0
    2981 POPC 3    POPC H7S  HAL2   0.090000        1.0080           0
    2982 POPC 3    POPC C28  CTL2  -0.180000       12.0110           0
    2983 POPC 3    POPC H8R  HAL2   0.090000        1.0080           0
    2984 POPC 3    POPC H8S  HAL2   0.090000        1.0080           0
    2985 POPC 3    POPC C29  CEL1  -0.150000       12.0110           0
    2986 POPC 3    POPC H91  HEL1   0.150000        1.0080           0
    2987 POPC 3    POPC C210 CEL1  -0.150000       12.0110           0
    2988 POPC 3    POPC H101 HEL1   0.150000        1.0080           0
    2989 POPC 3    POPC C211 CTL2  -0.180000       12.0110           0
    2990 POPC 3    POPC H11R HAL2   0.090000        1.0080           0
    2991 POPC 3    POPC H11S HAL2   0.090000        1.0080           0
    2992 POPC 3    POPC C212 CTL2  -0.180000       12.0110           0
    2993 POPC 3    POPC H12R HAL2   0.090000        1.0080           0
    2994 POPC 3    POPC H12S HAL2   0.090000        1.0080           0
    2995 POPC 3    POPC C213 CTL2  -0.180000       12.0110           0
    2996 POPC 3    POPC H13R HAL2   0.090000        1.0080           0
    2997 POPC 3    POPC H13S HAL2   0.090000        1.0080           0
    2998 POPC 3    POPC C214 CTL2  -0.180000       12.0110           0
    2999 POPC 3    POPC H14R HAL2   0.090000        1.0080           0
    3000 POPC 3    POPC H14S HAL2   0.090000        1.0080           0
    3001 POPC 3    POPC C215 CTL2  -0.180000       12.0110           0
    3002 POPC 3    POPC H15R HAL2   0.090000        1.0080           0
    3003 POPC 3    POPC H15S HAL2   0.090000        1.0080           0
    3004 POPC 3    POPC C216 CTL2  -0.180000       12.0110           0
    3005 POPC 3    POPC H16R HAL2   0.090000        1.0080           0
    3006 POPC 3    POPC H16S HAL2   0.090000        1.0080           0
    3007 POPC 3    POPC C217 CTL2  -0.180000       12.0110           0
    3008 POPC 3    POPC H17R HAL2   0.090000        1.0080           0
    3009 POPC 3    POPC H17S HAL2   0.090000        1.0080           0
    3010 POPC 3    POPC C218 CTL3  -0.270000       12.0110           0
    3011 POPC 3    POPC H18R HAL3   0.090000        1.0080           0
    3012 POPC 3    POPC H18S HAL3   0.090000        1.0080           0
    3013 POPC 3    POPC H18T HAL3   0.090000        1.0080           0
    3014 POPC 3    POPC C33  CTL2  -0.180000       12.0110           0
    3015 POPC 3    POPC H3X  HAL2   0.090000        1.0080           0
    3016 POPC 3    POPC H3Y  HAL2   0.090000        1.0080           0
    3017 POPC 3    POPC C34  CTL2  -0.180000       12.0110           0
    3018 POPC 3    POPC H4X  HAL2   0.090000        1.0080           0
    3019 POPC 3    POPC H4Y  HAL2   0.090000        1.0080           0
    3020 POPC 3    POPC C35  CTL2  -0.180000       12.0110           0
    3021 POPC 3    POPC H5X  HAL2   0.090000        1.0080           0
    3022 POPC 3    POPC H5Y  HAL2   0.090000        1.0080           0
    3023 POPC 3    POPC C36  CTL2  -0.180000       12.0110           0
    3024 POPC 3    POPC H6X  HAL2   0.090000        1.0080           0
    3025 POPC 3    POPC H6Y  HAL2   0.090000        1.0080           0
    3026 POPC 3    POPC C37  CTL2  -0.180000       12.0110           0
    3027 POPC 3    POPC H7X  HAL2   0.090000        1.0080           0
    3028 POPC 3    POPC H7Y  HAL2   0.090000        1.0080           0
    3029 POPC 3    POPC C38  CTL2  -0.180000       12.0110           0
    3030 POPC 3    POPC H8X  HAL2   0.090000        1.0080           0
    3031 POPC 3    POPC H8Y  HAL2   0.090000        1.0080           0
    3032 POPC 3    POPC C39  CTL2  -0.180000       12.0110           0
    3033 POPC 3    POPC H9X  HAL2   0.090000        1.0080           0
    3034 POPC 3    POPC H9Y  HAL2   0.090000        1.0080           0
    3035 POPC 3    POPC C310 CTL2  -0.180000       12.0110           0
    3036 POPC 3    POPC H10X HAL2   0.090000        1.0080           0
    3037 POPC 3    POPC H10Y HAL2   0.090000        1.0080           0
    3038 POPC 3    POPC C311 CTL2  -0.180000       12.0110           0
    3039 POPC 3    POPC H11X HAL2   0.090000        1.0080           0
    3040 POPC 3    POPC H11Y HAL2   0.090000        1.0080           0
    3041 POPC 3    POPC C312 CTL2  -0.180000       12.0110           0
    3042 POPC 3    POPC H12X HAL2   0.090000        1.0080           0
    3043 POPC 3    POPC H12Y HAL2   0.090000        1.0080           0
    3044 POPC 3    POPC C313 CTL2  -0.180000       12.0110           0
    3045 POPC 3    POPC H13X HAL2   0.090000        1.0080           0
    3046 POPC 3    POPC H13Y HAL2   0.090000        1.0080           0
    3047 POPC 3    POPC C314 CTL2  -0.180000       12.0110           0
    3048 POPC 3    POPC H14X HAL2   0.090000        1.0080           0
    3049 POPC 3    POPC H14Y HAL2   0.090000        1.0080           0
    3050 POPC 3    POPC C315 CTL2  -0.180000       12.0110           0
    3051 POPC 3    POPC H15X HAL2   0.090000        1.0080           0
    3052 POPC 3    POPC H15Y HAL2   0.090000        1.0080           0
    3053 POPC 3    POPC C316 CTL3  -0.270000       12.0110           0
    3054 POPC 3    POPC H16X HAL3   0.090000        1.0080           0
    3055 POPC 3    POPC H16Y HAL3   0.090000        1.0080           0
    3056 POPC 3    POPC H16Z HAL3   0.090000        1.0080           0
    3057 POPC 4    POPC N    NTL   -0.600000       14.0070           0
    3058 POPC 4    POPC C12  CTL2  -0.100000       12.0110           0
    3059 POPC 4    POPC H12A HL     0.250000        1.0080           0
    3060 POPC 4    POPC H12B HL     0.250000        1.0080           0
    3061 POPC 4    POPC C13  CTL5  -0.350000       12.0110           0
    3062 POPC 4    POPC H13A HL     0.250000        1.0080           0
    3063 POPC 4    POPC H13B HL     0.250000        1.0080           0
    3064 POPC 4    POPC H13C HL     0.250000        1.0080           0
    3065 POPC 4    POPC C14  CTL5  -0.350000       12.0110           0
    3066 POPC 4    POPC H14A HL     0.250000        1.0080           0
    3067 POPC 4    POPC H14B HL     0.250000        1.0080           0
    3068 POPC 4    POPC H14C HL     0.250000        1.0080           0
    3069 POPC 4    POPC C15  CTL5  -0.350000       12.0110           0
    3070 POPC 4    POPC H15A HL     0.250000        1.0080           0
    3071 POPC 4    POPC H15B HL     0.250000        1.0080           0
    3072 POPC 4    POPC H15C HL     0.250000        1.0080           0
    3073 POPC 4    POPC C11  CTL2  -0.080000       12.0110           0
    3074 POPC 4    POPC H11A HAL2   0.090000        1.0080           0
    3075 POPC 4    POPC H11B HAL2   0.090000        1.0080           0
    3076 POPC 4    POPC P    PL     1.500000       30.9740           0
    3077 POPC 4    POPC O13  O2L   -0.780000       15.9994           0
    3078 POPC 4    POPC O14  O2L   -0.780000       15.9994           0
    3079 POPC 4    POPC O12  OSLP  -0.570000       15.9994           0
    3080 POPC 4    POPC O11  OSLP  -0.570000       15.9994           0
    3081 POPC 4    POPC C1   CTL2  -0.080000       12.0110           0
    3082 POPC 4    POPC HA   HAL2   0.090000        1.0080           0
    3083 POPC 4    POPC HB   HAL2   0.090000        1.0080           0
    3084 POPC 4    POPC C2   CTL1   0.170000       12.0110           0
    3085 POPC 4    POPC HS   HAL1   0.090000        1.0080           0
    3086 POPC 4    POPC O21  OSL   -0.490000       15.9994           0
    3087 POPC 4    POPC C21  CL     0.900000       12.0110           0
    3088 POPC 4    POPC O22  OBL   -0.630000       15.9994           0
    3089 POPC 4    POPC C22  CTL2  -0.220000       12.0110           0
    3090 POPC 4    POPC H2R  HAL2   0.090000        1.0080           0
    3091 POPC 4    POPC H2S  HAL2   0.090000        1.0080           0
    3092 POPC 4    POPC C3   CTL2   0.080000       12.0110           0
    3093 POPC 4    POPC HX   HAL2   0.090000        1.0080           0
    3094 POPC 4    POPC HY   HAL2   0.090000        1.0080           0
    3095 POPC 4    POPC O31  OSL   -0.490000       15.9994           0
    3096 POPC 4    POPC C31  CL     0.900000       12.0110           0
    3097 POPC 4    POPC O32  OBL   -0.630000       15.9994           0
    3098 POPC 4    POPC C32  CTL2  -0.220000       12.0110           0
    3099 POPC 4    POPC H2X  HAL2   0.090000        1.0080           0
    3100 POPC 4    POPC H2Y  HAL2   0.090000        1.0080           0
    3101 POPC 4    POPC C23  CTL2  -0.180000       12.0110           0
    3102 POPC 4    POPC H3R  HAL2   0.090000        1.0080           0
    3103 POPC 4    POPC H3S  HAL2   0.090000        1.0080           0
    3104 POPC 4    POPC C24  CTL2  -0.180000       12.0110           0
    3105 POPC 4    POPC H4R  HAL2   0.090000        1.0080           0
    3106 POPC 4    POPC H4S  HAL2   0.090000        1.0080           0
    3107 POPC 4    POPC C25  CTL2  -0.180000       12.0110           0
    3108 POPC 4    POPC H5R  HAL2   0.090000        1.0080           0
    3109 POPC 4    POPC H5S  HAL2   0.090000        1.0080           0
    3110 POPC 4    POPC C26  CTL2  -0.180000       12.0110           0
    3111 POPC 4    POPC H6R  HAL2   0.090000        1.0080           0
    3112 POPC 4    POPC H6S  HAL2   0.090000        1.0080           0
    3113 POPC 4    POPC C27  CTL2  -0.180000       12.0110           0
    3114 POPC 4    POPC H7R  HAL2   0.090000        1.0080           0
    3115 POPC 4    POPC H7S  HAL2   0.090000        1.0080           0
    3116 POPC 4    POPC C28  CTL2  -0.180000       12.0110           0
    3117 POPC 4    POPC H8R  HAL2   0.090000        1.0080           0
    3118 POPC 4    POPC H8S  HAL2   0.090000        1.0080           0
    3119 POPC 4    POPC C29  CEL1  -0.150000       12.0110           0
    3120 POPC 4    POPC H91  HEL1   0.150000        1.0080           0
    3121 POPC 4    POPC C210 CEL1  -0.150000       12.0110           0
    3122 POPC 4    POPC H101 HEL1   0.150000        1.0080           0
    3123 POPC 4    POPC C211 CTL2  -0.180000       12.0110           0
    3124 POPC 4    POPC H11R HAL2   0.090000        1.0080           0
    3125 POPC 4    POPC H11S HAL2   0.090000        1.0080           0
    3126 POPC 4    POPC C212 CTL2  -0.180000       12.0110           0
    3127 POPC 4    POPC H12R HAL2   0.090000        1.0080           0
    3128 POPC 4    POPC H12S HAL2   0.090000        1.0080           0
    3129 POPC 4    POPC C213 CTL2  -0.180000       12.0110           0
    3130 POPC 4    POPC H13R HAL2   0.090000        1.0080           0
    3131 POPC 4    POPC H13S HAL2   0.090000        1.0080           0
    3132 POPC 4    POPC C214 CTL2  -0.180000       12.0110           0
    3133 POPC 4    POPC H14R HAL2   0.090000        1.0080           0
    3134 POPC 4    POPC H14S HAL2   0.090000        1.0080           0
    3135 POPC 4    POPC C215 CTL2  -0.180000       12.0110           0
    3136 POPC 4    POPC H15R HAL2   0.090000        1.0080           0
    3137 POPC 4    POPC H15S HAL2   0.090000        1.0080           0
    3138 POPC 4    POPC C216 CTL2  -0.180000       12.0110           0
    3139 POPC 4    POPC H16R HAL2   0.090000        1.0080           0
    3140 POPC 4    POPC H16S HAL2   0.090000        1.0080           0
    3141 POPC 4    POPC C217 CTL2  -0.180000       12.0110           0
    3142 POPC 4    POPC H17R HAL2   0.090000        1.0080           0
    3143 POPC 4    POPC H17S HAL2   0.090000        1.0080           0
    3144 POPC 4    POPC C218 CTL3  -0.270000       12.0110           0
    3145 POPC 4    POPC H18R HAL3   0.090000        1.0080           0
    3146 POPC 4    POPC H18S HAL3   0.090000        1.0080           0
    3147 POPC 4    POPC H18T HAL3   0.090000        1.0080           0
    3148 POPC 4    POPC C33  CTL2  -0.180000       12.0110           0
    3149 POPC 4    POPC H3X  HAL2   0.090000        1.0080           0
    3150 POPC 4    POPC H3Y  HAL2   0.090000        1.0080           0
    3151 POPC 4    POPC C34  CTL2  -0.180000       12.0110           0
    3152 POPC 4    POPC H4X  HAL2   0.090000        1.0080           0
    3153 POPC 4    POPC H4Y  HAL2   0.090000        1.0080           0
    3154 POPC 4    POPC C35  CTL2  -0.180000       12.0110           0
    3155 POPC 4    POPC H5X  HAL2   0.090000        1.0080           0
    3156 POPC 4    POPC H5Y  HAL2   0.090000        1.0080           0
    3157 POPC 4    POPC C36  CTL2  -0.180000       12.0110           0
    3158 POPC 4    POPC H6X  HAL2   0.090000        1.0080           0
    3159 POPC 4    POPC H6Y  HAL2   0.090000        1.0080           0
    3160 POPC 4    POPC C37  CTL2  -0.180000       12.0110           0
    3161 POPC 4    POPC H7X  HAL2   0.090000        1.0080           0
    3162 POPC 4    POPC H7Y  HAL2   0.090000        1.0080           0
    3163 POPC 4    POPC C38  CTL2  -0.180000       12.0110           0
    3164 POPC 4    POPC H8X  HAL2   0.090000        1.0080           0
    3165 POPC 4    POPC H8Y  HAL2   0.090000        1.0080           0
    3166 POPC 4    POPC C39  CTL2  -0.180000       12.0110           0
    3167 POPC 4    POPC H9X  HAL2   0.090000        1.0080           0
    3168 POPC 4    POPC H9Y  HAL2   0.090000        1.0080           0
    3169 POPC 4    POPC C310 CTL2  -0.180000       12.0110           0
    3170 POPC 4    POPC H10X HAL2   0.090000        1.0080           0
    3171 POPC 4    POPC H10Y HAL2   0.090000        1.0080           0
    3172 POPC 4    POPC C311 CTL2  -0.180000       12.0110           0
    3173 POPC 4    POPC H11X HAL2   0.090000        1.0080           0
    3174 POPC 4    POPC H11Y HAL2   0.090000        1.0080           0
    3175 POPC 4    POPC C312 CTL2  -0.180000       12.0110           0
    3176 POPC 4    POPC H12X HAL2   0.090000        1.0080           0
    3177 POPC 4    POPC H12Y HAL2   0.090000        1.0080           0
    3178 POPC 4    POPC C313 CTL2  -0.180000       12.0110           0
    3179 POPC 4    POPC H13X HAL2   0.090000        1.0080           0
    3180 POPC 4    POPC H13Y HAL2   0.090000        1.0080           0
    3181 POPC 4    POPC C314 CTL2  -0.180000       12.0110           0
    3182 POPC 4    POPC H14X HAL2   0.090000        1.0080           0
    3183 POPC 4    POPC H14Y HAL2   0.090000        1.0080           0
    3184 POPC 4    POPC C315 CTL2  -0.180000       12.0110           0
    3185 POPC 4    POPC H15X HAL2   0.090000        1.0080           0
    3186 POPC 4    POPC H15Y HAL2   0.090000        1.0080           0
    3187 POPC 4    POPC C316 CTL3  -0.270000       12.0110           0
    3188 POPC 4    POPC H16X HAL3   0.090000        1.0080           0
    3189 POPC 4    POPC H16Y HAL3   0.090000        1.0080           0
    3190 POPC 4    POPC H16Z HAL3   0.090000        1.0080           0
    3191 POPC 5    POPC N    NTL   -0.600000       14.0070           0
    3192 POPC 5    POPC C12  CTL2  -0.100000       12.0110           0
    3193 POPC 5    POPC H12A HL     0.250000        1.0080           0
    3194 POPC 5    POPC H12B HL     0.250000        1.0080           0
    3195 POPC 5    POPC C13  CTL5  -0.350000       12.0110           0
    3196 POPC 5    POPC H13A HL     0.250000        1.0080           0
    3197 POPC 5    POPC H13B HL     0.250000        1.0080           0
    3198 POPC 5    POPC H13C HL     0.250000        1.0080           0
    3199 POPC 5    POPC C14  CTL5  -0.350000       12.0110           0
    3200 POPC 5    POPC H14A HL     0.250000        1.0080           0
    3201 POPC 5    POPC H14B HL     0.250000        1.0080           0
    3202 POPC 5    POPC H14C HL     0.250000        1.0080           0
    3203 POPC 5    POPC C15  CTL5  -0.350000       12.0110           0
    3204 POPC 5    POPC H15A HL     0.250000        1.0080           0
    3205 POPC 5    POPC H15B HL     0.250000        1.0080           0
    3206 POPC 5    POPC H15C HL     0.250000        1.0080           0
    3207 POPC 5    POPC C11  CTL2  -0.080000       12.0110           0
    3208 POPC 5    POPC H11A HAL2   0.090000        1.0080           0
    3209 POPC 5    POPC H11B HAL2   0.090000        1.0080           0
    3210 POPC 5    POPC P    PL     1.500000       30.9740           0
    3211 POPC 5    POPC O13  O2L   -0.780000       15.9994           0
    3212 POPC 5    POPC O14  O2L   -0.780000       15.9994           0
    3213 POPC 5    POPC O12  OSLP  -0.570000       15.9994           0
    3214 POPC 5    POPC O11  OSLP  -0.570000       15.9994           0
    3215 POPC 5    POPC C1   CTL2  -0.080000       12.0110           0
    3216 POPC 5    POPC HA   HAL2   0.090000        1.0080           0
    3217 POPC 5    POPC HB   HAL2   0.090000        1.0080           0
    3218 POPC 5    POPC C2   CTL1   0.170000       12.0110           0
    3219 POPC 5    POPC HS   HAL1   0.090000        1.0080           0
    3220 POPC 5    POPC O21  OSL   -0.490000       15.9994           0
    3221 POPC 5    POPC C21  CL     0.900000       12.0110           0
    3222 POPC 5    POPC O22  OBL   -0.630000       15.9994           0
    3223 POPC 5    POPC C22  CTL2  -0.220000       12.0110           0
    3224 POPC 5    POPC H2R  HAL2   0.090000        1.0080           0
    3225 POPC 5    POPC H2S  HAL2   0.090000        1.0080           0
    3226 POPC 5    POPC C3   CTL2   0.080000       12.0110           0
    3227 POPC 5    POPC HX   HAL2   0.090000        1.0080           0
    3228 POPC 5    POPC HY   HAL2   0.090000        1.0080           0
    3229 POPC 5    POPC O31  OSL   -0.490000       15.9994           0
    3230 POPC 5    POPC C31  CL     0.900000       12.0110           0
    3231 POPC 5    POPC O32  OBL   -0.630000       15.9994           0
    3232 POPC 5    POPC C32  CTL2  -0.220000       12.0110           0
    3233 POPC 5    POPC H2X  HAL2   0.090000        1.0080           0
    3234 POPC 5    POPC H2Y  HAL2   0.090000        1.0080           0
    3235 POPC 5    POPC C23  CTL2  -0.180000       12.0110           0
    3236 POPC 5    POPC H3R  HAL2   0.090000        1.0080           0
    3237 POPC 5    POPC H3S  HAL2   0.090000        1.0080           0
    3238 POPC 5    POPC C24  CTL2  -0.180000       12.0110           0
    3239 POPC 5    POPC H4R  HAL2   0.090000        1.0080           0
    3240 POPC 5    POPC H4S  HAL2   0.090000        1.0080           0
    3241 POPC 5    POPC C25  CTL2  -0.180000       12.0110           0
    3242 POPC 5    POPC H5R  HAL2   0.090000        1.0080           0
    3243 POPC 5    POPC H5S  HAL2   0.090000        1.0080           0
    3244 POPC 5    POPC C26  CTL2  -0.180000       12.0110           0
    3245 POPC 5    POPC H6R  HAL2   0.090000        1.0080           0
    3246 POPC 5    POPC H6S  HAL2   0.090000        1.0080           0
    3247 POPC 5    POPC C27  CTL2  -0.180000       12.0110           0
    3248 POPC 5    POPC H7R  HAL2   0.090000        1.0080           0
    3249 POPC 5    POPC H7S  HAL2   0.090000        1.0080           0
    3250 POPC 5    POPC C28  CTL2  -0.180000       12.0110           0
    3251 POPC 5    POPC H8R  HAL2   0.090000        1.0080           0
    3252 POPC 5    POPC H8S  HAL2   0.090000        1.0080           0
    3253 POPC 5    POPC C29  CEL1  -0.150000       12.0110           0
    3254 POPC 5    POPC H91  HEL1   0.150000        1.0080           0
    3255 POPC 5    POPC C210 CEL1  -0.150000       12.0110           0
    3256 POPC 5    POPC H101 HEL1   0.150000        1.0080           0
    3257 POPC 5    POPC C211 CTL2  -0.180000       12.0110           0
    3258 POPC 5    POPC H11R HAL2   0.090000        1.0080           0
    3259 POPC 5    POPC H11S HAL2   0.090000        1.0080           0
    3260 POPC 5    POPC C212 CTL2  -0.180000       12.0110           0
    3261 POPC 5    POPC H12R HAL2   0.090000        1.0080           0
    3262 POPC 5    POPC H12S HAL2   0.090000        1.0080           0
    3263 POPC 5    POPC C213 CTL2  -0.180000       12.0110           0
    3264 POPC 5    POPC H13R HAL2   0.090000        1.0080           0
    3265 POPC 5    POPC H13S HAL2   0.090000        1.0080           0
    3266 POPC 5    POPC C214 CTL2  -0.180000       12.0110           0
    3267 POPC 5    POPC H14R HAL2   0.090000        1.0080           0
    3268 POPC 5    POPC H14S HAL2   0.090000        1.0080           0
    3269 POPC 5    POPC C215 CTL2  -0.180000       12.0110           0
    3270 POPC 5    POPC H15R HAL2   0.090000        1.0080           0
    3271 POPC 5    POPC H15S HAL2   0.090000        1.0080           0
    3272 POPC 5    POPC C216 CTL2  -0.180000       12.0110           0
    3273 POPC 5    POPC H16R HAL2   0.090000        1.0080           0
    3274 POPC 5    POPC H16S HAL2   0.090000        1.0080           0
    3275 POPC 5    POPC C217 CTL2  -0.180000       12.0110           0
    3276 POPC 5    POPC H17R HAL2   0.090000        1.0080           0
    3277 POPC 5    POPC H17S HAL2   0.090000        1.0080           0
    3278 POPC 5    POPC C218 CTL3  -0.270000       12.0110           0
    3279 POPC 5    POPC H18R HAL3   0.090000        1.0080           0
    3280 POPC 5    POPC H18S HAL3   0.090000        1.0080           0
    3281 POPC 5    POPC H18T HAL3   0.090000        1.0080           0
    3282 POPC 5    POPC C33  CTL2  -0.180000       12.0110           0
    3283 POPC 5    POPC H3X  HAL2   0.090000        1.0080           0
    3284 POPC 5    POPC H3Y  HAL2   0.090000        1.0080           0
    3285 POPC 5    POPC C34  CTL2  -0.180000       12.0110           0
    3286 POPC 5    POPC H4X  HAL2   0.090000        1.0080           0
    3287 POPC 5    POPC H4Y  HAL2   0.090000        1.0080           0
    3288 POPC 5    POPC C35  CTL2  -0.180000       12.0110           0
    3289 POPC 5    POPC H5X  HAL2   0.090000        1.0080           0
    3290 POPC 5    POPC H5Y  HAL2   0.090000        1.0080           0
    3291 POPC 5    POPC C36  CTL2  -0.180000       12.0110           0
    3292 POPC 5    POPC H6X  HAL2   0.090000        1.0080           0
    3293 POPC 5    POPC H6Y  HAL2   0.090000        1.0080           0
    3294 POPC 5    POPC C37  CTL2  -0.180000       12.0110           0
    3295 POPC 5    POPC H7X  HAL2   0.090000        1.0080           0
    3296 POPC 5    POPC H7Y  HAL2   0.090000        1.0080           0
    3297 POPC 5    POPC C38  CTL2  -0.180000       12.0110           0
    3298 POPC 5    POPC H8X  HAL2   0.090000        1.0080           0
    3299 POPC 5    POPC H8Y  HAL2   0.090000        1.0080           0
    3300 POPC 5    POPC C39  CTL2  -0.180000       12.0110           0
    3301 POPC 5    POPC H9X  HAL2   0.090000        1.0080           0
    3302 POPC 5    POPC H9Y  HAL2   0.090000        1.0080           0
    3303 POPC 5    POPC C310 CTL2  -0.180000       12.0110           0
    3304 POPC 5    POPC H10X HAL2   0.090000        1.0080           0
    3305 POPC 5    POPC H10Y HAL2   0.090000        1.0080           0
    3306 POPC 5    POPC C311 CTL2  -0.180000       12.0110           0
    3307 POPC 5    POPC H11X HAL2   0.090000        1.0080           0
    3308 POPC 5    POPC H11Y HAL2   0.090000        1.0080           0
    3309 POPC 5    POPC C312 CTL2  -0.180000       12.0110           0
    3310 POPC 5    POPC H12X HAL2   0.090000        1.0080           0
    3311 POPC 5    POPC H12Y HAL2   0.090000        1.0080           0
    3312 POPC 5    POPC C313 CTL2  -0.180000       12.0110           0
    3313 POPC 5    POPC H13X HAL2   0.090000        1.0080           0
    3314 POPC 5    POPC H13Y HAL2   0.090000        1.0080           0
    3315 POPC 5    POPC C314 CTL2  -0.180000       12.0110           0
    3316 POPC 5    POPC H14X HAL2   0.090000        1.0080           0
    3317 POPC 5    POPC H14Y HAL2   0.090000        1.0080           0
    3318 POPC 5    POPC C315 CTL2  -0.180000       12.0110           0
    3319 POPC 5    POPC H15X HAL2   0.090000        1.0080           0
    3320 POPC 5    POPC H15Y HAL2   0.090000        1.0080           0
    3321 POPC 5    POPC C316 CTL3  -0.270000       12.0110           0
    3322 POPC 5    POPC H16X HAL3   0.090000        1.0080           0
    3323 POPC 5    POPC H16Y HAL3   0.090000        1.0080           0
    3324 POPC 5    POPC H16Z HAL3   0.090000        1.0080           0
    3325 POPC 6    POPC N    NTL   -0.600000       14.0070           0
    3326 POPC 6    POPC C12  CTL2  -0.100000       12.0110           0
    3327 POPC 6    POPC H12A HL     0.250000        1.0080           0
    3328 POPC 6    POPC H12B HL     0.250000        1.0080           0
    3329 POPC 6    POPC C13  CTL5  -0.350000       12.0110           0
    3330 POPC 6    POPC H13A HL     0.250000        1.0080           0
    3331 POPC 6    POPC H13B HL     0.250000        1.0080           0
    3332 POPC 6    POPC H13C HL     0.250000        1.0080           0
    3333 POPC 6    POPC C14  CTL5  -0.350000       12.0110           0
    3334 POPC 6    POPC H14A HL     0.250000        1.0080           0
    3335 POPC 6    POPC H14B HL     0.250000        1.0080           0
    3336 POPC 6    POPC H14C HL     0.250000        1.0080           0
    3337 POPC 6    POPC C15  CTL5  -0.350000       12.0110           0
    3338 POPC 6    POPC H15A HL     0.250000        1.0080           0
    3339 POPC 6    POPC H15B HL     0.250000        1.0080           0
    3340 POPC 6    POPC H15C HL     0.250000        1.0080           0
    3341 POPC 6    POPC C11  CTL2  -0.080000       12.0110           0
    3342 POPC 6    POPC H11A HAL2   0.090000        1.0080           0
    3343 POPC 6    POPC H11B HAL2   0.090000        1.0080           0
    3344 POPC 6    POPC P    PL     1.500000       30.9740           0
    3345 POPC 6    POPC O13  O2L   -0.780000       15.9994           0
    3346 POPC 6    POPC O14  O2L   -0.780000       15.9994           0
    3347 POPC 6    POPC O12  OSLP  -0.570000       15.9994           0
    3348 POPC 6    POPC O11  OSLP  -0.570000       15.9994           0
    3349 POPC 6    POPC C1   CTL2  -0.080000       12.0110           0
    3350 POPC 6    POPC HA   HAL2   0.090000        1.0080           0
    3351 POPC 6    POPC HB   HAL2   0.090000        1.0080           0
    3352 POPC 6    POPC C2   CTL1   0.170000       12.0110           0
    3353 POPC 6    POPC HS   HAL1   0.090000        1.0080           0
    3354 POPC 6    POPC O21  OSL   -0.490000       15.9994           0
    3355 POPC 6    POPC C21  CL     0.900000       12.0110           0
    3356 POPC 6    POPC O22  OBL   -0.630000       15.9994           0
    3357 POPC 6    POPC C22  CTL2  -0.220000       12.0110           0
    3358 POPC 6    POPC H2R  HAL2   0.090000        1.0080           0
    3359 POPC 6    POPC H2S  HAL2   0.090000        1.0080           0
    3360 POPC 6    POPC C3   CTL2   0.080000       12.0110           0
    3361 POPC 6    POPC HX   HAL2   0.090000        1.0080           0
    3362 POPC 6    POPC HY   HAL2   0.090000        1.0080           0
    3363 POPC 6    POPC O31  OSL   -0.490000       15.9994           0
    3364 POPC 6    POPC C31  CL     0.900000       12.0110           0
    3365 POPC 6    POPC O32  OBL   -0.630000       15.9994           0
    3366 POPC 6    POPC C32  CTL2  -0.220000       12.0110           0
    3367 POPC 6    POPC H2X  HAL2   0.090000        1.0080           0
    3368 POPC 6    POPC H2Y  HAL2   0.090000        1.0080           0
    3369 POPC 6    POPC C23  CTL2  -0.180000       12.0110           0
    3370 POPC 6    POPC H3R  HAL2   0.090000        1.0080           0
    3371 POPC 6    POPC H3S  HAL2   0.090000        1.0080           0
    3372 POPC 6    POPC C24  CTL2  -0.180000       12.0110           0
    3373 POPC 6    POPC H4R  HAL2   0.090000        1.0080           0
    3374 POPC 6    POPC H4S  HAL2   0.090000        1.0080           0
    3375 POPC 6    POPC C25  CTL2  -0.180000       12.0110           0
    3376 POPC 6    POPC H5R  HAL2   0.090000        1.0080           0
    3377 POPC 6    POPC H5S  HAL2   0.090000        1.0080           0
    3378 POPC 6    POPC C26  CTL2  -0.180000       12.0110           0
    3379 POPC 6    POPC H6R  HAL2   0.090000        1.0080           0
    3380 POPC 6    POPC H6S  HAL2   0.090000        1.0080           0
    3381 POPC 6    POPC C27  CTL2  -0.180000       12.0110           0
    3382 POPC 6    POPC H7R  HAL2   0.090000        1.0080           0
    3383 POPC 6    POPC H7S  HAL2   0.090000        1.0080           0
    3384 POPC 6    POPC C28  CTL2  -0.180000       12.0110           0
    3385 POPC 6    POPC H8R  HAL2   0.090000        1.0080           0
    3386 POPC 6    POPC H8S  HAL2   0.090000        1.0080           0
    3387 POPC 6    POPC C29  CEL1  -0.150000       12.0110           0
    3388 POPC 6    POPC H91  HEL1   0.150000        1.0080           0
    3389 POPC 6    POPC C210 CEL1  -0.150000       12.0110           0
    3390 POPC 6    POPC H101 HEL1   0.150000        1.0080           0
    3391 POPC 6    POPC C211 CTL2  -0.180000       12.0110           0
    3392 POPC 6    POPC H11R HAL2   0.090000        1.0080           0
    3393 POPC 6    POPC H11S HAL2   0.090000        1.0080           0
    3394 POPC 6    POPC C212 CTL2  -0.180000       12.0110           0
    3395 POPC 6    POPC H12R HAL2   0.090000        1.0080           0
    3396 POPC 6    POPC H12S HAL2   0.090000        1.0080           0
    3397 POPC 6    POPC C213 CTL2  -0.180000       12.0110           0
    3398 POPC 6    POPC H13R HAL2   0.090000        1.0080           0
    3399 POPC 6    POPC H13S HAL2   0.090000        1.0080           0
    3400 POPC 6    POPC C214 CTL2  -0.180000       12.0110           0
    3401 POPC 6    POPC H14R HAL2   0.090000        1.0080           0
    3402 POPC 6    POPC H14S HAL2   0.090000        1.0080           0
    3403 POPC 6    POPC C215 CTL2  -0.180000       12.0110           0
    3404 POPC 6    POPC H15R HAL2   0.090000        1.0080           0
    3405 POPC 6    POPC H15S HAL2   0.090000        1.0080           0
    3406 POPC 6    POPC C216 CTL2  -0.180000       12.0110           0
    3407 POPC 6    POPC H16R HAL2   0.090000        1.0080           0
    3408 POPC 6    POPC H16S HAL2   0.090000        1.0080           0
    3409 POPC 6    POPC C217 CTL2  -0.180000       12.0110           0
    3410 POPC 6    POPC H17R HAL2   0.090000        1.0080           0
    3411 POPC 6    POPC H17S HAL2   0.090000        1.0080           0
    3412 POPC 6    POPC C218 CTL3  -0.270000       12.0110           0
    3413 POPC 6    POPC H18R HAL3   0.090000        1.0080           0
    3414 POPC 6    POPC H18S HAL3   0.090000        1.0080           0
    3415 POPC 6    POPC H18T HAL3   0.090000        1.0080           0
    3416 POPC 6    POPC C33  CTL2  -0.180000       12.0110           0
    3417 POPC 6    POPC H3X  HAL2   0.090000        1.0080           0
    3418 POPC 6    POPC H3Y  HAL2   0.090000        1.0080           0
    3419 POPC 6    POPC C34  CTL2  -0.180000       12.0110           0
    3420 POPC 6    POPC H4X  HAL2   0.090000        1.0080           0
    3421 POPC 6    POPC H4Y  HAL2   0.090000        1.0080           0
    3422 POPC 6    POPC C35  CTL2  -0.180000       12.0110           0
    3423 POPC 6    POPC H5X  HAL2   0.090000        1.0080           0
    3424 POPC 6    POPC H5Y  HAL2   0.090000        1.0080           0
    3425 POPC 6    POPC C36  CTL2  -0.180000       12.0110           0
    3426 POPC 6    POPC H6X  HAL2   0.090000        1.0080           0
    3427 POPC 6    POPC H6Y  HAL2   0.090000        1.0080           0
    3428 POPC 6    POPC C37  CTL2  -0.180000       12.0110           0
    3429 POPC 6    POPC H7X  HAL2   0.090000        1.0080           0
    3430 POPC 6    POPC H7Y  HAL2   0.090000        1.0080           0
    3431 POPC 6    POPC C38  CTL2  -0.180000       12.0110           0
    3432 POPC 6    POPC H8X  HAL2   0.090000        1.0080           0
    3433 POPC 6    POPC H8Y  HAL2   0.090000        1.0080           0
    3434 POPC 6    POPC C39  CTL2  -0.180000       12.0110           0
    3435 POPC 6    POPC H9X  HAL2   0.090000        1.0080           0
    3436 POPC 6    POPC H9Y  HAL2   0.090000        1.0080           0
    3437 POPC 6    POPC C310 CTL2  -0.180000       12.0110           0
    3438 POPC 6    POPC H10X HAL2   0.090000        1.0080           0
    3439 POPC 6    POPC H10Y HAL2   0.090000        1.0080           0
    3440 POPC 6    POPC C311 CTL2  -0.180000       12.0110           0
    3441 POPC 6    POPC H11X HAL2   0.090000        1.0080           0
    3442 POPC 6    POPC H11Y HAL2   0.090000        1.0080           0
    3443 POPC 6    POPC C312 CTL2  -0.180000       12.0110           0
    3444 POPC 6    POPC H12X HAL2   0.090000        1.0080           0
    3445 POPC 6    POPC H12Y HAL2   0.090000        1.0080           0
    3446 POPC 6    POPC C313 CTL2  -0.180000       12.0110           0
    3447 POPC 6    POPC H13X HAL2   0.090000        1.0080           0
    3448 POPC 6    POPC H13Y HAL2   0.090000        1.0080           0
    3449 POPC 6    POPC C314 CTL2  -0.180000       12.0110           0
    3450 POPC 6    POPC H14X HAL2   0.090000        1.0080           0
    3451 POPC 6    POPC H14Y HAL2   0.090000        1.0080           0
    3452 POPC 6    POPC C315 CTL2  -0.180000       12.0110           0
    3453 POPC 6    POPC H15X HAL2   0.090000        1.0080           0
    3454 POPC 6    POPC H15Y HAL2   0.090000        1.0080           0
    3455 POPC 6    POPC C316 CTL3  -0.270000       12.0110           0
    3456 POPC 6    POPC H16X HAL3   0.090000        1.0080           0
    3457 POPC 6    POPC H16Y HAL3   0.090000        1.0080           0
    3458 POPC 6    POPC H16Z HAL3   0.090000        1.0080           0
    3459 POPC 7    POPC N    NTL   -0.600000       14.0070           0
    3460 POPC 7    POPC C12  CTL2  -0.100000       12.0110           0
    3461 POPC 7    POPC H12A HL     0.250000        1.0080           0
    3462 POPC 7    POPC H12B HL     0.250000        1.0080           0
    3463 POPC 7    POPC C13  CTL5  -0.350000       12.0110           0
    3464 POPC 7    POPC H13A HL     0.250000        1.0080           0
    3465 POPC 7    POPC H13B HL     0.250000        1.0080           0
    3466 POPC 7    POPC H13C HL     0.250000        1.0080           0
    3467 POPC 7    POPC C14  CTL5  -0.350000       12.0110           0
    3468 POPC 7    POPC H14A HL     0.250000        1.0080           0
    3469 POPC 7    POPC H14B HL     0.250000        1.0080           0
    3470 POPC 7    POPC H14C HL     0.250000        1.0080           0
    3471 POPC 7    POPC C15  CTL5  -0.350000       12.0110           0
    3472 POPC 7    POPC H15A HL     0.250000        1.0080           0
    3473 POPC 7    POPC H15B HL     0.250000        1.0080           0
    3474 POPC 7    POPC H15C HL     0.250000        1.0080           0
    3475 POPC 7    POPC C11  CTL2  -0.080000       12.0110           0
    3476 POPC 7    POPC H11A HAL2   0.090000        1.0080           0
    3477 POPC 7    POPC H11B HAL2   0.090000        1.0080           0
    3478 POPC 7    POPC P    PL     1.500000       30.9740           0
    3479 POPC 7    POPC O13  O2L   -0.780000       15.9994           0
    3480 POPC 7    POPC O14  O2L   -0.780000       15.9994           0
    3481 POPC 7    POPC O12  OSLP  -0.570000       15.9994           0
    3482 POPC 7    POPC O11  OSLP  -0.570000       15.9994           0
    3483 POPC 7    POPC C1   CTL2  -0.080000       12.0110           0
    3484 POPC 7    POPC HA   HAL2   0.090000        1.0080           0
    3485 POPC 7    POPC HB   HAL2   0.090000        1.0080           0
    3486 POPC 7    POPC C2   CTL1   0.170000       12.0110           0
    3487 POPC 7    POPC HS   HAL1   0.090000        1.0080           0
    3488 POPC 7    POPC O21  OSL   -0.490000       15.9994           0
    3489 POPC 7    POPC C21  CL     0.900000       12.0110           0
    3490 POPC 7    POPC O22  OBL   -0.630000       15.9994           0
    3491 POPC 7    POPC C22  CTL2  -0.220000       12.0110           0
    3492 POPC 7    POPC H2R  HAL2   0.090000        1.0080           0
    3493 POPC 7    POPC H2S  HAL2   0.090000        1.0080           0
    3494 POPC 7    POPC C3   CTL2   0.080000       12.0110           0
    3495 POPC 7    POPC HX   HAL2   0.090000        1.0080           0
    3496 POPC 7    POPC HY   HAL2   0.090000        1.0080           0
    3497 POPC 7    POPC O31  OSL   -0.490000       15.9994           0
    3498 POPC 7    POPC C31  CL     0.900000       12.0110           0
    3499 POPC 7    POPC O32  OBL   -0.630000       15.9994           0
    3500 POPC 7    POPC C32  CTL2  -0.220000       12.0110           0
    3501 POPC 7    POPC H2X  HAL2   0.090000        1.0080           0
    3502 POPC 7    POPC H2Y  HAL2   0.090000        1.0080           0
    3503 POPC 7    POPC C23  CTL2  -0.180000       12.0110           0
    3504 POPC 7    POPC H3R  HAL2   0.090000        1.0080           0
    3505 POPC 7    POPC H3S  HAL2   0.090000        1.0080           0
    3506 POPC 7    POPC C24  CTL2  -0.180000       12.0110           0
    3507 POPC 7    POPC H4R  HAL2   0.090000        1.0080           0
    3508 POPC 7    POPC H4S  HAL2   0.090000        1.0080           0
    3509 POPC 7    POPC C25  CTL2  -0.180000       12.0110           0
    3510 POPC 7    POPC H5R  HAL2   0.090000        1.0080           0
    3511 POPC 7    POPC H5S  HAL2   0.090000        1.0080           0
    3512 POPC 7    POPC C26  CTL2  -0.180000       12.0110           0
    3513 POPC 7    POPC H6R  HAL2   0.090000        1.0080           0
    3514 POPC 7    POPC H6S  HAL2   0.090000        1.0080           0
    3515 POPC 7    POPC C27  CTL2  -0.180000       12.0110           0
    3516 POPC 7    POPC H7R  HAL2   0.090000        1.0080           0
    3517 POPC 7    POPC H7S  HAL2   0.090000        1.0080           0
    3518 POPC 7    POPC C28  CTL2  -0.180000       12.0110           0
    3519 POPC 7    POPC H8R  HAL2   0.090000        1.0080           0
    3520 POPC 7    POPC H8S  HAL2   0.090000        1.0080           0
    3521 POPC 7    POPC C29  CEL1  -0.150000       12.0110           0
    3522 POPC 7    POPC H91  HEL1   0.150000        1.0080           0
    3523 POPC 7    POPC C210 CEL1  -0.150000       12.0110           0
    3524 POPC 7    POPC H101 HEL1   0.150000        1.0080           0
    3525 POPC 7    POPC C211 CTL2  -0.180000       12.0110           0
    3526 POPC 7    POPC H11R HAL2   0.090000        1.0080           0
    3527 POPC 7    POPC H11S HAL2   0.090000        1.0080           0
    3528 POPC 7    POPC C212 CTL2  -0.180000       12.0110           0
    3529 POPC 7    POPC H12R HAL2   0.090000        1.0080           0
    3530 POPC 7    POPC H12S HAL2   0.090000        1.0080           0
    3531 POPC 7    POPC C213 CTL2  -0.180000       12.0110           0
    3532 POPC 7    POPC H13R HAL2   0.090000        1.0080           0
    3533 POPC 7    POPC H13S HAL2   0.090000        1.0080           0
    3534 POPC 7    POPC C214 CTL2  -0.180000       12.0110           0
    3535 POPC 7    POPC H14R HAL2   0.090000        1.0080           0
    3536 POPC 7    POPC H14S HAL2   0.090000        1.0080           0
    3537 POPC 7    POPC C215 CTL2  -0.180000       12.0110           0
    3538 POPC 7    POPC H15R HAL2   0.090000        1.0080           0
    3539 POPC 7    POPC H15S HAL2   0.090000        1.0080           0
    3540 POPC 7    POPC C216 CTL2  -0.180000       12.0110           0
    3541 POPC 7    POPC H16R HAL2   0.090000        1.0080           0
    3542 POPC 7    POPC H16S HAL2   0.090000        1.0080           0
    3543 POPC 7    POPC C217 CTL2  -0.180000       12.0110           0
    3544 POPC 7    POPC H17R HAL2   0.090000        1.0080           0
    3545 POPC 7    POPC H17S HAL2   0.090000        1.0080           0
    3546 POPC 7    POPC C218 CTL3  -0.270000       12.0110           0
    3547 POPC 7    POPC H18R HAL3   0.090000        1.0080           0
    3548 POPC 7    POPC H18S HAL3   0.090000        1.0080           0
    3549 POPC 7    POPC H18T HAL3   0.090000        1.0080           0
    3550 POPC 7    POPC C33  CTL2  -0.180000       12.0110           0
    3551 POPC 7    POPC H3X  HAL2   0.090000        1.0080           0
    3552 POPC 7    POPC H3Y  HAL2   0.090000        1.0080           0
    3553 POPC 7    POPC C34  CTL2  -0.180000       12.0110           0
    3554 POPC 7    POPC H4X  HAL2   0.090000        1.0080           0
    3555 POPC 7    POPC H4Y  HAL2   0.090000        1.0080           0
    3556 POPC 7    POPC C35  CTL2  -0.180000       12.0110           0
    3557 POPC 7    POPC H5X  HAL2   0.090000        1.0080           0
    3558 POPC 7    POPC H5Y  HAL2   0.090000        1.0080           0
    3559 POPC 7    POPC C36  CTL2  -0.180000       12.0110           0
    3560 POPC 7    POPC H6X  HAL2   0.090000        1.0080           0
    3561 POPC 7    POPC H6Y  HAL2   0.090000        1.0080           0
    3562 POPC 7    POPC C37  CTL2  -0.180000       12.0110           0
    3563 POPC 7    POPC H7X  HAL2   0.090000        1.0080           0
    3564 POPC 7    POPC H7Y  HAL2   0.090000        1.0080           0
    3565 POPC 7    POPC C38  CTL2  -0.180000       12.0110           0
    3566 POPC 7    POPC H8X  HAL2   0.090000        1.0080           0
    3567 POPC 7    POPC H8Y  HAL2   0.090000        1.0080           0
    3568 POPC 7    POPC C39  CTL2  -0.180000       12.0110           0
    3569 POPC 7    POPC H9X  HAL2   0.090000        1.0080           0
    3570 POPC 7    POPC H9Y  HAL2   0.090000        1.0080           0
    3571 POPC 7    POPC C310 CTL2  -0.180000       12.0110           0
    3572 POPC 7    POPC H10X HAL2   0.090000        1.0080           0
    3573 POPC 7    POPC H10Y HAL2   0.090000        1.0080           0
    3574 POPC 7    POPC C311 CTL2  -0.180000       12.0110           0
    3575 POPC 7    POPC H11X HAL2   0.090000        1.0080           0
    3576 POPC 7    POPC H11Y HAL2   0.090000        1.0080           0
    3577 POPC 7    POPC C312 CTL2  -0.180000       12.0110           0
    3578 POPC 7    POPC H12X HAL2   0.090000        1.0080           0
    3579 POPC 7    POPC H12Y HAL2   0.090000        1.0080           0
    3580 POPC 7    POPC C313 CTL2  -0.180000       12.0110           0
    3581 POPC 7    POPC H13X HAL2   0.090000        1.0080           0
    3582 POPC 7    POPC H13Y HAL2   0.090000        1.0080           0
    3583 POPC 7    POPC C314 CTL2  -0.180000       12.0110           0
    3584 POPC 7    POPC H14X HAL2   0.090000        1.0080           0
    3585 POPC 7    POPC H14Y HAL2   0.090000        1.0080           0
    3586 POPC 7    POPC C315 CTL2  -0.180000       12.0110           0
    3587 POPC 7    POPC H15X HAL2   0.090000        1.0080           0
    3588 POPC 7    POPC H15Y HAL2   0.090000        1.0080           0
    3589 POPC 7    POPC C316 CTL3  -0.270000       12.0110           0
    3590 POPC 7    POPC H16X HAL3   0.090000        1.0080           0
    3591 POPC 7    POPC H16Y HAL3   0.090000        1.0080           0
    3592 POPC 7    POPC H16Z HAL3   0.090000        1.0080           0
    3593 POPC 8    POPC N    NTL   -0.600000       14.0070           0
    3594 POPC 8    POPC C12  CTL2  -0.100000       12.0110           0
    3595 POPC 8    POPC H12A HL     0.250000        1.0080           0
    3596 POPC 8    POPC H12B HL     0.250000        1.0080           0
    3597 POPC 8    POPC C13  CTL5  -0.350000       12.0110           0
    3598 POPC 8    POPC H13A HL     0.250000        1.0080           0
    3599 POPC 8    POPC H13B HL     0.250000        1.0080           0
    3600 POPC 8    POPC H13C HL     0.250000        1.0080           0
    3601 POPC 8    POPC C14  CTL5  -0.350000       12.0110           0
    3602 POPC 8    POPC H14A HL     0.250000        1.0080           0
    3603 POPC 8    POPC H14B HL     0.250000        1.0080           0
    3604 POPC 8    POPC H14C HL     0.250000        1.0080           0
    3605 POPC 8    POPC C15  CTL5  -0.350000       12.0110           0
    3606 POPC 8    POPC H15A HL     0.250000        1.0080           0
    3607 POPC 8    POPC H15B HL     0.250000        1.0080           0
    3608 POPC 8    POPC H15C HL     0.250000        1.0080           0
    3609 POPC 8    POPC C11  CTL2  -0.080000       12.0110           0
    3610 POPC 8    POPC H11A HAL2   0.090000        1.0080           0
    3611 POPC 8    POPC H11B HAL2   0.090000        1.0080           0
    3612 POPC 8    POPC P    PL     1.500000       30.9740           0
    3613 POPC 8    POPC O13  O2L   -0.780000       15.9994           0
    3614 POPC 8    POPC O14  O2L   -0.780000       15.9994           0
    3615 POPC 8    POPC O12  OSLP  -0.570000       15.9994           0
    3616 POPC 8    POPC O11  OSLP  -0.570000       15.9994           0
    3617 POPC 8    POPC C1   CTL2  -0.080000       12.0110           0
    3618 POPC 8    POPC HA   HAL2   0.090000        1.0080           0
    3619 POPC 8    POPC HB   HAL2   0.090000        1.0080           0
    3620 POPC 8    POPC C2   CTL1   0.170000       12.0110           0
    3621 POPC 8    POPC HS   HAL1   0.090000        1.0080           0
    3622 POPC 8    POPC O21  OSL   -0.490000       15.9994           0
    3623 POPC 8    POPC C21  CL     0.900000       12.0110           0
    3624 POPC 8    POPC O22  OBL   -0.630000       15.9994           0
    3625 POPC 8    POPC C22  CTL2  -0.220000       12.0110           0
    3626 POPC 8    POPC H2R  HAL2   0.090000        1.0080           0
    3627 POPC 8    POPC H2S  HAL2   0.090000        1.0080           0
    3628 POPC 8    POPC C3   CTL2   0.080000       12.0110           0
    3629 POPC 8    POPC HX   HAL2   0.090000        1.0080           0
    3630 POPC 8    POPC HY   HAL2   0.090000        1.0080           0
    3631 POPC 8    POPC O31  OSL   -0.490000       15.9994           0
    3632 POPC 8    POPC C31  CL     0.900000       12.0110           0
    3633 POPC 8    POPC O32  OBL   -0.630000       15.9994           0
    3634 POPC 8    POPC C32  CTL2  -0.220000       12.0110           0
    3635 POPC 8    POPC H2X  HAL2   0.090000        1.0080           0
    3636 POPC 8    POPC H2Y  HAL2   0.090000        1.0080           0
    3637 POPC 8    POPC C23  CTL2  -0.180000       12.0110           0
    3638 POPC 8    POPC H3R  HAL2   0.090000        1.0080           0
    3639 POPC 8    POPC H3S  HAL2   0.090000        1.0080           0
    3640 POPC 8    POPC C24  CTL2  -0.180000       12.0110           0
    3641 POPC 8    POPC H4R  HAL2   0.090000        1.0080           0
    3642 POPC 8    POPC H4S  HAL2   0.090000        1.0080           0
    3643 POPC 8    POPC C25  CTL2  -0.180000       12.0110           0
    3644 POPC 8    POPC H5R  HAL2   0.090000        1.0080           0
    3645 POPC 8    POPC H5S  HAL2   0.090000        1.0080           0
    3646 POPC 8    POPC C26  CTL2  -0.180000       12.0110           0
    3647 POPC 8    POPC H6R  HAL2   0.090000        1.0080           0
    3648 POPC 8    POPC H6S  HAL2   0.090000        1.0080           0
    3649 POPC 8    POPC C27  CTL2  -0.180000       12.0110           0
    3650 POPC 8    POPC H7R  HAL2   0.090000        1.0080           0
    3651 POPC 8    POPC H7S  HAL2   0.090000        1.0080           0
    3652 POPC 8    POPC C28  CTL2  -0.180000       12.0110           0
    3653 POPC 8    POPC H8R  HAL2   0.090000        1.0080           0
    3654 POPC 8    POPC H8S  HAL2   0.090000        1.0080           0
    3655 POPC 8    POPC C29  CEL1  -0.150000       12.0110           0
    3656 POPC 8    POPC H91  HEL1   0.150000        1.0080           0
    3657 POPC 8    POPC C210 CEL1  -0.150000       12.0110           0
    3658 POPC 8    POPC H101 HEL1   0.150000        1.0080           0
    3659 POPC 8    POPC C211 CTL2  -0.180000       12.0110           0
    3660 POPC 8    POPC H11R HAL2   0.090000        1.0080           0
    3661 POPC 8    POPC H11S HAL2   0.090000        1.0080           0
    3662 POPC 8    POPC C212 CTL2  -0.180000       12.0110           0
    3663 POPC 8    POPC H12R HAL2   0.090000        1.0080           0
    3664 POPC 8    POPC H12S HAL2   0.090000        1.0080           0
    3665 POPC 8    POPC C213 CTL2  -0.180000       12.0110           0
    3666 POPC 8    POPC H13R HAL2   0.090000        1.0080           0
    3667 POPC 8    POPC H13S HAL2   0.090000        1.0080           0
    3668 POPC 8    POPC C214 CTL2  -0.180000       12.0110           0
    3669 POPC 8    POPC H14R HAL2   0.090000        1.0080           0
    3670 POPC 8    POPC H14S HAL2   0.090000        1.0080           0
    3671 POPC 8    POPC C215 CTL2  -0.180000       12.0110           0
    3672 POPC 8    POPC H15R HAL2   0.090000        1.0080           0
    3673 POPC 8    POPC H15S HAL2   0.090000        1.0080           0
    3674 POPC 8    POPC C216 CTL2  -0.180000       12.0110           0
    3675 POPC 8    POPC H16R HAL2   0.090000        1.0080           0
    3676 POPC 8    POPC H16S HAL2   0.090000        1.0080           0
    3677 POPC 8    POPC C217 CTL2  -0.180000       12.0110           0
    3678 POPC 8    POPC H17R HAL2   0.090000        1.0080           0
    3679 POPC 8    POPC H17S HAL2   0.090000        1.0080           0
    3680 POPC 8    POPC C218 CTL3  -0.270000       12.0110           0
    3681 POPC 8    POPC H18R HAL3   0.090000        1.0080           0
    3682 POPC 8    POPC H18S HAL3   0.090000        1.0080           0
    3683 POPC 8    POPC H18T HAL3   0.090000        1.0080           0
    3684 POPC 8    POPC C33  CTL2  -0.180000       12.0110           0
    3685 POPC 8    POPC H3X  HAL2   0.090000        1.0080           0
    3686 POPC 8    POPC H3Y  HAL2   0.090000        1.0080           0
    3687 POPC 8    POPC C34  CTL2  -0.180000       12.0110           0
    3688 POPC 8    POPC H4X  HAL2   0.090000        1.0080           0
    3689 POPC 8    POPC H4Y  HAL2   0.090000        1.0080           0
    3690 POPC 8    POPC C35  CTL2  -0.180000       12.0110           0
    3691 POPC 8    POPC H5X  HAL2   0.090000        1.0080           0
    3692 POPC 8    POPC H5Y  HAL2   0.090000        1.0080           0
    3693 POPC 8    POPC C36  CTL2  -0.180000       12.0110           0
    3694 POPC 8    POPC H6X  HAL2   0.090000        1.0080           0
    3695 POPC 8    POPC H6Y  HAL2   0.090000        1.0080           0
    3696 POPC 8    POPC C37  CTL2  -0.180000       12.0110           0
    3697 POPC 8    POPC H7X  HAL2   0.090000        1.0080           0
    3698 POPC 8    POPC H7Y  HAL2   0.090000        1.0080           0
    3699 POPC 8    POPC C38  CTL2  -0.180000       12.0110           0
    3700 POPC 8    POPC H8X  HAL2   0.090000        1.0080           0
    3701 POPC 8    POPC H8Y  HAL2   0.090000        1.0080           0
    3702 POPC 8    POPC C39  CTL2  -0.180000       12.0110           0
    3703 POPC 8    POPC H9X  HAL2   0.090000        1.0080           0
    3704 POPC 8    POPC H9Y  HAL2   0.090000        1.0080           0
    3705 POPC 8    POPC C310 CTL2  -0.180000       12.0110           0
    3706 POPC 8    POPC H10X HAL2   0.090000        1.0080           0
    3707 POPC 8    POPC H10Y HAL2   0.090000        1.0080           0
    3708 POPC 8    POPC C311 CTL2  -0.180000       12.0110           0
    3709 POPC 8    POPC H11X HAL2   0.090000        1.0080           0
    3710 POPC 8    POPC H11Y HAL2   0.090000        1.0080           0
    3711 POPC 8    POPC C312 CTL2  -0.180000       12.0110           0
    3712 POPC 8    POPC H12X HAL2   0.090000        1.0080           0
    3713 POPC 8    POPC H12Y HAL2   0.090000        1.0080           0
    3714 POPC 8    POPC C313 CTL2  -0.180000       12.0110           0
    3715 POPC 8    POPC H13X HAL2   0.090000        1.0080           0
    3716 POPC 8    POPC H13Y HAL2   0.090000        1.0080           0
    3717 POPC 8    POPC C314 CTL2  -0.180000       12.0110           0
    3718 POPC 8    POPC H14X HAL2   0.090000        1.0080           0
    3719 POPC 8    POPC H14Y HAL2   0.090000        1.0080           0
    3720 POPC 8    POPC C315 CTL2  -0.180000       12.0110           0
    3721 POPC 8    POPC H15X HAL2   0.090000        1.0080           0
    3722 POPC 8    POPC H15Y HAL2   0.090000        1.0080           0
    3723 POPC 8    POPC C316 CTL3  -0.270000       12.0110           0
    3724 POPC 8    POPC H16X HAL3   0.090000        1.0080           0
    3725 POPC 8    POPC H16Y HAL3   0.090000        1.0080           0
    3726 POPC 8    POPC H16Z HAL3   0.090000        1.0080           0
    3727 POPC 9    POPC N    NTL   -0.600000       14.0070           0
    3728 POPC 9    POPC C12  CTL2  -0.100000       12.0110           0
    3729 POPC 9    POPC H12A HL     0.250000        1.0080           0
    3730 POPC 9    POPC H12B HL     0.250000        1.0080           0
    3731 POPC 9    POPC C13  CTL5  -0.350000       12.0110           0
    3732 POPC 9    POPC H13A HL     0.250000        1.0080           0
    3733 POPC 9    POPC H13B HL     0.250000        1.0080           0
    3734 POPC 9    POPC H13C HL     0.250000        1.0080           0
    3735 POPC 9    POPC C14  CTL5  -0.350000       12.0110           0
    3736 POPC 9    POPC H14A HL     0.250000        1.0080           0
    3737 POPC 9    POPC H14B HL     0.250000        1.0080           0
    3738 POPC 9    POPC H14C HL     0.250000        1.0080           0
    3739 POPC 9    POPC C15  CTL5  -0.350000       12.0110           0
    3740 POPC 9    POPC H15A HL     0.250000        1.0080           0
    3741 POPC 9    POPC H15B HL     0.250000        1.0080           0
    3742 POPC 9    POPC H15C HL     0.250000        1.0080           0
    3743 POPC 9    POPC C11  CTL2  -0.080000       12.0110           0
    3744 POPC 9    POPC H11A HAL2   0.090000        1.0080           0
    3745 POPC 9    POPC H11B HAL2   0.090000        1.0080           0
    3746 POPC 9    POPC P    PL     1.500000       30.9740           0
    3747 POPC 9    POPC O13  O2L   -0.780000       15.9994           0
    3748 POPC 9    POPC O14  O2L   -0.780000       15.9994           0
    3749 POPC 9    POPC O12  OSLP  -0.570000       15.9994           0
    3750 POPC 9    POPC O11  OSLP  -0.570000       15.9994           0
    3751 POPC 9    POPC C1   CTL2  -0.080000       12.0110           0
    3752 POPC 9    POPC HA   HAL2   0.090000        1.0080           0
    3753 POPC 9    POPC HB   HAL2   0.090000        1.0080           0
    3754 POPC 9    POPC C2   CTL1   0.170000       12.0110           0
    3755 POPC 9    POPC HS   HAL1   0.090000        1.0080           0
    3756 POPC 9    POPC O21  OSL   -0.490000       15.9994           0
    3757 POPC 9    POPC C21  CL     0.900000       12.0110           0
    3758 POPC 9    POPC O22  OBL   -0.630000       15.9994           0
    3759 POPC 9    POPC C22  CTL2  -0.220000       12.0110           0
    3760 POPC 9    POPC H2R  HAL2   0.090000        1.0080           0
    3761 POPC 9    POPC H2S  HAL2   0.090000        1.0080           0
    3762 POPC 9    POPC C3   CTL2   0.080000       12.0110           0
    3763 POPC 9    POPC HX   HAL2   0.090000        1.0080           0
    3764 POPC 9    POPC HY   HAL2   0.090000        1.0080           0
    3765 POPC 9    POPC O31  OSL   -0.490000       15.9994           0
    3766 POPC 9    POPC C31  CL     0.900000       12.0110           0
    3767 POPC 9    POPC O32  OBL   -0.630000       15.9994           0
    3768 POPC 9    POPC C32  CTL2  -0.220000       12.0110           0
    3769 POPC 9    POPC H2X  HAL2   0.090000        1.0080           0
    3770 POPC 9    POPC H2Y  HAL2   0.090000        1.0080           0
    3771 POPC 9    POPC C23  CTL2  -0.180000       12.0110           0
    3772 POPC 9    POPC H3R  HAL2   0.090000        1.0080           0
    3773 POPC 9    POPC H3S  HAL2   0.090000        1.0080           0
    3774 POPC 9    POPC C24  CTL2  -0.180000       12.0110           0
    3775 POPC 9    POPC H4R  HAL2   0.090000        1.0080           0
    3776 POPC 9    POPC H4S  HAL2   0.090000        1.0080           0
    3777 POPC 9    POPC C25  CTL2  -0.180000       12.0110           0
    3778 POPC 9    POPC H5R  HAL2   0.090000        1.0080           0
    3779 POPC 9    POPC H5S  HAL2   0.090000        1.0080           0
    3780 POPC 9    POPC C26  CTL2  -0.180000       12.0110           0
    3781 POPC 9    POPC H6R  HAL2   0.090000        1.0080           0
    3782 POPC 9    POPC H6S  HAL2   0.090000        1.0080           0
    3783 POPC 9    POPC C27  CTL2  -0.180000       12.0110           0
    3784 POPC 9    POPC H7R  HAL2   0.090000        1.0080           0
    3785 POPC 9    POPC H7S  HAL2   0.090000        1.0080           0
    3786 POPC 9    POPC C28  CTL2  -0.180000       12.0110           0
    3787 POPC 9    POPC H8R  HAL2   0.090000        1.0080           0
    3788 POPC 9    POPC H8S  HAL2   0.090000        1.0080           0
    3789 POPC 9    POPC C29  CEL1  -0.150000       12.0110           0
    3790 POPC 9    POPC H91  HEL1   0.150000        1.0080           0
    3791 POPC 9    POPC C210 CEL1  -0.150000       12.0110           0
    3792 POPC 9    POPC H101 HEL1   0.150000        1.0080           0
    3793 POPC 9    POPC C211 CTL2  -0.180000       12.0110           0
    3794 POPC 9    POPC H11R HAL2   0.090000        1.0080           0
    3795 POPC 9    POPC H11S HAL2   0.090000        1.0080           0
    3796 POPC 9    POPC C212 CTL2  -0.180000       12.0110           0
    3797 POPC 9    POPC H12R HAL2   0.090000        1.0080           0
    3798 POPC 9    POPC H12S HAL2   0.090000        1.0080           0
    3799 POPC 9    POPC C213 CTL2  -0.180000       12.0110           0
    3800 POPC 9    POPC H13R HAL2   0.090000        1.0080           0
    3801 POPC 9    POPC H13S HAL2   0.090000        1.0080           0
    3802 POPC 9    POPC C214 CTL2  -0.180000       12.0110           0
    3803 POPC 9    POPC H14R HAL2   0.090000        1.0080           0
    3804 POPC 9    POPC H14S HAL2   0.090000        1.0080           0
    3805 POPC 9    POPC C215 CTL2  -0.180000       12.0110           0
    3806 POPC 9    POPC H15R HAL2   0.090000        1.0080           0
    3807 POPC 9    POPC H15S HAL2   0.090000        1.0080           0
    3808 POPC 9    POPC C216 CTL2  -0.180000       12.0110           0
    3809 POPC 9    POPC H16R HAL2   0.090000        1.0080           0
    3810 POPC 9    POPC H16S HAL2   0.090000        1.0080           0
    3811 POPC 9    POPC C217 CTL2  -0.180000       12.0110           0
    3812 POPC 9    POPC H17R HAL2   0.090000        1.0080           0
    3813 POPC 9    POPC H17S HAL2   0.090000        1.0080           0
    3814 POPC 9    POPC C218 CTL3  -0.270000       12.0110           0
    3815 POPC 9    POPC H18R HAL3   0.090000        1.0080           0
    3816 POPC 9    POPC H18S HAL3   0.090000        1.0080           0
    3817 POPC 9    POPC H18T HAL3   0.090000        1.0080           0
    3818 POPC 9    POPC C33  CTL2  -0.180000       12.0110           0
    3819 POPC 9    POPC H3X  HAL2   0.090000        1.0080           0
    3820 POPC 9    POPC H3Y  HAL2   0.090000        1.0080           0
    3821 POPC 9    POPC C34  CTL2  -0.180000       12.0110           0
    3822 POPC 9    POPC H4X  HAL2   0.090000        1.0080           0
    3823 POPC 9    POPC H4Y  HAL2   0.090000        1.0080           0
    3824 POPC 9    POPC C35  CTL2  -0.180000       12.0110           0
    3825 POPC 9    POPC H5X  HAL2   0.090000        1.0080           0
    3826 POPC 9    POPC H5Y  HAL2   0.090000        1.0080           0
    3827 POPC 9    POPC C36  CTL2  -0.180000       12.0110           0
    3828 POPC 9    POPC H6X  HAL2   0.090000        1.0080           0
    3829 POPC 9    POPC H6Y  HAL2   0.090000        1.0080           0
    3830 POPC 9    POPC C37  CTL2  -0.180000       12.0110           0
    3831 POPC 9    POPC H7X  HAL2   0.090000        1.0080           0
    3832 POPC 9    POPC H7Y  HAL2   0.090000        1.0080           0
    3833 POPC 9    POPC C38  CTL2  -0.180000       12.0110           0
    3834 POPC 9    POPC H8X  HAL2   0.090000        1.0080           0
    3835 POPC 9    POPC H8Y  HAL2   0.090000        1.0080           0
    3836 POPC 9    POPC C39  CTL2  -0.180000       12.0110           0
    3837 POPC 9    POPC H9X  HAL2   0.090000        1.0080           0
    3838 POPC 9    POPC H9Y  HAL2   0.090000        1.0080           0
    3839 POPC 9    POPC C310 CTL2  -0.180000       12.0110           0
    3840 POPC 9    POPC H10X HAL2   0.090000        1.0080           0
    3841 POPC 9    POPC H10Y HAL2   0.090000        1.0080           0
    3842 POPC 9    POPC C311 CTL2  -0.180000       12.0110           0
    3843 POPC 9    POPC H11X HAL2   0.090000        1.0080           0
    3844 POPC 9    POPC H11Y HAL2   0.090000        1.0080           0
    3845 POPC 9    POPC C312 CTL2  -0.180000       12.0110           0
    3846 POPC 9    POPC H12X HAL2   0.090000        1.0080           0
    3847 POPC 9    POPC H12Y HAL2   0.090000        1.0080           0
    3848 POPC 9    POPC C313 CTL2  -0.180000       12.0110           0
    3849 POPC 9    POPC H13X HAL2   0.090000        1.0080           0
    3850 POPC 9    POPC H13Y HAL2   0.090000        1.0080           0
    3851 POPC 9    POPC C314 CTL2  -0.180000       12.0110           0
    3852 POPC 9    POPC H14X HAL2   0.090000        1.0080           0
    3853 POPC 9    POPC H14Y HAL2   0.090000        1.0080           0
    3854 POPC 9    POPC C315 CTL2  -0.180000       12.0110           0
    3855 POPC 9    POPC H15X HAL2   0.090000        1.0080           0
    3856 POPC 9    POPC H15Y HAL2   0.090000        1.0080           0
    3857 POPC 9    POPC C316 CTL3  -0.270000       12.0110           0
    3858 POPC 9    POPC H16X HAL3   0.090000        1.0080           0
    3859 POPC 9    POPC H16Y HAL3   0.090000        1.0080           0
    3860 POPC 9    POPC H16Z HAL3   0.090000        1.0080           0
    3861 POPC 10   POPC N    NTL   -0.600000       14.0070           0
    3862 POPC 10   POPC C12  CTL2  -0.100000       12.0110           0
    3863 POPC 10   POPC H12A HL     0.250000        1.0080           0
    3864 POPC 10   POPC H12B HL     0.250000        1.0080           0
    3865 POPC 10   POPC C13  CTL5  -0.350000       12.0110           0
    3866 POPC 10   POPC H13A HL     0.250000        1.0080           0
    3867 POPC 10   POPC H13B HL     0.250000        1.0080           0
    3868 POPC 10   POPC H13C HL     0.250000        1.0080           0
    3869 POPC 10   POPC C14  CTL5  -0.350000       12.0110           0
    3870 POPC 10   POPC H14A HL     0.250000        1.0080           0
    3871 POPC 10   POPC H14B HL     0.250000        1.0080           0
    3872 POPC 10   POPC H14C HL     0.250000        1.0080           0
    3873 POPC 10   POPC C15  CTL5  -0.350000       12.0110           0
    3874 POPC 10   POPC H15A HL     0.250000        1.0080           0
    3875 POPC 10   POPC H15B HL     0.250000        1.0080           0
    3876 POPC 10   POPC H15C HL     0.250000        1.0080           0
    3877 POPC 10   POPC C11  CTL2  -0.080000       12.0110           0
    3878 POPC 10   POPC H11A HAL2   0.090000        1.0080           0
    3879 POPC 10   POPC H11B HAL2   0.090000        1.0080           0
    3880 POPC 10   POPC P    PL     1.500000       30.9740           0
    3881 POPC 10   POPC O13  O2L   -0.780000       15.9994           0
    3882 POPC 10   POPC O14  O2L   -0.780000       15.9994           0
    3883 POPC 10   POPC O12  OSLP  -0.570000       15.9994           0
    3884 POPC 10   POPC O11  OSLP  -0.570000       15.9994           0
    3885 POPC 10   POPC C1   CTL2  -0.080000       12.0110           0
    3886 POPC 10   POPC HA   HAL2   0.090000        1.0080           0
    3887 POPC 10   POPC HB   HAL2   0.090000        1.0080           0
    3888 POPC 10   POPC C2   CTL1   0.170000       12.0110           0
    3889 POPC 10   POPC HS   HAL1   0.090000        1.0080           0
    3890 POPC 10   POPC O21  OSL   -0.490000       15.9994           0
    3891 POPC 10   POPC C21  CL     0.900000       12.0110           0
    3892 POPC 10   POPC O22  OBL   -0.630000       15.9994           0
    3893 POPC 10   POPC C22  CTL2  -0.220000       12.0110           0
    3894 POPC 10   POPC H2R  HAL2   0.090000        1.0080           0
    3895 POPC 10   POPC H2S  HAL2   0.090000        1.0080           0
    3896 POPC 10   POPC C3   CTL2   0.080000       12.0110           0
    3897 POPC 10   POPC HX   HAL2   0.090000        1.0080           0
    3898 POPC 10   POPC HY   HAL2   0.090000        1.0080           0
    3899 POPC 10   POPC O31  OSL   -0.490000       15.9994           0
    3900 POPC 10   POPC C31  CL     0.900000       12.0110           0
    3901 POPC 10   POPC O32  OBL   -0.630000       15.9994           0
    3902 POPC 10   POPC C32  CTL2  -0.220000       12.0110           0
    3903 POPC 10   POPC H2X  HAL2   0.090000        1.0080           0
    3904 POPC 10   POPC H2Y  HAL2   0.090000        1.0080           0
    3905 POPC 10   POPC C23  CTL2  -0.180000       12.0110           0
    3906 POPC 10   POPC H3R  HAL2   0.090000        1.0080           0
    3907 POPC 10   POPC H3S  HAL2   0.090000        1.0080           0
    3908 POPC 10   POPC C24  CTL2  -0.180000       12.0110           0
    3909 POPC 10   POPC H4R  HAL2   0.090000        1.0080           0
    3910 POPC 10   POPC H4S  HAL2   0.090000        1.0080           0
    3911 POPC 10   POPC C25  CTL2  -0.180000       12.0110           0
    3912 POPC 10   POPC H5R  HAL2   0.090000        1.0080           0
    3913 POPC 10   POPC H5S  HAL2   0.090000        1.0080           0
    3914 POPC 10   POPC C26  CTL2  -0.180000       12.0110           0
    3915 POPC 10   POPC H6R  HAL2   0.090000        1.0080           0
    3916 POPC 10   POPC H6S  HAL2   0.090000        1.0080           0
    3917 POPC 10   POPC C27  CTL2  -0.180000       12.0110           0
    3918 POPC 10   POPC H7R  HAL2   0.090000        1.0080           0
    3919 POPC 10   POPC H7S  HAL2   0.090000        1.0080           0
    3920 POPC 10   POPC C28  CTL2  -0.180000       12.0110           0
    3921 POPC 10   POPC H8R  HAL2   0.090000        1.0080           0
    3922 POPC 10   POPC H8S  HAL2   0.090000        1.0080           0
    3923 POPC 10   POPC C29  CEL1  -0.150000       12.0110           0
    3924 POPC 10   POPC H91  HEL1   0.150000        1.0080           0
    3925 POPC 10   POPC C210 CEL1  -0.150000       12.0110           0
    3926 POPC 10   POPC H101 HEL1   0.150000        1.0080           0
    3927 POPC 10   POPC C211 CTL2  -0.180000       12.0110           0
    3928 POPC 10   POPC H11R HAL2   0.090000        1.0080           0
    3929 POPC 10   POPC H11S HAL2   0.090000        1.0080           0
    3930 POPC 10   POPC C212 CTL2  -0.180000       12.0110           0
    3931 POPC 10   POPC H12R HAL2   0.090000        1.0080           0
    3932 POPC 10   POPC H12S HAL2   0.090000        1.0080           0
    3933 POPC 10   POPC C213 CTL2  -0.180000       12.0110           0
    3934 POPC 10   POPC H13R HAL2   0.090000        1.0080           0
    3935 POPC 10   POPC H13S HAL2   0.090000        1.0080           0
    3936 POPC 10   POPC C214 CTL2  -0.180000       12.0110           0
    3937 POPC 10   POPC H14R HAL2   0.090000        1.0080           0
    3938 POPC 10   POPC H14S HAL2   0.090000        1.0080           0
    3939 POPC 10   POPC C215 CTL2  -0.180000       12.0110           0
    3940 POPC 10   POPC H15R HAL2   0.090000        1.0080           0
    3941 POPC 10   POPC H15S HAL2   0.090000        1.0080           0
    3942 POPC 10   POPC C216 CTL2  -0.180000       12.0110           0
    3943 POPC 10   POPC H16R HAL2   0.090000        1.0080           0
    3944 POPC 10   POPC H16S HAL2   0.090000        1.0080           0
    3945 POPC 10   POPC C217 CTL2  -0.180000       12.0110           0
    3946 POPC 10   POPC H17R HAL2   0.090000        1.0080           0
    3947 POPC 10   POPC H17S HAL2   0.090000        1.0080           0
    3948 POPC 10   POPC C218 CTL3  -0.270000       12.0110           0
    3949 POPC 10   POPC H18R HAL3   0.090000        1.0080           0
    3950 POPC 10   POPC H18S HAL3   0.090000        1.0080           0
    3951 POPC 10   POPC H18T HAL3   0.090000        1.0080           0
    3952 POPC 10   POPC C33  CTL2  -0.180000       12.0110           0
    3953 POPC 10   POPC H3X  HAL2   0.090000        1.0080           0
    3954 POPC 10   POPC H3Y  HAL2   0.090000        1.0080           0
    3955 POPC 10   POPC C34  CTL2  -0.180000       12.0110           0
    3956 POPC 10   POPC H4X  HAL2   0.090000        1.0080           0
    3957 POPC 10   POPC H4Y  HAL2   0.090000        1.0080           0
    3958 POPC 10   POPC C35  CTL2  -0.180000       12.0110           0
    3959 POPC 10   POPC H5X  HAL2   0.090000        1.0080           0
    3960 POPC 10   POPC H5Y  HAL2   0.090000        1.0080           0
    3961 POPC 10   POPC C36  CTL2  -0.180000       12.0110           0
    3962 POPC 10   POPC H6X  HAL2   0.090000        1.0080           0
    3963 POPC 10   POPC H6Y  HAL2   0.090000        1.0080           0
    3964 POPC 10   POPC C37  CTL2  -0.180000       12.0110           0
    3965 POPC 10   POPC H7X  HAL2   0.090000        1.0080           0
    3966 POPC 10   POPC H7Y  HAL2   0.090000        1.0080           0
    3967 POPC 10   POPC C38  CTL2  -0.180000       12.0110           0
    3968 POPC 10   POPC H8X  HAL2   0.090000        1.0080           0
    3969 POPC 10   POPC H8Y  HAL2   0.090000        1.0080           0
    3970 POPC 10   POPC C39  CTL2  -0.180000       12.0110           0
    3971 POPC 10   POPC H9X  HAL2   0.090000        1.0080           0
    3972 POPC 10   POPC H9Y  HAL2   0.090000        1.0080           0
    3973 POPC 10   POPC C310 CTL2  -0.180000       12.0110           0
    3974 POPC 10   POPC H10X HAL2   0.090000        1.0080           0
    3975 POPC 10   POPC H10Y HAL2   0.090000        1.0080           0
    3976 POPC 10   POPC C311 CTL2  -0.180000       12.0110           0
    3977 POPC 10   POPC H11X HAL2   0.090000        1.0080           0
    3978 POPC 10   POPC H11Y HAL2   0.090000        1.0080           0
    3979 POPC 10   POPC C312 CTL2  -0.180000       12.0110           0
    3980 POPC 10   POPC H12X HAL2   0.090000        1.0080           0
    3981 POPC 10   POPC H12Y HAL2   0.090000        1.0080           0
    3982 POPC 10   POPC C313 CTL2  -0.180000       12.0110           0
    3983 POPC 10   POPC H13X HAL2   0.090000        1.0080           0
    3984 POPC 10   POPC H13Y HAL2   0.090000        1.0080           0
    3985 POPC 10   POPC C314 CTL2  -0.180000       12.0110           0
    3986 POPC 10   POPC H14X HAL2   0.090000        1.0080           0
    3987 POPC 10   POPC H14Y HAL2   0.090000        1.0080           0
    3988 POPC 10   POPC C315 CTL2  -0.180000       12.0110           0
    3989 POPC 10   POPC H15X HAL2   0.090000        1.0080           0
    3990 POPC 10   POPC H15Y HAL2   0.090000        1.0080           0
    3991 POPC 10   POPC C316 CTL3  -0.270000       12.0110           0
    3992 POPC 10   POPC H16X HAL3   0.090000        1.0080           0
    3993 POPC 10   POPC H16Y HAL3   0.090000        1.0080           0
    3994 POPC 10   POPC H16Z HAL3   0.090000        1.0080           0
    3995 POPC 11   POPC N    NTL   -0.600000       14.0070           0
    3996 POPC 11   POPC C12  CTL2  -0.100000       12.0110           0
    3997 POPC 11   POPC H12A HL     0.250000        1.0080           0
    3998 POPC 11   POPC H12B HL     0.250000        1.0080           0
    3999 POPC 11   POPC C13  CTL5  -0.350000       12.0110           0
    4000 POPC 11   POPC H13A HL     0.250000        1.0080           0
    4001 POPC 11   POPC H13B HL     0.250000        1.0080           0
    4002 POPC 11   POPC H13C HL     0.250000        1.0080           0
    4003 POPC 11   POPC C14  CTL5  -0.350000       12.0110           0
    4004 POPC 11   POPC H14A HL     0.250000        1.0080           0
    4005 POPC 11   POPC H14B HL     0.250000        1.0080           0
    4006 POPC 11   POPC H14C HL     0.250000        1.0080           0
    4007 POPC 11   POPC C15  CTL5  -0.350000       12.0110           0
    4008 POPC 11   POPC H15A HL     0.250000        1.0080           0
    4009 POPC 11   POPC H15B HL     0.250000        1.0080           0
    4010 POPC 11   POPC H15C HL     0.250000        1.0080           0
    4011 POPC 11   POPC C11  CTL2  -0.080000       12.0110           0
    4012 POPC 11   POPC H11A HAL2   0.090000        1.0080           0
    4013 POPC 11   POPC H11B HAL2   0.090000        1.0080           0
    4014 POPC 11   POPC P    PL     1.500000       30.9740           0
    4015 POPC 11   POPC O13  O2L   -0.780000       15.9994           0
    4016 POPC 11   POPC O14  O2L   -0.780000       15.9994           0
    4017 POPC 11   POPC O12  OSLP  -0.570000       15.9994           0
    4018 POPC 11   POPC O11  OSLP  -0.570000       15.9994           0
    4019 POPC 11   POPC C1   CTL2  -0.080000       12.0110           0
    4020 POPC 11   POPC HA   HAL2   0.090000        1.0080           0
    4021 POPC 11   POPC HB   HAL2   0.090000        1.0080           0
    4022 POPC 11   POPC C2   CTL1   0.170000       12.0110           0
    4023 POPC 11   POPC HS   HAL1   0.090000        1.0080           0
    4024 POPC 11   POPC O21  OSL   -0.490000       15.9994           0
    4025 POPC 11   POPC C21  CL     0.900000       12.0110           0
    4026 POPC 11   POPC O22  OBL   -0.630000       15.9994           0
    4027 POPC 11   POPC C22  CTL2  -0.220000       12.0110           0
    4028 POPC 11   POPC H2R  HAL2   0.090000        1.0080           0
    4029 POPC 11   POPC H2S  HAL2   0.090000        1.0080           0
    4030 POPC 11   POPC C3   CTL2   0.080000       12.0110           0
    4031 POPC 11   POPC HX   HAL2   0.090000        1.0080           0
    4032 POPC 11   POPC HY   HAL2   0.090000        1.0080           0
    4033 POPC 11   POPC O31  OSL   -0.490000       15.9994           0
    4034 POPC 11   POPC C31  CL     0.900000       12.0110           0
    4035 POPC 11   POPC O32  OBL   -0.630000       15.9994           0
    4036 POPC 11   POPC C32  CTL2  -0.220000       12.0110           0
    4037 POPC 11   POPC H2X  HAL2   0.090000        1.0080           0
    4038 POPC 11   POPC H2Y  HAL2   0.090000        1.0080           0
    4039 POPC 11   POPC C23  CTL2  -0.180000       12.0110           0
    4040 POPC 11   POPC H3R  HAL2   0.090000        1.0080           0
    4041 POPC 11   POPC H3S  HAL2   0.090000        1.0080           0
    4042 POPC 11   POPC C24  CTL2  -0.180000       12.0110           0
    4043 POPC 11   POPC H4R  HAL2   0.090000        1.0080           0
    4044 POPC 11   POPC H4S  HAL2   0.090000        1.0080           0
    4045 POPC 11   POPC C25  CTL2  -0.180000       12.0110           0
    4046 POPC 11   POPC H5R  HAL2   0.090000        1.0080           0
    4047 POPC 11   POPC H5S  HAL2   0.090000        1.0080           0
    4048 POPC 11   POPC C26  CTL2  -0.180000       12.0110           0
    4049 POPC 11   POPC H6R  HAL2   0.090000        1.0080           0
    4050 POPC 11   POPC H6S  HAL2   0.090000        1.0080           0
    4051 POPC 11   POPC C27  CTL2  -0.180000       12.0110           0
    4052 POPC 11   POPC H7R  HAL2   0.090000        1.0080           0
    4053 POPC 11   POPC H7S  HAL2   0.090000        1.0080           0
    4054 POPC 11   POPC C28  CTL2  -0.180000       12.0110           0
    4055 POPC 11   POPC H8R  HAL2   0.090000        1.0080           0
    4056 POPC 11   POPC H8S  HAL2   0.090000        1.0080           0
    4057 POPC 11   POPC C29  CEL1  -0.150000       12.0110           0
    4058 POPC 11   POPC H91  HEL1   0.150000        1.0080           0
    4059 POPC 11   POPC C210 CEL1  -0.150000       12.0110           0
    4060 POPC 11   POPC H101 HEL1   0.150000        1.0080           0
    4061 POPC 11   POPC C211 CTL2  -0.180000       12.0110           0
    4062 POPC 11   POPC H11R HAL2   0.090000        1.0080           0
    4063 POPC 11   POPC H11S HAL2   0.090000        1.0080           0
    4064 POPC 11   POPC C212 CTL2  -0.180000       12.0110           0
    4065 POPC 11   POPC H12R HAL2   0.090000        1.0080           0
    4066 POPC 11   POPC H12S HAL2   0.090000        1.0080           0
    4067 POPC 11   POPC C213 CTL2  -0.180000       12.0110           0
    4068 POPC 11   POPC H13R HAL2   0.090000        1.0080           0
    4069 POPC 11   POPC H13S HAL2   0.090000        1.0080           0
    4070 POPC 11   POPC C214 CTL2  -0.180000       12.0110           0
    4071 POPC 11   POPC H14R HAL2   0.090000        1.0080           0
    4072 POPC 11   POPC H14S HAL2   0.090000        1.0080           0
    4073 POPC 11   POPC C215 CTL2  -0.180000       12.0110           0
    4074 POPC 11   POPC H15R HAL2   0.090000        1.0080           0
    4075 POPC 11   POPC H15S HAL2   0.090000        1.0080           0
    4076 POPC 11   POPC C216 CTL2  -0.180000       12.0110           0
    4077 POPC 11   POPC H16R HAL2   0.090000        1.0080           0
    4078 POPC 11   POPC H16S HAL2   0.090000        1.0080           0
    4079 POPC 11   POPC C217 CTL2  -0.180000       12.0110           0
    4080 POPC 11   POPC H17R HAL2   0.090000        1.0080           0
    4081 POPC 11   POPC H17S HAL2   0.090000        1.0080           0
    4082 POPC 11   POPC C218 CTL3  -0.270000       12.0110           0
    4083 POPC 11   POPC H18R HAL3   0.090000        1.0080           0
    4084 POPC 11   POPC H18S HAL3   0.090000        1.0080           0
    4085 POPC 11   POPC H18T HAL3   0.090000        1.0080           0
    4086 POPC 11   POPC C33  CTL2  -0.180000       12.0110           0
    4087 POPC 11   POPC H3X  HAL2   0.090000        1.0080           0
    4088 POPC 11   POPC H3Y  HAL2   0.090000        1.0080           0
    4089 POPC 11   POPC C34  CTL2  -0.180000       12.0110           0
    4090 POPC 11   POPC H4X  HAL2   0.090000        1.0080           0
    4091 POPC 11   POPC H4Y  HAL2   0.090000        1.0080           0
    4092 POPC 11   POPC C35  CTL2  -0.180000       12.0110           0
    4093 POPC 11   POPC H5X  HAL2   0.090000        1.0080           0
    4094 POPC 11   POPC H5Y  HAL2   0.090000        1.0080           0
    4095 POPC 11   POPC C36  CTL2  -0.180000       12.0110           0
    4096 POPC 11   POPC H6X  HAL2   0.090000        1.0080           0
    4097 POPC 11   POPC H6Y  HAL2   0.090000        1.0080           0
    4098 POPC 11   POPC C37  CTL2  -0.180000       12.0110           0
    4099 POPC 11   POPC H7X  HAL2   0.090000        1.0080           0
    4100 POPC 11   POPC H7Y  HAL2   0.090000        1.0080           0
    4101 POPC 11   POPC C38  CTL2  -0.180000       12.0110           0
    4102 POPC 11   POPC H8X  HAL2   0.090000        1.0080           0
    4103 POPC 11   POPC H8Y  HAL2   0.090000        1.0080           0
    4104 POPC 11   POPC C39  CTL2  -0.180000       12.0110           0
    4105 POPC 11   POPC H9X  HAL2   0.090000        1.0080           0
    4106 POPC 11   POPC H9Y  HAL2   0.090000        1.0080           0
    4107 POPC 11   POPC C310 CTL2  -0.180000       12.0110           0
    4108 POPC 11   POPC H10X HAL2   0.090000        1.0080           0
    4109 POPC 11   POPC H10Y HAL2   0.090000        1.0080           0
    4110 POPC 11   POPC C311 CTL2  -0.180000       12.0110           0
    4111 POPC 11   POPC H11X HAL2   0.090000        1.0080           0
    4112 POPC 11   POPC H11Y HAL2   0.090000        1.0080           0
    4113 POPC 11   POPC C312 CTL2  -0.180000       12.0110           0
    4114 POPC 11   POPC H12X HAL2   0.090000        1.0080           0
    4115 POPC 11   POPC H12Y HAL2   0.090000        1.0080           0
    4116 POPC 11   POPC C313 CTL2  -0.180000       12.0110           0
    4117 POPC 11   POPC H13X HAL2   0.090000        1.0080           0
    4118 POPC 11   POPC H13Y HAL2   0.090000        1.0080           0
    4119 POPC 11   POPC C314 CTL2  -0.180000       12.0110           0
    4120 POPC 11   POPC H14X HAL2   0.090000        1.0080           0
    4121 POPC 11   POPC H14Y HAL2   0.090000        1.0080           0
    4122 POPC 11   POPC C315 CTL2  -0.180000       12.0110           0
    4123 POPC 11   POPC H15X HAL2   0.090000        1.0080           0
    4124 POPC 11   POPC H15Y HAL2   0.090000        1.0080           0
    4125 POPC 11   POPC C316 CTL3  -0.270000       12.0110           0
    4126 POPC 11   POPC H16X HAL3   0.090000        1.0080           0
    4127 POPC 11   POPC H16Y HAL3   0.090000        1.0080           0
    4128 POPC 11   POPC H16Z HAL3   0.090000        1.0080           0
    4129 POPC 12   POPC N    NTL   -0.600000       14.0070           0
    4130 POPC 12   POPC C12  CTL2  -0.100000       12.0110           0
    4131 POPC 12   POPC H12A HL     0.250000        1.0080           0
    4132 POPC 12   POPC H12B HL     0.250000        1.0080           0
    4133 POPC 12   POPC C13  CTL5  -0.350000       12.0110           0
    4134 POPC 12   POPC H13A HL     0.250000        1.0080           0
    4135 POPC 12   POPC H13B HL     0.250000        1.0080           0
    4136 POPC 12   POPC H13C HL     0.250000        1.0080           0
    4137 POPC 12   POPC C14  CTL5  -0.350000       12.0110           0
    4138 POPC 12   POPC H14A HL     0.250000        1.0080           0
    4139 POPC 12   POPC H14B HL     0.250000        1.0080           0
    4140 POPC 12   POPC H14C HL     0.250000        1.0080           0
    4141 POPC 12   POPC C15  CTL5  -0.350000       12.0110           0
    4142 POPC 12   POPC H15A HL     0.250000        1.0080           0
    4143 POPC 12   POPC H15B HL     0.250000        1.0080           0
    4144 POPC 12   POPC H15C HL     0.250000        1.0080           0
    4145 POPC 12   POPC C11  CTL2  -0.080000       12.0110           0
    4146 POPC 12   POPC H11A HAL2   0.090000        1.0080           0
    4147 POPC 12   POPC H11B HAL2   0.090000        1.0080           0
    4148 POPC 12   POPC P    PL     1.500000       30.9740           0
    4149 POPC 12   POPC O13  O2L   -0.780000       15.9994           0
    4150 POPC 12   POPC O14  O2L   -0.780000       15.9994           0
    4151 POPC 12   POPC O12  OSLP  -0.570000       15.9994           0
    4152 POPC 12   POPC O11  OSLP  -0.570000       15.9994           0
    4153 POPC 12   POPC C1   CTL2  -0.080000       12.0110           0
    4154 POPC 12   POPC HA   HAL2   0.090000        1.0080           0
    4155 POPC 12   POPC HB   HAL2   0.090000        1.0080           0
    4156 POPC 12   POPC C2   CTL1   0.170000       12.0110           0
    4157 POPC 12   POPC HS   HAL1   0.090000        1.0080           0
    4158 POPC 12   POPC O21  OSL   -0.490000       15.9994           0
    4159 POPC 12   POPC C21  CL     0.900000       12.0110           0
    4160 POPC 12   POPC O22  OBL   -0.630000       15.9994           0
    4161 POPC 12   POPC C22  CTL2  -0.220000       12.0110           0
    4162 POPC 12   POPC H2R  HAL2   0.090000        1.0080           0
    4163 POPC 12   POPC H2S  HAL2   0.090000        1.0080           0
    4164 POPC 12   POPC C3   CTL2   0.080000       12.0110           0
    4165 POPC 12   POPC HX   HAL2   0.090000        1.0080           0
    4166 POPC 12   POPC HY   HAL2   0.090000        1.0080           0
    4167 POPC 12   POPC O31  OSL   -0.490000       15.9994           0
    4168 POPC 12   POPC C31  CL     0.900000       12.0110           0
    4169 POPC 12   POPC O32  OBL   -0.630000       15.9994           0
    4170 POPC 12   POPC C32  CTL2  -0.220000       12.0110           0
    4171 POPC 12   POPC H2X  HAL2   0.090000        1.0080           0
    4172 POPC 12   POPC H2Y  HAL2   0.090000        1.0080           0
    4173 POPC 12   POPC C23  CTL2  -0.180000       12.0110           0
    4174 POPC 12   POPC H3R  HAL2   0.090000        1.0080           0
    4175 POPC 12   POPC H3S  HAL2   0.090000        1.0080           0
    4176 POPC 12   POPC C24  CTL2  -0.180000       12.0110           0
    4177 POPC 12   POPC H4R  HAL2   0.090000        1.0080           0
    4178 POPC 12   POPC H4S  HAL2   0.090000        1.0080           0
    4179 POPC 12   POPC C25  CTL2  -0.180000       12.0110           0
    4180 POPC 12   POPC H5R  HAL2   0.090000        1.0080           0
    4181 POPC 12   POPC H5S  HAL2   0.090000        1.0080           0
    4182 POPC 12   POPC C26  CTL2  -0.180000       12.0110           0
    4183 POPC 12   POPC H6R  HAL2   0.090000        1.0080           0
    4184 POPC 12   POPC H6S  HAL2   0.090000        1.0080           0
    4185 POPC 12   POPC C27  CTL2  -0.180000       12.0110           0
    4186 POPC 12   POPC H7R  HAL2   0.090000        1.0080           0
    4187 POPC 12   POPC H7S  HAL2   0.090000        1.0080           0
    4188 POPC 12   POPC C28  CTL2  -0.180000       12.0110           0
    4189 POPC 12   POPC H8R  HAL2   0.090000        1.0080           0
    4190 POPC 12   POPC H8S  HAL2   0.090000        1.0080           0
    4191 POPC 12   POPC C29  CEL1  -0.150000       12.0110           0
    4192 POPC 12   POPC H91  HEL1   0.150000        1.0080           0
    4193 POPC 12   POPC C210 CEL1  -0.150000       12.0110           0
    4194 POPC 12   POPC H101 HEL1   0.150000        1.0080           0
    4195 POPC 12   POPC C211 CTL2  -0.180000       12.0110           0
    4196 POPC 12   POPC H11R HAL2   0.090000        1.0080           0
    4197 POPC 12   POPC H11S HAL2   0.090000        1.0080           0
    4198 POPC 12   POPC C212 CTL2  -0.180000       12.0110           0
    4199 POPC 12   POPC H12R HAL2   0.090000        1.0080           0
    4200 POPC 12   POPC H12S HAL2   0.090000        1.0080           0
    4201 POPC 12   POPC C213 CTL2  -0.180000       12.0110           0
    4202 POPC 12   POPC H13R HAL2   0.090000        1.0080           0
    4203 POPC 12   POPC H13S HAL2   0.090000        1.0080           0
    4204 POPC 12   POPC C214 CTL2  -0.180000       12.0110           0
    4205 POPC 12   POPC H14R HAL2   0.090000        1.0080           0
    4206 POPC 12   POPC H14S HAL2   0.090000        1.0080           0
    4207 POPC 12   POPC C215 CTL2  -0.180000       12.0110           0
    4208 POPC 12   POPC H15R HAL2   0.090000        1.0080           0
    4209 POPC 12   POPC H15S HAL2   0.090000        1.0080           0
    4210 POPC 12   POPC C216 CTL2  -0.180000       12.0110           0
    4211 POPC 12   POPC H16R HAL2   0.090000        1.0080           0
    4212 POPC 12   POPC H16S HAL2   0.090000        1.0080           0
    4213 POPC 12   POPC C217 CTL2  -0.180000       12.0110           0
    4214 POPC 12   POPC H17R HAL2   0.090000        1.0080           0
    4215 POPC 12   POPC H17S HAL2   0.090000        1.0080           0
    4216 POPC 12   POPC C218 CTL3  -0.270000       12.0110           0
    4217 POPC 12   POPC H18R HAL3   0.090000        1.0080           0
    4218 POPC 12   POPC H18S HAL3   0.090000        1.0080           0
    4219 POPC 12   POPC H18T HAL3   0.090000        1.0080           0
    4220 POPC 12   POPC C33  CTL2  -0.180000       12.0110           0
    4221 POPC 12   POPC H3X  HAL2   0.090000        1.0080           0
    4222 POPC 12   POPC H3Y  HAL2   0.090000        1.0080           0
    4223 POPC 12   POPC C34  CTL2  -0.180000       12.0110           0
    4224 POPC 12   POPC H4X  HAL2   0.090000        1.0080           0
    4225 POPC 12   POPC H4Y  HAL2   0.090000        1.0080           0
    4226 POPC 12   POPC C35  CTL2  -0.180000       12.0110           0
    4227 POPC 12   POPC H5X  HAL2   0.090000        1.0080           0
    4228 POPC 12   POPC H5Y  HAL2   0.090000        1.0080           0
    4229 POPC 12   POPC C36  CTL2  -0.180000       12.0110           0
    4230 POPC 12   POPC H6X  HAL2   0.090000        1.0080           0
    4231 POPC 12   POPC H6Y  HAL2   0.090000        1.0080           0
    4232 POPC 12   POPC C37  CTL2  -0.180000       12.0110           0
    4233 POPC 12   POPC H7X  HAL2   0.090000        1.0080           0
    4234 POPC 12   POPC H7Y  HAL2   0.090000        1.0080           0
    4235 POPC 12   POPC C38  CTL2  -0.180000       12.0110           0
    4236 POPC 12   POPC H8X  HAL2   0.090000        1.0080           0
    4237 POPC 12   POPC H8Y  HAL2   0.090000        1.0080           0
    4238 POPC 12   POPC C39  CTL2  -0.180000       12.0110           0
    4239 POPC 12   POPC H9X  HAL2   0.090000        1.0080           0
    4240 POPC 12   POPC H9Y  HAL2   0.090000        1.0080           0
    4241 POPC 12   POPC C310 CTL2  -0.180000       12.0110           0
    4242 POPC 12   POPC H10X HAL2   0.090000        1.0080           0
    4243 POPC 12   POPC H10Y HAL2   0.090000        1.0080           0
    4244 POPC 12   POPC C311 CTL2  -0.180000       12.0110           0
    4245 POPC 12   POPC H11X HAL2   0.090000        1.0080           0
    4246 POPC 12   POPC H11Y HAL2   0.090000        1.0080           0
    4247 POPC 12   POPC C312 CTL2  -0.180000       12.0110           0
    4248 POPC 12   POPC H12X HAL2   0.090000        1.0080           0
    4249 POPC 12   POPC H12Y HAL2   0.090000        1.0080           0
    4250 POPC 12   POPC C313 CTL2  -0.180000       12.0110           0
    4251 POPC 12   POPC H13X HAL2   0.090000        1.0080           0
    4252 POPC 12   POPC H13Y HAL2   0.090000        1.0080           0
    4253 POPC 12   POPC C314 CTL2  -0.180000       12.0110           0
    4254 POPC 12   POPC H14X HAL2   0.090000        1.0080           0
    4255 POPC 12   POPC H14Y HAL2   0.090000        1.0080           0
    4256 POPC 12   POPC C315 CTL2  -0.180000       12.0110           0
    4257 POPC 12   POPC H15X HAL2   0.090000        1.0080           0
    4258 POPC 12   POPC H15Y HAL2   0.090000        1.0080           0
    4259 POPC 12   POPC C316 CTL3  -0.270000       12.0110           0
    4260 POPC 12   POPC H16X HAL3   0.090000        1.0080           0
    4261 POPC 12   POPC H16Y HAL3   0.090000        1.0080           0
    4262 POPC 12   POPC H16Z HAL3   0.090000        1.0080           0
    4263 POPC 13   POPC N    NTL   -0.600000       14.0070           0
    4264 POPC 13   POPC C12  CTL2  -0.100000       12.0110           0
    4265 POPC 13   POPC H12A HL     0.250000        1.0080           0
    4266 POPC 13   POPC H12B HL     0.250000        1.0080           0
    4267 POPC 13   POPC C13  CTL5  -0.350000       12.0110           0
    4268 POPC 13   POPC H13A HL     0.250000        1.0080           0
    4269 POPC 13   POPC H13B HL     0.250000        1.0080           0
    4270 POPC 13   POPC H13C HL     0.250000        1.0080           0
    4271 POPC 13   POPC C14  CTL5  -0.350000       12.0110           0
    4272 POPC 13   POPC H14A HL     0.250000        1.0080           0
    4273 POPC 13   POPC H14B HL     0.250000        1.0080           0
    4274 POPC 13   POPC H14C HL     0.250000        1.0080           0
    4275 POPC 13   POPC C15  CTL5  -0.350000       12.0110           0
    4276 POPC 13   POPC H15A HL     0.250000        1.0080           0
    4277 POPC 13   POPC H15B HL     0.250000        1.0080           0
    4278 POPC 13   POPC H15C HL     0.250000        1.0080           0
    4279 POPC 13   POPC C11  CTL2  -0.080000       12.0110           0
    4280 POPC 13   POPC H11A HAL2   0.090000        1.0080           0
    4281 POPC 13   POPC H11B HAL2   0.090000        1.0080           0
    4282 POPC 13   POPC P    PL     1.500000       30.9740           0
    4283 POPC 13   POPC O13  O2L   -0.780000       15.9994           0
    4284 POPC 13   POPC O14  O2L   -0.780000       15.9994           0
    4285 POPC 13   POPC O12  OSLP  -0.570000       15.9994           0
    4286 POPC 13   POPC O11  OSLP  -0.570000       15.9994           0
    4287 POPC 13   POPC C1   CTL2  -0.080000       12.0110           0
    4288 POPC 13   POPC HA   HAL2   0.090000        1.0080           0
    4289 POPC 13   POPC HB   HAL2   0.090000        1.0080           0
    4290 POPC 13   POPC C2   CTL1   0.170000       12.0110           0
    4291 POPC 13   POPC HS   HAL1   0.090000        1.0080           0
    4292 POPC 13   POPC O21  OSL   -0.490000       15.9994           0
    4293 POPC 13   POPC C21  CL     0.900000       12.0110           0
    4294 POPC 13   POPC O22  OBL   -0.630000       15.9994           0
    4295 POPC 13   POPC C22  CTL2  -0.220000       12.0110           0
    4296 POPC 13   POPC H2R  HAL2   0.090000        1.0080           0
    4297 POPC 13   POPC H2S  HAL2   0.090000        1.0080           0
    4298 POPC 13   POPC C3   CTL2   0.080000       12.0110           0
    4299 POPC 13   POPC HX   HAL2   0.090000        1.0080           0
    4300 POPC 13   POPC HY   HAL2   0.090000        1.0080           0
    4301 POPC 13   POPC O31  OSL   -0.490000       15.9994           0
    4302 POPC 13   POPC C31  CL     0.900000       12.0110           0
    4303 POPC 13   POPC O32  OBL   -0.630000       15.9994           0
    4304 POPC 13   POPC C32  CTL2  -0.220000       12.0110           0
    4305 POPC 13   POPC H2X  HAL2   0.090000        1.0080           0
    4306 POPC 13   POPC H2Y  HAL2   0.090000        1.0080           0
    4307 POPC 13   POPC C23  CTL2  -0.180000       12.0110           0
    4308 POPC 13   POPC H3R  HAL2   0.090000        1.0080           0
    4309 POPC 13   POPC H3S  HAL2   0.090000        1.0080           0
    4310 POPC 13   POPC C24  CTL2  -0.180000       12.0110           0
    4311 POPC 13   POPC H4R  HAL2   0.090000        1.0080           0
    4312 POPC 13   POPC H4S  HAL2   0.090000        1.0080           0
    4313 POPC 13   POPC C25  CTL2  -0.180000       12.0110           0
    4314 POPC 13   POPC H5R  HAL2   0.090000        1.0080           0
    4315 POPC 13   POPC H5S  HAL2   0.090000        1.0080           0
    4316 POPC 13   POPC C26  CTL2  -0.180000       12.0110           0
    4317 POPC 13   POPC H6R  HAL2   0.090000        1.0080           0
    4318 POPC 13   POPC H6S  HAL2   0.090000        1.0080           0
    4319 POPC 13   POPC C27  CTL2  -0.180000       12.0110           0
    4320 POPC 13   POPC H7R  HAL2   0.090000        1.0080           0
    4321 POPC 13   POPC H7S  HAL2   0.090000        1.0080           0
    4322 POPC 13   POPC C28  CTL2  -0.180000       12.0110           0
    4323 POPC 13   POPC H8R  HAL2   0.090000        1.0080           0
    4324 POPC 13   POPC H8S  HAL2   0.090000        1.0080           0
    4325 POPC 13   POPC C29  CEL1  -0.150000       12.0110           0
    4326 POPC 13   POPC H91  HEL1   0.150000        1.0080           0
    4327 POPC 13   POPC C210 CEL1  -0.150000       12.0110           0
    4328 POPC 13   POPC H101 HEL1   0.150000        1.0080           0
    4329 POPC 13   POPC C211 CTL2  -0.180000       12.0110           0
    4330 POPC 13   POPC H11R HAL2   0.090000        1.0080           0
    4331 POPC 13   POPC H11S HAL2   0.090000        1.0080           0
    4332 POPC 13   POPC C212 CTL2  -0.180000       12.0110           0
    4333 POPC 13   POPC H12R HAL2   0.090000        1.0080           0
    4334 POPC 13   POPC H12S HAL2   0.090000        1.0080           0
    4335 POPC 13   POPC C213 CTL2  -0.180000       12.0110           0
    4336 POPC 13   POPC H13R HAL2   0.090000        1.0080           0
    4337 POPC 13   POPC H13S HAL2   0.090000        1.0080           0
    4338 POPC 13   POPC C214 CTL2  -0.180000       12.0110           0
    4339 POPC 13   POPC H14R HAL2   0.090000        1.0080           0
    4340 POPC 13   POPC H14S HAL2   0.090000        1.0080           0
    4341 POPC 13   POPC C215 CTL2  -0.180000       12.0110           0
    4342 POPC 13   POPC H15R HAL2   0.090000        1.0080           0
    4343 POPC 13   POPC H15S HAL2   0.090000        1.0080           0
    4344 POPC 13   POPC C216 CTL2  -0.180000       12.0110           0
    4345 POPC 13   POPC H16R HAL2   0.090000        1.0080           0
    4346 POPC 13   POPC H16S HAL2   0.090000        1.0080           0
    4347 POPC 13   POPC C217 CTL2  -0.180000       12.0110           0
    4348 POPC 13   POPC H17R HAL2   0.090000        1.0080           0
    4349 POPC 13   POPC H17S HAL2   0.090000        1.0080           0
    4350 POPC 13   POPC C218 CTL3  -0.270000       12.0110           0
    4351 POPC 13   POPC H18R HAL3   0.090000        1.0080           0
    4352 POPC 13   POPC H18S HAL3   0.090000        1.0080           0
    4353 POPC 13   POPC H18T HAL3   0.090000        1.0080           0
    4354 POPC 13   POPC C33  CTL2  -0.180000       12.0110           0
    4355 POPC 13   POPC H3X  HAL2   0.090000        1.0080           0
    4356 POPC 13   POPC H3Y  HAL2   0.090000        1.0080           0
    4357 POPC 13   POPC C34  CTL2  -0.180000       12.0110           0
    4358 POPC 13   POPC H4X  HAL2   0.090000        1.0080           0
    4359 POPC 13   POPC H4Y  HAL2   0.090000        1.0080           0
    4360 POPC 13   POPC C35  CTL2  -0.180000       12.0110           0
    4361 POPC 13   POPC H5X  HAL2   0.090000        1.0080           0
    4362 POPC 13   POPC H5Y  HAL2   0.090000        1.0080           0
    4363 POPC 13   POPC C36  CTL2  -0.180000       12.0110           0
    4364 POPC 13   POPC H6X  HAL2   0.090000        1.0080           0
    4365 POPC 13   POPC H6Y  HAL2   0.090000        1.0080           0
    4366 POPC 13   POPC C37  CTL2  -0.180000       12.0110           0
    4367 POPC 13   POPC H7X  HAL2   0.090000        1.0080           0
    4368 POPC 13   POPC H7Y  HAL2   0.090000        1.0080           0
    4369 POPC 13   POPC C38  CTL2  -0.180000       12.0110           0
    4370 POPC 13   POPC H8X  HAL2   0.090000        1.0080           0
    4371 POPC 13   POPC H8Y  HAL2   0.090000        1.0080           0
    4372 POPC 13   POPC C39  CTL2  -0.180000       12.0110           0
    4373 POPC 13   POPC H9X  HAL2   0.090000        1.0080           0
    4374 POPC 13   POPC H9Y  HAL2   0.090000        1.0080           0
    4375 POPC 13   POPC C310 CTL2  -0.180000       12.0110           0
    4376 POPC 13   POPC H10X HAL2   0.090000        1.0080           0
    4377 POPC 13   POPC H10Y HAL2   0.090000        1.0080           0
    4378 POPC 13   POPC C311 CTL2  -0.180000       12.0110           0
    4379 POPC 13   POPC H11X HAL2   0.090000        1.0080           0
    4380 POPC 13   POPC H11Y HAL2   0.090000        1.0080           0
    4381 POPC 13   POPC C312 CTL2  -0.180000       12.0110           0
    4382 POPC 13   POPC H12X HAL2   0.090000        1.0080           0
    4383 POPC 13   POPC H12Y HAL2   0.090000        1.0080           0
    4384 POPC 13   POPC C313 CTL2  -0.180000       12.0110           0
    4385 POPC 13   POPC H13X HAL2   0.090000        1.0080           0
    4386 POPC 13   POPC H13Y HAL2   0.090000        1.0080           0
    4387 POPC 13   POPC C314 CTL2  -0.180000       12.0110           0
    4388 POPC 13   POPC H14X HAL2   0.090000        1.0080           0
    4389 POPC 13   POPC H14Y HAL2   0.090000        1.0080           0
    4390 POPC 13   POPC C315 CTL2  -0.180000       12.0110           0
    4391 POPC 13   POPC H15X HAL2   0.090000        1.0080           0
    4392 POPC 13   POPC H15Y HAL2   0.090000        1.0080           0
    4393 POPC 13   POPC C316 CTL3  -0.270000       12.0110           0
    4394 POPC 13   POPC H16X HAL3   0.090000        1.0080           0
    4395 POPC 13   POPC H16Y HAL3   0.090000        1.0080           0
    4396 POPC 13   POPC H16Z HAL3   0.090000        1.0080           0
    4397 POPC 14   POPC N    NTL   -0.600000       14.0070           0
    4398 POPC 14   POPC C12  CTL2  -0.100000       12.0110           0
    4399 POPC 14   POPC H12A HL     0.250000        1.0080           0
    4400 POPC 14   POPC H12B HL     0.250000        1.0080           0
    4401 POPC 14   POPC C13  CTL5  -0.350000       12.0110           0
    4402 POPC 14   POPC H13A HL     0.250000        1.0080           0
    4403 POPC 14   POPC H13B HL     0.250000        1.0080           0
    4404 POPC 14   POPC H13C HL     0.250000        1.0080           0
    4405 POPC 14   POPC C14  CTL5  -0.350000       12.0110           0
    4406 POPC 14   POPC H14A HL     0.250000        1.0080           0
    4407 POPC 14   POPC H14B HL     0.250000        1.0080           0
    4408 POPC 14   POPC H14C HL     0.250000        1.0080           0
    4409 POPC 14   POPC C15  CTL5  -0.350000       12.0110           0
    4410 POPC 14   POPC H15A HL     0.250000        1.0080           0
    4411 POPC 14   POPC H15B HL     0.250000        1.0080           0
    4412 POPC 14   POPC H15C HL     0.250000        1.0080           0
    4413 POPC 14   POPC C11  CTL2  -0.080000       12.0110           0
    4414 POPC 14   POPC H11A HAL2   0.090000        1.0080           0
    4415 POPC 14   POPC H11B HAL2   0.090000        1.0080           0
    4416 POPC 14   POPC P    PL     1.500000       30.9740           0
    4417 POPC 14   POPC O13  O2L   -0.780000       15.9994           0
    4418 POPC 14   POPC O14  O2L   -0.780000       15.9994           0
    4419 POPC 14   POPC O12  OSLP  -0.570000       15.9994           0
    4420 POPC 14   POPC O11  OSLP  -0.570000       15.9994           0
    4421 POPC 14   POPC C1   CTL2  -0.080000       12.0110           0
    4422 POPC 14   POPC HA   HAL2   0.090000        1.0080           0
    4423 POPC 14   POPC HB   HAL2   0.090000        1.0080           0
    4424 POPC 14   POPC C2   CTL1   0.170000       12.0110           0
    4425 POPC 14   POPC HS   HAL1   0.090000        1.0080           0
    4426 POPC 14   POPC O21  OSL   -0.490000       15.9994           0
    4427 POPC 14   POPC C21  CL     0.900000       12.0110           0
    4428 POPC 14   POPC O22  OBL   -0.630000       15.9994           0
    4429 POPC 14   POPC C22  CTL2  -0.220000       12.0110           0
    4430 POPC 14   POPC H2R  HAL2   0.090000        1.0080           0
    4431 POPC 14   POPC H2S  HAL2   0.090000        1.0080           0
    4432 POPC 14   POPC C3   CTL2   0.080000       12.0110           0
    4433 POPC 14   POPC HX   HAL2   0.090000        1.0080           0
    4434 POPC 14   POPC HY   HAL2   0.090000        1.0080           0
    4435 POPC 14   POPC O31  OSL   -0.490000       15.9994           0
    4436 POPC 14   POPC C31  CL     0.900000       12.0110           0
    4437 POPC 14   POPC O32  OBL   -0.630000       15.9994           0
    4438 POPC 14   POPC C32  CTL2  -0.220000       12.0110           0
    4439 POPC 14   POPC H2X  HAL2   0.090000        1.0080           0
    4440 POPC 14   POPC H2Y  HAL2   0.090000        1.0080           0
    4441 POPC 14   POPC C23  CTL2  -0.180000       12.0110           0
    4442 POPC 14   POPC H3R  HAL2   0.090000        1.0080           0
    4443 POPC 14   POPC H3S  HAL2   0.090000        1.0080           0
    4444 POPC 14   POPC C24  CTL2  -0.180000       12.0110           0
    4445 POPC 14   POPC H4R  HAL2   0.090000        1.0080           0
    4446 POPC 14   POPC H4S  HAL2   0.090000        1.0080           0
    4447 POPC 14   POPC C25  CTL2  -0.180000       12.0110           0
    4448 POPC 14   POPC H5R  HAL2   0.090000        1.0080           0
    4449 POPC 14   POPC H5S  HAL2   0.090000        1.0080           0
    4450 POPC 14   POPC C26  CTL2  -0.180000       12.0110           0
    4451 POPC 14   POPC H6R  HAL2   0.090000        1.0080           0
    4452 POPC 14   POPC H6S  HAL2   0.090000        1.0080           0
    4453 POPC 14   POPC C27  CTL2  -0.180000       12.0110           0
    4454 POPC 14   POPC H7R  HAL2   0.090000        1.0080           0
    4455 POPC 14   POPC H7S  HAL2   0.090000        1.0080           0
    4456 POPC 14   POPC C28  CTL2  -0.180000       12.0110           0
    4457 POPC 14   POPC H8R  HAL2   0.090000        1.0080           0
    4458 POPC 14   POPC H8S  HAL2   0.090000        1.0080           0
    4459 POPC 14   POPC C29  CEL1  -0.150000       12.0110           0
    4460 POPC 14   POPC H91  HEL1   0.150000        1.0080           0
    4461 POPC 14   POPC C210 CEL1  -0.150000       12.0110           0
    4462 POPC 14   POPC H101 HEL1   0.150000        1.0080           0
    4463 POPC 14   POPC C211 CTL2  -0.180000       12.0110           0
    4464 POPC 14   POPC H11R HAL2   0.090000        1.0080           0
    4465 POPC 14   POPC H11S HAL2   0.090000        1.0080           0
    4466 POPC 14   POPC C212 CTL2  -0.180000       12.0110           0
    4467 POPC 14   POPC H12R HAL2   0.090000        1.0080           0
    4468 POPC 14   POPC H12S HAL2   0.090000        1.0080           0
    4469 POPC 14   POPC C213 CTL2  -0.180000       12.0110           0
    4470 POPC 14   POPC H13R HAL2   0.090000        1.0080           0
    4471 POPC 14   POPC H13S HAL2   0.090000        1.0080           0
    4472 POPC 14   POPC C214 CTL2  -0.180000       12.0110           0
    4473 POPC 14   POPC H14R HAL2   0.090000        1.0080           0
    4474 POPC 14   POPC H14S HAL2   0.090000        1.0080           0
    4475 POPC 14   POPC C215 CTL2  -0.180000       12.0110           0
    4476 POPC 14   POPC H15R HAL2   0.090000        1.0080           0
    4477 POPC 14   POPC H15S HAL2   0.090000        1.0080           0
    4478 POPC 14   POPC C216 CTL2  -0.180000       12.0110           0
    4479 POPC 14   POPC H16R HAL2   0.090000        1.0080           0
    4480 POPC 14   POPC H16S HAL2   0.090000        1.0080           0
    4481 POPC 14   POPC C217 CTL2  -0.180000       12.0110           0
    4482 POPC 14   POPC H17R HAL2   0.090000        1.0080           0
    4483 POPC 14   POPC H17S HAL2   0.090000        1.0080           0
    4484 POPC 14   POPC C218 CTL3  -0.270000       12.0110           0
    4485 POPC 14   POPC H18R HAL3   0.090000        1.0080           0
    4486 POPC 14   POPC H18S HAL3   0.090000        1.0080           0
    4487 POPC 14   POPC H18T HAL3   0.090000        1.0080           0
    4488 POPC 14   POPC C33  CTL2  -0.180000       12.0110           0
    4489 POPC 14   POPC H3X  HAL2   0.090000        1.0080           0
    4490 POPC 14   POPC H3Y  HAL2   0.090000        1.0080           0
    4491 POPC 14   POPC C34  CTL2  -0.180000       12.0110           0
    4492 POPC 14   POPC H4X  HAL2   0.090000        1.0080           0
    4493 POPC 14   POPC H4Y  HAL2   0.090000        1.0080           0
    4494 POPC 14   POPC C35  CTL2  -0.180000       12.0110           0
    4495 POPC 14   POPC H5X  HAL2   0.090000        1.0080           0
    4496 POPC 14   POPC H5Y  HAL2   0.090000        1.0080           0
    4497 POPC 14   POPC C36  CTL2  -0.180000       12.0110           0
    4498 POPC 14   POPC H6X  HAL2   0.090000        1.0080           0
    4499 POPC 14   POPC H6Y  HAL2   0.090000        1.0080           0
    4500 POPC 14   POPC C37  CTL2  -0.180000       12.0110           0
    4501 POPC 14   POPC H7X  HAL2   0.090000        1.0080           0
    4502 POPC 14   POPC H7Y  HAL2   0.090000        1.0080           0
    4503 POPC 14   POPC C38  CTL2  -0.180000       12.0110           0
    4504 POPC 14   POPC H8X  HAL2   0.090000        1.0080           0
    4505 POPC 14   POPC H8Y  HAL2   0.090000        1.0080           0
    4506 POPC 14   POPC C39  CTL2  -0.180000       12.0110           0
    4507 POPC 14   POPC H9X  HAL2   0.090000        1.0080           0
    4508 POPC 14   POPC H9Y  HAL2   0.090000        1.0080           0
    4509 POPC 14   POPC C310 CTL2  -0.180000       12.0110           0
    4510 POPC 14   POPC H10X HAL2   0.090000        1.0080           0
    4511 POPC 14   POPC H10Y HAL2   0.090000        1.0080           0
    4512 POPC 14   POPC C311 CTL2  -0.180000       12.0110           0
    4513 POPC 14   POPC H11X HAL2   0.090000        1.0080           0
    4514 POPC 14   POPC H11Y HAL2   0.090000        1.0080           0
    4515 POPC 14   POPC C312 CTL2  -0.180000       12.0110           0
    4516 POPC 14   POPC H12X HAL2   0.090000        1.0080           0
    4517 POPC 14   POPC H12Y HAL2   0.090000        1.0080           0
    4518 POPC 14   POPC C313 CTL2  -0.180000       12.0110           0
    4519 POPC 14   POPC H13X HAL2   0.090000        1.0080           0
    4520 POPC 14   POPC H13Y HAL2   0.090000        1.0080           0
    4521 POPC 14   POPC C314 CTL2  -0.180000       12.0110           0
    4522 POPC 14   POPC H14X HAL2   0.090000        1.0080           0
    4523 POPC 14   POPC H14Y HAL2   0.090000        1.0080           0
    4524 POPC 14   POPC C315 CTL2  -0.180000       12.0110           0
    4525 POPC 14   POPC H15X HAL2   0.090000        1.0080           0
    4526 POPC 14   POPC H15Y HAL2   0.090000        1.0080           0
    4527 POPC 14   POPC C316 CTL3  -0.270000       12.0110           0
    4528 POPC 14   POPC H16X HAL3   0.090000        1.0080           0
    4529 POPC 14   POPC H16Y HAL3   0.090000        1.0080           0
    4530 POPC 14   POPC H16Z HAL3   0.090000        1.0080           0
    4531 POPC 15   POPC N    NTL   -0.600000       14.0070           0
    4532 POPC 15   POPC C12  CTL2  -0.100000       12.0110           0
    4533 POPC 15   POPC H12A HL     0.250000        1.0080           0
    4534 POPC 15   POPC H12B HL     0.250000        1.0080           0
    4535 POPC 15   POPC C13  CTL5  -0.350000       12.0110           0
    4536 POPC 15   POPC H13A HL     0.250000        1.0080           0
    4537 POPC 15   POPC H13B HL     0.250000        1.0080           0
    4538 POPC 15   POPC H13C HL     0.250000        1.0080           0
    4539 POPC 15   POPC C14  CTL5  -0.350000       12.0110           0
    4540 POPC 15   POPC H14A HL     0.250000        1.0080           0
    4541 POPC 15   POPC H14B HL     0.250000        1.0080           0
    4542 POPC 15   POPC H14C HL     0.250000        1.0080           0
    4543 POPC 15   POPC C15  CTL5  -0.350000       12.0110           0
    4544 POPC 15   POPC H15A HL     0.250000        1.0080           0
    4545 POPC 15   POPC H15B HL     0.250000        1.0080           0
    4546 POPC 15   POPC H15C HL     0.250000        1.0080           0
    4547 POPC 15   POPC C11  CTL2  -0.080000       12.0110           0
    4548 POPC 15   POPC H11A HAL2   0.090000        1.0080           0
    4549 POPC 15   POPC H11B HAL2   0.090000        1.0080           0
    4550 POPC 15   POPC P    PL     1.500000       30.9740           0
    4551 POPC 15   POPC O13  O2L   -0.780000       15.9994           0
    4552 POPC 15   POPC O14  O2L   -0.780000       15.9994           0
    4553 POPC 15   POPC O12  OSLP  -0.570000       15.9994           0
    4554 POPC 15   POPC O11  OSLP  -0.570000       15.9994           0
    4555 POPC 15   POPC C1   CTL2  -0.080000       12.0110           0
    4556 POPC 15   POPC HA   HAL2   0.090000        1.0080           0
    4557 POPC 15   POPC HB   HAL2   0.090000        1.0080           0
    4558 POPC 15   POPC C2   CTL1   0.170000       12.0110           0
    4559 POPC 15   POPC HS   HAL1   0.090000        1.0080           0
    4560 POPC 15   POPC O21  OSL   -0.490000       15.9994           0
    4561 POPC 15   POPC C21  CL     0.900000       12.0110           0
    4562 POPC 15   POPC O22  OBL   -0.630000       15.9994           0
    4563 POPC 15   POPC C22  CTL2  -0.220000       12.0110           0
    4564 POPC 15   POPC H2R  HAL2   0.090000        1.0080           0
    4565 POPC 15   POPC H2S  HAL2   0.090000        1.0080           0
    4566 POPC 15   POPC C3   CTL2   0.080000       12.0110           0
    4567 POPC 15   POPC HX   HAL2   0.090000        1.0080           0
    4568 POPC 15   POPC HY   HAL2   0.090000        1.0080           0
    4569 POPC 15   POPC O31  OSL   -0.490000       15.9994           0
    4570 POPC 15   POPC C31  CL     0.900000       12.0110           0
    4571 POPC 15   POPC O32  OBL   -0.630000       15.9994           0
    4572 POPC 15   POPC C32  CTL2  -0.220000       12.0110           0
    4573 POPC 15   POPC H2X  HAL2   0.090000        1.0080           0
    4574 POPC 15   POPC H2Y  HAL2   0.090000        1.0080           0
    4575 POPC 15   POPC C23  CTL2  -0.180000       12.0110           0
    4576 POPC 15   POPC H3R  HAL2   0.090000        1.0080           0
    4577 POPC 15   POPC H3S  HAL2   0.090000        1.0080           0
    4578 POPC 15   POPC C24  CTL2  -0.180000       12.0110           0
    4579 POPC 15   POPC H4R  HAL2   0.090000        1.0080           0
    4580 POPC 15   POPC H4S  HAL2   0.090000        1.0080           0
    4581 POPC 15   POPC C25  CTL2  -0.180000       12.0110           0
    4582 POPC 15   POPC H5R  HAL2   0.090000        1.0080           0
    4583 POPC 15   POPC H5S  HAL2   0.090000        1.0080           0
    4584 POPC 15   POPC C26  CTL2  -0.180000       12.0110           0
    4585 POPC 15   POPC H6R  HAL2   0.090000        1.0080           0
    4586 POPC 15   POPC H6S  HAL2   0.090000        1.0080           0
    4587 POPC 15   POPC C27  CTL2  -0.180000       12.0110           0
    4588 POPC 15   POPC H7R  HAL2   0.090000        1.0080           0
    4589 POPC 15   POPC H7S  HAL2   0.090000        1.0080           0
    4590 POPC 15   POPC C28  CTL2  -0.180000       12.0110           0
    4591 POPC 15   POPC H8R  HAL2   0.090000        1.0080           0
    4592 POPC 15   POPC H8S  HAL2   0.090000        1.0080           0
    4593 POPC 15   POPC C29  CEL1  -0.150000       12.0110           0
    4594 POPC 15   POPC H91  HEL1   0.150000        1.0080           0
    4595 POPC 15   POPC C210 CEL1  -0.150000       12.0110           0
    4596 POPC 15   POPC H101 HEL1   0.150000        1.0080           0
    4597 POPC 15   POPC C211 CTL2  -0.180000       12.0110           0
    4598 POPC 15   POPC H11R HAL2   0.090000        1.0080           0
    4599 POPC 15   POPC H11S HAL2   0.090000        1.0080           0
    4600 POPC 15   POPC C212 CTL2  -0.180000       12.0110           0
    4601 POPC 15   POPC H12R HAL2   0.090000        1.0080           0
    4602 POPC 15   POPC H12S HAL2   0.090000        1.0080           0
    4603 POPC 15   POPC C213 CTL2  -0.180000       12.0110           0
    4604 POPC 15   POPC H13R HAL2   0.090000        1.0080           0
    4605 POPC 15   POPC H13S HAL2   0.090000        1.0080           0
    4606 POPC 15   POPC C214 CTL2  -0.180000       12.0110           0
    4607 POPC 15   POPC H14R HAL2   0.090000        1.0080           0
    4608 POPC 15   POPC H14S HAL2   0.090000        1.0080           0
    4609 POPC 15   POPC C215 CTL2  -0.180000       12.0110           0
    4610 POPC 15   POPC H15R HAL2   0.090000        1.0080           0
    4611 POPC 15   POPC H15S HAL2   0.090000        1.0080           0
    4612 POPC 15   POPC C216 CTL2  -0.180000       12.0110           0
    4613 POPC 15   POPC H16R HAL2   0.090000        1.0080           0
    4614 POPC 15   POPC H16S HAL2   0.090000        1.0080           0
    4615 POPC 15   POPC C217 CTL2  -0.180000       12.0110           0
    4616 POPC 15   POPC H17R HAL2   0.090000        1.0080           0
    4617 POPC 15   POPC H17S HAL2   0.090000        1.0080           0
    4618 POPC 15   POPC C218 CTL3  -0.270000       12.0110           0
    4619 POPC 15   POPC H18R HAL3   0.090000        1.0080           0
    4620 POPC 15   POPC H18S HAL3   0.090000        1.0080           0
    4621 POPC 15   POPC H18T HAL3   0.090000        1.0080           0
    4622 POPC 15   POPC C33  CTL2  -0.180000       12.0110           0
    4623 POPC 15   POPC H3X  HAL2   0.090000        1.0080           0
    4624 POPC 15   POPC H3Y  HAL2   0.090000        1.0080           0
    4625 POPC 15   POPC C34  CTL2  -0.180000       12.0110           0
    4626 POPC 15   POPC H4X  HAL2   0.090000        1.0080           0
    4627 POPC 15   POPC H4Y  HAL2   0.090000        1.0080           0
    4628 POPC 15   POPC C35  CTL2  -0.180000       12.0110           0
    4629 POPC 15   POPC H5X  HAL2   0.090000        1.0080           0
    4630 POPC 15   POPC H5Y  HAL2   0.090000        1.0080           0
    4631 POPC 15   POPC C36  CTL2  -0.180000       12.0110           0
    4632 POPC 15   POPC H6X  HAL2   0.090000        1.0080           0
    4633 POPC 15   POPC H6Y  HAL2   0.090000        1.0080           0
    4634 POPC 15   POPC C37  CTL2  -0.180000       12.0110           0
    4635 POPC 15   POPC H7X  HAL2   0.090000        1.0080           0
    4636 POPC 15   POPC H7Y  HAL2   0.090000        1.0080           0
    4637 POPC 15   POPC C38  CTL2  -0.180000       12.0110           0
    4638 POPC 15   POPC H8X  HAL2   0.090000        1.0080           0
    4639 POPC 15   POPC H8Y  HAL2   0.090000        1.0080           0
    4640 POPC 15   POPC C39  CTL2  -0.180000       12.0110           0
    4641 POPC 15   POPC H9X  HAL2   0.090000        1.0080           0
    4642 POPC 15   POPC H9Y  HAL2   0.090000        1.0080           0
    4643 POPC 15   POPC C310 CTL2  -0.180000       12.0110           0
    4644 POPC 15   POPC H10X HAL2   0.090000        1.0080           0
    4645 POPC 15   POPC H10Y HAL2   0.090000        1.0080           0
    4646 POPC 15   POPC C311 CTL2  -0.180000       12.0110           0
    4647 POPC 15   POPC H11X HAL2   0.090000        1.0080           0
    4648 POPC 15   POPC H11Y HAL2   0.090000        1.0080           0
    4649 POPC 15   POPC C312 CTL2  -0.180000       12.0110           0
    4650 POPC 15   POPC H12X HAL2   0.090000        1.0080           0
    4651 POPC 15   POPC H12Y HAL2   0.090000        1.0080           0
    4652 POPC 15   POPC C313 CTL2  -0.180000       12.0110           0
    4653 POPC 15   POPC H13X HAL2   0.090000        1.0080           0
    4654 POPC 15   POPC H13Y HAL2   0.090000        1.0080           0
    4655 POPC 15   POPC C314 CTL2  -0.180000       12.0110           0
    4656 POPC 15   POPC H14X HAL2   0.090000        1.0080           0
    4657 POPC 15   POPC H14Y HAL2   0.090000        1.0080           0
    4658 POPC 15   POPC C315 CTL2  -0.180000       12.0110           0
    4659 POPC 15   POPC H15X HAL2   0.090000        1.0080           0
    4660 POPC 15   POPC H15Y HAL2   0.090000        1.0080           0
    4661 POPC 15   POPC C316 CTL3  -0.270000       12.0110           0
    4662 POPC 15   POPC H16X HAL3   0.090000        1.0080           0
    4663 POPC 15   POPC H16Y HAL3   0.090000        1.0080           0
    4664 POPC 15   POPC H16Z HAL3   0.090000        1.0080           0
    4665 POPC 16   POPC N    NTL   -0.600000       14.0070           0
    4666 POPC 16   POPC C12  CTL2  -0.100000       12.0110           0
    4667 POPC 16   POPC H12A HL     0.250000        1.0080           0
    4668 POPC 16   POPC H12B HL     0.250000        1.0080           0
    4669 POPC 16   POPC C13  CTL5  -0.350000       12.0110           0
    4670 POPC 16   POPC H13A HL     0.250000        1.0080           0
    4671 POPC 16   POPC H13B HL     0.250000        1.0080           0
    4672 POPC 16   POPC H13C HL     0.250000        1.0080           0
    4673 POPC 16   POPC C14  CTL5  -0.350000       12.0110           0
    4674 POPC 16   POPC H14A HL     0.250000        1.0080           0
    4675 POPC 16   POPC H14B HL     0.250000        1.0080           0
    4676 POPC 16   POPC H14C HL     0.250000        1.0080           0
    4677 POPC 16   POPC C15  CTL5  -0.350000       12.0110           0
    4678 POPC 16   POPC H15A HL     0.250000        1.0080           0
    4679 POPC 16   POPC H15B HL     0.250000        1.0080           0
    4680 POPC 16   POPC H15C HL     0.250000        1.0080           0
    4681 POPC 16   POPC C11  CTL2  -0.080000       12.0110           0
    4682 POPC 16   POPC H11A HAL2   0.090000        1.0080           0
    4683 POPC 16   POPC H11B HAL2   0.090000        1.0080           0
    4684 POPC 16   POPC P    PL     1.500000       30.9740           0
    4685 POPC 16   POPC O13  O2L   -0.780000       15.9994           0
    4686 POPC 16   POPC O14  O2L   -0.780000       15.9994           0
    4687 POPC 16   POPC O12  OSLP  -0.570000       15.9994           0
    4688 POPC 16   POPC O11  OSLP  -0.570000       15.9994           0
    4689 POPC 16   POPC C1   CTL2  -0.080000       12.0110           0
    4690 POPC 16   POPC HA   HAL2   0.090000        1.0080           0
    4691 POPC 16   POPC HB   HAL2   0.090000        1.0080           0
    4692 POPC 16   POPC C2   CTL1   0.170000       12.0110           0
    4693 POPC 16   POPC HS   HAL1   0.090000        1.0080           0
    4694 POPC 16   POPC O21  OSL   -0.490000       15.9994           0
    4695 POPC 16   POPC C21  CL     0.900000       12.0110           0
    4696 POPC 16   POPC O22  OBL   -0.630000       15.9994           0
    4697 POPC 16   POPC C22  CTL2  -0.220000       12.0110           0
    4698 POPC 16   POPC H2R  HAL2   0.090000        1.0080           0
    4699 POPC 16   POPC H2S  HAL2   0.090000        1.0080           0
    4700 POPC 16   POPC C3   CTL2   0.080000       12.0110           0
    4701 POPC 16   POPC HX   HAL2   0.090000        1.0080           0
    4702 POPC 16   POPC HY   HAL2   0.090000        1.0080           0
    4703 POPC 16   POPC O31  OSL   -0.490000       15.9994           0
    4704 POPC 16   POPC C31  CL     0.900000       12.0110           0
    4705 POPC 16   POPC O32  OBL   -0.630000       15.9994           0
    4706 POPC 16   POPC C32  CTL2  -0.220000       12.0110           0
    4707 POPC 16   POPC H2X  HAL2   0.090000        1.0080           0
    4708 POPC 16   POPC H2Y  HAL2   0.090000        1.0080           0
    4709 POPC 16   POPC C23  CTL2  -0.180000       12.0110           0
    4710 POPC 16   POPC H3R  HAL2   0.090000        1.0080           0
    4711 POPC 16   POPC H3S  HAL2   0.090000        1.0080           0
    4712 POPC 16   POPC C24  CTL2  -0.180000       12.0110           0
    4713 POPC 16   POPC H4R  HAL2   0.090000        1.0080           0
    4714 POPC 16   POPC H4S  HAL2   0.090000        1.0080           0
    4715 POPC 16   POPC C25  CTL2  -0.180000       12.0110           0
    4716 POPC 16   POPC H5R  HAL2   0.090000        1.0080           0
    4717 POPC 16   POPC H5S  HAL2   0.090000        1.0080           0
    4718 POPC 16   POPC C26  CTL2  -0.180000       12.0110           0
    4719 POPC 16   POPC H6R  HAL2   0.090000        1.0080           0
    4720 POPC 16   POPC H6S  HAL2   0.090000        1.0080           0
    4721 POPC 16   POPC C27  CTL2  -0.180000       12.0110           0
    4722 POPC 16   POPC H7R  HAL2   0.090000        1.0080           0
    4723 POPC 16   POPC H7S  HAL2   0.090000        1.0080           0
    4724 POPC 16   POPC C28  CTL2  -0.180000       12.0110           0
    4725 POPC 16   POPC H8R  HAL2   0.090000        1.0080           0
    4726 POPC 16   POPC H8S  HAL2   0.090000        1.0080           0
    4727 POPC 16   POPC C29  CEL1  -0.150000       12.0110           0
    4728 POPC 16   POPC H91  HEL1   0.150000        1.0080           0
    4729 POPC 16   POPC C210 CEL1  -0.150000       12.0110           0
    4730 POPC 16   POPC H101 HEL1   0.150000        1.0080           0
    4731 POPC 16   POPC C211 CTL2  -0.180000       12.0110           0
    4732 POPC 16   POPC H11R HAL2   0.090000        1.0080           0
    4733 POPC 16   POPC H11S HAL2   0.090000        1.0080           0
    4734 POPC 16   POPC C212 CTL2  -0.180000       12.0110           0
    4735 POPC 16   POPC H12R HAL2   0.090000        1.0080           0
    4736 POPC 16   POPC H12S HAL2   0.090000        1.0080           0
    4737 POPC 16   POPC C213 CTL2  -0.180000       12.0110           0
    4738 POPC 16   POPC H13R HAL2   0.090000        1.0080           0
    4739 POPC 16   POPC H13S HAL2   0.090000        1.0080           0
    4740 POPC 16   POPC C214 CTL2  -0.180000       12.0110           0
    4741 POPC 16   POPC H14R HAL2   0.090000        1.0080           0
    4742 POPC 16   POPC H14S HAL2   0.090000        1.0080           0
    4743 POPC 16   POPC C215 CTL2  -0.180000       12.0110           0
    4744 POPC 16   POPC H15R HAL2   0.090000        1.0080           0
    4745 POPC 16   POPC H15S HAL2   0.090000        1.0080           0
    4746 POPC 16   POPC C216 CTL2  -0.180000       12.0110           0
    4747 POPC 16   POPC H16R HAL2   0.090000        1.0080           0
    4748 POPC 16   POPC H16S HAL2   0.090000        1.0080           0
    4749 POPC 16   POPC C217 CTL2  -0.180000       12.0110           0
    4750 POPC 16   POPC H17R HAL2   0.090000        1.0080           0
    4751 POPC 16   POPC H17S HAL2   0.090000        1.0080           0
    4752 POPC 16   POPC C218 CTL3  -0.270000       12.0110           0
    4753 POPC 16   POPC H18R HAL3   0.090000        1.0080           0
    4754 POPC 16   POPC H18S HAL3   0.090000        1.0080           0
    4755 POPC 16   POPC H18T HAL3   0.090000        1.0080           0
    4756 POPC 16   POPC C33  CTL2  -0.180000       12.0110           0
    4757 POPC 16   POPC H3X  HAL2   0.090000        1.0080           0
    4758 POPC 16   POPC H3Y  HAL2   0.090000        1.0080           0
    4759 POPC 16   POPC C34  CTL2  -0.180000       12.0110           0
    4760 POPC 16   POPC H4X  HAL2   0.090000        1.0080           0
    4761 POPC 16   POPC H4Y  HAL2   0.090000        1.0080           0
    4762 POPC 16   POPC C35  CTL2  -0.180000       12.0110           0
    4763 POPC 16   POPC H5X  HAL2   0.090000        1.0080           0
    4764 POPC 16   POPC H5Y  HAL2   0.090000        1.0080           0
    4765 POPC 16   POPC C36  CTL2  -0.180000       12.0110           0
    4766 POPC 16   POPC H6X  HAL2   0.090000        1.0080           0
    4767 POPC 16   POPC H6Y  HAL2   0.090000        1.0080           0
    4768 POPC 16   POPC C37  CTL2  -0.180000       12.0110           0
    4769 POPC 16   POPC H7X  HAL2   0.090000        1.0080           0
    4770 POPC 16   POPC H7Y  HAL2   0.090000        1.0080           0
    4771 POPC 16   POPC C38  CTL2  -0.180000       12.0110           0
    4772 POPC 16   POPC H8X  HAL2   0.090000        1.0080           0
    4773 POPC 16   POPC H8Y  HAL2   0.090000        1.0080           0
    4774 POPC 16   POPC C39  CTL2  -0.180000       12.0110           0
    4775 POPC 16   POPC H9X  HAL2   0.090000        1.0080           0
    4776 POPC 16   POPC H9Y  HAL2   0.090000        1.0080           0
    4777 POPC 16   POPC C310 CTL2  -0.180000       12.0110           0
    4778 POPC 16   POPC H10X HAL2   0.090000        1.0080           0
    4779 POPC 16   POPC H10Y HAL2   0.090000        1.0080           0
    4780 POPC 16   POPC C311 CTL2  -0.180000       12.0110           0
    4781 POPC 16   POPC H11X HAL2   0.090000        1.0080           0
    4782 POPC 16   POPC H11Y HAL2   0.090000        1.0080           0
    4783 POPC 16   POPC C312 CTL2  -0.180000       12.0110           0
    4784 POPC 16   POPC H12X HAL2   0.090000        1.0080           0
    4785 POPC 16   POPC H12Y HAL2   0.090000        1.0080           0
    4786 POPC 16   POPC C313 CTL2  -0.180000       12.0110           0
    4787 POPC 16   POPC H13X HAL2   0.090000        1.0080           0
    4788 POPC 16   POPC H13Y HAL2   0.090000        1.0080           0
    4789 POPC 16   POPC C314 CTL2  -0.180000       12.0110           0
    4790 POPC 16   POPC H14X HAL2   0.090000        1.0080           0
    4791 POPC 16   POPC H14Y HAL2   0.090000        1.0080           0
    4792 POPC 16   POPC C315 CTL2  -0.180000       12.0110           0
    4793 POPC 16   POPC H15X HAL2   0.090000        1.0080           0
    4794 POPC 16   POPC H15Y HAL2   0.090000        1.0080           0
    4795 POPC 16   POPC C316 CTL3  -0.270000       12.0110           0
    4796 POPC 16   POPC H16X HAL3   0.090000        1.0080           0
    4797 POPC 16   POPC H16Y HAL3   0.090000        1.0080           0
    4798 POPC 16   POPC H16Z HAL3   0.090000        1.0080           0
    4799 POPC 17   POPC N    NTL   -0.600000       14.0070           0
    4800 POPC 17   POPC C12  CTL2  -0.100000       12.0110           0
    4801 POPC 17   POPC H12A HL     0.250000        1.0080           0
    4802 POPC 17   POPC H12B HL     0.250000        1.0080           0
    4803 POPC 17   POPC C13  CTL5  -0.350000       12.0110           0
    4804 POPC 17   POPC H13A HL     0.250000        1.0080           0
    4805 POPC 17   POPC H13B HL     0.250000        1.0080           0
    4806 POPC 17   POPC H13C HL     0.250000        1.0080           0
    4807 POPC 17   POPC C14  CTL5  -0.350000       12.0110           0
    4808 POPC 17   POPC H14A HL     0.250000        1.0080           0
    4809 POPC 17   POPC H14B HL     0.250000        1.0080           0
    4810 POPC 17   POPC H14C HL     0.250000        1.0080           0
    4811 POPC 17   POPC C15  CTL5  -0.350000       12.0110           0
    4812 POPC 17   POPC H15A HL     0.250000        1.0080           0
    4813 POPC 17   POPC H15B HL     0.250000        1.0080           0
    4814 POPC 17   POPC H15C HL     0.250000        1.0080           0
    4815 POPC 17   POPC C11  CTL2  -0.080000       12.0110           0
    4816 POPC 17   POPC H11A HAL2   0.090000        1.0080           0
    4817 POPC 17   POPC H11B HAL2   0.090000        1.0080           0
    4818 POPC 17   POPC P    PL     1.500000       30.9740           0
    4819 POPC 17   POPC O13  O2L   -0.780000       15.9994           0
    4820 POPC 17   POPC O14  O2L   -0.780000       15.9994           0
    4821 POPC 17   POPC O12  OSLP  -0.570000       15.9994           0
    4822 POPC 17   POPC O11  OSLP  -0.570000       15.9994           0
    4823 POPC 17   POPC C1   CTL2  -0.080000       12.0110           0
    4824 POPC 17   POPC HA   HAL2   0.090000        1.0080           0
    4825 POPC 17   POPC HB   HAL2   0.090000        1.0080           0
    4826 POPC 17   POPC C2   CTL1   0.170000       12.0110           0
    4827 POPC 17   POPC HS   HAL1   0.090000        1.0080           0
    4828 POPC 17   POPC O21  OSL   -0.490000       15.9994           0
    4829 POPC 17   POPC C21  CL     0.900000       12.0110           0
    4830 POPC 17   POPC O22  OBL   -0.630000       15.9994           0
    4831 POPC 17   POPC C22  CTL2  -0.220000       12.0110           0
    4832 POPC 17   POPC H2R  HAL2   0.090000        1.0080           0
    4833 POPC 17   POPC H2S  HAL2   0.090000        1.0080           0
    4834 POPC 17   POPC C3   CTL2   0.080000       12.0110           0
    4835 POPC 17   POPC HX   HAL2   0.090000        1.0080           0
    4836 POPC 17   POPC HY   HAL2   0.090000        1.0080           0
    4837 POPC 17   POPC O31  OSL   -0.490000       15.9994           0
    4838 POPC 17   POPC C31  CL     0.900000       12.0110           0
    4839 POPC 17   POPC O32  OBL   -0.630000       15.9994           0
    4840 POPC 17   POPC C32  CTL2  -0.220000       12.0110           0
    4841 POPC 17   POPC H2X  HAL2   0.090000        1.0080           0
    4842 POPC 17   POPC H2Y  HAL2   0.090000        1.0080           0
    4843 POPC 17   POPC C23  CTL2  -0.180000       12.0110           0
    4844 POPC 17   POPC H3R  HAL2   0.090000        1.0080           0
    4845 POPC 17   POPC H3S  HAL2   0.090000        1.0080           0
    4846 POPC 17   POPC C24  CTL2  -0.180000       12.0110           0
    4847 POPC 17   POPC H4R  HAL2   0.090000        1.0080           0
    4848 POPC 17   POPC H4S  HAL2   0.090000        1.0080           0
    4849 POPC 17   POPC C25  CTL2  -0.180000       12.0110           0
    4850 POPC 17   POPC H5R  HAL2   0.090000        1.0080           0
    4851 POPC 17   POPC H5S  HAL2   0.090000        1.0080           0
    4852 POPC 17   POPC C26  CTL2  -0.180000       12.0110           0
    4853 POPC 17   POPC H6R  HAL2   0.090000        1.0080           0
    4854 POPC 17   POPC H6S  HAL2   0.090000        1.0080           0
    4855 POPC 17   POPC C27  CTL2  -0.180000       12.0110           0
    4856 POPC 17   POPC H7R  HAL2   0.090000        1.0080           0
    4857 POPC 17   POPC H7S  HAL2   0.090000        1.0080           0
    4858 POPC 17   POPC C28  CTL2  -0.180000       12.0110           0
    4859 POPC 17   POPC H8R  HAL2   0.090000        1.0080           0
    4860 POPC 17   POPC H8S  HAL2   0.090000        1.0080           0
    4861 POPC 17   POPC C29  CEL1  -0.150000       12.0110           0
    4862 POPC 17   POPC H91  HEL1   0.150000        1.0080           0
    4863 POPC 17   POPC C210 CEL1  -0.150000       12.0110           0
    4864 POPC 17   POPC H101 HEL1   0.150000        1.0080           0
    4865 POPC 17   POPC C211 CTL2  -0.180000       12.0110           0
    4866 POPC 17   POPC H11R HAL2   0.090000        1.0080           0
    4867 POPC 17   POPC H11S HAL2   0.090000        1.0080           0
    4868 POPC 17   POPC C212 CTL2  -0.180000       12.0110           0
    4869 POPC 17   POPC H12R HAL2   0.090000        1.0080           0
    4870 POPC 17   POPC H12S HAL2   0.090000        1.0080           0
    4871 POPC 17   POPC C213 CTL2  -0.180000       12.0110           0
    4872 POPC 17   POPC H13R HAL2   0.090000        1.0080           0
    4873 POPC 17   POPC H13S HAL2   0.090000        1.0080           0
    4874 POPC 17   POPC C214 CTL2  -0.180000       12.0110           0
    4875 POPC 17   POPC H14R HAL2   0.090000        1.0080           0
    4876 POPC 17   POPC H14S HAL2   0.090000        1.0080           0
    4877 POPC 17   POPC C215 CTL2  -0.180000       12.0110           0
    4878 POPC 17   POPC H15R HAL2   0.090000        1.0080           0
    4879 POPC 17   POPC H15S HAL2   0.090000        1.0080           0
    4880 POPC 17   POPC C216 CTL2  -0.180000       12.0110           0
    4881 POPC 17   POPC H16R HAL2   0.090000        1.0080           0
    4882 POPC 17   POPC H16S HAL2   0.090000        1.0080           0
    4883 POPC 17   POPC C217 CTL2  -0.180000       12.0110           0
    4884 POPC 17   POPC H17R HAL2   0.090000        1.0080           0
    4885 POPC 17   POPC H17S HAL2   0.090000        1.0080           0
    4886 POPC 17   POPC C218 CTL3  -0.270000       12.0110           0
    4887 POPC 17   POPC H18R HAL3   0.090000        1.0080           0
    4888 POPC 17   POPC H18S HAL3   0.090000        1.0080           0
    4889 POPC 17   POPC H18T HAL3   0.090000        1.0080           0
    4890 POPC 17   POPC C33  CTL2  -0.180000       12.0110           0
    4891 POPC 17   POPC H3X  HAL2   0.090000        1.0080           0
    4892 POPC 17   POPC H3Y  HAL2   0.090000        1.0080           0
    4893 POPC 17   POPC C34  CTL2  -0.180000       12.0110           0
    4894 POPC 17   POPC H4X  HAL2   0.090000        1.0080           0
    4895 POPC 17   POPC H4Y  HAL2   0.090000        1.0080           0
    4896 POPC 17   POPC C35  CTL2  -0.180000       12.0110           0
    4897 POPC 17   POPC H5X  HAL2   0.090000        1.0080           0
    4898 POPC 17   POPC H5Y  HAL2   0.090000        1.0080           0
    4899 POPC 17   POPC C36  CTL2  -0.180000       12.0110           0
    4900 POPC 17   POPC H6X  HAL2   0.090000        1.0080           0
    4901 POPC 17   POPC H6Y  HAL2   0.090000        1.0080           0
    4902 POPC 17   POPC C37  CTL2  -0.180000       12.0110           0
    4903 POPC 17   POPC H7X  HAL2   0.090000        1.0080           0
    4904 POPC 17   POPC H7Y  HAL2   0.090000        1.0080           0
    4905 POPC 17   POPC C38  CTL2  -0.180000       12.0110           0
    4906 POPC 17   POPC H8X  HAL2   0.090000        1.0080           0
    4907 POPC 17   POPC H8Y  HAL2   0.090000        1.0080           0
    4908 POPC 17   POPC C39  CTL2  -0.180000       12.0110           0
    4909 POPC 17   POPC H9X  HAL2   0.090000        1.0080           0
    4910 POPC 17   POPC H9Y  HAL2   0.090000        1.0080           0
    4911 POPC 17   POPC C310 CTL2  -0.180000       12.0110           0
    4912 POPC 17   POPC H10X HAL2   0.090000        1.0080           0
    4913 POPC 17   POPC H10Y HAL2   0.090000        1.0080           0
    4914 POPC 17   POPC C311 CTL2  -0.180000       12.0110           0
    4915 POPC 17   POPC H11X HAL2   0.090000        1.0080           0
    4916 POPC 17   POPC H11Y HAL2   0.090000        1.0080           0
    4917 POPC 17   POPC C312 CTL2  -0.180000       12.0110           0
    4918 POPC 17   POPC H12X HAL2   0.090000        1.0080           0
    4919 POPC 17   POPC H12Y HAL2   0.090000        1.0080           0
    4920 POPC 17   POPC C313 CTL2  -0.180000       12.0110           0
    4921 POPC 17   POPC H13X HAL2   0.090000        1.0080           0
    4922 POPC 17   POPC H13Y HAL2   0.090000        1.0080           0
    4923 POPC 17   POPC C314 CTL2  -0.180000       12.0110           0
    4924 POPC 17   POPC H14X HAL2   0.090000        1.0080           0
    4925 POPC 17   POPC H14Y HAL2   0.090000        1.0080           0
    4926 POPC 17   POPC C315 CTL2  -0.180000       12.0110           0
    4927 POPC 17   POPC H15X HAL2   0.090000        1.0080           0
    4928 POPC 17   POPC H15Y HAL2   0.090000        1.0080           0
    4929 POPC 17   POPC C316 CTL3  -0.270000       12.0110           0
    4930 POPC 17   POPC H16X HAL3   0.090000        1.0080           0
    4931 POPC 17   POPC H16Y HAL3   0.090000        1.0080           0
    4932 POPC 17   POPC H16Z HAL3   0.090000        1.0080           0
    4933 POPC 18   POPC N    NTL   -0.600000       14.0070           0
    4934 POPC 18   POPC C12  CTL2  -0.100000       12.0110           0
    4935 POPC 18   POPC H12A HL     0.250000        1.0080           0
    4936 POPC 18   POPC H12B HL     0.250000        1.0080           0
    4937 POPC 18   POPC C13  CTL5  -0.350000       12.0110           0
    4938 POPC 18   POPC H13A HL     0.250000        1.0080           0
    4939 POPC 18   POPC H13B HL     0.250000        1.0080           0
    4940 POPC 18   POPC H13C HL     0.250000        1.0080           0
    4941 POPC 18   POPC C14  CTL5  -0.350000       12.0110           0
    4942 POPC 18   POPC H14A HL     0.250000        1.0080           0
    4943 POPC 18   POPC H14B HL     0.250000        1.0080           0
    4944 POPC 18   POPC H14C HL     0.250000        1.0080           0
    4945 POPC 18   POPC C15  CTL5  -0.350000       12.0110           0
    4946 POPC 18   POPC H15A HL     0.250000        1.0080           0
    4947 POPC 18   POPC H15B HL     0.250000        1.0080           0
    4948 POPC 18   POPC H15C HL     0.250000        1.0080           0
    4949 POPC 18   POPC C11  CTL2  -0.080000       12.0110           0
    4950 POPC 18   POPC H11A HAL2   0.090000        1.0080           0
    4951 POPC 18   POPC H11B HAL2   0.090000        1.0080           0
    4952 POPC 18   POPC P    PL     1.500000       30.9740           0
    4953 POPC 18   POPC O13  O2L   -0.780000       15.9994           0
    4954 POPC 18   POPC O14  O2L   -0.780000       15.9994           0
    4955 POPC 18   POPC O12  OSLP  -0.570000       15.9994           0
    4956 POPC 18   POPC O11  OSLP  -0.570000       15.9994           0
    4957 POPC 18   POPC C1   CTL2  -0.080000       12.0110           0
    4958 POPC 18   POPC HA   HAL2   0.090000        1.0080           0
    4959 POPC 18   POPC HB   HAL2   0.090000        1.0080           0
    4960 POPC 18   POPC C2   CTL1   0.170000       12.0110           0
    4961 POPC 18   POPC HS   HAL1   0.090000        1.0080           0
    4962 POPC 18   POPC O21  OSL   -0.490000       15.9994           0
    4963 POPC 18   POPC C21  CL     0.900000       12.0110           0
    4964 POPC 18   POPC O22  OBL   -0.630000       15.9994           0
    4965 POPC 18   POPC C22  CTL2  -0.220000       12.0110           0
    4966 POPC 18   POPC H2R  HAL2   0.090000        1.0080           0
    4967 POPC 18   POPC H2S  HAL2   0.090000        1.0080           0
    4968 POPC 18   POPC C3   CTL2   0.080000       12.0110           0
    4969 POPC 18   POPC HX   HAL2   0.090000        1.0080           0
    4970 POPC 18   POPC HY   HAL2   0.090000        1.0080           0
    4971 POPC 18   POPC O31  OSL   -0.490000       15.9994           0
    4972 POPC 18   POPC C31  CL     0.900000       12.0110           0
    4973 POPC 18   POPC O32  OBL   -0.630000       15.9994           0
    4974 POPC 18   POPC C32  CTL2  -0.220000       12.0110           0
    4975 POPC 18   POPC H2X  HAL2   0.090000        1.0080           0
    4976 POPC 18   POPC H2Y  HAL2   0.090000        1.0080           0
    4977 POPC 18   POPC C23  CTL2  -0.180000       12.0110           0
    4978 POPC 18   POPC H3R  HAL2   0.090000        1.0080           0
    4979 POPC 18   POPC H3S  HAL2   0.090000        1.0080           0
    4980 POPC 18   POPC C24  CTL2  -0.180000       12.0110           0
    4981 POPC 18   POPC H4R  HAL2   0.090000        1.0080           0
    4982 POPC 18   POPC H4S  HAL2   0.090000        1.0080           0
    4983 POPC 18   POPC C25  CTL2  -0.180000       12.0110           0
    4984 POPC 18   POPC H5R  HAL2   0.090000        1.0080           0
    4985 POPC 18   POPC H5S  HAL2   0.090000        1.0080           0
    4986 POPC 18   POPC C26  CTL2  -0.180000       12.0110           0
    4987 POPC 18   POPC H6R  HAL2   0.090000        1.0080           0
    4988 POPC 18   POPC H6S  HAL2   0.090000        1.0080           0
    4989 POPC 18   POPC C27  CTL2  -0.180000       12.0110           0
    4990 POPC 18   POPC H7R  HAL2   0.090000        1.0080           0
    4991 POPC 18   POPC H7S  HAL2   0.090000        1.0080           0
    4992 POPC 18   POPC C28  CTL2  -0.180000       12.0110           0
    4993 POPC 18   POPC H8R  HAL2   0.090000        1.0080           0
    4994 POPC 18   POPC H8S  HAL2   0.090000        1.0080           0
    4995 POPC 18   POPC C29  CEL1  -0.150000       12.0110           0
    4996 POPC 18   POPC H91  HEL1   0.150000        1.0080           0
    4997 POPC 18   POPC C210 CEL1  -0.150000       12.0110           0
    4998 POPC 18   POPC H101 HEL1   0.150000        1.0080           0
    4999 POPC 18   POPC C211 CTL2  -0.180000       12.0110           0
    5000 POPC 18   POPC H11R HAL2   0.090000        1.0080           0
    5001 POPC 18   POPC H11S HAL2   0.090000        1.0080           0
    5002 POPC 18   POPC C212 CTL2  -0.180000       12.0110           0
    5003 POPC 18   POPC H12R HAL2   0.090000        1.0080           0
    5004 POPC 18   POPC H12S HAL2   0.090000        1.0080           0
    5005 POPC 18   POPC C213 CTL2  -0.180000       12.0110           0
    5006 POPC 18   POPC H13R HAL2   0.090000        1.0080           0
    5007 POPC 18   POPC H13S HAL2   0.090000        1.0080           0
    5008 POPC 18   POPC C214 CTL2  -0.180000       12.0110           0
    5009 POPC 18   POPC H14R HAL2   0.090000        1.0080           0
    5010 POPC 18   POPC H14S HAL2   0.090000        1.0080           0
    5011 POPC 18   POPC C215 CTL2  -0.180000       12.0110           0
    5012 POPC 18   POPC H15R HAL2   0.090000        1.0080           0
    5013 POPC 18   POPC H15S HAL2   0.090000        1.0080           0
    5014 POPC 18   POPC C216 CTL2  -0.180000       12.0110           0
    5015 POPC 18   POPC H16R HAL2   0.090000        1.0080           0
    5016 POPC 18   POPC H16S HAL2   0.090000        1.0080           0
    5017 POPC 18   POPC C217 CTL2  -0.180000       12.0110           0
    5018 POPC 18   POPC H17R HAL2   0.090000        1.0080           0
    5019 POPC 18   POPC H17S HAL2   0.090000        1.0080           0
    5020 POPC 18   POPC C218 CTL3  -0.270000       12.0110           0
    5021 POPC 18   POPC H18R HAL3   0.090000        1.0080           0
    5022 POPC 18   POPC H18S HAL3   0.090000        1.0080           0
    5023 POPC 18   POPC H18T HAL3   0.090000        1.0080           0
    5024 POPC 18   POPC C33  CTL2  -0.180000       12.0110           0
    5025 POPC 18   POPC H3X  HAL2   0.090000        1.0080           0
    5026 POPC 18   POPC H3Y  HAL2   0.090000        1.0080           0
    5027 POPC 18   POPC C34  CTL2  -0.180000       12.0110           0
    5028 POPC 18   POPC H4X  HAL2   0.090000        1.0080           0
    5029 POPC 18   POPC H4Y  HAL2   0.090000        1.0080           0
    5030 POPC 18   POPC C35  CTL2  -0.180000       12.0110           0
    5031 POPC 18   POPC H5X  HAL2   0.090000        1.0080           0
    5032 POPC 18   POPC H5Y  HAL2   0.090000        1.0080           0
    5033 POPC 18   POPC C36  CTL2  -0.180000       12.0110           0
    5034 POPC 18   POPC H6X  HAL2   0.090000        1.0080           0
    5035 POPC 18   POPC H6Y  HAL2   0.090000        1.0080           0
    5036 POPC 18   POPC C37  CTL2  -0.180000       12.0110           0
    5037 POPC 18   POPC H7X  HAL2   0.090000        1.0080           0
    5038 POPC 18   POPC H7Y  HAL2   0.090000        1.0080           0
    5039 POPC 18   POPC C38  CTL2  -0.180000       12.0110           0
    5040 POPC 18   POPC H8X  HAL2   0.090000        1.0080           0
    5041 POPC 18   POPC H8Y  HAL2   0.090000        1.0080           0
    5042 POPC 18   POPC C39  CTL2  -0.180000       12.0110           0
    5043 POPC 18   POPC H9X  HAL2   0.090000        1.0080           0
    5044 POPC 18   POPC H9Y  HAL2   0.090000        1.0080           0
    5045 POPC 18   POPC C310 CTL2  -0.180000       12.0110           0
    5046 POPC 18   POPC H10X HAL2   0.090000        1.0080           0
    5047 POPC 18   POPC H10Y HAL2   0.090000        1.0080           0
    5048 POPC 18   POPC C311 CTL2  -0.180000       12.0110           0
    5049 POPC 18   POPC H11X HAL2   0.090000        1.0080           0
    5050 POPC 18   POPC H11Y HAL2   0.090000        1.0080           0
    5051 POPC 18   POPC C312 CTL2  -0.180000       12.0110           0
    5052 POPC 18   POPC H12X HAL2   0.090000        1.0080           0
    5053 POPC 18   POPC H12Y HAL2   0.090000        1.0080           0
    5054 POPC 18   POPC C313 CTL2  -0.180000       12.0110           0
    5055 POPC 18   POPC H13X HAL2   0.090000        1.0080           0
    5056 POPC 18   POPC H13Y HAL2   0.090000        1.0080           0
    5057 POPC 18   POPC C314 CTL2  -0.180000       12.0110           0
    5058 POPC 18   POPC H14X HAL2   0.090000        1.0080           0
    5059 POPC 18   POPC H14Y HAL2   0.090000        1.0080           0
    5060 POPC 18   POPC C315 CTL2  -0.180000       12.0110           0
    5061 POPC 18   POPC H15X HAL2   0.090000        1.0080           0
    5062 POPC 18   POPC H15Y HAL2   0.090000        1.0080           0
    5063 POPC 18   POPC C316 CTL3  -0.270000       12.0110           0
    5064 POPC 18   POPC H16X HAL3   0.090000        1.0080           0
    5065 POPC 18   POPC H16Y HAL3   0.090000        1.0080           0
    5066 POPC 18   POPC H16Z HAL3   0.090000        1.0080           0
    5067 POPC 19   POPC N    NTL   -0.600000       14.0070           0
    5068 POPC 19   POPC C12  CTL2  -0.100000       12.0110           0
    5069 POPC 19   POPC H12A HL     0.250000        1.0080           0
    5070 POPC 19   POPC H12B HL     0.250000        1.0080           0
    5071 POPC 19   POPC C13  CTL5  -0.350000       12.0110           0
    5072 POPC 19   POPC H13A HL     0.250000        1.0080           0
    5073 POPC 19   POPC H13B HL     0.250000        1.0080           0
    5074 POPC 19   POPC H13C HL     0.250000        1.0080           0
    5075 POPC 19   POPC C14  CTL5  -0.350000       12.0110           0
    5076 POPC 19   POPC H14A HL     0.250000        1.0080           0
    5077 POPC 19   POPC H14B HL     0.250000        1.0080           0
    5078 POPC 19   POPC H14C HL     0.250000        1.0080           0
    5079 POPC 19   POPC C15  CTL5  -0.350000       12.0110           0
    5080 POPC 19   POPC H15A HL     0.250000        1.0080           0
    5081 POPC 19   POPC H15B HL     0.250000        1.0080           0
    5082 POPC 19   POPC H15C HL     0.250000        1.0080           0
    5083 POPC 19   POPC C11  CTL2  -0.080000       12.0110           0
    5084 POPC 19   POPC H11A HAL2   0.090000        1.0080           0
    5085 POPC 19   POPC H11B HAL2   0.090000        1.0080           0
    5086 POPC 19   POPC P    PL     1.500000       30.9740           0
    5087 POPC 19   POPC O13  O2L   -0.780000       15.9994           0
    5088 POPC 19   POPC O14  O2L   -0.780000       15.9994           0
    5089 POPC 19   POPC O12  OSLP  -0.570000       15.9994           0
    5090 POPC 19   POPC O11  OSLP  -0.570000       15.9994           0
    5091 POPC 19   POPC C1   CTL2  -0.080000       12.0110           0
    5092 POPC 19   POPC HA   HAL2   0.090000        1.0080           0
    5093 POPC 19   POPC HB   HAL2   0.090000        1.0080           0
    5094 POPC 19   POPC C2   CTL1   0.170000       12.0110           0
    5095 POPC 19   POPC HS   HAL1   0.090000        1.0080           0
    5096 POPC 19   POPC O21  OSL   -0.490000       15.9994           0
    5097 POPC 19   POPC C21  CL     0.900000       12.0110           0
    5098 POPC 19   POPC O22  OBL   -0.630000       15.9994           0
    5099 POPC 19   POPC C22  CTL2  -0.220000       12.0110           0
    5100 POPC 19   POPC H2R  HAL2   0.090000        1.0080           0
    5101 POPC 19   POPC H2S  HAL2   0.090000        1.0080           0
    5102 POPC 19   POPC C3   CTL2   0.080000       12.0110           0
    5103 POPC 19   POPC HX   HAL2   0.090000        1.0080           0
    5104 POPC 19   POPC HY   HAL2   0.090000        1.0080           0
    5105 POPC 19   POPC O31  OSL   -0.490000       15.9994           0
    5106 POPC 19   POPC C31  CL     0.900000       12.0110           0
    5107 POPC 19   POPC O32  OBL   -0.630000       15.9994           0
    5108 POPC 19   POPC C32  CTL2  -0.220000       12.0110           0
    5109 POPC 19   POPC H2X  HAL2   0.090000        1.0080           0
    5110 POPC 19   POPC H2Y  HAL2   0.090000        1.0080           0
    5111 POPC 19   POPC C23  CTL2  -0.180000       12.0110           0
    5112 POPC 19   POPC H3R  HAL2   0.090000        1.0080           0
    5113 POPC 19   POPC H3S  HAL2   0.090000        1.0080           0
    5114 POPC 19   POPC C24  CTL2  -0.180000       12.0110           0
    5115 POPC 19   POPC H4R  HAL2   0.090000        1.0080           0
    5116 POPC 19   POPC H4S  HAL2   0.090000        1.0080           0
    5117 POPC 19   POPC C25  CTL2  -0.180000       12.0110           0
    5118 POPC 19   POPC H5R  HAL2   0.090000        1.0080           0
    5119 POPC 19   POPC H5S  HAL2   0.090000        1.0080           0
    5120 POPC 19   POPC C26  CTL2  -0.180000       12.0110           0
    5121 POPC 19   POPC H6R  HAL2   0.090000        1.0080           0
    5122 POPC 19   POPC H6S  HAL2   0.090000        1.0080           0
    5123 POPC 19   POPC C27  CTL2  -0.180000       12.0110           0
    5124 POPC 19   POPC H7R  HAL2   0.090000        1.0080           0
    5125 POPC 19   POPC H7S  HAL2   0.090000        1.0080           0
    5126 POPC 19   POPC C28  CTL2  -0.180000       12.0110           0
    5127 POPC 19   POPC H8R  HAL2   0.090000        1.0080           0
    5128 POPC 19   POPC H8S  HAL2   0.090000        1.0080           0
    5129 POPC 19   POPC C29  CEL1  -0.150000       12.0110           0
    5130 POPC 19   POPC H91  HEL1   0.150000        1.0080           0
    5131 POPC 19   POPC C210 CEL1  -0.150000       12.0110           0
    5132 POPC 19   POPC H101 HEL1   0.150000        1.0080           0
    5133 POPC 19   POPC C211 CTL2  -0.180000       12.0110           0
    5134 POPC 19   POPC H11R HAL2   0.090000        1.0080           0
    5135 POPC 19   POPC H11S HAL2   0.090000        1.0080           0
    5136 POPC 19   POPC C212 CTL2  -0.180000       12.0110           0
    5137 POPC 19   POPC H12R HAL2   0.090000        1.0080           0
    5138 POPC 19   POPC H12S HAL2   0.090000        1.0080           0
    5139 POPC 19   POPC C213 CTL2  -0.180000       12.0110           0
    5140 POPC 19   POPC H13R HAL2   0.090000        1.0080           0
    5141 POPC 19   POPC H13S HAL2   0.090000        1.0080           0
    5142 POPC 19   POPC C214 CTL2  -0.180000       12.0110           0
    5143 POPC 19   POPC H14R HAL2   0.090000        1.0080           0
    5144 POPC 19   POPC H14S HAL2   0.090000        1.0080           0
    5145 POPC 19   POPC C215 CTL2  -0.180000       12.0110           0
    5146 POPC 19   POPC H15R HAL2   0.090000        1.0080           0
    5147 POPC 19   POPC H15S HAL2   0.090000        1.0080           0
    5148 POPC 19   POPC C216 CTL2  -0.180000       12.0110           0
    5149 POPC 19   POPC H16R HAL2   0.090000        1.0080           0
    5150 POPC 19   POPC H16S HAL2   0.090000        1.0080           0
    5151 POPC 19   POPC C217 CTL2  -0.180000       12.0110           0
    5152 POPC 19   POPC H17R HAL2   0.090000        1.0080           0
    5153 POPC 19   POPC H17S HAL2   0.090000        1.0080           0
    5154 POPC 19   POPC C218 CTL3  -0.270000       12.0110           0
    5155 POPC 19   POPC H18R HAL3   0.090000        1.0080           0
    5156 POPC 19   POPC H18S HAL3   0.090000        1.0080           0
    5157 POPC 19   POPC H18T HAL3   0.090000        1.0080           0
    5158 POPC 19   POPC C33  CTL2  -0.180000       12.0110           0
    5159 POPC 19   POPC H3X  HAL2   0.090000        1.0080           0
    5160 POPC 19   POPC H3Y  HAL2   0.090000        1.0080           0
    5161 POPC 19   POPC C34  CTL2  -0.180000       12.0110           0
    5162 POPC 19   POPC H4X  HAL2   0.090000        1.0080           0
    5163 POPC 19   POPC H4Y  HAL2   0.090000        1.0080           0
    5164 POPC 19   POPC C35  CTL2  -0.180000       12.0110           0
    5165 POPC 19   POPC H5X  HAL2   0.090000        1.0080           0
    5166 POPC 19   POPC H5Y  HAL2   0.090000        1.0080           0
    5167 POPC 19   POPC C36  CTL2  -0.180000       12.0110           0
    5168 POPC 19   POPC H6X  HAL2   0.090000        1.0080           0
    5169 POPC 19   POPC H6Y  HAL2   0.090000        1.0080           0
    5170 POPC 19   POPC C37  CTL2  -0.180000       12.0110           0
    5171 POPC 19   POPC H7X  HAL2   0.090000        1.0080           0
    5172 POPC 19   POPC H7Y  HAL2   0.090000        1.0080           0
    5173 POPC 19   POPC C38  CTL2  -0.180000       12.0110           0
    5174 POPC 19   POPC H8X  HAL2   0.090000        1.0080           0
    5175 POPC 19   POPC H8Y  HAL2   0.090000        1.0080           0
    5176 POPC 19   POPC C39  CTL2  -0.180000       12.0110           0
    5177 POPC 19   POPC H9X  HAL2   0.090000        1.0080           0
    5178 POPC 19   POPC H9Y  HAL2   0.090000        1.0080           0
    5179 POPC 19   POPC C310 CTL2  -0.180000       12.0110           0
    5180 POPC 19   POPC H10X HAL2   0.090000        1.0080           0
    5181 POPC 19   POPC H10Y HAL2   0.090000        1.0080           0
    5182 POPC 19   POPC C311 CTL2  -0.180000       12.0110           0
    5183 POPC 19   POPC H11X HAL2   0.090000        1.0080           0
    5184 POPC 19   POPC H11Y HAL2   0.090000        1.0080           0
    5185 POPC 19   POPC C312 CTL2  -0.180000       12.0110           0
    5186 POPC 19   POPC H12X HAL2   0.090000        1.0080           0
    5187 POPC 19   POPC H12Y HAL2   0.090000        1.0080           0
    5188 POPC 19   POPC C313 CTL2  -0.180000       12.0110           0
    5189 POPC 19   POPC H13X HAL2   0.090000        1.0080           0
    5190 POPC 19   POPC H13Y HAL2   0.090000        1.0080           0
    5191 POPC 19   POPC C314 CTL2  -0.180000       12.0110           0
    5192 POPC 19   POPC H14X HAL2   0.090000        1.0080           0
    5193 POPC 19   POPC H14Y HAL2   0.090000        1.0080           0
    5194 POPC 19   POPC C315 CTL2  -0.180000       12.0110           0
    5195 POPC 19   POPC H15X HAL2   0.090000        1.0080           0
    5196 POPC 19   POPC H15Y HAL2   0.090000        1.0080           0
    5197 POPC 19   POPC C316 CTL3  -0.270000       12.0110           0
    5198 POPC 19   POPC H16X HAL3   0.090000        1.0080           0
    5199 POPC 19   POPC H16Y HAL3   0.090000        1.0080           0
    5200 POPC 19   POPC H16Z HAL3   0.090000        1.0080           0
    5201 POPC 20   POPC N    NTL   -0.600000       14.0070           0
    5202 POPC 20   POPC C12  CTL2  -0.100000       12.0110           0
    5203 POPC 20   POPC H12A HL     0.250000        1.0080           0
    5204 POPC 20   POPC H12B HL     0.250000        1.0080           0
    5205 POPC 20   POPC C13  CTL5  -0.350000       12.0110           0
    5206 POPC 20   POPC H13A HL     0.250000        1.0080           0
    5207 POPC 20   POPC H13B HL     0.250000        1.0080           0
    5208 POPC 20   POPC H13C HL     0.250000        1.0080           0
    5209 POPC 20   POPC C14  CTL5  -0.350000       12.0110           0
    5210 POPC 20   POPC H14A HL     0.250000        1.0080           0
    5211 POPC 20   POPC H14B HL     0.250000        1.0080           0
    5212 POPC 20   POPC H14C HL     0.250000        1.0080           0
    5213 POPC 20   POPC C15  CTL5  -0.350000       12.0110           0
    5214 POPC 20   POPC H15A HL     0.250000        1.0080           0
    5215 POPC 20   POPC H15B HL     0.250000        1.0080           0
    5216 POPC 20   POPC H15C HL     0.250000        1.0080           0
    5217 POPC 20   POPC C11  CTL2  -0.080000       12.0110           0
    5218 POPC 20   POPC H11A HAL2   0.090000        1.0080           0
    5219 POPC 20   POPC H11B HAL2   0.090000        1.0080           0
    5220 POPC 20   POPC P    PL     1.500000       30.9740           0
    5221 POPC 20   POPC O13  O2L   -0.780000       15.9994           0
    5222 POPC 20   POPC O14  O2L   -0.780000       15.9994           0
    5223 POPC 20   POPC O12  OSLP  -0.570000       15.9994           0
    5224 POPC 20   POPC O11  OSLP  -0.570000       15.9994           0
    5225 POPC 20   POPC C1   CTL2  -0.080000       12.0110           0
    5226 POPC 20   POPC HA   HAL2   0.090000        1.0080           0
    5227 POPC 20   POPC HB   HAL2   0.090000        1.0080           0
    5228 POPC 20   POPC C2   CTL1   0.170000       12.0110           0
    5229 POPC 20   POPC HS   HAL1   0.090000        1.0080           0
    5230 POPC 20   POPC O21  OSL   -0.490000       15.9994           0
    5231 POPC 20   POPC C21  CL     0.900000       12.0110           0
    5232 POPC 20   POPC O22  OBL   -0.630000       15.9994           0
    5233 POPC 20   POPC C22  CTL2  -0.220000       12.0110           0
    5234 POPC 20   POPC H2R  HAL2   0.090000        1.0080           0
    5235 POPC 20   POPC H2S  HAL2   0.090000        1.0080           0
    5236 POPC 20   POPC C3   CTL2   0.080000       12.0110           0
    5237 POPC 20   POPC HX   HAL2   0.090000        1.0080           0
    5238 POPC 20   POPC HY   HAL2   0.090000        1.0080           0
    5239 POPC 20   POPC O31  OSL   -0.490000       15.9994           0
    5240 POPC 20   POPC C31  CL     0.900000       12.0110           0
    5241 POPC 20   POPC O32  OBL   -0.630000       15.9994           0
    5242 POPC 20   POPC C32  CTL2  -0.220000       12.0110           0
    5243 POPC 20   POPC H2X  HAL2   0.090000        1.0080           0
    5244 POPC 20   POPC H2Y  HAL2   0.090000        1.0080           0
    5245 POPC 20   POPC C23  CTL2  -0.180000       12.0110           0
    5246 POPC 20   POPC H3R  HAL2   0.090000        1.0080           0
    5247 POPC 20   POPC H3S  HAL2   0.090000        1.0080           0
    5248 POPC 20   POPC C24  CTL2  -0.180000       12.0110           0
    5249 POPC 20   POPC H4R  HAL2   0.090000        1.0080           0
    5250 POPC 20   POPC H4S  HAL2   0.090000        1.0080           0
    5251 POPC 20   POPC C25  CTL2  -0.180000       12.0110           0
    5252 POPC 20   POPC H5R  HAL2   0.090000        1.0080           0
    5253 POPC 20   POPC H5S  HAL2   0.090000        1.0080           0
    5254 POPC 20   POPC C26  CTL2  -0.180000       12.0110           0
    5255 POPC 20   POPC H6R  HAL2   0.090000        1.0080           0
    5256 POPC 20   POPC H6S  HAL2   0.090000        1.0080           0
    5257 POPC 20   POPC C27  CTL2  -0.180000       12.0110           0
    5258 POPC 20   POPC H7R  HAL2   0.090000        1.0080           0
    5259 POPC 20   POPC H7S  HAL2   0.090000        1.0080           0
    5260 POPC 20   POPC C28  CTL2  -0.180000       12.0110           0
    5261 POPC 20   POPC H8R  HAL2   0.090000        1.0080           0
    5262 POPC 20   POPC H8S  HAL2   0.090000        1.0080           0
    5263 POPC 20   POPC C29  CEL1  -0.150000       12.0110           0
    5264 POPC 20   POPC H91  HEL1   0.150000        1.0080           0
    5265 POPC 20   POPC C210 CEL1  -0.150000       12.0110           0
    5266 POPC 20   POPC H101 HEL1   0.150000        1.0080           0
    5267 POPC 20   POPC C211 CTL2  -0.180000       12.0110           0
    5268 POPC 20   POPC H11R HAL2   0.090000        1.0080           0
    5269 POPC 20   POPC H11S HAL2   0.090000        1.0080           0
    5270 POPC 20   POPC C212 CTL2  -0.180000       12.0110           0
    5271 POPC 20   POPC H12R HAL2   0.090000        1.0080           0
    5272 POPC 20   POPC H12S HAL2   0.090000        1.0080           0
    5273 POPC 20   POPC C213 CTL2  -0.180000       12.0110           0
    5274 POPC 20   POPC H13R HAL2   0.090000        1.0080           0
    5275 POPC 20   POPC H13S HAL2   0.090000        1.0080           0
    5276 POPC 20   POPC C214 CTL2  -0.180000       12.0110           0
    5277 POPC 20   POPC H14R HAL2   0.090000        1.0080           0
    5278 POPC 20   POPC H14S HAL2   0.090000        1.0080           0
    5279 POPC 20   POPC C215 CTL2  -0.180000       12.0110           0
    5280 POPC 20   POPC H15R HAL2   0.090000        1.0080           0
    5281 POPC 20   POPC H15S HAL2   0.090000        1.0080           0
    5282 POPC 20   POPC C216 CTL2  -0.180000       12.0110           0
    5283 POPC 20   POPC H16R HAL2   0.090000        1.0080           0
    5284 POPC 20   POPC H16S HAL2   0.090000        1.0080           0
    5285 POPC 20   POPC C217 CTL2  -0.180000       12.0110           0
    5286 POPC 20   POPC H17R HAL2   0.090000        1.0080           0
    5287 POPC 20   POPC H17S HAL2   0.090000        1.0080           0
    5288 POPC 20   POPC C218 CTL3  -0.270000       12.0110           0
    5289 POPC 20   POPC H18R HAL3   0.090000        1.0080           0
    5290 POPC 20   POPC H18S HAL3   0.090000        1.0080           0
    5291 POPC 20   POPC H18T HAL3   0.090000        1.0080           0
    5292 POPC 20   POPC C33  CTL2  -0.180000       12.0110           0
    5293 POPC 20   POPC H3X  HAL2   0.090000        1.0080           0
    5294 POPC 20   POPC H3Y  HAL2   0.090000        1.0080           0
    5295 POPC 20   POPC C34  CTL2  -0.180000       12.0110           0
    5296 POPC 20   POPC H4X  HAL2   0.090000        1.0080           0
    5297 POPC 20   POPC H4Y  HAL2   0.090000        1.0080           0
    5298 POPC 20   POPC C35  CTL2  -0.180000       12.0110           0
    5299 POPC 20   POPC H5X  HAL2   0.090000        1.0080           0
    5300 POPC 20   POPC H5Y  HAL2   0.090000        1.0080           0
    5301 POPC 20   POPC C36  CTL2  -0.180000       12.0110           0
    5302 POPC 20   POPC H6X  HAL2   0.090000        1.0080           0
    5303 POPC 20   POPC H6Y  HAL2   0.090000        1.0080           0
    5304 POPC 20   POPC C37  CTL2  -0.180000       12.0110           0
    5305 POPC 20   POPC H7X  HAL2   0.090000        1.0080           0
    5306 POPC 20   POPC H7Y  HAL2   0.090000        1.0080           0
    5307 POPC 20   POPC C38  CTL2  -0.180000       12.0110           0
    5308 POPC 20   POPC H8X  HAL2   0.090000        1.0080           0
    5309 POPC 20   POPC H8Y  HAL2   0.090000        1.0080           0
    5310 POPC 20   POPC C39  CTL2  -0.180000       12.0110           0
    5311 POPC 20   POPC H9X  HAL2   0.090000        1.0080           0
    5312 POPC 20   POPC H9Y  HAL2   0.090000        1.0080           0
    5313 POPC 20   POPC C310 CTL2  -0.180000       12.0110           0
    5314 POPC 20   POPC H10X HAL2   0.090000        1.0080           0
    5315 POPC 20   POPC H10Y HAL2   0.090000        1.0080           0
    5316 POPC 20   POPC C311 CTL2  -0.180000       12.0110           0
    5317 POPC 20   POPC H11X HAL2   0.090000        1.0080           0
    5318 POPC 20   POPC H11Y HAL2   0.090000        1.0080           0
    5319 POPC 20   POPC C312 CTL2  -0.180000       12.0110           0
    5320 POPC 20   POPC H12X HAL2   0.090000        1.0080           0
    5321 POPC 20   POPC H12Y HAL2   0.090000        1.0080           0
    5322 POPC 20   POPC C313 CTL2  -0.180000       12.0110           0
    5323 POPC 20   POPC H13X HAL2   0.090000        1.0080           0
    5324 POPC 20   POPC H13Y HAL2   0.090000        1.0080           0
    5325 POPC 20   POPC C314 CTL2  -0.180000       12.0110           0
    5326 POPC 20   POPC H14X HAL2   0.090000        1.0080           0
    5327 POPC 20   POPC H14Y HAL2   0.090000        1.0080           0
    5328 POPC 20   POPC C315 CTL2  -0.180000       12.0110           0
    5329 POPC 20   POPC H15X HAL2   0.090000        1.0080           0
    5330 POPC 20   POPC H15Y HAL2   0.090000        1.0080           0
    5331 POPC 20   POPC C316 CTL3  -0.270000       12.0110           0
    5332 POPC 20   POPC H16X HAL3   0.090000        1.0080           0
    5333 POPC 20   POPC H16Y HAL3   0.090000        1.0080           0
    5334 POPC 20   POPC H16Z HAL3   0.090000        1.0080           0
    5335 POPC 21   POPC N    NTL   -0.600000       14.0070           0
    5336 POPC 21   POPC C12  CTL2  -0.100000       12.0110           0
    5337 POPC 21   POPC H12A HL     0.250000        1.0080           0
    5338 POPC 21   POPC H12B HL     0.250000        1.0080           0
    5339 POPC 21   POPC C13  CTL5  -0.350000       12.0110           0
    5340 POPC 21   POPC H13A HL     0.250000        1.0080           0
    5341 POPC 21   POPC H13B HL     0.250000        1.0080           0
    5342 POPC 21   POPC H13C HL     0.250000        1.0080           0
    5343 POPC 21   POPC C14  CTL5  -0.350000       12.0110           0
    5344 POPC 21   POPC H14A HL     0.250000        1.0080           0
    5345 POPC 21   POPC H14B HL     0.250000        1.0080           0
    5346 POPC 21   POPC H14C HL     0.250000        1.0080           0
    5347 POPC 21   POPC C15  CTL5  -0.350000       12.0110           0
    5348 POPC 21   POPC H15A HL     0.250000        1.0080           0
    5349 POPC 21   POPC H15B HL     0.250000        1.0080           0
    5350 POPC 21   POPC H15C HL     0.250000        1.0080           0
    5351 POPC 21   POPC C11  CTL2  -0.080000       12.0110           0
    5352 POPC 21   POPC H11A HAL2   0.090000        1.0080           0
    5353 POPC 21   POPC H11B HAL2   0.090000        1.0080           0
    5354 POPC 21   POPC P    PL     1.500000       30.9740           0
    5355 POPC 21   POPC O13  O2L   -0.780000       15.9994           0
    5356 POPC 21   POPC O14  O2L   -0.780000       15.9994           0
    5357 POPC 21   POPC O12  OSLP  -0.570000       15.9994           0
    5358 POPC 21   POPC O11  OSLP  -0.570000       15.9994           0
    5359 POPC 21   POPC C1   CTL2  -0.080000       12.0110           0
    5360 POPC 21   POPC HA   HAL2   0.090000        1.0080           0
    5361 POPC 21   POPC HB   HAL2   0.090000        1.0080           0
    5362 POPC 21   POPC C2   CTL1   0.170000       12.0110           0
    5363 POPC 21   POPC HS   HAL1   0.090000        1.0080           0
    5364 POPC 21   POPC O21  OSL   -0.490000       15.9994           0
    5365 POPC 21   POPC C21  CL     0.900000       12.0110           0
    5366 POPC 21   POPC O22  OBL   -0.630000       15.9994           0
    5367 POPC 21   POPC C22  CTL2  -0.220000       12.0110           0
    5368 POPC 21   POPC H2R  HAL2   0.090000        1.0080           0
    5369 POPC 21   POPC H2S  HAL2   0.090000        1.0080           0
    5370 POPC 21   POPC C3   CTL2   0.080000       12.0110           0
    5371 POPC 21   POPC HX   HAL2   0.090000        1.0080           0
    5372 POPC 21   POPC HY   HAL2   0.090000        1.0080           0
    5373 POPC 21   POPC O31  OSL   -0.490000       15.9994           0
    5374 POPC 21   POPC C31  CL     0.900000       12.0110           0
    5375 POPC 21   POPC O32  OBL   -0.630000       15.9994           0
    5376 POPC 21   POPC C32  CTL2  -0.220000       12.0110           0
    5377 POPC 21   POPC H2X  HAL2   0.090000        1.0080           0
    5378 POPC 21   POPC H2Y  HAL2   0.090000        1.0080           0
    5379 POPC 21   POPC C23  CTL2  -0.180000       12.0110           0
    5380 POPC 21   POPC H3R  HAL2   0.090000        1.0080           0
    5381 POPC 21   POPC H3S  HAL2   0.090000        1.0080           0
    5382 POPC 21   POPC C24  CTL2  -0.180000       12.0110           0
    5383 POPC 21   POPC H4R  HAL2   0.090000        1.0080           0
    5384 POPC 21   POPC H4S  HAL2   0.090000        1.0080           0
    5385 POPC 21   POPC C25  CTL2  -0.180000       12.0110           0
    5386 POPC 21   POPC H5R  HAL2   0.090000        1.0080           0
    5387 POPC 21   POPC H5S  HAL2   0.090000        1.0080           0
    5388 POPC 21   POPC C26  CTL2  -0.180000       12.0110           0
    5389 POPC 21   POPC H6R  HAL2   0.090000        1.0080           0
    5390 POPC 21   POPC H6S  HAL2   0.090000        1.0080           0
    5391 POPC 21   POPC C27  CTL2  -0.180000       12.0110           0
    5392 POPC 21   POPC H7R  HAL2   0.090000        1.0080           0
    5393 POPC 21   POPC H7S  HAL2   0.090000        1.0080           0
    5394 POPC 21   POPC C28  CTL2  -0.180000       12.0110           0
    5395 POPC 21   POPC H8R  HAL2   0.090000        1.0080           0
    5396 POPC 21   POPC H8S  HAL2   0.090000        1.0080           0
    5397 POPC 21   POPC C29  CEL1  -0.150000       12.0110           0
    5398 POPC 21   POPC H91  HEL1   0.150000        1.0080           0
    5399 POPC 21   POPC C210 CEL1  -0.150000       12.0110           0
    5400 POPC 21   POPC H101 HEL1   0.150000        1.0080           0
    5401 POPC 21   POPC C211 CTL2  -0.180000       12.0110           0
    5402 POPC 21   POPC H11R HAL2   0.090000        1.0080           0
    5403 POPC 21   POPC H11S HAL2   0.090000        1.0080           0
    5404 POPC 21   POPC C212 CTL2  -0.180000       12.0110           0
    5405 POPC 21   POPC H12R HAL2   0.090000        1.0080           0
    5406 POPC 21   POPC H12S HAL2   0.090000        1.0080           0
    5407 POPC 21   POPC C213 CTL2  -0.180000       12.0110           0
    5408 POPC 21   POPC H13R HAL2   0.090000        1.0080           0
    5409 POPC 21   POPC H13S HAL2   0.090000        1.0080           0
    5410 POPC 21   POPC C214 CTL2  -0.180000       12.0110           0
    5411 POPC 21   POPC H14R HAL2   0.090000        1.0080           0
    5412 POPC 21   POPC H14S HAL2   0.090000        1.0080           0
    5413 POPC 21   POPC C215 CTL2  -0.180000       12.0110           0
    5414 POPC 21   POPC H15R HAL2   0.090000        1.0080           0
    5415 POPC 21   POPC H15S HAL2   0.090000        1.0080           0
    5416 POPC 21   POPC C216 CTL2  -0.180000       12.0110           0
    5417 POPC 21   POPC H16R HAL2   0.090000        1.0080           0
    5418 POPC 21   POPC H16S HAL2   0.090000        1.0080           0
    5419 POPC 21   POPC C217 CTL2  -0.180000       12.0110           0
    5420 POPC 21   POPC H17R HAL2   0.090000        1.0080           0
    5421 POPC 21   POPC H17S HAL2   0.090000        1.0080           0
    5422 POPC 21   POPC C218 CTL3  -0.270000       12.0110           0
    5423 POPC 21   POPC H18R HAL3   0.090000        1.0080           0
    5424 POPC 21   POPC H18S HAL3   0.090000        1.0080           0
    5425 POPC 21   POPC H18T HAL3   0.090000        1.0080           0
    5426 POPC 21   POPC C33  CTL2  -0.180000       12.0110           0
    5427 POPC 21   POPC H3X  HAL2   0.090000        1.0080           0
    5428 POPC 21   POPC H3Y  HAL2   0.090000        1.0080           0
    5429 POPC 21   POPC C34  CTL2  -0.180000       12.0110           0
    5430 POPC 21   POPC H4X  HAL2   0.090000        1.0080           0
    5431 POPC 21   POPC H4Y  HAL2   0.090000        1.0080           0
    5432 POPC 21   POPC C35  CTL2  -0.180000       12.0110           0
    5433 POPC 21   POPC H5X  HAL2   0.090000        1.0080           0
    5434 POPC 21   POPC H5Y  HAL2   0.090000        1.0080           0
    5435 POPC 21   POPC C36  CTL2  -0.180000       12.0110           0
    5436 POPC 21   POPC H6X  HAL2   0.090000        1.0080           0
    5437 POPC 21   POPC H6Y  HAL2   0.090000        1.0080           0
    5438 POPC 21   POPC C37  CTL2  -0.180000       12.0110           0
    5439 POPC 21   POPC H7X  HAL2   0.090000        1.0080           0
    5440 POPC 21   POPC H7Y  HAL2   0.090000        1.0080           0
    5441 POPC 21   POPC C38  CTL2  -0.180000       12.0110           0
    5442 POPC 21   POPC H8X  HAL2   0.090000        1.0080           0
    5443 POPC 21   POPC H8Y  HAL2   0.090000        1.0080           0
    5444 POPC 21   POPC C39  CTL2  -0.180000       12.0110           0
    5445 POPC 21   POPC H9X  HAL2   0.090000        1.0080           0
    5446 POPC 21   POPC H9Y  HAL2   0.090000        1.0080           0
    5447 POPC 21   POPC C310 CTL2  -0.180000       12.0110           0
    5448 POPC 21   POPC H10X HAL2   0.090000        1.0080           0
    5449 POPC 21   POPC H10Y HAL2   0.090000        1.0080           0
    5450 POPC 21   POPC C311 CTL2  -0.180000       12.0110           0
    5451 POPC 21   POPC H11X HAL2   0.090000        1.0080           0
    5452 POPC 21   POPC H11Y HAL2   0.090000        1.0080           0
    5453 POPC 21   POPC C312 CTL2  -0.180000       12.0110           0
    5454 POPC 21   POPC H12X HAL2   0.090000        1.0080           0
    5455 POPC 21   POPC H12Y HAL2   0.090000        1.0080           0
    5456 POPC 21   POPC C313 CTL2  -0.180000       12.0110           0
    5457 POPC 21   POPC H13X HAL2   0.090000        1.0080           0
    5458 POPC 21   POPC H13Y HAL2   0.090000        1.0080           0
    5459 POPC 21   POPC C314 CTL2  -0.180000       12.0110           0
    5460 POPC 21   POPC H14X HAL2   0.090000        1.0080           0
    5461 POPC 21   POPC H14Y HAL2   0.090000        1.0080           0
    5462 POPC 21   POPC C315 CTL2  -0.180000       12.0110           0
    5463 POPC 21   POPC H15X HAL2   0.090000        1.0080           0
    5464 POPC 21   POPC H15Y HAL2   0.090000        1.0080           0
    5465 POPC 21   POPC C316 CTL3  -0.270000       12.0110           0
    5466 POPC 21   POPC H16X HAL3   0.090000        1.0080           0
    5467 POPC 21   POPC H16Y HAL3   0.090000        1.0080           0
    5468 POPC 21   POPC H16Z HAL3   0.090000        1.0080           0
    5469 POPC 22   POPC N    NTL   -0.600000       14.0070           0
    5470 POPC 22   POPC C12  CTL2  -0.100000       12.0110           0
    5471 POPC 22   POPC H12A HL     0.250000        1.0080           0
    5472 POPC 22   POPC H12B HL     0.250000        1.0080           0
    5473 POPC 22   POPC C13  CTL5  -0.350000       12.0110           0
    5474 POPC 22   POPC H13A HL     0.250000        1.0080           0
    5475 POPC 22   POPC H13B HL     0.250000        1.0080           0
    5476 POPC 22   POPC H13C HL     0.250000        1.0080           0
    5477 POPC 22   POPC C14  CTL5  -0.350000       12.0110           0
    5478 POPC 22   POPC H14A HL     0.250000        1.0080           0
    5479 POPC 22   POPC H14B HL     0.250000        1.0080           0
    5480 POPC 22   POPC H14C HL     0.250000        1.0080           0
    5481 POPC 22   POPC C15  CTL5  -0.350000       12.0110           0
    5482 POPC 22   POPC H15A HL     0.250000        1.0080           0
    5483 POPC 22   POPC H15B HL     0.250000        1.0080           0
    5484 POPC 22   POPC H15C HL     0.250000        1.0080           0
    5485 POPC 22   POPC C11  CTL2  -0.080000       12.0110           0
    5486 POPC 22   POPC H11A HAL2   0.090000        1.0080           0
    5487 POPC 22   POPC H11B HAL2   0.090000        1.0080           0
    5488 POPC 22   POPC P    PL     1.500000       30.9740           0
    5489 POPC 22   POPC O13  O2L   -0.780000       15.9994           0
    5490 POPC 22   POPC O14  O2L   -0.780000       15.9994           0
    5491 POPC 22   POPC O12  OSLP  -0.570000       15.9994           0
    5492 POPC 22   POPC O11  OSLP  -0.570000       15.9994           0
    5493 POPC 22   POPC C1   CTL2  -0.080000       12.0110           0
    5494 POPC 22   POPC HA   HAL2   0.090000        1.0080           0
    5495 POPC 22   POPC HB   HAL2   0.090000        1.0080           0
    5496 POPC 22   POPC C2   CTL1   0.170000       12.0110           0
    5497 POPC 22   POPC HS   HAL1   0.090000        1.0080           0
    5498 POPC 22   POPC O21  OSL   -0.490000       15.9994           0
    5499 POPC 22   POPC C21  CL     0.900000       12.0110           0
    5500 POPC 22   POPC O22  OBL   -0.630000       15.9994           0
    5501 POPC 22   POPC C22  CTL2  -0.220000       12.0110           0
    5502 POPC 22   POPC H2R  HAL2   0.090000        1.0080           0
    5503 POPC 22   POPC H2S  HAL2   0.090000        1.0080           0
    5504 POPC 22   POPC C3   CTL2   0.080000       12.0110           0
    5505 POPC 22   POPC HX   HAL2   0.090000        1.0080           0
    5506 POPC 22   POPC HY   HAL2   0.090000        1.0080           0
    5507 POPC 22   POPC O31  OSL   -0.490000       15.9994           0
    5508 POPC 22   POPC C31  CL     0.900000       12.0110           0
    5509 POPC 22   POPC O32  OBL   -0.630000       15.9994           0
    5510 POPC 22   POPC C32  CTL2  -0.220000       12.0110           0
    5511 POPC 22   POPC H2X  HAL2   0.090000        1.0080           0
    5512 POPC 22   POPC H2Y  HAL2   0.090000        1.0080           0
    5513 POPC 22   POPC C23  CTL2  -0.180000       12.0110           0
    5514 POPC 22   POPC H3R  HAL2   0.090000        1.0080           0
    5515 POPC 22   POPC H3S  HAL2   0.090000        1.0080           0
    5516 POPC 22   POPC C24  CTL2  -0.180000       12.0110           0
    5517 POPC 22   POPC H4R  HAL2   0.090000        1.0080           0
    5518 POPC 22   POPC H4S  HAL2   0.090000        1.0080           0
    5519 POPC 22   POPC C25  CTL2  -0.180000       12.0110           0
    5520 POPC 22   POPC H5R  HAL2   0.090000        1.0080           0
    5521 POPC 22   POPC H5S  HAL2   0.090000        1.0080           0
    5522 POPC 22   POPC C26  CTL2  -0.180000       12.0110           0
    5523 POPC 22   POPC H6R  HAL2   0.090000        1.0080           0
    5524 POPC 22   POPC H6S  HAL2   0.090000        1.0080           0
    5525 POPC 22   POPC C27  CTL2  -0.180000       12.0110           0
    5526 POPC 22   POPC H7R  HAL2   0.090000        1.0080           0
    5527 POPC 22   POPC H7S  HAL2   0.090000        1.0080           0
    5528 POPC 22   POPC C28  CTL2  -0.180000       12.0110           0
    5529 POPC 22   POPC H8R  HAL2   0.090000        1.0080           0
    5530 POPC 22   POPC H8S  HAL2   0.090000        1.0080           0
    5531 POPC 22   POPC C29  CEL1  -0.150000       12.0110           0
    5532 POPC 22   POPC H91  HEL1   0.150000        1.0080           0
    5533 POPC 22   POPC C210 CEL1  -0.150000       12.0110           0
    5534 POPC 22   POPC H101 HEL1   0.150000        1.0080           0
    5535 POPC 22   POPC C211 CTL2  -0.180000       12.0110           0
    5536 POPC 22   POPC H11R HAL2   0.090000        1.0080           0
    5537 POPC 22   POPC H11S HAL2   0.090000        1.0080           0
    5538 POPC 22   POPC C212 CTL2  -0.180000       12.0110           0
    5539 POPC 22   POPC H12R HAL2   0.090000        1.0080           0
    5540 POPC 22   POPC H12S HAL2   0.090000        1.0080           0
    5541 POPC 22   POPC C213 CTL2  -0.180000       12.0110           0
    5542 POPC 22   POPC H13R HAL2   0.090000        1.0080           0
    5543 POPC 22   POPC H13S HAL2   0.090000        1.0080           0
    5544 POPC 22   POPC C214 CTL2  -0.180000       12.0110           0
    5545 POPC 22   POPC H14R HAL2   0.090000        1.0080           0
    5546 POPC 22   POPC H14S HAL2   0.090000        1.0080           0
    5547 POPC 22   POPC C215 CTL2  -0.180000       12.0110           0
    5548 POPC 22   POPC H15R HAL2   0.090000        1.0080           0
    5549 POPC 22   POPC H15S HAL2   0.090000        1.0080           0
    5550 POPC 22   POPC C216 CTL2  -0.180000       12.0110           0
    5551 POPC 22   POPC H16R HAL2   0.090000        1.0080           0
    5552 POPC 22   POPC H16S HAL2   0.090000        1.0080           0
    5553 POPC 22   POPC C217 CTL2  -0.180000       12.0110           0
    5554 POPC 22   POPC H17R HAL2   0.090000        1.0080           0
    5555 POPC 22   POPC H17S HAL2   0.090000        1.0080           0
    5556 POPC 22   POPC C218 CTL3  -0.270000       12.0110           0
    5557 POPC 22   POPC H18R HAL3   0.090000        1.0080           0
    5558 POPC 22   POPC H18S HAL3   0.090000        1.0080           0
    5559 POPC 22   POPC H18T HAL3   0.090000        1.0080           0
    5560 POPC 22   POPC C33  CTL2  -0.180000       12.0110           0
    5561 POPC 22   POPC H3X  HAL2   0.090000        1.0080           0
    5562 POPC 22   POPC H3Y  HAL2   0.090000        1.0080           0
    5563 POPC 22   POPC C34  CTL2  -0.180000       12.0110           0
    5564 POPC 22   POPC H4X  HAL2   0.090000        1.0080           0
    5565 POPC 22   POPC H4Y  HAL2   0.090000        1.0080           0
    5566 POPC 22   POPC C35  CTL2  -0.180000       12.0110           0
    5567 POPC 22   POPC H5X  HAL2   0.090000        1.0080           0
    5568 POPC 22   POPC H5Y  HAL2   0.090000        1.0080           0
    5569 POPC 22   POPC C36  CTL2  -0.180000       12.0110           0
    5570 POPC 22   POPC H6X  HAL2   0.090000        1.0080           0
    5571 POPC 22   POPC H6Y  HAL2   0.090000        1.0080           0
    5572 POPC 22   POPC C37  CTL2  -0.180000       12.0110           0
    5573 POPC 22   POPC H7X  HAL2   0.090000        1.0080           0
    5574 POPC 22   POPC H7Y  HAL2   0.090000        1.0080           0
    5575 POPC 22   POPC C38  CTL2  -0.180000       12.0110           0
    5576 POPC 22   POPC H8X  HAL2   0.090000        1.0080           0
    5577 POPC 22   POPC H8Y  HAL2   0.090000        1.0080           0
    5578 POPC 22   POPC C39  CTL2  -0.180000       12.0110           0
    5579 POPC 22   POPC H9X  HAL2   0.090000        1.0080           0
    5580 POPC 22   POPC H9Y  HAL2   0.090000        1.0080           0
    5581 POPC 22   POPC C310 CTL2  -0.180000       12.0110           0
    5582 POPC 22   POPC H10X HAL2   0.090000        1.0080           0
    5583 POPC 22   POPC H10Y HAL2   0.090000        1.0080           0
    5584 POPC 22   POPC C311 CTL2  -0.180000       12.0110           0
    5585 POPC 22   POPC H11X HAL2   0.090000        1.0080           0
    5586 POPC 22   POPC H11Y HAL2   0.090000        1.0080           0
    5587 POPC 22   POPC C312 CTL2  -0.180000       12.0110           0
    5588 POPC 22   POPC H12X HAL2   0.090000        1.0080           0
    5589 POPC 22   POPC H12Y HAL2   0.090000        1.0080           0
    5590 POPC 22   POPC C313 CTL2  -0.180000       12.0110           0
    5591 POPC 22   POPC H13X HAL2   0.090000        1.0080           0
    5592 POPC 22   POPC H13Y HAL2   0.090000        1.0080           0
    5593 POPC 22   POPC C314 CTL2  -0.180000       12.0110           0
    5594 POPC 22   POPC H14X HAL2   0.090000        1.0080           0
    5595 POPC 22   POPC H14Y HAL2   0.090000        1.0080           0
    5596 POPC 22   POPC C315 CTL2  -0.180000       12.0110           0
    5597 POPC 22   POPC H15X HAL2   0.090000        1.0080           0
    5598 POPC 22   POPC H15Y HAL2   0.090000        1.0080           0
    5599 POPC 22   POPC C316 CTL3  -0.270000       12.0110           0
    5600 POPC 22   POPC H16X HAL3   0.090000        1.0080           0
    5601 POPC 22   POPC H16Y HAL3   0.090000        1.0080           0
    5602 POPC 22   POPC H16Z HAL3   0.090000        1.0080           0
    5603 POPC 23   POPC N    NTL   -0.600000       14.0070           0
    5604 POPC 23   POPC C12  CTL2  -0.100000       12.0110           0
    5605 POPC 23   POPC H12A HL     0.250000        1.0080           0
    5606 POPC 23   POPC H12B HL     0.250000        1.0080           0
    5607 POPC 23   POPC C13  CTL5  -0.350000       12.0110           0
    5608 POPC 23   POPC H13A HL     0.250000        1.0080           0
    5609 POPC 23   POPC H13B HL     0.250000        1.0080           0
    5610 POPC 23   POPC H13C HL     0.250000        1.0080           0
    5611 POPC 23   POPC C14  CTL5  -0.350000       12.0110           0
    5612 POPC 23   POPC H14A HL     0.250000        1.0080           0
    5613 POPC 23   POPC H14B HL     0.250000        1.0080           0
    5614 POPC 23   POPC H14C HL     0.250000        1.0080           0
    5615 POPC 23   POPC C15  CTL5  -0.350000       12.0110           0
    5616 POPC 23   POPC H15A HL     0.250000        1.0080           0
    5617 POPC 23   POPC H15B HL     0.250000        1.0080           0
    5618 POPC 23   POPC H15C HL     0.250000        1.0080           0
    5619 POPC 23   POPC C11  CTL2  -0.080000       12.0110           0
    5620 POPC 23   POPC H11A HAL2   0.090000        1.0080           0
    5621 POPC 23   POPC H11B HAL2   0.090000        1.0080           0
[truncated: 14,698,796 more chars]
