# Supplementary material for: Native American ataxia medicines rescue ataxia-linked mutant potassium channel activity via binding to the voltage sensing domain
Source: Nat Commun. 2023 Jun 6;14:3281. doi: 10.1038/s41467-023-38834-6 (PMC10244465; doi:10.1038/s41467-023-38834-6)
Supplement: Supplementary file 7 — Source Data [file 41467_2023_38834_MOESM7_ESM.zip › Figure_3_KCNA1_100_uM_Oxymatrine.xlsx]

## Sheet: Ctrl
	1	2	3	4	5	6	7	8	9
File Name
Voltage (mV)											Mean	SEM	n
-80	0.01	0.112915	0.00610352	0.01	0.00610352	0.0427246	0.143433	0.0427246	0.0183105		0.0435905	0.0168663	9
-60	0.01	0.134277	0	0.01	0.00610352	0.0396729	0.158691	0.0366211	0.0305176		0.0473204	0.0194165	9
-40	0.01	0.332642	0.0305176	0.0244141	0.012207	0.0854492	0.271606	0.0732422	0.088501		0.103175	0.0392444	9
-20	0.100708	2.72217	0.354004	0.186157	0.128174	0.814819	1.86768	0.552368	0.604248		0.81448	0.299275	9
0	0.375366	4.36401	0.588989	0.274658	0.189209	1.22375	2.99072	0.845337	0.985718		1.31531	0.474365	9
20	0.457764	4.80347	0.686646	0.302124	0.228882	1.40381	3.34473	0.976562	1.1261		1.48112	0.520873	9
40	0.497437	4.96216	0.717163	0.308228	0.219727	1.474	3.39661	1.01929	1.2146		1.53436	0.534421	9
G/Gmax
Voltage (mV)											Mean	SEM	n
-80	0.0201031	0.0227552	0.00851064	0.0324436	0.0277778	0.0289855	0.0422282	0.0419162	0.0150754		0.0266439	0.00379522	9
-60	0.0201031	0.0270603	0	0.0324436	0.0277778	0.0269151	0.0467206	0.0359281	0.0251256		0.0268971	0.00421447	9
-40	0.0201031	0.0670357	0.0425532	0.0792079	0.0555556	0.057971	0.0799641	0.0718563	0.0728643		0.0607901	0.00649517	9
-20	0.202454	0.548585	0.493617	0.60396	0.583333	0.552795	0.549865	0.541916	0.497487		0.508224	0.0399853	9
0	0.754601	0.879459	0.821277	0.891089	0.861111	0.830228	0.880503	0.829341	0.811558		0.839907	0.0143927	9
20	0.920245	0.96802	0.957447	0.980198	1.04167	0.952381	0.984726	0.958084	0.927136		0.965545	0.0119054	9
40	1	1	1	1	1	1	1	1	1		1	0	9

## Sheet: 100 uM Oxymatrine
	1	2	3	4	5	6	7	8	9
File Name
Voltage (mV)											Mean	SEM	n
-80	0.01	0.15564	0.01	0.00610352	0.00610352	0.0427246	0.164795	0.0427246	0.0305176		0.0520676	0.0210285	9
-60	0.01	0.192261	0.01	0.01	0.0183105	0.0396729	0.204468	0.0579834	0.0274658		0.0633512	0.0260812	9
-40	0.01	0.408936	0.0244141	0.0183105	0.0274658	0.12207	0.375366	0.112915	0.0793457		0.13098	0.0512968	9
-20	0.238037	3.45154	0.396729	0.238037	0.143433	0.961304	2.28271	0.704956	0.698853		1.01284	0.374388	9
0	0.6073	5.36194	0.689697	0.341797	0.20752	1.33057	3.41797	0.967407	1.05286		1.55301	0.571859	9
20	0.616455	5.85327	0.799561	0.369263	0.244141	1.44043	3.76282	1.04065	1.18103		1.70085	0.625295	9
40	0.57373	5.92651	0.814819	0.363159	0.22583	1.4801	3.79639	1.06812	1.2207		1.71882	0.634043	9
G/Gmax
Voltage (mV)											Mean	SEM	n
-80	0.0174298	0.0262616	0.0122727	0.0168067	0.027027	0.028866	0.0434084	0.04	0.025		0.0263413	0.0034455	9
-60	0.0174298	0.0324408	0.0122727	0.0275361	0.0810811	0.0268041	0.0538585	0.0542857	0.0225		0.0364676	0.00739988	9
-40	0.0174298	0.069001	0.0299625	0.0504202	0.121622	0.0824742	0.0988746	0.105714	0.065		0.0711665	0.011603	9
-20	0.414894	0.582389	0.486891	0.655462	0.635135	0.649485	0.601286	0.66	0.5725		0.584227	0.0279499	9
0	1.05851	0.904737	0.846442	0.941176	0.918919	0.898969	0.900322	0.905714	0.8625		0.915254	0.0202127	9
20	1.07447	0.987642	0.981273	1.01681	1.08108	0.973196	0.991158	0.974286	0.9675		1.00527	0.0145153	9
40	1	1	1	1	1	1	1	1	1		1	0	9
