# Supplementary material for: Native American ataxia medicines rescue ataxia-linked mutant potassium channel activity via binding to the voltage sensing domain
Source: Nat Commun. 2023 Jun 6;14:3281. doi: 10.1038/s41467-023-38834-6 (PMC10244465; doi:10.1038/s41467-023-38834-6)
Supplement: Supplementary file 7 — Source Data [file 41467_2023_38834_MOESM7_ESM.zip › Figure_4_KCNA1_Rutin_Dose_Response_-_Gmax.xlsx]

## Sheet: Ctrl
	1	2	3	4	5
File Name
Voltage (mV)							Mean	SEM	n
-80	0	0	0	0.0549316	0.0762939		0.0262451	0.0164229	5
-70	0	0	0	0.0488281	0.0732422		0.0244141	0.0154408	5
-60	0	0	0	0.100708	0.12207		0.0445557	0.0274929	5
-50	0	0	0	0.0671387	0.140381		0.0415039	0.0279298	5
-40	0	0	0	0.131226	0.195312		0.0653076	0.0412563	5
-30	0.0329384	0.00915527	0.00915527	0.183105	0.314331		0.109737	0.0605694	5
-20	0.103887	0.100708	0.0640869	0.244141	0.421143		0.186793	0.0661624	5
-10	0.129404	0.177002	0.0854492	0.265503	0.485229		0.228517	0.0707866	5
0	0.12564	0.195312	0.0976562	0.271606	0.524902		0.243024	0.0766353	5
10	0.11525	0.192261	0.100708	0.271606	0.531006		0.242166	0.0783913	5
20	0.103644	0.201416	0.106812	0.268555	0.540161		0.244117	0.0802023	5
30	0.0946471	0.192261	0.100708	0.256348	0.537109		0.236215	0.081018	5
40	0.0836639	0.189209	0.0732422	0.256348	0.540161		0.228525	0.0850101	5
G/Gmax
Voltage (mV)							Mean	SEM	n
-80	0	0	0	0.206897	0.143678		0.0701149	0.0440846	5
-70	0	0	0	0.183908	0.137931		0.0643678	0.0400818	5
-60	0	0	0	0.37931	0.229885		0.121839	0.0782623	5
-50	0	0	0	0.252874	0.264368		0.103448	0.0633749	5
-40	0	0	0	0.494253	0.367816		0.172414	0.107457	5
-30	0.25454	0.046875	0.0857143	0.689655	0.591954		0.333748	0.13104	5
-20	0.802811	0.515625	0.6	0.91954	0.793103		0.726216	0.0734827	5
-10	1	0.90625	0.8	1	0.913793		0.924009	0.0369779	5
0	0.970918	1	0.914286	1.02299	0.988506		0.97934	0.018329	5
10	0.890623	0.984375	0.942857	1.02299	1		0.968169	0.0233828	5
20	0.800936	1.03125	1	1.01149	1.01724		0.972184	0.0431069	5
30	0.731409	0.984375	0.942857	0.965517	1.01149		0.927131	0.0502105	5
40	0.646534	0.96875	0.685714	0.965517	1.01724		0.856751	0.0786053	5

## Sheet: 0.1 uM
	1	2	3	4	5
File Name
Voltage (mV)							Mean	SEM	n
-80	0	0	0.0610352	0.0335693	0.137329		0.0463867	0.0254488	5
-70	0	0	0.0610352	0.0610352	0.112915		0.0469971	0.0213972	5
-60	0	0	0.0701904	0.0335693	0.161743		0.0531006	0.0300966	5
-50	0	0	0.0793457	0.0427246	0.158691		0.0561523	0.0296131	5
-40	0	0	0.128174	0.0793457	0.222778		0.0860596	0.0420257	5
-30	0.0366211	0.0335693	0.234985	0.164795	0.366211		0.167236	0.0628944	5
-20	0.0762939	0.137329	0.253296	0.228882	0.473022		0.233765	0.0677298	5
-10	0.109863	0.216675	0.286865	0.256348	0.531006		0.280151	0.0694863	5
0	0.12207	0.256348	0.299072	0.280762	0.561523		0.303955	0.0715024	5
10	0.112915	0.262451	0.317383	0.27771	0.564575		0.307007	0.0731315	5
20	0.137329	0.262451	0.311279	0.271606	0.576782		0.31189	0.0723556	5
30	0.112915	0.247192	0.296021	0.265503	0.546265		0.293579	0.0705108	5
40	0.106812	0.256348	0.302124	0.271606	0.527954		0.292969	0.0677325	5
G/Gmax
Voltage (mV)							Mean	SEM	n
-80	0	0	0.192308	0.119565	0.238095		0.109994	0.0487209	5
-70	0	0	0.192308	0.217391	0.195767		0.121093	0.0496227	5
-60	0	0	0.221154	0.119565	0.280423		0.124228	0.0568676	5
-50	0	0	0.25	0.152174	0.275132		0.135461	0.058994	5
-40	0	0	0.403846	0.282609	0.386243		0.21454	0.090002	5
-30	0.266667	0.130952	0.740385	0.586957	0.634921		0.471976	0.116246	5
-20	0.555556	0.535714	0.798077	0.815217	0.820106		0.704934	0.0652119	5
-10	0.8	0.845238	0.903846	0.913043	0.920635		0.876553	0.0233031	5
0	0.888889	1	0.942308	1	0.973545		0.960948	0.020915	5
10	0.822222	1.02381	1	0.98913	0.978836		0.9628	0.0359295	5
20	1	1.02381	0.980769	0.967391	1		0.994394	0.00959924	5
30	0.822222	0.964286	0.932692	0.945652	0.94709		0.922388	0.0255403	5
40	0.777778	1	0.951923	0.967391	0.915344		0.922487	0.0386542	5

## Sheet: 1 uM
	1	2	3	4	5
File Name
Voltage (mV)							Mean	SEM	n
-80	0	0.100708	0.271606	0.0396729	0.109863		0.10437	0.0464168	5
-70	0	0.119019	0.238037	0.0274658	0.10376		0.0976562	0.0416316	5
-60	0	0.131226	0.201416	0.0335693	0.0793457		0.0891113	0.0357121	5
-50	0	0.119019	0.238037	0.0396729	0.146484		0.108643	0.0417389	5
-40	0.00610352	0.195312	0.296021	0.109863	0.238037		0.169067	0.050806	5
-30	0.0640869	0.366211	0.3479	0.158691	0.375366		0.262451	0.0636129	5
-20	0.109863	0.473022	0.360107	0.20752	0.500488		0.3302	0.0754618	5
-10	0.152588	0.50354	0.360107	0.238037	0.524902		0.355835	0.0726652	5
0	0.146484	0.509644	0.357056	0.256348	0.534058		0.360718	0.0738336	5
10	0.134277	0.515747	0.360107	0.265503	0.57373		0.369873	0.0804148	5
20	0.128174	0.506592	0.350952	0.244141	0.567627		0.359497	0.0811928	5
30	0.125122	0.497437	0.357056	0.234985	0.552368		0.353394	0.0795239	5
40	0.0823975	0.500488	0.354004	0.234985	0.55542		0.345459	0.086486	5
G/Gmax
Voltage (mV)							Mean	SEM	n
-80	0	0.195266	0.754237	0.149425	0.191489		0.258084	0.129028	5
-70	0	0.230769	0.661017	0.103448	0.180851		0.235217	0.113351	5
-60	0	0.254438	0.559322	0.126437	0.138298		0.215699	0.0948847	5
-50	0	0.230769	0.661017	0.149425	0.255319		0.259306	0.10989	5
-40	0.04	0.378698	0.822034	0.413793	0.414894		0.413884	0.124019	5
-30	0.42	0.710059	0.966102	0.597701	0.654255		0.669623	0.0886722	5
-20	0.72	0.91716	1	0.781609	0.87234		0.858222	0.0493705	5
-10	1	0.976331	1	0.896552	0.914894		0.957555	0.0217912	5
0	0.96	0.988166	0.991525	0.965517	0.930851		0.967212	0.0109709	5
10	0.88	1	1	1	1		0.976	0.024	5
20	0.84	0.982249	0.974576	0.91954	0.989362		0.941145	0.0281328	5
30	0.82	0.964497	0.991525	0.885057	0.962766		0.924769	0.0316481	5
40	0.54	0.970414	0.983051	0.885057	0.968085		0.869322	0.0841453	5

## Sheet: 3 uM
	1	2	3	4	5
File Name
Voltage (mV)							Mean	SEM	n
-80	0	0.146484	0	0.012207	0.0762939		0.0469971	0.0286215	5
-70	0	0.158691	0	0.0274658	0.115967		0.0604248	0.0325037	5
-60	0	0.189209	0	0.0244141	0.0793457		0.0585938	0.0357251	5
-50	0	0.198364	0	0.0274658	0.112915		0.067749	0.0386671	5
-40	0.0152588	0.265503	0.0640869	0.0488281	0.219727		0.122681	0.0501213	5
-30	0.100708	0.463867	0.12207	0.140381	0.283813		0.222168	0.0684397	5
-20	0.186157	0.552368	0.161743	0.222778	0.460815		0.316772	0.0794302	5
-10	0.198364	0.588989	0.143433	0.262451	0.531006		0.344849	0.090298	5
0	0.180054	0.601196	0.164795	0.271606	0.549316		0.353394	0.0927624	5
10	0.170898	0.616455	0.152588	0.268555	0.561523		0.354004	0.0983216	5
20	0.161743	0.62561	0.137329	0.274658	0.564575		0.352783	0.102057	5
30	0.149536	0.613403	0.140381	0.27771	0.531006		0.342407	0.0977773	5
40	0.134277	0.588989	0.131226	0.271606	0.524902		0.3302	0.0965118	5
G/Gmax
Voltage (mV)							Mean	SEM	n
-80	0	0.234146	0	0.0449438	0.13587		0.0829919	0.0452033	5
-70	0	0.253659	0	0.101124	0.206522		0.112261	0.0520612	5
-60	0	0.302439	0	0.0898876	0.141304		0.106726	0.0559302	5
-50	0	0.317073	0	0.101124	0.201087		0.123857	0.0610307	5
-40	0.0769231	0.42439	0.396226	0.179775	0.391304		0.293724	0.069674	5
-30	0.507692	0.741463	0.754717	0.516854	0.505435		0.605232	0.0583905	5
-20	0.938462	0.882927	1	0.820225	0.820652		0.892453	0.0347463	5
-10	1	0.941463	0.886792	0.966292	0.945652		0.94804	0.018484	5
0	0.907692	0.960976	1.01887	1	0.978261		0.973159	0.0190658	5
10	0.861538	0.985366	0.943396	0.988764	1		0.955813	0.0254495	5
20	0.815385	1	0.849057	1.01124	1.00543		0.936222	0.0428279	5
30	0.753846	0.980488	0.867925	1.02247	0.945652		0.914077	0.0474135	5
40	0.676923	0.941463	0.811321	1	0.934783		0.872898	0.057829	5

## Sheet: 10 uM
	1	2	3	4	5
File Name
Voltage (mV)							Mean	SEM	n
-80	0	0.20752	0	0.0366211	0.0671387		0.0622559	0.0384279	5
-70	0	0.195312	0	0.0610352	0.0793457		0.0671387	0.035798	5
-60	0	0.180054	0	0.0396729	0.143433		0.0726318	0.0375428	5
-50	0.0366211	0.201416	0.0274658	0.0305176	0.115967		0.0823975	0.0339829	5
-40	0.0183105	0.3479	0.0946045	0.0946045	0.238037		0.158691	0.0591679	5
-30	0.125122	0.55542	0.137329	0.164795	0.390625		0.274658	0.0853129	5
-20	0.183105	0.656128	0.15564	0.262451	0.50354		0.352173	0.0976114	5
-10	0.201416	0.698853	0.180054	0.308228	0.595093		0.396729	0.105725	5
0	0.210571	0.714111	0.161743	0.314331	0.622559		0.404663	0.111373	5
10	0.216675	0.701904	0.177002	0.299072	0.622559		0.403442	0.108199	5
20	0.198364	0.689697	0.158691	0.302124	0.616455		0.393066	0.109317	5
30	0.146484	0.695801	0.164795	0.305176	0.601196		0.38269	0.11293	5
40	0.146484	0.680542	0.131226	0.27771	0.579834		0.363159	0.113076	5
G/Gmax
Voltage (mV)							Mean	SEM	n
-80	0	0.290598	0	0.118812	0.107843		0.103451	0.053237	5
-70	0	0.273504	0	0.19802	0.127451		0.119795	0.054086	5
-60	0	0.252137	0	0.128713	0.230392		0.122248	0.054082	5
-50	0.169014	0.282051	0.152542	0.0990099	0.186275		0.177778	0.0298858	5
-40	0.084507	0.487179	0.525424	0.306931	0.382353		0.357279	0.078331	5
-30	0.577465	0.777778	0.762712	0.534653	0.627451		0.656012	0.0489515	5
-20	0.84507	0.918803	0.864407	0.851485	0.808824		0.857718	0.0178405	5
-10	0.929577	0.978632	1	1	0.955882		0.972818	0.0135427	5
0	0.971831	1	0.898305	1.0198	1		0.977988	0.0213363	5
10	1	0.982906	0.983051	0.970297	1		0.987251	0.00569663	5
20	0.915493	0.965812	0.881356	0.980198	0.990196		0.946611	0.0207641	5
30	0.676056	0.974359	0.915254	0.990099	0.965686		0.904291	0.058418	5
40	0.676056	0.952991	0.728814	0.90099	0.931373		0.838045	0.0565936	5

## Sheet: 30 uM
	1	2	3	4	5
File Name
Voltage (mV)							Mean	SEM	n
-80	0	0.238037	0	0.0457764	0.15564		0.0878906	0.0470941	5
-70	0	0.274658	0	0.0335693	0.140381		0.0897217	0.0529249	5
-60	0	0.280762	0.00915527	0.0793457	0.22583		0.119019	0.0571747	5
-50	0	0.286865	0.0183105	0.0762939	0.268555		0.130005	0.0616697	5
-40	0	0.408936	0.100708	0.119019	0.344849		0.194702	0.0777534	5
-30	0.119019	0.637817	0.186157	0.222778	0.466919		0.326538	0.0975035	5
-20	0.204468	0.762939	0.195312	0.302124	0.601196		0.413208	0.114246	5
-10	0.219727	0.741577	0.17395	0.354004	0.662231		0.430298	0.115448	5
0	0.216675	0.762939	0.186157	0.354004	0.686646		0.441284	0.119754	5
10	0.186157	0.765991	0.201416	0.354004	0.701904		0.441895	0.123207	5
20	0.186157	0.738525	0.195312	0.350952	0.689697		0.432129	0.119037	5
30	0.17395	0.765991	0.189209	0.323486	0.674438		0.425415	0.12398	5
40	0.170898	0.762939	0.177002	0.323486	0.671387		0.421143	0.124742	5
G/Gmax
Voltage (mV)							Mean	SEM	n
-80	0	0.310757	0	0.12931	0.221739		0.132361	0.0611808	5
-70	0	0.358566	0	0.0948276	0.2		0.130679	0.0678885	5
-60	0	0.366534	0.046875	0.224138	0.321739		0.191857	0.0728877	5
-50	0	0.374502	0.09375	0.215517	0.382609		0.213276	0.0756457	5
-40	0	0.533865	0.515625	0.336207	0.491304		0.3754	0.100167	5
-30	0.541667	0.832669	0.953125	0.62931	0.665217		0.724398	0.074153	5
-20	0.930556	0.996016	1	0.853448	0.856522		0.927308	0.0320011	5
-10	1	0.968127	0.890625	1	0.943478		0.960446	0.0204339	5
0	0.986111	0.996016	0.953125	1	0.978261		0.982703	0.00831452	5
10	0.847222	1	1.03125	1	1		0.975694	0.0326832	5
20	0.847222	0.964143	1	0.991379	0.982609		0.957071	0.0280971	5
30	0.791667	1	0.96875	0.913793	0.96087		0.927016	0.0365436	5
40	0.777778	0.996016	0.90625	0.913793	0.956522		0.910072	0.0367928	5

## Sheet: 100 uM
	1	2	3	4	5
File Name
Voltage (mV)							Mean	SEM	n
-80	0.00305176	0.170898	0	0.0579834	0.15564		0.0775146	0.0365778	5
-70	0.012207	0.219727	0	0.0793457	0.140381		0.090332	0.0410073	5
-60	0.0396729	0.189209	0	0.0610352	0.22583		0.103149	0.0441019	5
-50	0.00915527	0.189209	0.0366211	0.0854492	0.268555		0.117798	0.048614	5
-40	0.0396729	0.317383	0.0915527	0.112915	0.344849		0.181274	0.0624724	5
-30	0.167847	0.552368	0.170898	0.198364	0.466919		0.311279	0.082273	5
-20	0.234985	0.653076	0.180054	0.305176	0.601196		0.394897	0.0972099	5
-10	0.256348	0.665283	0.180054	0.338745	0.662231		0.420532	0.10242	5
0	0.250244	0.665283	0.177002	0.354004	0.686646		0.426636	0.105656	5
10	0.244141	0.698853	0.17395	0.354004	0.701904		0.43457	0.112247	5
20	0.234985	0.665283	0.17395	0.332642	0.689697		0.419312	0.108467	5
30	0.238037	0.628662	0.146484	0.341797	0.674438		0.405884	0.105195	5
40	0.250244	0.610352	0.158691	0.323486	0.671387		0.402832	0.101086	5
G/Gmax
Voltage (mV)							Mean	SEM	n
-80	0.0119048	0.256881	0	0.163793	0.221739		0.130864	0.0531505	5
-70	0.047619	0.330275	0	0.224138	0.2		0.160406	0.0603887	5
-60	0.154762	0.284404	0	0.172414	0.321739		0.186664	0.0565078	5
-50	0.0357143	0.284404	0.20339	0.241379	0.382609		0.229499	0.0569352	5
-40	0.154762	0.477064	0.508475	0.318966	0.491304		0.390114	0.0679197	5
-30	0.654762	0.830275	0.949153	0.560345	0.665217		0.73195	0.0695357	5
-20	0.916667	0.981651	1	0.862069	0.856522		0.923382	0.0296145	5
-10	1	1	1	0.956897	0.943478		0.980075	0.0123846	5
0	0.97619	1	0.983051	1	0.978261		0.9875	0.00522284	5
10	0.952381	1.05046	0.966102	1	1		0.993788	0.016985	5
20	0.916667	1	0.966102	0.939655	0.982609		0.961006	0.0148913	5
30	0.928571	0.944954	0.813559	0.965517	0.96087		0.922694	0.0280461	5
40	0.97619	0.917431	0.881356	0.913793	0.956522		0.929058	0.0167622	5
