# Supplementary material for: Native American ataxia medicines rescue ataxia-linked mutant potassium channel activity via binding to the voltage sensing domain
Source: Nat Commun. 2023 Jun 6;14:3281. doi: 10.1038/s41467-023-38834-6 (PMC10244465; doi:10.1038/s41467-023-38834-6)
Supplement: Supplementary file 7 — Source Data [file 41467_2023_38834_MOESM7_ESM.zip › Figure_9_KCNA1-E283K_1_uM_Tannic_acid_-_Gmax.xlsx]

## Sheet: Ctrl
	1	2	3	4	5	6
File Name
Voltage (mV)								Mean	SEM	n
-80	0	0	0	0	0	0		0	0	6
-70	0	0.00610352	0	0	0	0		0.00101725	0.00101725	6
-60	0	0.00915527	-0.00305176	0	0	0		0.00101725	0.00170219	6
-50	0	0.0183105	0.0305176	0	0	0		0.00813802	0.00538279	6
-40	0	0.0213623	0.012207	0	0	0.00915527		0.00712077	0.00358212	6
-30	0	0.0366211	0.0457764	0.0793457	0	0		0.0269572	0.0133818	6
-20	0.0152588	0.271606	0.213623	0.137329	0	0.0152588		0.108846	0.0474851	6
-10	0.247192	0.732422	0.656128	0.292969	0.112915	0.128174		0.361633	0.109299	6
0	0.518799	1.05591	1.02844	0.445557	0.296021	0.256348		0.600179	0.145185	6
10	0.671387	1.19019	1.21155	0.512695	0.393677	0.274658		0.709025	0.164532	6
20	0.784302	1.13525	1.27869	0.534058	0.366211	0.27771		0.72937	0.167684	6
30	0.811768	0.964355	1.25122	0.500488	0.402832	0.247192		0.696309	0.154843	6
40	0.808716	0.67749	1.15967	0.509644	0.344849	0.204468		0.617472	0.140318	6
G/Gmax
Voltage (mV)								Mean	SEM	n
-80	0	0	0	0	0	0		0	0	6
-70	0	0.00512821	0	0	0	0		0.000854701	0.000854701	6
-60	0	0.00769231	-0.00238663	0	0	0		0.000884279	0.00141629	6
-50	0	0.0153846	0.0238663	0	0	0		0.00654183	0.00427986	6
-40	0	0.0179487	0.00954654	0	0	0.032967		0.010077	0.00544927	6
-30	0	0.0307692	0.0357995	0.148571	0	0		0.0358567	0.0235143	6
-20	0.018797	0.228205	0.167064	0.257143	0	0.0549451		0.121026	0.0453135	6
-10	0.304511	0.615385	0.513126	0.548571	0.280303	0.461538		0.453906	0.0550936	6
0	0.639098	0.887179	0.804296	0.834286	0.734848	0.923077		0.803797	0.0424224	6
10	0.827068	1	0.947494	0.96	0.977273	0.989011		0.950141	0.0258097	6
20	0.966165	0.953846	1	1	0.909091	1		0.971517	0.0149128	6
30	1	0.810256	0.97852	0.937143	1	0.89011		0.936005	0.0305061	6
40	0.996241	0.569231	0.906921	0.954286	0.856061	0.736264		0.8365	0.064862	6

## Sheet: 1 uM Tannic acid
	1	2	3	4	5	6
File Name
Voltage (mV)								Mean	SEM	n
-80	0	0	0	0	0	0		0	0	6
-70	0	0.0152588	0	0.00915527	0	0		0.00406901	0.0026914	6
-60	0	0.0244141	0	0.0366211	0	0		0.0101725	0.00662387	6
-50	0	0.0518799	0	0.0396729	0	0		0.0152588	0.00977833	6
-40	0	0.177002	0.0427246	0.231934	0	0		0.0752767	0.0420114	6
-30	0.186157	1.09253	0.665283	0.405884	0	0.268555		0.436401	0.159694	6
-20	0.616455	2.14233	1.71814	0.814819	0.219727	0.546265		1.00962	0.306387	6
-10	1.01929	2.74048	2.40479	1.02539	0.424194	0.695801		1.38499	0.388951	6
0	1.26953	2.95715	2.70386	1.0437	0.512695	0.714111		1.53351	0.425031	6
10	1.40686	3.00598	2.7771	1.02539	0.543213	0.692749		1.57522	0.43459	6
20	1.43738	2.85645	2.69775	0.967407	0.558472	0.656128		1.52893	0.414556	6
30	1.42517	2.60315	2.55432	0.9552	0.512695	0.619507		1.44501	0.38135	6
40	1.40381	2.24304	2.36816	0.881958	0.488281	0.601196		1.33108	0.334527	6
G/Gmax
Voltage (mV)								Mean	SEM	n
-80	0	0	0	0	0	0		0	0	6
-70	0	0.00507614	0	0.00877193	0	0		0.00230801	0.00153571	6
-60	0	0.00812183	0	0.0350877	0	0		0.00720159	0.00573276	6
-50	0	0.0172589	0	0.0380117	0	0		0.00921176	0.00641254	6
-40	0	0.0588832	0.0153846	0.222222	0	0		0.049415	0.0357937	6
-30	0.129512	0.363452	0.23956	0.388889	0	0.376068		0.24958	0.0645962	6
-20	0.428875	0.71269	0.618681	0.780702	0.428571	0.764957		0.622413	0.0654649	6
-10	0.70913	0.911675	0.865934	0.982456	0.827381	0.974359		0.878489	0.0418544	6
0	0.883227	0.983756	0.973626	1	1	1		0.973435	0.0185841	6
10	0.978769	1	1	0.982456	1.05952	0.970085		0.998472	0.0131435	6
20	1	0.950254	0.971429	0.926901	1.08929	0.918803		0.976112	0.0256746	6
30	0.991507	0.86599	0.91978	0.915205	1	0.867521		0.926667	0.0237632	6
40	0.976645	0.746193	0.852747	0.845029	0.952381	0.84188		0.869146	0.0342518	6
