# Supplementary material for: Native American ataxia medicines rescue ataxia-linked mutant potassium channel activity via binding to the voltage sensing domain
Source: Nat Commun. 2023 Jun 6;14:3281. doi: 10.1038/s41467-023-38834-6 (PMC10244465; doi:10.1038/s41467-023-38834-6)
Supplement: Supplementary file 7 — Source Data [file 41467_2023_38834_MOESM7_ESM.zip › Figure_4_KCNA1_Rutin_Dose_Response_-_RMP.xlsx]

## Sheet: RMP
Cell No.	1	2	3	4	5
							Mean	SEM	n
Ctrl	-34	-35	-33	-42	-40		-36.8	1.772	5
0.1	-35	-37	-45	-44	-43		-40.8	2.00998	5
1	-38	-46	-48	-44	-44		-44	1.67332	5
3	-40	-47	-50	-44	-46		-45.4	1.66132	5
10	-42	-48	-51	-44	-46		-46.2	1.56205	5
30	-41	-49	-51	-44	-47		-46.4	1.77764	5
100	-43	-47	-50	-45	-48		-46.6	1.2083	5
